# Supplementary material for: Parasite and vector circadian clocks mediate efficient malaria transmission
Source: Nat Microbiol. 2025 Mar 31;10(4):882–96. doi: 10.1038/s41564-025-01949-1 (PMC11964930; doi:10.1038/s41564-025-01949-1)
Supplement: Supplementary file 2 — Supplementary Data [file 41564_2025_1949_MOESM2_ESM.xlsx]

## Sheet: Table1A_Top20cycling_genes
Group	GeneID	Gene function
Anoph_DD	ASTE007398	sodium/potassium/calcium_exchanger
Anoph_DD	ASTE006079	alpha-tocopherol_transfer_protein-like
Anoph_DD	ASTE001291	Frataxin_homolog,_mitochondrial
Anoph_DD	ASTE016147	CLIP-domain_serine_protease
Anoph_DD	ASTE002213	minor_histocompatibility_antigen_H13
Anoph_DD	ASTE001228	phosphoglucomutase
Anoph_DD	ASTE005141	histamine-gated_chloride_channel_subunit
Anoph_DD	ASTE006346	Odd_skipped-like_protein
Anoph_DD	ASTE000821	RAG1-activating_protein_1-like_protein
Anoph_DD	ASTE006432	vrille
Anoph_DD	ASTE003033	Mothers_against_decapentaplegic_homolog
Anoph_DD	ASTE007042	Class_B_Scavenger_Receptor_(CD36_domain)
Anoph_DD	ASTE004764	tRNA-splicing_endonuclease_subunit_Sen34
Anoph_DD	ASTE007812	Eukaryotic_translation_initiation_factor_3_subunit_I
Anoph_DD	ASTE009006	tRNA_pseudouridine38-40_synthase
Anoph_DD	ASTE010305	transcription_factor_grauzone
Anoph_DD	ASTE005157	guanylate_cyclase_soluble_subunit_beta
Anoph_DD	ASTE003295	dual_oxidase:_peroxidase_and_NADPH-oxidase_domains
Anoph_DD	ASTE010416	Lariat_debranching_enzyme
Anoph_DD	ASTE008127	CDP-diacylglycerol--inositol_3-phosphatidyltransferase
Anoph_LD	ASTE006755	fibrinogen-related_protein
Anoph_LD	ASTE005357	GSTMS2:_glutathione_S-transferase_microsomal_2
Anoph_LD	ASTE005179	myoinhibitory-like_peptide
Anoph_LD	ASTE003572	duplex-specific_nuclease
Anoph_LD	ASTE006310	Hepatoma-derived_GF
Anoph_LD	ASTE000131	CYP6AK1:_cytochrome_P450
Anoph_LD	ASTE015331	Arthropod_7SK:_Arthropod_7SK_RNA
Anoph_LD	ASTE006099	galectin
Anoph_LD	ASTE004688	Death-associated_protein
Anoph_LD	ASTE000265	5_kDa_salivary_peptide_hyp15
Anoph_LD	ASTE005424	inositol-1,4,5-trisphosphate_5-phosphatase
Anoph_LD	ASTE001686	mRNA_turnover_protein
Anoph_LD	ASTE001684	Pfk:_ATP-dependent_6-phosphofructokinase
Anoph_LD	ASTE001004	cuticular_protein_unclassified
Anoph_LD	ASTE010946	late_trypsin
Anoph_LD	ASTE006277	GAPDH:_glyceraldehyde_3-phosphate_dehydrogenase
Anoph_LD	ASTE005128	Ras_homolog_gene_family,_member_A
Anoph_LD	ASTE016221	Pgm:_phosphoglycerate_mutase
Anoph_LD	ASTE004746	dipeptidyl-peptidase_III
Anoph_LD	ASTE005914	hairy_and_enhancer_of_split_related_with_YRPW_motif
Pberg_DD	PBANKA_0924300	endoplasmic reticulum oxidoreductin, putative 2128
Pberg_DD	PBANKA_0302500	hexose transporter 380
Pberg_DD	PBANKA_0711900	heat shock protein, putative 1381
Pberg_DD	PBANKA_0834400	mitochondrial-processing peptidase subunit beta,putative 1847
Pberg_DD	PBANKA_1208100	conserved Plasmodium protein, unknown function 3363
Pberg_DD	PBANKA_1355700	myosin A 4348
Pberg_DD	PBANKA_0205200	conserved Plasmodium protein, unknown function 239
Pberg_DD	PBANKA_0303900	metabolite/drug transporter, putative 394
Pberg_DD	PBANKA_0406300	DNA polymerase epsilon subunit b, putative 606
Pberg_DD	PBANKA_0516900	S-adenosylmethionine decarboxylase, putative 905
Pberg_DD	PBANKA_0521700	transcription factor with AP2 domain, putative 956
Pberg_DD	PBANKA_0605700	small subunit rRNA processing factor, putative 1059
Pberg_DD	PBANKA_0925500	calcium-dependent protein kinase 6 2140
Pberg_DD	PBANKA_0931900	serine esterase, putative 2204
Pberg_DD	PBANKA_1025100	conserved Plasmodium protein, unknown function 2618
Pberg_DD	PBANKA_1107700	SET domain protein, putative 2871
Pberg_DD	PBANKA_1109700	conserved Plasmodium protein, unknown function 2891
Pberg_DD	PBANKA_1126400	transportin, putative 3062
Pberg_DD	PBANKA_1140100	conserved Plasmodium protein, unknown function 3199
Pberg_DD	PBANKA_1222500	plasmepsin X 3507
Pberg_LD	PBANKA_0312700	DEAD/DEAH helicase, putative 481
Pberg_LD	PBANKA_0607900	3',5'-cyclic-nucleotide phosphodiesterase,putative 1081
Pberg_LD	PBANKA_0918600	phosphatidylinositol-4-phosphate 5-kinase,putative 2072
Pberg_LD	PBANKA_1028000	ubiquitin carboxyl-terminal hydrolase, putative 2647
Pberg_LD	PBANKA_1208200	conserved Plasmodium protein, unknown function 3364
Pberg_LD	PBANKA_1423100	phospholipase, putative 4700
Pberg_LD	PBANKA_1455400	conserved Plasmodium protein, unknown function 5028
Pberg_LD	PBANKA_0105300	conserved Plasmodium protein, unknown function 101
Pberg_LD	PBANKA_0110100	conserved Plasmodium protein, unknown function 150
Pberg_LD	PBANKA_0112400	conserved Plasmodium protein, unknown function 174
Pberg_LD	PBANKA_0209100	thrombospondin related sporozoite protein 278
Pberg_LD	PBANKA_0209700	zinc carboxy peptidase, putative 284
Pberg_LD	PBANKA_0310900	T-complex protein 1, putative 463
Pberg_LD	PBANKA_0408300	phd finger protein, putative 628
Pberg_LD	PBANKA_0415300	RNB-like protein, putative 701
Pberg_LD	PBANKA_0415600	conserved Plasmodium protein, unknown function 704
Pberg_LD	PBANKA_0506800	conserved Plasmodium protein, unknown function 803
Pberg_LD	PBANKA_0522600	erythrocyte membrane-associated antigen,putative 965
Pberg_LD	PBANKA_0604500	high mobility group protein B3, putative 1047
Pberg_LD	PBANKA_0605200	DNA-directed RNA polymerase III subunit,putative 1054

## Sheet: Table1B_As__Full_Results_LD
GeneID	Cycling	PeakOfExpression	RAIN_pValue	ARSER_pValue	LS_pValue	JTK_pValue	RAIN_fdr	ARSER_fdr	LS_fdr	JTK_fdr
ASTE000001	YES	4.27883	0.000126934	0.000258859	0.0407487	0.00672457	0.00333692	0.00508911	1	0.103721
ASTE000002	YES	26.0486	5.86716e-05	0.000617144	0.28016	0.239881	0.00216136	0.00795578	1	0.800282
ASTE000003	NO	NA	0.542023	0.0042656	0.261242	0.058275	0.816441	0.0252652	1	0.33267
ASTE000004	NO	NA	0.126598	0.052118	0.993018	0.354012	0.275171	0.124477	1	1
ASTE000005	NO	NA	0.0022892	0.0611671	0.909266	0.72548	0.0168007	0.138836	1	1
ASTE000006	NO	NA	0.0566811	0.0554319	0.999929	1	0.151101	0.129778	1	1
ASTE000008	NO	NA	0.572812	0.459564	0.999795	0.467656	0.844929	0.554036	1	1
ASTE000009	NO	NA	0.909702	0.236488	0.993963	1	0.973372	0.347751	1	1
ASTE000010	NO	NA	0.0137442	0.0281375	0.908772	0.121938	0.0539299	0.0833704	1	0.536954
ASTE000011	NO	NA	0.198729	0.17207	0.4253	0.115314	0.388615	0.27997	1	0.511344
ASTE000013	NO	NA	0.342077	0.341752	0.999999	1	0.585399	0.44973	1	1
ASTE000014	NO	NA	0.857644	0.945988	1	1	0.973372	0.958358	1	1
ASTE000015	NO	NA	0.0726648	0.0327106	0.999991	1	0.183158	0.0917104	1	1
ASTE000016	NO	NA	0.893084	0.542123	0.999976	1	0.973372	0.623836	1	1
ASTE000017	NO	NA	0.0992478	0.0114549	0.947157	0.666112	0.230653	0.0463758	1	1
ASTE000018	NO	NA	0.893084	0.65497	1	1	0.973372	0.721316	1	1
ASTE000019	NO	NA	0.162769	0.0864401	0.985105	0.354012	0.333298	0.175078	1	1
ASTE000020	NO	NA	0.417287	0.188716	0.918355	0.72548	0.679053	0.298434	1	1
ASTE000021	NO	NA	0.151143	0.0409078	0.30177	0.082509	0.315738	0.105603	1	0.411388
ASTE000022	NO	NA	0.943021	0.691455	1	1	0.980889	0.750389	1	1
ASTE000023	NO	NA	0.8774	0.424945	0.999997	1	0.973372	0.524068	1	1
ASTE000024	YES	16.6082	0.00363974	0.00227119	0.178087	0.0155263	0.0220392	0.0172583	1	0.158935
ASTE000025	YES	15.2396	0.0353404	0.00567271	0.791482	0.176688	0.108082	0.0296476	1	0.665975
ASTE000026	YES	16.6165	0.00157054	0.000712236	0.287977	0.0780475	0.0129735	0.00857924	1	0.401816
ASTE000027	NO	NA	0.229605	0.123644	0.867198	0.857464	0.433377	0.223581	1	1
ASTE000028	YES	16.2979	0.00294571	0.00122155	0.163557	0.0144838	0.019241	0.0118947	1	0.150565
ASTE000029	NO	NA	0.736273	0.317279	0.999361	1	0.973372	0.426548	1	1
ASTE000030	NO	NA	0.821195	0.500427	0.999246	1	0.973372	0.589624	1	1
ASTE000031	YES	13.4015	0.000307108	0.0319421	0.63693	0.00294686	0.00536691	0.0903629	1	0.066424
ASTE000032	NO	NA	0.789716	0.215705	1	1	0.973372	0.32748	1	1
ASTE000033	NO	NA	0.0177956	0.0464188	0.526057	0.0189229	0.0658514	0.115201	1	0.174554
ASTE000034	NO	NA	0.803191	0.794232	0.999999	1	0.973372	0.836255	1	1
ASTE000035	NO	NA	0.331386	0.0564379	0.810231	0.930544	0.571888	0.13135	1	1
ASTE000036	NO	NA	0.0176376	0.0318522	0.467999	0.143134	0.0655465	0.0901701	1	0.580441
ASTE000037	NO	NA	0.106902	0.0116474	0.883616	0.930544	0.24435	0.0468157	1	1
ASTE000039	NO	NA	0.893084	0.638041	0.810003	0.0458769	0.973372	0.706363	1	0.288358
ASTE000040	NO	NA	0.0553154	0.214087	0.998827	1	0.148516	0.32597	1	1
ASTE000041	YES	16.776	1	0.00807258	0.188231	0.0382561	1	0.0369199	1	0.262648
ASTE000042	NO	NA	0.081805	0.184384	0.999971	0.535676	0.19974	0.293635	1	1
ASTE000043	NO	NA	0.999996	0.0803492	0.773743	0.789188	1	0.167297	1	1
ASTE000044	NO	NA	0.0501626	0.0371235	0.367837	0.0177458	0.138324	0.0989411	1	0.172356
ASTE000045	NO	NA	0.348577	0.0789602	0.822964	0.151136	0.592846	0.165282	1	0.608769
ASTE000046	YES	16.4176	0.018596	0.0114715	0.418048	0.073586	0.067629	0.0463758	1	0.383004
ASTE000047	NO	NA	0.953242	0.817525	1	1	0.988499	0.854927	1	1
ASTE000048	NO	NA	0.864609	0.261037	0.999818	1	0.973372	0.37133	1	1
ASTE000049	YES	16.7248	0.000470462	0.00916982	0.0851846	0.000804524	0.00672772	0.0400845	1	0.0381579
ASTE000050	YES	2.92416	0.00434115	0.00276986	0.474441	0.143134	0.0244026	0.01962	1	0.580441
ASTE000051	YES	17.6603	0.00125695	0.000748947	0.179567	0.0155263	0.0114646	0.00884889	1	0.158935
ASTE000052	YES	16.5759	0.0492466	0.00542029	0.497684	0.128563	0.136526	0.0290897	1	0.544431
ASTE000053	YES	4.12837	0.0176376	0.00624823	0.861094	1	0.0655465	0.0315656	1	1
ASTE000054	NO	NA	0.0467693	0.0391309	0.994748	1	0.131564	0.102538	1	1
ASTE000055	NO	NA	0.369108	0.149445	0.99931	0.930544	0.617875	0.254172	1	1
ASTE000056	NO	NA	0.19306	0.390746	0.999798	0.321817	0.379748	0.493804	1	0.954466
ASTE000057	YES	16.8923	0.0241333	0.00472429	0.397702	0.0262409	0.0818563	0.0268921	1	0.213816
ASTE000059	NO	NA	0.873127	0.523648	1	1	0.973372	0.608295	1	1
ASTE000060	YES	15.3371	0.00217058	0.00420302	0.257757	0.0923805	0.0161501	0.0250225	1	0.442952
ASTE000061	NO	NA	0.359544	0.0366856	0.925889	1	0.606415	0.0984258	1	1
ASTE000062	NO	NA	0.782709	0.761779	0.999671	1	0.973372	0.809648	1	1
ASTE000064	NO	NA	0.0193372	0.326943	0.998522	1	0.069079	0.435173	1	1
ASTE000065	NO	NA	0.677789	0.249365	0.996722	1	0.949455	0.359688	1	1
ASTE000066	YES	4.80218	0.0349969	0.00277462	0.899807	0.894004	0.10718	0.0196366	1	1
ASTE000067	YES	7.52491	3.16157e-05	0.00693319	0.437711	0.0165688	0.00162564	0.0336534	1	0.162869
ASTE000068	NO	NA	0.814475	0.626544	0.987725	1	0.973372	0.69614	1	1
ASTE000069	NO	NA	0.772879	0.317463	0.999955	1	0.973372	0.426557	1	1
ASTE000070	NO	NA	0.0265017	0.0282862	0.770918	0.38893	0.087471	0.0836392	1	1
ASTE000071	NO	NA	0.479896	0.356346	0.985361	1	0.750777	0.462994	1	1
ASTE000072	YES	16.9236	0.0201652	0.0035412	0.355666	0.00672457	0.0710939	0.0226057	1	0.103721
ASTE000073	YES	16.5417	0.0158411	0.0032074	0.35956	0.0619038	0.0602469	0.0215143	1	0.350398
ASTE000074	YES	15.4328	0.0002051	0.000397707	0.0222112	0.00156402	0.00416349	0.00624828	1	0.0489099
ASTE000075	NO	NA	0.886031	0.759182	1	1	0.973372	0.807491	1	1
ASTE000076	NO	NA	0.371781	0.181969	0.975211	1	0.621436	0.291287	1	1
ASTE000078	NO	NA	0.0664308	0.105158	0.778653	0.38893	0.170158	0.200269	1	1
ASTE000080	NO	NA	0.858839	0.259685	1	1	0.973372	0.370101	1	1
ASTE000089	NO	NA	0.767865	0.329764	0.999869	0.666112	0.973372	0.438056	1	1
ASTE000090	NO	NA	0.929402	0.168297	1	1	0.975418	0.275587	1	1
ASTE000091	NO	NA	0.164938	0.00505292	0.486478	0.128563	0.336647	0.0281171	1	0.544431
ASTE000092	YES	12.5322	0.00148774	0.00149843	0.725169	0.467656	0.0129735	0.013328	1	1
ASTE000093	NO	NA	0.0134867	0.129335	0.973839	1	0.0533238	0.230261	1	1
ASTE000094	YES	12.1942	1.11776e-06	5.15134e-05	0.0378823	0.000400455	0.000476046	0.00206831	1	0.028669
ASTE000095	NO	NA	0.159269	0.0440714	0.999942	1	0.327781	0.11116	1	1
ASTE000096	NO	NA	0.487416	0.0948832	0.807431	0.38893	0.759411	0.186419	1	1
ASTE000097	YES	16.2899	0.00157054	0.0204774	0.580006	0.0655326	0.0129735	0.0675245	1	0.358461
ASTE000098	YES	15.8084	2.74135e-06	9.58708e-05	0.109162	0.000878688	0.000713345	0.00270793	1	0.0401715
ASTE000099	YES	17.5037	0.00742773	0.000792436	0.195694	0.0517443	0.0353174	0.00913911	1	0.309677
ASTE000100	YES	17.0046	0.00612417	0.0158986	0.839421	0.306994	0.0307505	0.0570254	1	0.93737
ASTE000101	YES	4.20712	3.24185e-05	4.66343e-06	0.0504544	0.00831782	0.00162564	0.000717349	1	0.114212
ASTE000102	NO	NA	0.495111	0.42952	0.999945	0.930544	0.767513	0.527995	1	1
ASTE000103	NO	NA	0.0303575	0.0418809	0.351552	0.0432451	0.0955667	0.107157	1	0.281935
ASTE000104	YES	15.9224	0.00155536	0.00112008	0.0136781	0.000478277	0.0129735	0.011282	1	0.0309331
ASTE000105	NO	NA	0.874249	0.238721	0.999269	1	0.973372	0.349725	1	1
ASTE000106	YES	18.1444	0.0384135	0.00118995	0.838618	0.0458769	0.114616	0.0116971	1	0.288358
ASTE000107	NO	NA	0.557389	0.33261	0.999913	1	0.833849	0.440756	1	1
ASTE000108	NO	NA	0.710956	0.87733	0.984447	1	0.973372	0.902788	1	1
ASTE000109	YES	4.36767	0.00149831	0.000713932	0.875649	0.426749	0.0129735	0.00859058	1	1
ASTE000110	YES	4.56168	0.000642135	0.00011462	0.100642	0.031683	0.00780088	0.00297882	1	0.230741
ASTE000111	YES	3.32558	0.000199846	0.00867985	0.469815	0.0458769	0.00416349	0.0388375	1	0.288358
ASTE000112	YES	17.9746	0.0145801	0.00547299	0.45475	0.0458769	0.0563548	0.0291749	1	0.288358
ASTE000113	NO	NA	0.00874245	0.095709	0.809809	0.426749	0.0394994	0.187514	1	1
ASTE000115	NO	NA	0.0235261	0.0633201	0.953925	0.426749	0.0800829	0.141857	1	1
ASTE000116	NO	NA	0.121666	0.0145634	0.463427	0.511843	0.267129	0.0539459	1	1
ASTE000117	NO	NA	0.129069	0.242768	0.973705	1	0.279262	0.353358	1	1
ASTE000118	NO	NA	0.707878	0.460008	0.996961	1	0.973372	0.554278	1	1
ASTE000119	NO	NA	0.52115	0.0340742	0.992466	0.239881	0.799818	0.0942015	1	0.800282
ASTE000120	NO	NA	0.436688	0.556042	1	1	0.702181	0.635804	1	1
ASTE000121	NO	NA	0.990103	0.220446	0.999992	1	1	0.332224	1	1
ASTE000122	NO	NA	0.87285	0.725893	1	1	0.973372	0.77966	1	1
ASTE000123	NO	NA	0.00117669	0.16148	0.992931	1	0.0110034	0.267636	1	1
ASTE000124	NO	NA	0.765977	0.16476	1	1	0.973372	0.271329	1	1
ASTE000125	YES	15.6011	0.00602273	0.0333377	0.36676	0.103285	0.0305511	0.0928569	1	0.475991
ASTE000126	NO	NA	0.709015	0.29969	0.882588	0.857464	0.973372	0.40962	1	1
ASTE000127	NO	NA	0.709015	0.515345	0.989591	1	0.973372	0.601597	1	1
ASTE000128	NO	NA	0.852565	0.476231	1	1	0.973372	0.569026	1	1
ASTE000129	NO	NA	0.106845	0.235207	0.904879	0.354012	0.24435	0.346554	1	1
ASTE000130	NO	NA	0.366264	0.260968	0.999485	1	0.616196	0.371324	1	1
ASTE000131	YES	16.4438	0.000743869	0.00165119	0.0606107	0.00215505	0.00864909	0.0140685	1	0.0574495
ASTE000132	YES	16.0864	4.0625e-06	2.69709e-06	0.00286778	3.23063e-05	0.000758089	0.000594243	1	0.0126808
ASTE000133	YES	2.25002	5.32362e-05	2.86382e-05	0.133375	0.0144838	0.00213035	0.00149966	1	0.150565
ASTE000134	NO	NA	0.307102	0.159739	0.834653	1	0.540049	0.26585	1	1
ASTE000135	NO	NA	0.529879	0.0525129	0.864429	0.467656	0.808154	0.125237	1	1
ASTE000136	NO	NA	0.975393	0.31478	0.999876	1	1	0.424059	1	1
ASTE000137	NO	NA	0.592113	0.0983883	0.999996	1	0.869	0.191543	1	1
ASTE000138	NO	NA	0.418132	0.145205	1	1	0.679748	0.249151	1	1
ASTE000139	YES	14.9473	0.00369665	0.0236813	0.542414	0.073586	0.0221662	0.0742841	1	0.383004
ASTE000140	YES	16.0666	2.88888e-05	9.89256e-05	0.146725	0.00183768	0.00157689	0.00273318	1	0.053092
ASTE000142	YES	15.5545	0.00151601	0.00809427	0.397634	0.0458769	0.0129735	0.0369816	1	0.288358
ASTE000143	NO	NA	0.6956	0.210209	0.998506	0.72548	0.96975	0.321961	1	1
ASTE000144	NO	NA	0.0944262	0.0104265	0.867077	0.216927	0.221711	0.0435223	1	0.754671
ASTE000145	NO	NA	0.0567913	0.0119277	0.959078	1	0.151237	0.0474898	1	1
ASTE000146	NO	NA	0.628218	0.0414785	0.998035	1	0.905191	0.1065	1	1
ASTE000147	YES	15.9956	0.000199846	9.36172e-06	0.0399041	0.00183768	0.00416349	0.000951469	1	0.053092
ASTE000148	NO	NA	0.448312	0.159475	0.99996	1	0.713526	0.265581	1	1
ASTE000149	NO	NA	0.0540738	0.183239	0.982983	0.535676	0.146309	0.292294	1	1
ASTE000151	NO	NA	1	0.453623	0.998849	1	1	0.5493	1	1
ASTE000152	NO	NA	0.513097	0.584287	0.987577	1	0.790336	0.660667	1	1
ASTE000153	YES	15.6186	5.07709e-06	0.000171449	0.126396	0.00399969	0.000811334	0.00388531	1	0.0784973
ASTE000156	YES	1.64116	0.000309003	0.0181321	0.997251	0.930544	0.00536691	0.0621455	1	1
ASTE000157	NO	NA	0.896898	0.486765	0.999394	1	0.973372	0.577894	1	1
ASTE000158	NO	NA	0.582791	0.0669182	0.999722	1	0.858425	0.14691	1	1
ASTE000159	NO	NA	0.915702	0.357997	0.994162	1	0.973372	0.464449	1	1
ASTE000160	YES	14.4484	4.50991e-05	0.00167814	0.0431968	0.000952852	0.00213035	0.0142322	1	0.0401715
ASTE000162	YES	15.9573	0.00284894	3.41941e-06	0.0283677	0.00464696	0.0189204	0.000608173	1	0.0838293
ASTE000163	NO	NA	0.996799	0.4385	0.999782	1	1	0.536253	1	1
ASTE000164	YES	2.79571	0.000347381	0.00374107	0.257021	0.073586	0.00550955	0.0232576	1	0.383004
ASTE000165	NO	NA	0.222727	0.0661301	0.840989	0.610862	0.422973	0.145658	1	1
ASTE000166	NO	NA	0.831086	0.508766	0.827073	0.337915	0.973372	0.596178	1	0.994437
ASTE000167	YES	4.20337	0.0060856	0.0162548	0.99563	1	0.0305973	0.0579117	1	1
ASTE000168	NO	NA	0.998895	0.0436588	0.985937	1	1	0.110364	1	1
ASTE000169	YES	3.41465	3.38921e-05	0.00335936	0.0805509	0.00132851	0.00164168	0.0220911	1	0.0461051
ASTE000170	NO	NA	0.31807	0.0755769	0.980025	1	0.555343	0.159876	1	1
ASTE000171	NO	NA	0.813034	0.384136	0.945311	0.610862	0.973372	0.488179	1	1
ASTE000172	NO	NA	0.0283993	0.0539633	0.999966	1	0.0910105	0.127282	1	1
ASTE000173	NO	NA	0.569063	0.0940875	0.982921	0.559509	0.842354	0.185679	1	1
ASTE000174	NO	NA	0.893883	0.62014	0.980319	0.666112	0.973372	0.690845	1	1
ASTE000175	NO	NA	0.761802	0.434364	0.997552	1	0.973372	0.532453	1	1
ASTE000176	NO	NA	0.567212	0.230628	0.891005	0.511843	0.842354	0.342051	1	1
ASTE000178	NO	NA	0.0226858	0.0946775	0.989948	0.857464	0.0776874	0.186294	1	1
ASTE000179	YES	13.7374	0.0063516	0.00379783	0.449013	0.082509	0.0314486	0.0234816	1	0.411388
ASTE000180	NO	NA	0.879025	0.715401	1	1	0.973372	0.770864	1	1
ASTE000181	YES	14.6336	0.000908027	0.00786717	0.576786	0.073586	0.00956158	0.0363737	1	0.383004
ASTE000182	NO	NA	0.861027	0.707163	1	1	0.973372	0.764085	1	1
ASTE000183	NO	NA	0.344501	0.00514979	0.655996	0.128563	0.588188	0.0283874	1	0.544431
ASTE000184	NO	NA	0.764846	0.741685	0.99954	0.72548	0.973372	0.79303	1	1
ASTE000185	YES	16.0438	0.00561455	0.00171582	0.0584926	0.0406133	0.0294912	0.0144574	1	0.268001
ASTE000187	YES	25.0151	0.00354572	0.0199973	0.297537	0.0923805	0.0218877	0.0665777	1	0.442952
ASTE000188	NO	NA	0.0727789	0.0685841	0.995091	1	0.183405	0.149564	1	1
ASTE000189	NO	NA	0.019325	0.0331649	0.597518	0.031683	0.069079	0.0925737	1	0.230741
ASTE000190	NO	NA	0.526323	0.0748333	0.999995	1	0.805151	0.159023	1	1
ASTE000191	NO	NA	0.797342	0.119193	0.902704	0.585185	0.973372	0.218055	1	1
ASTE000192	NO	NA	0.692715	0.144572	0.999155	1	0.967387	0.248365	1	1
ASTE000193	YES	26.2858	0.0323049	0.00735051	0.888951	1	0.100253	0.0348551	1	1
ASTE000194	YES	16.0561	0.00232539	0.0352188	0.624573	0.00831782	0.0169384	0.0961294	1	0.114212
ASTE000195	NO	NA	0.851672	0.768344	1	1	0.973372	0.815256	1	1
ASTE000196	NO	NA	0.912866	0.388912	0.969904	1	0.973372	0.492216	1	1
ASTE000197	NO	NA	0.886686	0.409	1	1	0.973372	0.510224	1	1
ASTE000198	NO	NA	0.0850383	0.00878826	0.706179	0.073586	0.205431	0.0390921	1	0.383004
ASTE000199	NO	NA	0.0393109	0.213496	0.95771	1	0.11647	0.325444	1	1
ASTE000202	YES	5.89539	0.00366707	0.0154385	0.996253	1	0.0220392	0.0560564	1	1
ASTE000203	NO	NA	0.82807	0.159748	0.999958	1	0.973372	0.26585	1	1
ASTE000204	NO	NA	0.0681584	0.248395	1	1	0.173797	0.358773	1	1
ASTE000205	NO	NA	0.802691	0.142609	1	1	0.973372	0.246075	1	1
ASTE000206	NO	NA	0.899775	0.127311	0.986839	1	0.973372	0.227862	1	1
ASTE000207	NO	NA	0.999641	0.878114	1	1	1	0.903269	1	1
ASTE000208	YES	1.47919	0.00733413	0.00333147	0.33039	0.195908	0.0349015	0.0219968	1	0.704812
ASTE000209	NO	NA	0.297425	0.683716	1	1	0.525712	0.744475	1	1
ASTE000210	NO	NA	0.99916	0.229037	0.831527	0.585185	1	0.340579	1	1
ASTE000211	NO	NA	0.545125	0.0862449	0.852908	0.857464	0.820354	0.174933	1	1
ASTE000212	NO	NA	0.840964	0.686973	0.999997	1	0.973372	0.747235	1	1
ASTE000213	NO	NA	0.0510982	0.0598354	0.576096	0.292172	0.140234	0.136576	1	0.899105
ASTE000214	NO	NA	0.994096	0.816868	1	1	1	0.854485	1	1
ASTE000215	NO	NA	0.614738	0.0151026	0.842104	0.559509	0.892913	0.0552953	1	1
ASTE000216	YES	6.55348	0.00647363	0.00793388	0.93043	0.511843	0.0319139	0.0365983	1	1
ASTE000217	NO	NA	0.069003	0.015968	0.864588	0.857464	0.175522	0.0572306	1	1
ASTE000218	NO	NA	0.845641	0.36453	0.998225	1	0.973372	0.471153	1	1
ASTE000219	NO	NA	0.877728	0.415638	1	1	0.973372	0.516402	1	1
ASTE000220	NO	NA	0.330554	0.032233	0.99963	1	0.571158	0.0908864	1	1
ASTE000221	YES	16.0243	0.00104092	0.0003554	0.0174806	0.0110131	0.0102389	0.00592396	1	0.131407
ASTE000222	YES	16.4252	0.000642135	0.000102276	0.119803	0.00294686	0.00780088	0.00279109	1	0.066424
ASTE000223	YES	15.5053	0.00295201	0.000123551	0.0921804	0.00103955	0.019241	0.0031253	1	0.0427189
ASTE000225	NO	NA	0.75875	0.130978	0.976815	1	0.973372	0.232339	1	1
ASTE000226	YES	16.6189	0.00109271	0.00813994	0.547674	0.292172	0.0104174	0.0371519	1	0.899105
ASTE000227	YES	12.0105	0.00301136	0.0367047	0.52336	0.195908	0.0195318	0.0984258	1	0.704812
ASTE000228	NO	NA	0.569402	0.197325	0.998975	1	0.842354	0.308367	1	1
ASTE000229	YES	4.93075	0.000323048	0.000820591	0.132884	0.0189229	0.00543682	0.0093783	1	0.174554
ASTE000230	NO	NA	0.0367907	0.0491723	0.354239	0.103285	0.11141	0.119721	1	0.475991
ASTE000231	NO	NA	0.948129	0.979473	1	1	0.983734	0.983968	1	1
ASTE000232	NO	NA	0.907995	0.437222	0.795862	0.321817	0.973372	0.535253	1	0.954466
ASTE000233	NO	NA	0.373528	0.0451118	0.999724	1	0.62399	0.112888	1	1
ASTE000234	NO	NA	0.180871	0.0115696	0.961648	0.239881	0.361329	0.0465942	1	0.800282
ASTE000235	YES	1.5254	0.00425418	0.00438987	0.110496	0.0215766	0.024032	0.0256256	1	0.186631
ASTE000236	NO	NA	0.903909	0.0871293	0.99021	1	0.973372	0.176068	1	1
ASTE000237	NO	NA	0.515352	0.404148	0.999913	0.823326	0.792844	0.505819	1	1
ASTE000238	YES	16.239	0.00670822	0.00952455	0.70995	0.0382561	0.0328712	0.0410363	1	0.262648
ASTE000239	NO	NA	0.895585	0.553966	1	1	0.973372	0.634131	1	1
ASTE000240	YES	17.7778	9.81171e-05	1.19086e-06	0.0234808	8.12171e-05	0.00298685	0.000581203	1	0.0188115
ASTE000241	NO	NA	0.37233	0.0738823	1	1	0.622171	0.157837	1	1
ASTE000242	NO	NA	0.842193	0.897132	0.999974	1	0.973372	0.918765	1	1
ASTE000243	YES	16.4779	0.003865	0.000333034	0.118713	0.00399969	0.0226546	0.00570064	1	0.0784973
ASTE000245	NO	NA	0.70766	0.0180446	0.736959	0.292172	0.973372	0.0619427	1	0.899105
ASTE000246	NO	NA	0.756868	0.3114	1	1	0.973372	0.420533	1	1
ASTE000247	NO	NA	0.228133	0.171723	0.932844	0.206418	0.431511	0.279606	1	0.739816
ASTE000248	NO	NA	0.999998	0.80434	1	1	1	0.844086	1	1
ASTE000250	YES	4.77226	0.00117669	0.00857692	0.551339	0.176688	0.0110034	0.0385741	1	0.665975
ASTE000251	NO	NA	0.030856	0.0370774	0.477475	0.1093	0.0965725	0.0989411	1	0.500265
ASTE000252	NO	NA	0.211773	0.0108803	0.908934	0.264912	0.409086	0.0448733	1	0.850873
ASTE000253	NO	NA	0.111356	0.0381839	0.771398	0.72548	0.251851	0.10084	1	1
ASTE000254	YES	19.4756	0.0218456	0.00331502	0.492601	0.176688	0.075377	0.0219644	1	0.665975
ASTE000255	NO	NA	0.205412	0.0175659	0.933252	1	0.399556	0.0610289	1	1
ASTE000256	NO	NA	0.230643	0.0839448	0.854072	0.354012	0.43406	0.171772	1	1
ASTE000257	NO	NA	0.707878	0.290246	0.999688	1	0.973372	0.400192	1	1
ASTE000258	NO	NA	0.894746	0.611425	1	1	0.973372	0.684553	1	1
ASTE000259	NO	NA	0.0510982	0.107599	0.999859	1	0.140234	0.20359	1	1
ASTE000260	YES	16.9612	0.00232539	0.000212917	0.116469	0.0102962	0.0169384	0.00452626	1	0.129647
ASTE000261	NO	NA	0.247424	0.452592	0.999968	1	0.457139	0.548361	1	1
ASTE000262	NO	NA	0.132872	0.186025	0.996264	1	0.285388	0.295414	1	1
ASTE000263	NO	NA	0.778666	0.0314854	0.997389	1	0.973372	0.0895549	1	1
ASTE000264	YES	3.86489	0.00524991	0.000270073	0.283928	0.073586	0.0280958	0.00517549	1	0.383004
ASTE000265	YES	5.42951	0.0038265	0.00118292	0.425784	0.176688	0.0224637	0.011672	1	0.665975
ASTE000266	NO	NA	0.00970381	0.288159	0.987708	0.789188	0.0421597	0.398023	1	1
ASTE000267	NO	NA	0.763456	0.829934	1	1	0.973372	0.86441	1	1
ASTE000268	NO	NA	0.803746	0.530184	1	1	0.973372	0.614383	1	1
ASTE000269	YES	15.9559	0.00594561	0.00335571	0.149155	0.00215505	0.0303359	0.0220798	1	0.0574495
ASTE000270	NO	NA	0.276066	0.0150744	0.983916	1	0.497381	0.0552362	1	1
ASTE000271	YES	16.219	0.000175974	4.56068e-05	0.0631246	0.000677892	0.00410752	0.00191566	1	0.0365708
ASTE000272	YES	15.6152	0.0002831	2.2529e-05	0.00486498	0.00010854	0.00533532	0.00137138	1	0.0194692
ASTE000273	NO	NA	0.924692	0.451081	0.999989	1	0.973758	0.547288	1	1
ASTE000274	NO	NA	0.231498	0.205504	0.897147	0.354012	0.434986	0.31756	1	1
ASTE000275	NO	NA	0.035413	0.0511967	0.987553	0.930544	0.108275	0.122922	1	1
ASTE000276	YES	2.32134	0.0397841	0.00633428	0.930828	1	0.117383	0.0317827	1	1
ASTE000277	NO	NA	0.902253	0.39637	0.999983	1	0.973372	0.498936	1	1
ASTE000278	NO	NA	0.0344371	0.0944	0.934645	0.306994	0.105745	0.186006	1	0.93737
ASTE000279	NO	NA	0.342768	0.0626459	0.996369	0.638487	0.585806	0.140929	1	1
ASTE000280	NO	NA	0.0513878	0.00377127	0.610309	0.447203	0.140646	0.0233433	1	1
ASTE000281	YES	15.7146	1.66443e-05	2.20387e-05	0.0238715	0.000131699	0.00118607	0.0013707	1	0.0194692
ASTE000282	YES	15.9814	0.00376511	0.00693585	0.0615432	0.00538926	0.0223101	0.0336534	1	0.0898184
ASTE000283	YES	15.0786	0.00151601	0.00201278	0.174896	0.0144838	0.0129735	0.0159439	1	0.150565
ASTE000284	NO	NA	0.62593	0.142013	0.672559	0.239881	0.903457	0.24542	1	0.800282
ASTE000285	YES	16.3213	0.00104092	0.00102434	0.00996908	0.000175979	0.0102389	0.010668	1	0.0204826
ASTE000286	NO	NA	0.19042	0.0131304	0.973974	1	0.375853	0.0506536	1	1
ASTE000287	YES	16.2898	0.00350763	0.00189489	0.285498	0.0458769	0.0218182	0.0153302	1	0.288358
ASTE000288	NO	NA	0.631527	0.032525	0.798319	0.511843	0.908004	0.0913251	1	1
ASTE000292	NO	NA	0.222727	0.103111	0.916367	0.610862	0.422973	0.197694	1	1
ASTE000294	YES	17.6696	0.00189501	0.000526437	0.298743	0.082509	0.0146375	0.00728795	1	0.411388
ASTE000295	YES	15.5162	0.00252337	0.00311024	0.613277	0.0215766	0.0173661	0.0210612	1	0.186631
ASTE000296	NO	NA	0.130354	0.183367	0.986739	0.666112	0.281453	0.292457	1	1
ASTE000297	NO	NA	0.849534	0.223558	0.986342	1	0.973372	0.335232	1	1
ASTE000298	NO	NA	0.397383	0.478334	0.991964	0.666112	0.656328	0.570342	1	1
ASTE000299	NO	NA	0.933924	0.217714	0.995533	1	0.977145	0.329848	1	1
ASTE000300	NO	NA	0.179751	0.24601	0.999832	1	0.359829	0.356504	1	1
ASTE000301	YES	9.36156	0.00181605	0.0132072	0.981081	0.321817	0.014306	0.0508067	1	0.954466
ASTE000302	NO	NA	0.209212	0.108042	0.998621	1	0.404942	0.204056	1	1
ASTE000304	NO	NA	0.622717	0.36113	1	1	0.900227	0.467891	1	1
ASTE000305	NO	NA	0.233206	0.0583368	0.997253	0.186298	0.437689	0.134101	1	0.69666
ASTE000306	NO	NA	0.13146	0.137677	0.998745	0.216927	0.282876	0.23996	1	0.754671
ASTE000307	YES	0.50339	0.00360141	0.00736682	0.797436	0.239881	0.0220392	0.0348966	1	0.800282
ASTE000308	NO	NA	0.785337	0.543874	0.999965	1	0.973372	0.625466	1	1
ASTE000310	NO	NA	0.348791	0.474391	1	1	0.592846	0.567486	1	1
ASTE000311	NO	NA	0.856833	0.419662	1	1	0.973372	0.51941	1	1
ASTE000312	NO	NA	0.264439	0.392177	0.999947	1	0.481464	0.495302	1	1
ASTE000314	NO	NA	0.337165	0.0964307	0.999992	1	0.578876	0.188506	1	1
ASTE000315	YES	16.8364	0.000495913	0.00242763	0.952265	0.930544	0.00696051	0.0180495	1	1
ASTE000317	NO	NA	0.448312	0.0363301	0.998589	1	0.713526	0.0980207	1	1
ASTE000318	NO	NA	0.0131716	0.0413027	0.995154	0.103285	0.0526802	0.106119	1	0.475991
ASTE000319	NO	NA	0.97242	0.232368	0.999998	1	1	0.343867	1	1
ASTE000321	NO	NA	0.100762	0.0686144	0.999713	1	0.233124	0.149567	1	1
ASTE000322	NO	NA	0.0236017	0.0131443	0.666412	0.176688	0.0802922	0.0506536	1	0.665975
ASTE000323	NO	NA	0.036496	0.219025	0.932053	0.337915	0.110723	0.331053	1	0.994437
ASTE000324	NO	NA	0.0825343	0.203216	0.623713	0.0406133	0.200917	0.314936	1	0.268001
ASTE000325	NO	NA	0.280868	0.232898	1	1	0.50388	0.3445	1	1
ASTE000326	NO	NA	0.41736	0.163116	0.999983	1	0.679075	0.269545	1	1
ASTE000327	NO	NA	0.100246	0.535835	0.999946	0.930544	0.232119	0.618754	1	1
ASTE000329	NO	NA	0.909219	0.676464	0.999999	1	0.973372	0.738731	1	1
ASTE000330	NO	NA	0.728453	0.83952	0.999598	1	0.973372	0.87213	1	1
ASTE000331	NO	NA	0.247398	0.202547	0.980021	0.467656	0.457139	0.314224	1	1
ASTE000332	YES	17.1217	0.00100144	0.0276583	0.534776	0.0550096	0.010088	0.0825255	1	0.326133
ASTE000333	YES	13.234	0.0117222	0.00753303	0.551211	0.073586	0.0486452	0.0354186	1	0.383004
ASTE000334	NO	NA	0.209212	0.0303806	0.994504	1	0.404942	0.0875181	1	1
ASTE000335	NO	NA	0.120065	0.0705021	0.552844	0.292172	0.264762	0.152659	1	0.899105
ASTE000336	NO	NA	0.398601	0.192443	0.997296	1	0.657863	0.30244	1	1
ASTE000337	NO	NA	0.563401	0.46597	0.999742	1	0.839424	0.559638	1	1
ASTE000338	NO	NA	0.895934	0.344231	1	1	0.973372	0.451895	1	1
ASTE000339	NO	NA	0.847924	0.342648	0.998382	1	0.973372	0.450611	1	1
ASTE000340	YES	14.563	2.74896e-09	2.42832e-06	0.00906013	1.30123e-06	1.56457e-05	0.000594243	1	0.00493732
ASTE000341	YES	6.45483	0.00233842	0.00447327	0.843882	0.292172	0.0169384	0.025966	1	0.899105
ASTE000342	YES	10.1451	0.000238918	0.0719988	0.705902	0.0126403	0.00471335	0.154897	1	0.140239
ASTE000343	YES	3.6969	0.00566442	0.070155	0.67693	0.031683	0.0296588	0.152109	1	0.230741
ASTE000344	YES	4.78119	0.000367945	0.00177542	0.306063	0.0189229	0.00551459	0.0146665	1	0.174554
ASTE000345	NO	NA	0.75875	0.114403	0.999992	1	0.973372	0.212545	1	1
ASTE000346	NO	NA	0.27197	0.206672	0.999989	1	0.491714	0.318617	1	1
ASTE000347	NO	NA	0.0917647	0.0530163	0.656588	0.195908	0.21739	0.125857	1	0.704812
ASTE000348	NO	NA	0.0453295	0.0349734	0.9954	0.559509	0.128132	0.095859	1	1
ASTE000349	NO	NA	0.412346	0.641603	1	1	0.673704	0.709616	1	1
ASTE000350	NO	NA	0.842982	0.700001	0.999999	1	0.973372	0.757738	1	1
ASTE000351	NO	NA	0.815768	0.550905	1	1	0.973372	0.631515	1	1
ASTE000354	NO	NA	0.811666	0.516491	1	1	0.973372	0.602687	1	1
ASTE000355	NO	NA	0.831514	0.0626985	0.999961	1	0.973372	0.140963	1	1
ASTE000356	NO	NA	0.079627	0.0354567	0.943903	0.354012	0.195428	0.0965097	1	1
ASTE000357	YES	5.34828	0.00218215	0.0360977	0.952225	0.857464	0.016161	0.0976382	1	1
ASTE000358	NO	NA	0.857644	0.379829	0.904245	0.292172	0.973372	0.484599	1	0.899105
ASTE000359	NO	NA	0.0178852	0.0135098	0.967904	0.426749	0.0660139	0.0516046	1	1
ASTE000360	NO	NA	0.843264	0.17869	0.998445	1	0.973372	0.287862	1	1
ASTE000361	NO	NA	0.822304	0.170279	0.991495	0.143134	0.973372	0.277891	1	0.580441
ASTE000362	YES	3.42649	0.000175974	0.00081469	0.421584	0.0923805	0.00410752	0.0093296	1	0.442952
ASTE000363	NO	NA	0.445454	0.051042	0.999996	1	0.710467	0.122868	1	1
ASTE000364	NO	NA	0.852565	0.226417	0.925027	0.426749	0.973372	0.338008	1	1
ASTE000365	YES	1.34183	0.000777681	0.000936916	0.338401	0.0458769	0.00879728	0.0102252	1	0.288358
ASTE000366	YES	15.0963	0.00573492	0.00278256	0.0572827	0.0165688	0.0297406	0.0196366	1	0.162869
ASTE000367	NO	NA	0.886936	0.149079	0.999945	1	0.973372	0.253808	1	1
ASTE000368	NO	NA	0.90057	0.978515	0.999995	1	0.973372	0.983613	1	1
ASTE000369	NO	NA	0.0397841	0.0944676	0.996148	1	0.117383	0.186037	1	1
ASTE000370	NO	NA	0.530818	0.049851	0.989706	1	0.808154	0.120889	1	1
ASTE000371	NO	NA	0.19303	0.0606458	0.998041	1	0.379748	0.137901	1	1
ASTE000372	NO	NA	0.0402312	0.0321206	0.812887	0.354012	0.118066	0.0906367	1	1
ASTE000373	NO	NA	0.0134867	0.0181576	0.522456	0.195908	0.0533238	0.0621455	1	0.704812
ASTE000374	NO	NA	0.667972	0.220963	0.975684	1	0.94208	0.33279	1	1
ASTE000375	YES	0.867325	0.0125018	0.00162607	0.835238	0.354012	0.0509699	0.013917	1	1
ASTE000376	NO	NA	0.367282	0.532726	0.944627	0.638487	0.61627	0.616567	1	1
ASTE000377	NO	NA	0.410608	0.317178	0.999946	1	0.672124	0.42651	1	1
ASTE000378	NO	NA	0.882145	0.625497	0.999881	1	0.973372	0.695315	1	1
ASTE000379	NO	NA	0.0956707	0.233484	0.933456	1	0.224032	0.344976	1	1
ASTE000380	NO	NA	0.746259	0.0890461	0.879165	1	0.973372	0.178108	1	1
ASTE000381	YES	5.8459	0.00088127	0.0172249	0.74176	0.467656	0.00941924	0.0602624	1	1
ASTE000382	NO	NA	0.0471427	0.1463	0.828684	0.38893	0.132141	0.25058	1	1
ASTE000383	NO	NA	0.792274	0.378841	0.999987	1	0.973372	0.483664	1	1
ASTE000384	NO	NA	0.857809	0.93733	1	1	0.973372	0.951456	1	1
ASTE000385	YES	2.40095	0.00181605	0.000829581	0.31257	0.0406133	0.014306	0.00943368	1	0.268001
ASTE000386	NO	NA	0.000776808	0.0511707	0.782147	0.103285	0.00879728	0.122911	1	0.475991
ASTE000387	NO	NA	0.451395	0.213149	0.999303	1	0.714397	0.325151	1	1
ASTE000388	NO	NA	0.0395553	0.046852	0.979063	0.789188	0.116859	0.115812	1	1
ASTE000389	NO	NA	0.272311	0.062295	0.976726	1	0.491862	0.140584	1	1
ASTE000390	NO	NA	0.998418	0.0521394	0.614842	0.321817	1	0.12449	1	0.954466
ASTE000393	YES	2.78639	0.000184475	0.00647803	0.505315	0.0358989	0.00416349	0.0321954	1	0.249626
ASTE000394	NO	NA	1	0.230489	0.997967	1	1	0.341977	1	1
ASTE000395	NO	NA	0.0436283	0.0212171	0.552444	0.115314	0.124249	0.0692017	1	0.511344
ASTE000396	NO	NA	0.0686176	0.0310533	0.995321	0.354012	0.174711	0.0886629	1	1
ASTE000398	NO	NA	0.845641	0.447841	0.971282	1	0.973372	0.54446	1	1
ASTE000399	NO	NA	0.0416096	0.0479326	0.908879	0.0488106	0.120704	0.117539	1	0.304946
ASTE000400	NO	NA	0.455026	0.371515	0.998077	0.128563	0.719384	0.477524	1	0.544431
ASTE000403	NO	NA	0.0437198	0.0251724	0.997272	0.38893	0.124416	0.0774424	1	1
ASTE000404	NO	NA	0.99565	0.314357	0.999999	1	1	0.423721	1	1
ASTE000405	NO	NA	0.714238	0.43656	1	1	0.973372	0.534654	1	1
ASTE000406	YES	17.0464	0.00156641	0.0010725	0.0282577	0.000952852	0.0129735	0.0109423	1	0.0401715
ASTE000407	NO	NA	0.0465055	0.0196178	0.981073	1	0.13113	0.0656792	1	1
ASTE000408	YES	5.10015	0.00246351	0.0407589	0.884359	0.239881	0.0172249	0.105349	1	0.800282
ASTE000409	NO	NA	0.70766	0.904171	0.985918	0.789188	0.973372	0.924807	1	1
ASTE000410	NO	NA	0.827016	0.369013	0.999474	1	0.973372	0.475274	1	1
ASTE000411	YES	2.94141	7.91214e-05	0.000266485	0.0298348	0.00399969	0.00263345	0.00515885	1	0.0784973
ASTE000412	YES	25.3672	0.00727948	0.0135504	0.396777	0.031683	0.0349015	0.0517077	1	0.230741
ASTE000413	YES	17.7068	0.00687211	0.00775073	0.336316	0.097833	0.0334725	0.0360992	1	0.464594
ASTE000415	YES	0.301605	0.0363909	0.00811003	0.871703	0.610862	0.110552	0.0370303	1	1
ASTE000417	YES	5.28258	1.58877e-05	0.000110205	0.107722	0.082509	0.00117435	0.00290385	1	0.411388
ASTE000418	YES	6.45726	0.00583203	0.0441066	0.762987	1	0.0300661	0.111224	1	1
ASTE000419	YES	17.8563	0.000168753	8.04629e-06	0.034349	0.00183768	0.00410752	0.000877993	1	0.053092
ASTE000420	NO	NA	0.836166	0.397307	1	1	0.973372	0.499619	1	1
ASTE000421	YES	5.55359	0.00423829	0.0017671	0.4299	0.0279187	0.0239783	0.014629	1	0.216632
ASTE000422	NO	NA	0.423608	0.151682	0.999754	1	0.686595	0.256438	1	1
ASTE000423	YES	25.6575	0.0335763	0.000502977	0.568095	0.292172	0.103521	0.00709465	1	0.899105
ASTE000424	NO	NA	0.865971	0.395105	0.999966	1	0.973372	0.497839	1	1
ASTE000425	NO	NA	0.0216218	0.0314361	0.982532	1	0.0748316	0.0894817	1	1
ASTE000426	NO	NA	0.851672	0.177929	0.998493	1	0.973372	0.287163	1	1
ASTE000427	NO	NA	0.768108	0.262503	0.99905	1	0.973372	0.372671	1	1
ASTE000428	NO	NA	0.412346	0.00658688	0.693267	0.894004	0.673704	0.0325427	1	1
ASTE000429	NO	NA	0.80771	0.755647	1	0.354012	0.973372	0.804851	1	1
ASTE000430	NO	NA	0.186963	0.237208	0.999942	0.72548	0.370831	0.348314	1	1
ASTE000431	YES	2.48502	0.00309402	0.000308343	0.0467928	0.0110131	0.0197639	0.00549065	1	0.131407
ASTE000432	YES	0.879116	0.0144406	0.00835775	0.637114	0.292172	0.0561016	0.0378426	1	0.899105
ASTE000433	YES	5.04233	0.000908027	0.000750815	0.929837	0.666112	0.00956158	0.00884889	1	1
ASTE000434	YES	3.77075	1.37851e-05	0.000132902	0.238196	0.031683	0.00112864	0.00326743	1	0.230741
ASTE000435	YES	10.141	0.00733413	0.0351707	0.969298	1	0.0349015	0.096076	1	1
ASTE000436	YES	2.52392	0.00711824	0.00136756	0.435832	0.159138	0.034348	0.0126458	1	0.622925
ASTE000437	NO	NA	0.0161678	0.0318887	0.497667	0.0923805	0.0612033	0.0902509	1	0.442952
ASTE000440	NO	NA	0.112075	0.075573	0.881146	0.857464	0.253327	0.159876	1	1
ASTE000441	NO	NA	0.712219	0.104431	1	1	0.973372	0.199419	1	1
ASTE000442	NO	NA	0.997474	0.256485	0.996723	1	1	0.367057	1	1
ASTE000443	NO	NA	0.0939002	0.0937357	0.991056	0.610862	0.220931	0.185178	1	1
ASTE000444	YES	7.17655	0.000103832	0.0410614	0.42293	0.0279187	0.00303841	0.105699	1	0.216632
ASTE000445	NO	NA	0.549122	0.136835	0.968729	0.559509	0.825932	0.238968	1	1
ASTE000446	NO	NA	0.677511	0.801066	1	1	0.949455	0.841614	1	1
ASTE000449	YES	6.93197	0.000527899	0.006432	0.721029	0.239881	0.00718084	0.0320839	1	0.800282
ASTE000450	NO	NA	0.257296	0.130955	0.999973	1	0.47099	0.232334	1	1
ASTE000451	YES	0.635709	0.000566201	0.0012112	0.350407	0.239881	0.00741664	0.0118287	1	0.800282
ASTE000454	NO	NA	0.0271778	0.026949	0.607623	0.186298	0.0886294	0.0811896	1	0.69666
ASTE000455	NO	NA	0.0171075	0.0195656	0.979419	0.72548	0.0639731	0.0655624	1	1
ASTE000456	NO	NA	0.938528	0.306833	1	1	0.979128	0.416341	1	1
ASTE000457	NO	NA	0.0752043	0.0139333	0.596483	0.00831782	0.187936	0.0525696	1	0.114212
ASTE000458	NO	NA	0.152947	0.179577	0.999999	1	0.318248	0.288677	1	1
ASTE000459	NO	NA	0.222727	0.0144769	0.867723	0.857464	0.422973	0.0537205	1	1
ASTE000460	NO	NA	0.903999	0.741771	1	1	0.973372	0.793047	1	1
ASTE000461	NO	NA	0.352955	0.193957	0.999903	1	0.598672	0.304232	1	1
ASTE000462	NO	NA	0.882092	0.320442	0.992509	0.930544	0.973372	0.42933	1	1
ASTE000463	NO	NA	0.593761	0.565048	1	1	0.869073	0.644209	1	1
ASTE000464	NO	NA	0.530896	0.0158482	0.32268	0.143134	0.808154	0.0569264	1	0.580441
ASTE000465	NO	NA	0.714238	0.348899	1	1	0.973372	0.455815	1	1
ASTE000466	NO	NA	0.57237	0.542061	0.999454	1	0.844715	0.623828	1	1
ASTE000467	NO	NA	0.915112	0.710907	0.999999	1	0.973372	0.767463	1	1
ASTE000468	YES	23.9572	0.00323424	0.00340808	0.68028	0.559509	0.0204757	0.0222276	1	1
ASTE000469	NO	NA	0.569385	0.180649	0.998296	1	0.842354	0.289992	1	1
ASTE000470	NO	NA	0.120264	0.0456861	0.999114	1	0.264826	0.11392	1	1
ASTE000471	NO	NA	0.314754	0.21898	0.958348	0.38893	0.550783	0.331028	1	1
ASTE000472	NO	NA	0.0517522	0.111907	0.983608	0.292172	0.141507	0.209133	1	0.899105
ASTE000473	YES	13.8329	0.00884512	0.0101027	0.997719	1	0.0394994	0.0426395	1	1
ASTE000474	NO	NA	0.622717	0.324467	0.967061	1	0.900227	0.433041	1	1
ASTE000475	NO	NA	0.888533	0.907185	1	1	0.973372	0.927557	1	1
ASTE000476	NO	NA	0.880483	0.440995	0.998562	1	0.973372	0.538436	1	1
ASTE000477	NO	NA	0.314754	0.268221	0.995697	0.610862	0.550783	0.378472	1	1
ASTE000478	NO	NA	0.895934	0.110536	0.999583	1	0.973372	0.207526	1	1
ASTE000479	NO	NA	0.914794	0.45019	1	1	0.973372	0.546556	1	1
ASTE000480	NO	NA	0.425402	0.00546206	0.986465	1	0.688519	0.0291626	1	1
ASTE000481	NO	NA	0.451226	0.32174	1	1	0.714397	0.430208	1	1
ASTE000482	NO	NA	0.842833	0.280797	0.999443	1	0.973372	0.390652	1	1
ASTE000483	NO	NA	0.520335	0.126358	0.880779	0.666112	0.798783	0.226903	1	1
ASTE000484	NO	NA	0.714238	0.0865527	0.999999	1	0.973372	0.175152	1	1
ASTE000485	NO	NA	0.610244	0.555658	0.999975	1	0.888838	0.635428	1	1
ASTE000486	YES	25.9395	6.09532e-05	0.00503031	0.415882	0.0655326	0.00217502	0.0280549	1	0.358461
ASTE000487	NO	NA	0.105594	0.0139607	0.983945	1	0.242236	0.0526515	1	1
ASTE000488	NO	NA	0.85784	0.400106	0.872811	0.176688	0.973372	0.502195	1	0.665975
ASTE000489	NO	NA	0.759012	0.298696	0.999785	1	0.973372	0.408674	1	1
ASTE000490	YES	16.4111	0.00732985	0.00359497	0.176295	0.0279187	0.0349015	0.0227342	1	0.216632
ASTE000492	NO	NA	0.994096	0.341014	1	1	1	0.449018	1	1
ASTE000493	NO	NA	0.871482	0.244693	0.914538	0.354012	0.973372	0.355092	1	1
ASTE000495	YES	15.6869	2.69778e-05	8.36147e-05	0.52035	0.264912	0.00157689	0.00257819	1	0.850873
ASTE000496	NO	NA	0.888608	0.853004	1	1	0.973372	0.882143	1	1
ASTE000497	NO	NA	0.99377	0.608092	0.999998	1	1	0.681559	1	1
ASTE000498	NO	NA	0.784109	0.0885026	0.99645	0.72548	0.973372	0.177489	1	1
ASTE000500	NO	NA	0.371781	0.381337	0.999901	1	0.621436	0.485787	1	1
ASTE000503	NO	NA	0.840964	0.0936305	0.993554	1	0.973372	0.185126	1	1
ASTE000506	NO	NA	0.0408229	0.03542	0.681986	0.559509	0.119303	0.0964789	1	1
ASTE000507	NO	NA	0.0680404	0.0426565	0.620115	0.292172	0.173797	0.108554	1	0.899105
ASTE000508	YES	15.0678	0.00244471	0.0155113	0.250864	0.0155263	0.0171567	0.0562129	1	0.158935
ASTE000509	NO	NA	0.243904	0.016853	0.919163	0.354012	0.451881	0.0593006	1	1
ASTE000510	NO	NA	0.169458	0.0338395	0.961671	0.354012	0.343778	0.0937898	1	1
ASTE000511	NO	NA	0.152131	0.0178021	0.990255	1	0.317017	0.0614809	1	1
ASTE000512	YES	2.22606	0.000142841	0.000446462	0.181401	0.0382561	0.00370378	0.00664482	1	0.262648
ASTE000513	YES	1.45837	0.00107808	0.000320485	0.0245131	0.0144838	0.0104174	0.00563846	1	0.150565
ASTE000514	YES	15.7714	0.0167882	0.00107087	0.775878	0.0215766	0.0632152	0.0109423	1	0.186631
ASTE000515	YES	16.4364	6.15107e-06	6.91283e-07	0.0174617	1.9077e-05	0.000811334	0.000524591	1	0.0120641
ASTE000516	NO	NA	0.262935	0.0819725	0.999508	0.0780475	0.478878	0.169253	1	0.401816
ASTE000518	NO	NA	0.804495	0.133061	0.964071	1	0.973372	0.234883	1	1
ASTE000519	NO	NA	0.0348087	0.0143234	0.682103	0.176688	0.106713	0.053342	1	0.665975
ASTE000520	NO	NA	0.0150431	0.0138056	0.552074	0.176688	0.0578889	0.0523163	1	0.665975
ASTE000521	NO	NA	0.919315	0.427296	0.998376	1	0.973372	0.525942	1	1
ASTE000522	NO	NA	0.841181	0.444478	0.981404	0.559509	0.973372	0.541128	1	1
ASTE000523	NO	NA	0.474671	0.185094	0.995809	1	0.744034	0.294391	1	1
ASTE000524	NO	NA	0.999865	0.364264	0.999995	1	1	0.470916	1	1
ASTE000526	NO	NA	0.0402336	0.167649	1	1	0.118066	0.274633	1	1
ASTE000527	NO	NA	0.0323049	0.0162862	0.927143	0.72548	0.100253	0.0579512	1	1
ASTE000528	NO	NA	0.822823	0.396356	0.999976	1	0.973372	0.498936	1	1
ASTE000529	NO	NA	0.673816	0.223303	0.864094	1	0.948325	0.33494	1	1
ASTE000530	NO	NA	0.118752	0.0477991	0.999952	1	0.262956	0.117301	1	1
ASTE000531	NO	NA	0.294498	0.120721	0.788184	1	0.521895	0.219973	1	1
ASTE000532	NO	NA	0.615618	0.376648	1	1	0.892913	0.482112	1	1
ASTE000535	NO	NA	0.92665	0.107845	0.999983	1	0.973967	0.203819	1	1
ASTE000536	NO	NA	0.893084	0.365152	0.999999	1	0.973372	0.471796	1	1
ASTE000537	NO	NA	0.389851	0.0137911	0.992973	1	0.645574	0.0523163	1	1
ASTE000538	YES	2.28343	0.0271778	0.00426796	0.358898	0.0655326	0.0886294	0.0252652	1	0.358461
ASTE000539	NO	NA	0.837105	0.548578	0.99975	1	0.973372	0.629546	1	1
ASTE000540	YES	17.427	0.0314782	0.00187923	0.988627	1	0.0981374	0.0152577	1	1
ASTE000541	YES	1.98416	0.00210606	0.0126647	0.0878638	0.031683	0.0159609	0.0494213	1	0.230741
ASTE000542	YES	3.85445	0.000347381	0.0262975	0.651456	0.176688	0.00550955	0.0798891	1	0.665975
ASTE000543	YES	4.04975	0.0036561	0.0434514	0.995766	0.789188	0.0220392	0.109985	1	1
ASTE000544	NO	NA	0.103337	0.165867	0.994796	1	0.237969	0.272487	1	1
ASTE000545	NO	NA	0.709175	0.159831	0.999016	1	0.973372	0.265949	1	1
ASTE000546	NO	NA	0.118752	0.0153643	0.699952	0.103285	0.262956	0.0558848	1	0.475991
ASTE000547	YES	16.3535	0.00423829	0.00287618	0.212945	0.159138	0.0239783	0.0200364	1	0.622925
ASTE000548	NO	NA	0.880483	0.942134	1	1	0.973372	0.95531	1	1
ASTE000549	NO	NA	0.124205	0.269229	0.999097	0.610862	0.271157	0.379333	1	1
ASTE000550	NO	NA	0.923097	0.269161	1	0.511843	0.973758	0.379285	1	1
ASTE000551	YES	15.5396	0.00236876	0.0362693	0.856615	0.115314	0.017044	0.0979254	1	0.511344
ASTE000552	NO	NA	0.438649	0.0848848	0.898348	0.195908	0.702181	0.173224	1	0.704812
ASTE000553	NO	NA	0.526272	0.150084	0.974803	0.610862	0.805151	0.254758	1	1
ASTE000554	NO	NA	0.568765	0.473317	0.999962	1	0.842354	0.566537	1	1
ASTE000555	NO	NA	0.781723	0.201807	0.969537	0.610862	0.973372	0.313264	1	1
ASTE000556	YES	2.95683	6.09532e-05	0.00134613	0.237128	0.073586	0.00217502	0.0125669	1	0.383004
ASTE000557	NO	NA	0.79986	0.495598	1	1	0.973372	0.585814	1	1
ASTE000558	YES	2.58313	0.00206445	0.00138604	0.197718	0.0406133	0.0156978	0.0126929	1	0.268001
ASTE000559	NO	NA	0.168216	0.126829	0.999831	1	0.341625	0.227463	1	1
ASTE000560	NO	NA	0.0107583	0.168967	1	1	0.0458313	0.276423	1	1
ASTE000561	NO	NA	0.0259314	0.0473669	0.992367	1	0.08641	0.116516	1	1
ASTE000562	NO	NA	0.759328	0.758393	1	1	0.973372	0.806933	1	1
ASTE000563	YES	7.18809	9.81171e-05	0.0272164	0.84797	0.467656	0.00298685	0.0816319	1	1
ASTE000564	YES	17.029	0.909242	0.0038738	0.252889	0.0189229	0.973372	0.0237711	1	0.174554
ASTE000565	YES	2.46637	0.027726	0.0039908	0.494647	0.176688	0.0899416	0.0241701	1	0.665975
ASTE000566	NO	NA	0.11985	0.174278	1	1	0.264339	0.282835	1	1
ASTE000567	NO	NA	0.036496	0.0502347	0.998907	0.666112	0.110723	0.121483	1	1
ASTE000568	YES	11.6023	0.00340092	0.0649094	0.501436	0.0358989	0.0212824	0.144056	1	0.249626
ASTE000570	NO	NA	0.86278	0.148662	0.958634	0.666112	0.973372	0.25338	1	1
ASTE000571	YES	6.96361	0.000176454	0.000224242	0.614867	0.128563	0.00410752	0.00466644	1	0.544431
ASTE000572	NO	NA	0.799777	0.776072	0.999998	0.857464	0.973372	0.821463	1	1
ASTE000573	NO	NA	0.697051	0.279315	0.996402	1	0.970295	0.389131	1	1
ASTE000574	NO	NA	0.103027	0.103576	0.783765	0.321817	0.237447	0.198252	1	0.954466
ASTE000575	NO	NA	0.32839	0.248663	0.900091	0.159138	0.569393	0.359022	1	0.622925
ASTE000576	YES	2.35238	0.000309003	0.00667848	0.407243	0.239881	0.00536691	0.0328953	1	0.800282
ASTE000577	NO	NA	0.352955	0.322208	0.994961	0.426749	0.598672	0.430703	1	1
ASTE000578	NO	NA	0.759753	0.0696712	0.913328	1	0.973372	0.151407	1	1
ASTE000579	YES	9.03989	0.00551649	0.0393057	0.808717	0.559509	0.0292338	0.102878	1	1
ASTE000580	NO	NA	0.847143	0.241481	0.999994	1	0.973372	0.352362	1	1
ASTE000581	NO	NA	0.487416	0.105445	0.998708	1	0.759411	0.200616	1	1
ASTE000582	NO	NA	0.17214	0.107971	0.988622	0.666112	0.347793	0.203956	1	1
ASTE000583	NO	NA	0.947104	0.187148	1	0.511843	0.983492	0.296866	1	1
ASTE000586	NO	NA	0.012699	0.0279087	0.933223	0.167913	0.0515326	0.0830002	1	0.653231
ASTE000587	NO	NA	0.835905	0.894571	1	1	0.973372	0.916965	1	1
ASTE000588	YES	17.074	2.69778e-05	0.000330081	0.016807	0.000741208	0.00157689	0.00569193	1	0.037666
ASTE000589	NO	NA	0.0143007	0.015998	0.447894	0.0165688	0.0557351	0.0573197	1	0.162869
ASTE000590	YES	24.5616	0.000347381	0.00771779	0.57572	1	0.00550955	0.0359753	1	1
ASTE000594	NO	NA	0.0825343	0.0282431	0.96205	0.128563	0.200917	0.0835694	1	0.544431
ASTE000595	YES	16.8182	0.000309161	2.36169e-06	0.00456999	0.000334569	0.00536691	0.000594243	1	0.0262649
ASTE000596	NO	NA	0.159947	0.0087158	0.999868	1	0.328701	0.0389219	1	1
ASTE000597	YES	16.6755	0.00503471	0.0027384	0.730678	0.128563	0.0271355	0.0195554	1	0.544431
ASTE000598	NO	NA	0.132293	0.137174	0.999922	1	0.284398	0.239304	1	1
ASTE000599	YES	4.67799	6.00775e-07	0.00540111	0.145685	0.00831782	0.000403892	0.0290552	1	0.114212
ASTE000600	NO	NA	0.999512	0.496017	1	1	1	0.586127	1	1
ASTE000601	NO	NA	0.550284	0.380694	0.999999	1	0.826815	0.485268	1	1
ASTE000602	NO	NA	0.222727	0.133975	0.871724	1	0.422973	0.235781	1	1
ASTE000603	NO	NA	0.151918	0.0184472	0.776761	0.857464	0.317009	0.0629072	1	1
ASTE000604	NO	NA	0.538473	0.189482	0.993061	0.559509	0.812903	0.299274	1	1
ASTE000605	NO	NA	0.816782	0.32629	0.954236	0.159138	0.973372	0.434709	1	0.622925
ASTE000606	NO	NA	0.0613425	0.0537334	0.996419	1	0.160042	0.126871	1	1
ASTE000607	NO	NA	0.749944	0.187673	0.920713	0.610862	0.973372	0.297279	1	1
ASTE000608	NO	NA	0.244978	0.163152	0.999945	1	0.453354	0.269545	1	1
ASTE000610	NO	NA	0.436618	0.463743	0.998642	0.371471	0.702181	0.557716	1	1
ASTE000611	YES	1.99849	0.0080436	0.0137437	0.94239	0.0923805	0.0372802	0.0522353	1	0.442952
ASTE000612	NO	NA	0.231867	0.815963	1	0.306994	0.435534	0.853922	1	0.93737
ASTE000613	NO	NA	0.999476	0.274702	0.979054	1	1	0.384617	1	1
ASTE000614	NO	NA	0.0682029	0.155779	0.999988	1	0.173797	0.261076	1	1
ASTE000615	YES	15.1475	0.000921327	0.0758231	0.614746	0.0215766	0.00959935	0.160248	1	0.186631
ASTE000616	NO	NA	0.0587229	0.055497	0.999995	1	0.155416	0.129876	1	1
ASTE000617	YES	4.30343	0.00217926	0.00131166	0.109393	0.073586	0.0161501	0.0123736	1	0.383004
ASTE000618	NO	NA	0.888811	0.155374	0.988918	1	0.973372	0.260551	1	1
ASTE000619	NO	NA	0.677789	0.307139	1	1	0.949455	0.416606	1	1
ASTE000620	NO	NA	0.862419	0.756835	0.997533	0.969604	0.973372	0.805672	1	1
ASTE000621	NO	NA	0.826379	0.962284	1	1	0.973372	0.970727	1	1
ASTE000625	NO	NA	0.539317	0.235515	0.930999	0.292172	0.812903	0.346813	1	0.899105
ASTE000628	NO	NA	0.487416	0.268078	0.999731	1	0.759411	0.378449	1	1
ASTE000629	NO	NA	0.950597	0.858349	0.99996	1	0.985936	0.887106	1	1
ASTE000630	NO	NA	0.853148	0.161267	0.999961	1	0.973372	0.267362	1	1
ASTE000631	YES	6.04701	0.00122195	0.0468429	0.988075	0.426749	0.0112264	0.115812	1	1
ASTE000632	NO	NA	0.925556	0.816683	1	1	0.973758	0.85444	1	1
ASTE000633	NO	NA	0.833975	0.965931	0.999994	1	0.973372	0.973802	1	1
ASTE000634	NO	NA	0.438649	0.36889	1	1	0.702181	0.47517	1	1
ASTE000636	NO	NA	0.0918457	0.0272437	0.954889	1	0.21743	0.0816707	1	1
ASTE000637	NO	NA	0.637281	0.177643	0.999962	1	0.913624	0.286864	1	1
ASTE000638	YES	15.414	0.000116021	0.00346268	0.0936681	0.00831782	0.00308567	0.0223221	1	0.114212
ASTE000639	NO	NA	0.0060856	0.146557	0.995389	0.0550096	0.0305973	0.250867	1	0.326133
ASTE000640	YES	17.5122	0.00189501	0.000199161	0.182375	0.0215766	0.0146375	0.0043018	1	0.186631
ASTE000641	YES	13.7395	0.00431575	0.00396057	0.588416	0.0298009	0.0243122	0.0240701	1	0.227819
ASTE000642	NO	NA	0.926516	0.895062	1	1	0.973967	0.917221	1	1
ASTE000643	NO	NA	0.94306	0.43881	1	1	0.980889	0.53646	1	1
ASTE000644	NO	NA	0.0980912	0.00881434	0.984786	1	0.228525	0.0391317	1	1
ASTE000645	NO	NA	0.051918	0.000569178	0.56051	0.0517443	0.14179	0.00764	1	0.309677
ASTE000646	NO	NA	0.052401	0.201212	0.999455	1	0.142767	0.312554	1	1
ASTE000647	NO	NA	0.0164175	0.0269968	0.596988	0.0155263	0.0620248	0.0812759	1	0.158935
ASTE000648	NO	NA	0.808891	0.796716	1	1	0.973372	0.838327	1	1
ASTE000649	NO	NA	0.0618561	0.0125687	0.990349	0.38893	0.161086	0.0491896	1	1
ASTE000650	YES	16.5493	0.00820001	9.01862e-05	0.190385	0.0144838	0.0378818	0.00264585	1	0.150565
ASTE000651	NO	NA	0.0883494	0.0430684	0.32786	0.0215766	0.211678	0.109284	1	0.186631
ASTE000652	YES	1.44411	0.000529274	0.00530796	0.316587	0.0517443	0.00718084	0.0288403	1	0.309677
ASTE000653	NO	NA	0.0888147	0.111014	0.950448	1	0.212078	0.208183	1	1
ASTE000654	NO	NA	0.953857	0.309307	0.999721	1	0.988956	0.41865	1	1
ASTE000655	NO	NA	0.885777	0.148939	0.998945	1	0.973372	0.253685	1	1
ASTE000656	NO	NA	0.249596	0.0696867	0.999999	1	0.459214	0.151411	1	1
ASTE000657	NO	NA	0.879852	0.74984	1	1	0.973372	0.799796	1	1
ASTE000658	NO	NA	0.567212	0.0228056	0.520753	0.426749	0.842354	0.0725265	1	1
ASTE000659	YES	27.3393	0.0331848	0.00281585	0.379439	0.467656	0.102592	0.0197857	1	1
ASTE000660	NO	NA	0.11524	0.21891	0.795122	0.306994	0.258072	0.330968	1	0.93737
ASTE000661	YES	17.0642	0.000367945	0.00180081	0.301872	0.0245631	0.00551459	0.0148326	1	0.202464
ASTE000662	YES	7.0832	0.00240915	0.00477324	0.75447	0.511843	0.0171567	0.0270183	1	1
ASTE000667	YES	16.4242	0.000642135	0.00151372	0.222589	0.00776396	0.00780088	0.0133572	1	0.112154
ASTE000668	NO	NA	0.0511141	0.012091	0.86076	0.239881	0.140234	0.0479385	1	0.800282
ASTE000669	NO	NA	0.849758	0.230552	0.963822	1	0.973372	0.341982	1	1
ASTE000670	NO	NA	0.84943	0.210064	0.999786	1	0.973372	0.321824	1	1
ASTE000671	NO	NA	0.517193	0.575202	1	1	0.795138	0.652676	1	1
ASTE000672	YES	19.2857	0.00588151	0.00317228	0.418555	0.0358989	0.0302118	0.0213765	1	0.249626
ASTE000673	NO	NA	0.190081	0.0723075	0.999779	1	0.375439	0.155415	1	1
ASTE000674	YES	17.2824	0.0157608	0.00332081	0.613735	0.00776396	0.0600508	0.0219763	1	0.112154
ASTE000675	NO	NA	0.0963521	0.0258222	0.623862	0.354012	0.225164	0.0790013	1	1
ASTE000676	NO	NA	0.793333	0.929865	0.99984	1	0.973372	0.945649	1	1
ASTE000677	NO	NA	0.368843	0.0279122	0.612305	0.103285	0.617875	0.0830002	1	0.475991
ASTE000678	NO	NA	0.434209	0.0122033	0.999167	1	0.700383	0.0482999	1	1
ASTE000679	NO	NA	0.15428	0.0326301	0.268619	0.195908	0.32011	0.0915525	1	0.704812
ASTE000680	NO	NA	0.318482	0.0438181	0.999615	1	0.555343	0.110594	1	1
ASTE000681	NO	NA	0.150465	0.0238595	0.994317	1	0.3149	0.0746134	1	1
ASTE000682	NO	NA	0.841443	0.786549	1	1	0.973372	0.830007	1	1
ASTE000683	NO	NA	0.628747	0.669334	1	1	0.905608	0.732952	1	1
ASTE000684	YES	16.4239	0.000908027	1.33644e-05	0.026114	0.00132851	0.00956158	0.00113263	1	0.0461051
ASTE000685	NO	NA	0.893084	0.704217	1	1	0.973372	0.761407	1	1
ASTE000686	YES	26.045	0.00250046	0.00431079	0.230706	0.0517443	0.0173114	0.0254247	1	0.309677
ASTE000687	NO	NA	0.907995	0.220798	0.993509	1	0.973372	0.332629	1	1
ASTE000688	NO	NA	0.572812	0.102848	0.999865	1	0.844929	0.197348	1	1
ASTE000689	NO	NA	0.707878	0.210011	0.999947	1	0.973372	0.321802	1	1
ASTE000690	NO	NA	0.871141	0.224267	0.995013	1	0.973372	0.335855	1	1
ASTE000691	NO	NA	0.0283993	0.384871	0.94347	0.0406133	0.0910105	0.488895	1	0.268001
ASTE000692	NO	NA	0.240997	0.0309838	0.999888	1	0.447151	0.0885485	1	1
ASTE000693	NO	NA	0.916483	0.482247	0.99998	1	0.973372	0.574026	1	1
ASTE000694	YES	25.4592	0.0363909	0.00175328	0.612694	0.239881	0.110552	0.0145782	1	0.800282
ASTE000695	NO	NA	0.631527	0.397785	1	1	0.908004	0.500053	1	1
ASTE000696	YES	17.8387	0.00369988	0.0410082	0.730103	0.72548	0.0221662	0.105603	1	1
ASTE000697	NO	NA	0.353377	0.0132877	0.828951	0.511843	0.599119	0.0510613	1	1
ASTE000698	NO	NA	0.215303	0.472199	1	1	0.413008	0.565555	1	1
ASTE000700	NO	NA	0.0847806	0.0458026	0.945422	0.292172	0.204983	0.114085	1	0.899105
ASTE000701	NO	NA	0.405981	0.162634	0.997719	0.857464	0.66666	0.268971	1	1
ASTE000702	NO	NA	0.0556779	0.0598486	0.584586	0.216927	0.148985	0.136579	1	0.754671
ASTE000703	NO	NA	0.0300365	0.269772	0.968219	0.337915	0.0950794	0.379792	1	0.994437
ASTE000704	NO	NA	0.620962	0.378627	0.999997	1	0.898603	0.483517	1	1
ASTE000705	NO	NA	0.811666	0.420416	0.999996	1	0.973372	0.52023	1	1
ASTE000706	NO	NA	0.91069	0.68552	1	1	0.973372	0.746154	1	1
ASTE000707	NO	NA	0.571635	0.274249	0.999999	1	0.844715	0.384082	1	1
ASTE000708	NO	NA	0.494032	0.202806	0.999965	1	0.766049	0.31443	1	1
ASTE000709	NO	NA	0.0829619	0.0233267	0.741876	0.426749	0.201613	0.0735127	1	1
ASTE000710	NO	NA	0.270174	0.0453386	0.922593	1	0.489598	0.113324	1	1
ASTE000711	NO	NA	0.284701	0.0993561	0.999771	1	0.508114	0.192735	1	1
ASTE000713	NO	NA	0.731124	0.937489	1	1	0.973372	0.951533	1	1
ASTE000715	NO	NA	0.248411	0.0744726	0.99992	1	0.457772	0.15872	1	1
ASTE000716	NO	NA	0.0248941	0.0532344	0.978906	1	0.0837628	0.126191	1	1
ASTE000717	NO	NA	0.0751267	0.0574236	0.999221	1	0.187866	0.132883	1	1
ASTE000718	NO	NA	0.0585689	0.0117936	0.997707	1	0.155073	0.0471631	1	1
ASTE000719	YES	0.496951	0.000758006	0.000654593	0.187062	0.00957921	0.00874202	0.00822431	1	0.122931
ASTE000720	NO	NA	0.895633	0.504391	0.999999	1	0.973372	0.592638	1	1
ASTE000721	YES	15.8321	0.000470462	0.000398005	0.0407313	0.00112624	0.00672772	0.00624828	1	0.0440549
ASTE000722	NO	NA	0.123424	0.127169	0.612694	0.115314	0.269921	0.227748	1	0.511344
ASTE000723	YES	15.8051	1.67007e-06	1.12236e-06	0.00240888	2.13524e-06	0.000559131	0.000581203	1	0.00502557
ASTE000724	NO	NA	0.256897	0.0696061	0.979852	1	0.470516	0.151294	1	1
ASTE000725	NO	NA	0.0558066	0.0198541	0.492769	0.757334	0.149294	0.0662755	1	1
ASTE000726	NO	NA	0.128567	0.145873	0.399721	0.195908	0.278704	0.250108	1	0.704812
ASTE000727	NO	NA	0.0496533	0.28897	0.944763	0.0550096	0.137532	0.398805	1	0.326133
ASTE000728	NO	NA	0.813913	0.568449	0.998398	1	0.973372	0.647259	1	1
ASTE000729	YES	5.38384	0.00366707	0.0249894	0.900862	0.610862	0.0220392	0.0770505	1	1
ASTE000730	YES	1.88631	0.000884864	0.00199278	0.432351	0.0245631	0.00943993	0.0158236	1	0.202464
ASTE000732	NO	NA	0.297634	0.403713	0.999945	0.930544	0.525755	0.505441	1	1
ASTE000734	YES	25.1798	0.00395241	0.0278332	0.714519	0.115314	0.0228475	0.0828952	1	0.511344
ASTE000735	NO	NA	0.0933321	0.0374732	0.853482	0.489749	0.220095	0.0996165	1	1
ASTE000736	YES	18.9256	0.0321165	0.00124189	0.671848	0.0550096	0.0998312	0.0119866	1	0.326133
ASTE000737	NO	NA	0.213262	0.251746	0.955871	0.38893	0.410825	0.36205	1	1
ASTE000738	NO	NA	0.0269733	0.261466	0.99989	1	0.0883815	0.371755	1	1
ASTE000739	YES	16.5591	3.38921e-05	0.000199666	0.00804033	8.924e-05	0.00164168	0.00430455	1	0.0188115
ASTE000740	NO	NA	0.0513878	0.0202913	0.993745	0.857464	0.140646	0.0672224	1	1
ASTE000741	NO	NA	0.779744	0.660988	1	1	0.973372	0.725977	1	1
ASTE000742	NO	NA	0.157481	0.134947	0.990848	0.666112	0.324923	0.236834	1	1
ASTE000743	NO	NA	0.70575	0.221516	0.845086	0.857464	0.973372	0.333337	1	1
ASTE000744	NO	NA	0.861167	0.510789	0.999636	1	0.973372	0.597934	1	1
ASTE000745	NO	NA	0.413699	0.920442	0.995309	1	0.674012	0.93833	1	1
ASTE000746	YES	5.44841	0.000642135	0.0396898	0.99703	1	0.00780088	0.103455	1	1
ASTE000747	NO	NA	0.0205861	0.124307	0.972419	0.354012	0.0723246	0.224254	1	1
ASTE000748	NO	NA	0.0553154	0.063424	0.997232	1	0.148516	0.141968	1	1
ASTE000749	YES	15.762	0.0124289	0.00979194	0.6987	0.239881	0.0508	0.04184	1	0.800282
ASTE000750	NO	NA	0.283279	0.229148	0.990528	1	0.506052	0.340655	1	1
ASTE000751	NO	NA	0.0626055	0.0242203	0.901965	1	0.162666	0.0754864	1	1
ASTE000752	NO	NA	0.0720984	0.176852	0.999779	0.857464	0.18191	0.285865	1	1
ASTE000753	NO	NA	0.574577	0.414396	0.999974	1	0.847313	0.515302	1	1
ASTE000754	NO	NA	0.165474	0.0190002	0.867069	0.857464	0.336726	0.0641589	1	1
ASTE000755	NO	NA	0.658946	0.273574	0.999992	1	0.934114	0.38365	1	1
ASTE000756	NO	NA	0.530896	0.519209	1	1	0.808154	0.604867	1	1
ASTE000757	NO	NA	0.919454	0.22146	0.998542	1	0.973372	0.333318	1	1
ASTE000758	NO	NA	0.805355	0.619692	1	1	0.973372	0.690548	1	1
ASTE000759	NO	NA	0.0850383	0.0663102	0.871011	0.321817	0.205431	0.145998	1	0.954466
ASTE000760	YES	25.4025	0.00116854	0.000225217	0.0969892	0.00132851	0.0110034	0.00467818	1	0.0461051
ASTE000761	NO	NA	0.438649	0.672254	1	1	0.702181	0.7353	1	1
ASTE000762	NO	NA	0.0935385	0.345587	0.998569	1	0.220263	0.452891	1	1
ASTE000763	NO	NA	0.0949703	0.301542	1	1	0.22274	0.411319	1	1
ASTE000764	YES	16.9829	0.13146	0.000322184	0.0961104	0.0406133	0.282876	0.0056596	1	0.268001
ASTE000767	NO	NA	0.0141548	0.0367855	0.683046	0.0780475	0.0552174	0.0984258	1	0.401816
ASTE000770	YES	5.64278	9.81171e-05	0.0019805	0.466087	0.0126403	0.00298685	0.0157982	1	0.140239
ASTE000771	NO	NA	0.0265707	0.0177939	0.257975	0.216927	0.0875919	0.0614713	1	0.754671
ASTE000772	NO	NA	0.818302	0.2368	0.999641	1	0.973372	0.347956	1	1
ASTE000773	NO	NA	0.87571	0.583642	0.999999	1	0.973372	0.660135	1	1
ASTE000774	NO	NA	0.811962	0.493129	0.999923	1	0.973372	0.583623	1	1
ASTE000775	NO	NA	0.864863	0.300447	0.999915	1	0.973372	0.410071	1	1
ASTE000776	NO	NA	0.413699	0.490691	0.999771	0.610862	0.674012	0.581668	1	1
ASTE000777	NO	NA	0.776179	0.447925	1	1	0.973372	0.544503	1	1
ASTE000778	NO	NA	0.556147	0.0176241	0.926696	1	0.833196	0.0611632	1	1
ASTE000779	NO	NA	0.0415139	0.0831473	0.99718	0.38893	0.120549	0.170796	1	1
ASTE000780	NO	NA	0.0562261	0.0324272	0.948052	0.321817	0.150169	0.091213	1	0.954466
ASTE000781	NO	NA	0.321082	0.527614	1	1	0.55849	0.611966	1	1
ASTE000782	NO	NA	0.840849	0.680966	1	1	0.973372	0.742261	1	1
ASTE000784	YES	15.7696	0.000470462	4.2096e-06	0.00542854	0.000741208	0.00672772	0.000674158	1	0.037666
ASTE000787	NO	NA	0.915112	0.69029	1	1	0.973372	0.749482	1	1
ASTE000788	NO	NA	0.894746	0.573156	1	1	0.973372	0.651058	1	1
ASTE000789	NO	NA	0.112388	0.0201657	0.632133	0.666112	0.253631	0.0669815	1	1
ASTE000790	NO	NA	0.83384	0.375781	1	1	0.973372	0.48154	1	1
ASTE000791	YES	16.184	0.00765301	0.0125396	0.437604	0.0144838	0.0360274	0.0491692	1	0.150565
ASTE000792	YES	16.1229	1.68643e-05	0.0377876	0.31594	0.000878688	0.00118607	0.100218	1	0.0401715
ASTE000793	YES	16.8	0.00072642	0.0652192	0.402062	0.00144627	0.0085158	0.144518	1	0.0489099
ASTE000794	NO	NA	0.0821127	0.0417942	0.981012	0.467656	0.200405	0.107029	1	1
ASTE000795	NO	NA	0.8774	0.390004	1	1	0.973372	0.493159	1	1
ASTE000796	YES	10.9315	0.00883701	0.00722877	0.932738	0.292172	0.0394994	0.0345156	1	0.899105
ASTE000797	NO	NA	0.23903	0.288085	0.999887	0.264912	0.444588	0.39797	1	0.850873
ASTE000798	YES	15.0969	1.38164e-05	9.28003e-05	0.0567354	0.000192536	0.00112864	0.00266757	1	0.0204826
ASTE000799	NO	NA	0.151918	0.484794	0.999999	1	0.317009	0.576274	1	1
ASTE000800	YES	5.58337	0.00172133	0.00611178	0.52007	0.0923805	0.0138767	0.0311018	1	0.442952
ASTE000801	NO	NA	0.786783	0.839973	1	1	0.973372	0.872283	1	1
ASTE000802	NO	NA	0.909628	0.45039	0.999927	1	0.973372	0.546682	1	1
ASTE000803	NO	NA	0.967519	0.297869	0.818533	1	1	0.407895	1	1
ASTE000804	YES	5.26868	0.00490355	0.022063	0.789891	0.292172	0.0266049	0.0710163	1	0.899105
ASTE000805	NO	NA	0.804975	0.370912	1	1	0.973372	0.476965	1	1
ASTE000806	NO	NA	0.0534783	0.00224928	0.255738	0.143134	0.14487	0.0171677	1	0.580441
ASTE000807	NO	NA	0.847326	0.178036	0.980013	0.559509	0.973372	0.287238	1	1
ASTE000808	NO	NA	0.877407	0.982633	0.800457	0.216927	0.973372	0.98662	1	0.754671
ASTE000809	NO	NA	0.778377	0.401616	0.95973	1	0.973372	0.503535	1	1
ASTE000810	NO	NA	0.70575	0.755851	0.99999	1	0.973372	0.804851	1	1
ASTE000811	NO	NA	0.749944	0.296731	0.999958	1	0.973372	0.406559	1	1
ASTE000812	NO	NA	0.891595	0.490399	0.988801	1	0.973372	0.581541	1	1
ASTE000814	YES	0.0639903	0.00172133	0.00358479	0.364206	0.264912	0.0138767	0.0226916	1	0.850873
ASTE000815	NO	NA	0.92665	0.666462	0.99999	1	0.973967	0.730439	1	1
ASTE000816	NO	NA	0.887487	0.925168	1	1	0.973372	0.942028	1	1
ASTE000817	NO	NA	0.0917048	0.0310947	0.993447	1	0.21739	0.0887319	1	1
ASTE000818	NO	NA	0.239002	0.273978	1	1	0.444588	0.3839	1	1
ASTE000819	YES	6.25714	1.34063e-05	0.000326464	0.0637878	0.00252242	0.00112864	0.00567518	1	0.0607035
ASTE000820	YES	3.93407	0.00883714	0.00957672	0.745135	0.666112	0.0394994	0.0411565	1	1
ASTE000821	NO	NA	0.0299048	0.0452037	0.984222	0.610862	0.0947414	0.113064	1	1
ASTE000822	YES	14.3188	0.0432099	0.00816292	0.150843	0.0406133	0.123661	0.0371972	1	0.268001
ASTE000823	NO	NA	0.92665	0.329716	1	1	0.973967	0.438043	1	1
ASTE000824	NO	NA	0.897528	0.536207	0.937264	0.610862	0.973372	0.619031	1	1
ASTE000825	YES	7.57836	3.19605e-06	0.000425614	0.0338647	0.00112624	0.000713345	0.00646831	1	0.0440549
ASTE000826	YES	16.8123	0.00607149	0.0134022	0.384146	0.0358989	0.0305973	0.0513142	1	0.249626
ASTE000827	YES	15.2208	0.000132453	0.000770165	0.0293818	0.00776396	0.00347398	0.00897317	1	0.112154
ASTE000828	YES	21.2158	1.31585e-05	0.0103792	0.620602	0.00252242	0.00112864	0.0433884	1	0.0607035
ASTE000829	YES	20.3075	0.000196272	0.0124046	0.560482	0.0126403	0.00416349	0.0488248	1	0.140239
ASTE000830	NO	NA	0.077877	0.0499847	0.946514	0.789188	0.192419	0.12111	1	1
ASTE000831	NO	NA	0.128687	0.433412	0.992961	0.426749	0.278752	0.531402	1	1
ASTE000832	NO	NA	0.0704393	0.0278924	0.9898	0.559509	0.178616	0.0829846	1	1
ASTE000833	YES	15.788	6.37238e-05	0.00392327	0.271248	0.00831782	0.0022319	0.0239072	1	0.114212
ASTE000834	NO	NA	0.911587	0.502426	1	1	0.973372	0.591184	1	1
ASTE000835	YES	15.5832	0.000322603	0.000263232	0.0943914	0.00294686	0.00543682	0.00513957	1	0.066424
ASTE000836	NO	NA	0.257296	0.0278735	0.997806	1	0.47099	0.0829846	1	1
ASTE000837	NO	NA	0.180428	0.114021	0.878678	0.252396	0.36076	0.212144	1	0.835911
ASTE000838	NO	NA	0.70766	0.312941	1	1	0.973372	0.422113	1	1
ASTE000839	YES	15.4056	5.86716e-05	2.48381e-06	0.034907	0.00464696	0.00216136	0.000594243	1	0.0838293
ASTE000840	YES	25.7719	0.0207569	0.00921529	0.317879	0.073586	0.0728349	0.0402369	1	0.383004
ASTE000841	NO	NA	0.683436	0.209907	0.999994	1	0.956306	0.321757	1	1
ASTE000842	YES	6.49404	0.00157054	0.00708843	0.9716	0.354012	0.0129735	0.0341621	1	1
ASTE000844	NO	NA	0.294498	0.219758	0.999992	0.823326	0.521895	0.331704	1	1
ASTE000845	NO	NA	0.329464	0.387017	1	0.206418	0.570243	0.490619	1	0.739816
ASTE000846	YES	15.2417	0.000337506	0.0055501	0.0329229	0.000334569	0.00550406	0.0292878	1	0.0262649
ASTE000847	NO	NA	0.919498	0.312829	1	1	0.973372	0.422012	1	1
ASTE000848	YES	15.6607	0.213262	0.00368865	0.431795	0.0189229	0.410825	0.0230829	1	0.174554
ASTE000849	NO	NA	0.855137	0.113649	0.976352	1	0.973372	0.211591	1	1
ASTE000850	NO	NA	0.894417	0.94898	1	1	0.973372	0.960711	1	1
ASTE000851	YES	13.6191	0.00845136	0.0307218	0.623145	0.00957921	0.0385647	0.0881064	1	0.122931
ASTE000852	NO	NA	0.800468	0.450557	1	1	0.973372	0.546827	1	1
ASTE000853	YES	6.69359	5.54199e-05	0.0227502	0.754457	0.292172	0.00213035	0.072458	1	0.899105
ASTE000854	YES	13.737	0.00325305	0.0249119	0.708227	0.143134	0.0205263	0.076974	1	0.580441
ASTE000855	NO	NA	0.207879	0.14979	0.886314	0.151136	0.402703	0.254515	1	0.608769
ASTE000856	NO	NA	0.394704	0.215212	0.987279	1	0.652945	0.326983	1	1
ASTE000859	NO	NA	0.790257	0.291397	1	1	0.973372	0.401279	1	1
ASTE000860	NO	NA	0.925374	0.820666	1	1	0.973758	0.857188	1	1
ASTE000861	NO	NA	0.814446	0.954517	1	1	0.973372	0.964944	1	1
ASTE000862	NO	NA	0.081751	0.130063	0.999935	0.789188	0.199651	0.231329	1	1
ASTE000863	YES	3.06042	0.0132614	0.00253459	0.465469	0.176688	0.0527628	0.0186137	1	0.665975
ASTE000864	NO	NA	0.272311	0.0328369	0.55386	0.115314	0.491862	0.0919968	1	0.511344
ASTE000865	NO	NA	0.569259	0.244521	0.999988	1	0.842354	0.354888	1	1
ASTE000866	NO	NA	0.550653	0.0409358	0.906204	1	0.826815	0.105603	1	1
ASTE000867	NO	NA	0.667972	0.506492	0.999703	1	0.94208	0.594372	1	1
ASTE000868	NO	NA	0.108158	0.280532	1	1	0.246332	0.390401	1	1
ASTE000869	YES	25.3857	0.00363621	0.0106201	0.773778	0.292172	0.0220392	0.044111	1	0.899105
ASTE000873	NO	NA	0.868745	0.238077	1	1	0.973372	0.349186	1	1
ASTE000874	NO	NA	0.0125821	0.0379976	0.986102	0.72548	0.0512604	0.100541	1	1
ASTE000875	NO	NA	0.329532	0.0760233	0.981245	1	0.570243	0.160492	1	1
ASTE000876	NO	NA	0.151226	0.179884	0.995018	0.511843	0.315796	0.28909	1	1
ASTE000877	NO	NA	0.83384	0.353437	0.999709	0.72548	0.973372	0.46037	1	1
ASTE000878	YES	2.94987	1.53215e-05	5.05326e-05	0.413545	0.216927	0.0011474	0.00204702	1	0.754671
ASTE000879	YES	15.5917	0.00188256	0.00948586	0.318538	0.082509	0.0146375	0.0409419	1	0.411388
ASTE000880	NO	NA	0.27197	0.0720795	0.90783	0.467656	0.491714	0.155009	1	1
ASTE000881	NO	NA	0.0751025	0.023438	0.976758	0.789188	0.187866	0.0737409	1	1
ASTE000882	YES	14.7948	7.91214e-05	0.00291551	0.331307	0.000878688	0.00263345	0.0202238	1	0.0401715
ASTE000883	NO	NA	0.78889	0.0140516	0.990567	1	0.973372	0.0528935	1	1
ASTE000884	YES	17.8728	3.05077e-06	3.16051e-05	0.0263679	7.31942e-05	0.000713345	0.00156697	1	0.0188115
ASTE000885	YES	2.55713	0.00291601	0.00130174	0.897644	1	0.019241	0.0123325	1	1
ASTE000886	NO	NA	0.903999	0.891672	0.994178	1	0.973372	0.91478	1	1
ASTE000887	NO	NA	0.0184042	0.0472013	0.944505	0.857464	0.0672753	0.116247	1	1
ASTE000888	NO	NA	0.903151	0.207889	0.989329	1	0.973372	0.320043	1	1
ASTE000889	YES	16.3295	0.0001063	0.00175101	0.0803	0.000400455	0.00303841	0.01457	1	0.028669
ASTE000890	NO	NA	0.797428	0.3454	0.979436	1	0.973372	0.452757	1	1
ASTE000891	NO	NA	0.157481	0.0741423	0.810253	0.103285	0.324923	0.158223	1	0.475991
ASTE000892	NO	NA	0.14533	0.0839588	0.92916	1	0.306065	0.171772	1	1
ASTE000893	YES	16.6585	0.00217926	6.46919e-05	0.0347458	0.000570004	0.0161501	0.00231568	1	0.0322804
ASTE000894	NO	NA	0.819135	0.573417	1	1	0.973372	0.651223	1	1
ASTE000895	NO	NA	0.927805	0.541824	0.999879	1	0.9748	0.623618	1	1
ASTE000896	YES	16.2209	0.00984002	0.0075591	0.162536	0.0458769	0.0426863	0.0354972	1	0.288358
ASTE000897	YES	17.0068	0.0235052	0.00224166	0.110837	0.00721011	0.0800357	0.0171599	1	0.106588
ASTE000898	YES	3.36104	4.68162e-05	1.63909e-05	0.0505289	0.0144838	0.00213035	0.00123561	1	0.150565
ASTE000900	NO	NA	0.88779	0.592425	1	1	0.973372	0.667746	1	1
ASTE000902	NO	NA	0.677494	0.455659	0.975413	0.264912	0.949455	0.551197	1	0.850873
ASTE000903	NO	NA	0.141652	0.00747286	0.479571	0.128563	0.299819	0.035223	1	0.544431
ASTE000904	NO	NA	0.709015	0.532751	0.877184	0.857464	0.973372	0.616567	1	1
ASTE000905	NO	NA	0.950597	0.63771	1	1	0.985936	0.706065	1	1
ASTE000906	NO	NA	0.164934	0.156411	0.999803	1	0.336647	0.261789	1	1
ASTE000907	YES	15.8892	0.000610828	2.84085e-05	0.00709684	0.000334569	0.0076671	0.00149919	1	0.0262649
ASTE000908	NO	NA	0.805868	0.0835057	0.999992	1	0.973372	0.171362	1	1
ASTE000909	NO	NA	0.156956	0.225561	0.99969	1	0.324429	0.33726	1	1
ASTE000910	NO	NA	0.195757	0.0222942	0.682456	0.176688	0.384057	0.0714658	1	0.665975
ASTE000911	NO	NA	0.524157	0.418959	0.991785	0.610862	0.802809	0.518742	1	1
ASTE000912	NO	NA	0.893883	0.178799	1	1	0.973372	0.287956	1	1
ASTE000913	NO	NA	0.0632544	0.0818111	0.966252	1	0.163865	0.169115	1	1
ASTE000914	YES	3.11802	0.00150568	0.00548523	0.624657	0.321817	0.0129735	0.0291749	1	0.954466
ASTE000915	NO	NA	0.888454	0.992843	1	1	0.973372	0.994503	1	1
ASTE000916	YES	19.3402	0.0124078	0.00351531	0.979789	0.789188	0.050732	0.0225182	1	1
ASTE000917	YES	17.1677	0.00442256	0.00797812	0.476923	0.128563	0.0246896	0.0367187	1	0.544431
ASTE000918	NO	NA	0.342353	0.310133	0.999411	0.559509	0.585399	0.419448	1	1
ASTE000919	YES	17.8229	0.000501701	9.8733e-05	0.0165841	0.000952852	0.00699003	0.00273318	1	0.0401715
ASTE000920	NO	NA	0.824146	0.610792	1	1	0.973372	0.683911	1	1
ASTE000921	NO	NA	0.831028	0.231126	0.999971	1	0.973372	0.342433	1	1
ASTE000922	NO	NA	0.925374	0.511527	0.999928	1	0.973758	0.598625	1	1
ASTE000923	YES	15.7847	0.0327029	0.0123413	0.243323	0.0655326	0.101377	0.048626	1	0.358461
ASTE000924	YES	17.5081	0.0111921	7.37679e-05	0.772511	0.426749	0.0470991	0.00239231	1	1
ASTE000925	NO	NA	0.785729	0.900939	0.999972	1	0.973372	0.921915	1	1
ASTE000926	NO	NA	0.650428	0.205522	0.996052	0.610862	0.927216	0.31756	1	1
ASTE000927	NO	NA	0.582791	0.314794	1	1	0.858425	0.424059	1	1
ASTE000928	NO	NA	0.0915792	0.230099	0.758958	0.278542	0.217176	0.341488	1	0.888384
ASTE000929	NO	NA	0.888454	0.226123	0.998698	1	0.973372	0.337745	1	1
ASTE000930	YES	16.0601	0.00354572	0.00434609	0.134868	0.0118267	0.0218877	0.0255008	1	0.139074
ASTE000931	NO	NA	0.076316	0.00539729	0.218491	0.103285	0.190089	0.0290552	1	0.475991
ASTE000932	NO	NA	0.789408	0.246788	1	1	0.973372	0.357266	1	1
ASTE000933	NO	NA	0.0131566	0.088911	0.981529	1	0.0526802	0.178025	1	1
ASTE000934	NO	NA	0.139516	0.00786081	0.882892	0.321817	0.29618	0.0363591	1	0.954466
ASTE000937	NO	NA	0.523475	0.236458	0.999983	0.789188	0.802628	0.347751	1	1
ASTE000938	NO	NA	0.698122	0.397692	1	1	0.970295	0.500045	1	1
ASTE000939	NO	NA	0.30522	0.745511	1	1	0.536989	0.796373	1	1
ASTE000940	NO	NA	0.746259	0.593829	0.99997	1	0.973372	0.668932	1	1
ASTE000942	NO	NA	0.227601	0.337379	1	1	0.430863	0.445314	1	1
ASTE000943	YES	17.5329	0.00254954	0.000676215	0.118443	0.0135621	0.0174403	0.00831215	1	0.148725
ASTE000944	NO	NA	0.900281	0.252774	1	1	0.973372	0.363121	1	1
ASTE000945	NO	NA	0.153795	0.0743666	0.820543	0.354012	0.319461	0.158613	1	1
ASTE000946	YES	14.2287	0.0145225	0.002989	0.224254	0.143134	0.0562853	0.0205116	1	0.580441
ASTE000947	NO	NA	0.0164175	0.062193	0.584658	0.38893	0.0620248	0.140544	1	1
ASTE000948	YES	3.60358	0.0025139	0.00212428	0.88611	0.857464	0.0173114	0.0164831	1	1
ASTE000949	NO	NA	0.0193431	0.0157361	0.965516	1	0.069079	0.0567027	1	1
ASTE000950	YES	16.3839	0.000921327	0.000945329	0.29199	0.0144838	0.00959935	0.0102423	1	0.150565
ASTE000951	NO	NA	0.876352	0.255685	1	1	0.973372	0.366097	1	1
ASTE000952	NO	NA	0.857644	0.0816328	1	1	0.973372	0.168981	1	1
ASTE000953	YES	16.8385	0.00211914	4.84758e-05	0.0177325	0.000570004	0.0160174	0.00199206	1	0.0322804
ASTE000954	NO	NA	0.177134	0.213879	0.99895	0.610862	0.35624	0.325849	1	1
ASTE000955	YES	15.709	0.00561455	0.00137829	0.207699	0.0279187	0.0294912	0.0126818	1	0.216632
ASTE000957	NO	NA	0.563401	0.137445	0.99591	1	0.839424	0.239701	1	1
ASTE000958	NO	NA	0.282412	0.0704064	0.987455	1	0.504615	0.152538	1	1
ASTE000959	NO	NA	0.330578	0.761711	0.999027	1	0.571158	0.809648	1	1
ASTE000960	NO	NA	0.717964	0.117781	0.886592	1	0.973372	0.216522	1	1
ASTE000961	NO	NA	0.598006	0.0160214	0.74391	1	0.87495	0.0573287	1	1
ASTE000962	NO	NA	0.0416096	0.0405815	0.993406	1	0.120704	0.104986	1	1
ASTE000963	YES	5.81933	0.0001063	9.55175e-05	0.318856	0.0279187	0.00303841	0.00270467	1	0.216632
ASTE000964	YES	25.7033	0.00233708	9.63919e-05	0.0814704	0.000952852	0.0169384	0.00271112	1	0.0401715
ASTE000965	NO	NA	0.513097	0.0739198	0.998607	0.666112	0.790336	0.157837	1	1
ASTE000966	NO	NA	0.90183	0.268309	0.99284	1	0.973372	0.378505	1	1
ASTE000967	NO	NA	0.864609	0.725475	0.99891	1	0.973372	0.779397	1	1
ASTE000968	NO	NA	0.0939002	0.0108578	0.654935	0.292172	0.220931	0.0448294	1	0.899105
ASTE000969	NO	NA	0.360464	0.00565355	0.393766	0.159138	0.607336	0.0296427	1	0.622925
ASTE000970	NO	NA	0.950597	0.0451136	0.994594	0.559509	0.985936	0.112888	1	1
ASTE000971	NO	NA	0.0822718	0.00613363	0.984092	1	0.200621	0.0311971	1	1
ASTE000973	NO	NA	0.0432436	0.144416	0.994767	1	0.123661	0.248172	1	1
ASTE000974	NO	NA	0.0370127	0.027784	0.752862	0.216927	0.111933	0.0827791	1	0.754671
ASTE000975	NO	NA	0.207405	0.0746932	0.955207	1	0.402127	0.158863	1	1
ASTE000979	YES	15.6042	0.030345	0.0110883	0.154543	0.058275	0.0955667	0.0453773	1	0.33267
ASTE000981	YES	5.73377	5.73467e-07	0.000349175	0.548146	0.0655326	0.000403892	0.00586232	1	0.358461
ASTE000982	NO	NA	0.0687244	0.0441726	0.562179	0.354012	0.174931	0.111341	1	1
ASTE000983	YES	14.9117	0.00699989	0.00370882	0.344548	0.0406133	0.0338723	0.0231455	1	0.268001
ASTE000985	YES	17.7355	0.00147601	0.000784663	0.084886	0.00538926	0.0129142	0.00909554	1	0.0898184
ASTE000986	YES	25.3931	0.000495913	0.000750126	0.322419	0.0655326	0.00696051	0.00884889	1	0.358461
ASTE000987	NO	NA	0.925556	0.303935	1	1	0.973758	0.413845	1	1
ASTE000988	NO	NA	0.0690943	0.0830228	0.600365	0.0655326	0.175676	0.170778	1	0.358461
ASTE000989	YES	26.4012	0.112232	0.000854845	0.229601	0.0126403	0.25358	0.00964854	1	0.140239
ASTE000990	NO	NA	0.860097	0.668479	0.998849	1	0.973372	0.732297	1	1
ASTE000991	NO	NA	0.152841	0.169101	0.916607	0.0780475	0.318248	0.276602	1	0.401816
ASTE000992	NO	NA	0.0531446	0.0151299	0.747809	0.292172	0.144344	0.0553025	1	0.899105
ASTE000993	NO	NA	0.189941	0.519614	0.980967	0.426749	0.375439	0.605215	1	1
ASTE000994	NO	NA	0.451226	0.636116	0.99942	1	0.714397	0.704643	1	1
ASTE000995	NO	NA	0.238336	0.0551765	0.949678	0.216927	0.444241	0.129393	1	0.754671
ASTE000996	NO	NA	0.118527	0.23337	0.873332	1	0.262688	0.344904	1	1
ASTE000997	NO	NA	0.355039	0.303683	0.89871	0.228404	0.601222	0.413644	1	0.79001
ASTE000998	NO	NA	0.0979419	0.182745	0.996405	1	0.22827	0.291916	1	1
ASTE001004	YES	16.4842	7.91214e-05	0.000248631	0.0131673	0.00112624	0.00263345	0.00497392	1	0.0440549
ASTE001008	NO	NA	1	0.122565	0.968371	1	1	0.2223	1	1
ASTE001011	NO	NA	0.0386861	0.0678161	0.999184	1	0.114826	0.148346	1	1
ASTE001012	YES	4.69144	0.000294957	0.0005705	0.689069	0.292172	0.00536691	0.00764	1	0.899105
ASTE001013	YES	25.3492	0.0489662	0.00963144	0.603472	0.073586	0.136346	0.041288	1	0.383004
ASTE001015	YES	17.8064	0.0137125	0.00120517	0.566356	0.0215766	0.0539299	0.0117957	1	0.186631
ASTE001018	NO	NA	0.849758	0.376652	1	1	0.973372	0.482112	1	1
ASTE001019	NO	NA	0.156484	0.0259397	0.737544	0.511843	0.323546	0.0791826	1	1
ASTE001020	YES	2.26872	0.000321068	0.000924708	0.934942	0.857464	0.00543682	0.0101504	1	1
ASTE001021	NO	NA	0.0490543	0.0129649	0.916942	1	0.136358	0.0502313	1	1
ASTE001022	NO	NA	0.710956	0.0400784	0.999564	1	0.973372	0.104207	1	1
ASTE001023	YES	13.7799	0.00392881	0.00151678	0.3615	0.239881	0.0228306	0.0133572	1	0.800282
ASTE001024	NO	NA	0.0402312	0.0324608	0.868583	0.789188	0.118066	0.0912339	1	1
ASTE001025	YES	15.4606	0.00527613	0.00256549	0.331142	0.195908	0.0281567	0.0188042	1	0.704812
ASTE001026	YES	16.3113	0.000126934	7.64578e-06	0.0076825	0.00399969	0.00333692	0.00084497	1	0.0784973
ASTE001027	NO	NA	0.709015	0.0120065	0.997899	1	0.973372	0.0477034	1	1
ASTE001028	YES	1.79704	0.00374459	0.001833	0.114206	0.0517443	0.0223101	0.0150092	1	0.309677
ASTE001029	NO	NA	0.095009	0.085624	0.984643	0.72548	0.22274	0.174139	1	1
ASTE001030	NO	NA	0.418661	0.351275	1	1	0.680219	0.458299	1	1
ASTE001031	YES	5.75766	0.0002831	0.00048987	0.810313	0.467656	0.00533532	0.00700526	1	1
ASTE001032	NO	NA	0.0577566	0.22543	0.992839	1	0.153322	0.337108	1	1
ASTE001033	NO	NA	0.0777705	0.0468832	1	1	0.192419	0.11585	1	1
ASTE001034	NO	NA	0.229614	0.176873	0.906903	0.511843	0.433377	0.285865	1	1
ASTE001036	YES	3.15306	0.000168753	0.00172418	0.0877721	0.0144838	0.00410752	0.0145016	1	0.150565
ASTE001037	NO	NA	0.218092	0.0233607	0.764294	0.857464	0.417515	0.073579	1	1
ASTE001038	NO	NA	0.686627	0.171761	0.999712	1	0.959592	0.279628	1	1
ASTE001039	NO	NA	0.286684	0.189092	0.955159	0.666112	0.510558	0.298824	1	1
ASTE001040	NO	NA	0.883029	0.712471	1	1	0.973372	0.76858	1	1
ASTE001041	NO	NA	0.850819	0.0960596	0.999976	1	0.973372	0.187942	1	1
ASTE001042	NO	NA	0.833797	0.192599	0.990999	1	0.973372	0.302633	1	1
ASTE001043	NO	NA	0.769659	0.161806	0.999581	1	0.973372	0.267943	1	1
ASTE001045	NO	NA	0.88779	0.296051	0.999997	1	0.973372	0.406018	1	1
ASTE001046	NO	NA	0.185606	0.0134992	0.647233	0.354012	0.368782	0.0515817	1	1
ASTE001049	YES	15.1286	0.00162299	0.00312548	0.5733	0.195908	0.0132719	0.0211518	1	0.704812
ASTE001052	NO	NA	0.900281	0.673864	1	1	0.973372	0.736636	1	1
ASTE001053	NO	NA	0.731343	0.223225	0.998608	1	0.973372	0.334867	1	1
ASTE001055	NO	NA	0.884127	0.325205	0.999923	1	0.973372	0.433664	1	1
ASTE001056	NO	NA	0.0293455	0.103364	0.99208	1	0.093094	0.19798	1	1
ASTE001059	YES	3.96127	0.00010255	0.00149871	0.202852	0.0126403	0.00303841	0.013328	1	0.140239
ASTE001063	NO	NA	0.012699	0.0630907	0.528784	0.306994	0.0515326	0.14151	1	0.93737
ASTE001067	NO	NA	0.0385408	0.0282407	0.634748	0.115314	0.114826	0.0835694	1	0.511344
ASTE001068	NO	NA	0.0950406	0.0521926	0.119646	0.143134	0.22274	0.124577	1	0.580441
ASTE001069	NO	NA	0.958271	0.464001	0.99986	1	0.992539	0.557924	1	1
ASTE001070	NO	NA	0.845641	0.919655	1	1	0.973372	0.937695	1	1
ASTE001071	NO	NA	0.850819	0.278317	0.999902	1	0.973372	0.388103	1	1
ASTE001072	NO	NA	0.529879	0.213201	0.998262	1	0.808154	0.325186	1	1
ASTE001074	NO	NA	0.842103	0.693448	1	1	0.973372	0.751906	1	1
ASTE001075	NO	NA	0.245228	0.935908	1	0.930544	0.453523	0.950363	1	1
ASTE001076	NO	NA	0.436788	0.852356	1	1	0.702181	0.881633	1	1
ASTE001077	NO	NA	0.886936	0.804339	1	1	0.973372	0.844086	1	1
ASTE001078	NO	NA	0.998876	0.752485	0.999994	1	1	0.802092	1	1
ASTE001079	NO	NA	0.592566	0.205623	1	1	0.869	0.317653	1	1
ASTE001080	NO	NA	0.0299625	0.236812	0.999072	1	0.0948979	0.347956	1	1
ASTE001085	YES	5.75683	0.000670054	0.000557358	0.138963	0.143134	0.00811407	0.0075709	1	0.580441
ASTE001086	YES	17.2565	0.0145225	0.00150301	0.251332	0.00294686	0.0562853	0.0133558	1	0.066424
ASTE001089	YES	15.8413	0.00284894	0.00948825	0.489411	0.0215766	0.0189204	0.0409419	1	0.186631
ASTE001090	NO	NA	0.942874	0.796019	0.99997	1	0.980889	0.837825	1	1
ASTE001091	YES	4.96121	0.0112291	0.0162622	0.261002	0.103285	0.0470991	0.0579202	1	0.475991
ASTE001094	NO	NA	0.833101	0.19057	1	1	0.973372	0.300467	1	1
ASTE001095	YES	16.6172	0.000614216	0.00309621	0.421916	0.0126403	0.0076671	0.0209912	1	0.140239
ASTE001096	NO	NA	0.763085	0.553304	0.999997	1	0.973372	0.633501	1	1
ASTE001098	NO	NA	0.880483	0.945879	1	1	0.973372	0.958339	1	1
ASTE001099	NO	NA	0.449334	0.210243	0.999734	1	0.714397	0.321969	1	1
ASTE001100	NO	NA	0.0418404	0.037167	0.986034	1	0.120942	0.0990336	1	1
ASTE001102	YES	15.3875	6.07075e-05	1.32049e-05	0.0102617	0.000478277	0.00217502	0.00113016	1	0.0309331
ASTE001103	NO	NA	0.0215533	0.0499564	0.394668	0.0780475	0.0747765	0.121067	1	0.401816
ASTE001104	NO	NA	0.0802934	0.120525	0.994895	0.894004	0.196682	0.219686	1	1
ASTE001105	NO	NA	0.925599	0.383361	0.986851	1	0.973758	0.487521	1	1
ASTE001107	YES	15.7239	0.00143966	0.00010425	0.0239318	0.00132851	0.0127332	0.00280538	1	0.0461051
ASTE001108	NO	NA	0.762594	0.354774	1	1	0.973372	0.46163	1	1
ASTE001109	NO	NA	0.537604	0.0323898	0.999968	1	0.812903	0.0911703	1	1
ASTE001110	NO	NA	0.873127	0.824954	0.999961	1	0.973372	0.860325	1	1
ASTE001111	YES	10.5647	0.000614216	0.00036411	0.412043	0.0406133	0.0076671	0.00600677	1	0.268001
ASTE001112	NO	NA	0.569063	0.30125	0.999937	1	0.842354	0.411019	1	1
ASTE001113	NO	NA	0.871141	0.69273	1	1	0.973372	0.751277	1	1
ASTE001114	YES	15.5216	0.00158192	0.0004031	0.230824	0.0230699	0.0130297	0.00628831	1	0.197299
ASTE001115	YES	15.62	0.000777681	2.14456e-06	0.0585767	0.00233874	0.00879728	0.000594243	1	0.0602304
ASTE001116	YES	4.65219	0.0136035	0.00410525	0.767433	0.789188	0.0537294	0.0245948	1	1
ASTE001117	NO	NA	0.998623	0.550245	0.999986	1	1	0.63095	1	1
ASTE001120	YES	18.8377	0.00561689	0.00353856	0.651935	0.0279187	0.0294912	0.0226057	1	0.216632
ASTE001121	NO	NA	0.219199	0.899228	0.964286	0.239881	0.418958	0.920412	1	0.800282
ASTE001122	NO	NA	0.0999299	0.0376305	0.988964	1	0.231765	0.0998947	1	1
ASTE001123	YES	18.0792	0.0236205	0.000573387	0.683108	0.058275	0.0803223	0.00765165	1	0.33267
ASTE001124	YES	5.19644	0.0070018	0.0351112	0.179244	0.0126403	0.0338723	0.0959825	1	0.140239
ASTE001125	YES	16.1501	0.00104092	0.000946575	0.103957	0.0358989	0.0102389	0.0102423	1	0.249626
ASTE001126	NO	NA	0.920762	0.249216	0.994424	0.894004	0.973758	0.359639	1	1
ASTE001127	YES	13.9891	0.00995076	0.00452488	0.289245	0.239881	0.0430846	0.0261588	1	0.800282
ASTE001128	YES	4.81664	0.00461068	0.00597069	0.683186	0.535676	0.0254898	0.0306975	1	1
ASTE001129	NO	NA	0.716747	0.626531	1	1	0.973372	0.69614	1	1
ASTE001130	NO	NA	0.0680173	0.0819032	0.950477	0.426749	0.173797	0.169172	1	1
ASTE001131	NO	NA	0.0418404	0.165266	0.995428	0.72548	0.120942	0.271931	1	1
ASTE001132	YES	5.24704	1.46831e-05	0.0363304	0.88598	0.426749	0.00112864	0.0980207	1	1
ASTE001133	NO	NA	0.348254	0.098044	0.683742	0.292172	0.592846	0.191003	1	0.899105
ASTE001134	NO	NA	0.211492	0.0947987	0.888645	0.097833	0.40866	0.186364	1	0.464594
ASTE001135	NO	NA	0.248736	0.548682	0.920055	0.195908	0.45815	0.629601	1	0.704812
ASTE001136	YES	2.80579	0.0112338	0.00514087	0.351351	0.176688	0.0470991	0.0283651	1	0.665975
ASTE001137	YES	16.211	0.000147479	1.63139e-05	0.00587725	0.000231995	0.00377247	0.00123561	1	0.0216459
ASTE001138	NO	NA	0.451226	0.528578	0.986061	1	0.714397	0.612834	1	1
ASTE001139	NO	NA	0.072992	0.00197076	0.463779	0.292172	0.18382	0.0157585	1	0.899105
ASTE001140	NO	NA	0.0917647	0.0827017	0.995815	1	0.21739	0.170234	1	1
ASTE001141	YES	1.12418	0.00960559	0.00127042	0.54789	0.321817	0.0418929	0.0121625	1	0.954466
ASTE001142	NO	NA	0.567212	0.746905	1	1	0.842354	0.797413	1	1
ASTE001143	NO	NA	0.264939	0.223762	0.939723	1	0.482143	0.335377	1	1
ASTE001144	NO	NA	0.0201168	0.229661	0.96717	1	0.0710764	0.341016	1	1
ASTE001145	NO	NA	0.286185	0.217287	0.98472	1	0.510203	0.329344	1	1
ASTE001146	NO	NA	0.132872	0.104837	0.904432	0.559509	0.285388	0.199881	1	1
ASTE001147	YES	1.92388	0.00109271	0.00547045	0.149431	0.00623904	0.0104174	0.0291749	1	0.0975535
ASTE001148	NO	NA	0.650428	0.42824	0.998928	1	0.927216	0.526762	1	1
ASTE001150	YES	15.6418	0.000704921	0.000382968	0.0967887	0.00464696	0.00830654	0.00615724	1	0.0838293
ASTE001151	NO	NA	0.0245006	0.0283218	0.999928	0.789188	0.082911	0.0836574	1	1
ASTE001152	NO	NA	0.735104	0.0284864	0.935865	1	0.973372	0.0839403	1	1
ASTE001153	NO	NA	0.302533	0.506493	0.999982	1	0.533581	0.594372	1	1
ASTE001154	YES	18.3054	0.00922137	0.0180879	0.446391	0.0655326	0.0406376	0.0620539	1	0.358461
ASTE001155	YES	14.3731	0.00175824	0.00215638	0.2659	0.195908	0.0140944	0.0167094	1	0.704812
ASTE001156	NO	NA	0.828584	0.608462	1	1	0.973372	0.681907	1	1
ASTE001157	NO	NA	0.26067	0.133652	0.99467	1	0.476124	0.235468	1	1
ASTE001159	NO	NA	0.699349	0.506277	0.999983	1	0.971764	0.594241	1	1
ASTE001160	NO	NA	0.932905	0.380363	1	1	0.977079	0.485008	1	1
ASTE001161	NO	NA	0.25486	0.0746398	0.819798	0.666112	0.467237	0.158838	1	1
ASTE001162	NO	NA	0.0450589	0.0843	0.684869	0.115314	0.127652	0.17234	1	0.511344
ASTE001163	NO	NA	0.907955	0.490713	1	1	0.973372	0.581668	1	1
ASTE001164	YES	16.7225	0.00217058	2.27691e-05	0.362774	0.0165688	0.0161501	0.00137467	1	0.162869
ASTE001165	NO	NA	0.0989677	0.0370204	0.944511	1	0.230049	0.0989299	1	1
ASTE001166	NO	NA	0.0671526	0.0430618	0.7596	0.511843	0.171852	0.109284	1	1
ASTE001167	YES	7.71138	1.46831e-05	0.00646184	0.935346	0.789188	0.00112864	0.0321664	1	1
ASTE001168	NO	NA	0.789399	0.249296	0.999786	1	0.973372	0.359663	1	1
ASTE001169	NO	NA	0.0976856	0.380162	1	1	0.227906	0.48486	1	1
ASTE001170	NO	NA	0.0467031	0.036715	0.97033	1	0.131524	0.0984258	1	1
ASTE001171	NO	NA	0.303351	0.467803	0.999921	0.128563	0.534444	0.561353	1	0.544431
ASTE001174	NO	NA	0.888454	0.9535	1	1	0.973372	0.964087	1	1
ASTE001175	YES	15.2508	3.0945e-05	2.47209e-05	0.0425992	0.00132851	0.00160843	0.00141329	1	0.0461051
ASTE001176	NO	NA	0.585074	0.426507	0.999993	1	0.861231	0.525368	1	1
ASTE001177	NO	NA	0.325291	0.16315	0.985583	1	0.564535	0.269545	1	1
ASTE001178	NO	NA	0.221688	0.192244	0.992185	0.610862	0.422056	0.3023	1	1
ASTE001179	NO	NA	0.797428	0.233509	1	1	0.973372	0.344976	1	1
ASTE001180	YES	4.56679	0.000168434	0.00722558	0.231331	0.0165688	0.00410752	0.0345156	1	0.162869
ASTE001181	NO	NA	0.438398	0.375691	0.954007	1	0.702181	0.481479	1	1
ASTE001182	NO	NA	0.803518	0.214121	0.999965	1	0.973372	0.325978	1	1
ASTE001183	NO	NA	0.753083	0.172775	0.969967	1	0.973372	0.280917	1	1
ASTE001184	NO	NA	0.667972	0.00950444	0.986933	1	0.94208	0.040985	1	1
ASTE001185	YES	4.61244	0.000367945	0.00122803	0.588466	0.143134	0.00551459	0.0119475	1	0.580441
ASTE001186	NO	NA	0.267192	0.0263942	0.999993	1	0.485003	0.0801187	1	1
ASTE001187	NO	NA	0.0215218	0.0189399	0.895703	0.857464	0.0747127	0.0639932	1	1
ASTE001190	YES	17.2512	0.00147601	0.00121299	0.0303646	0.000255453	0.0129142	0.0118316	1	0.023078
ASTE001191	YES	3.58916	0.000224554	0.00790533	0.61938	0.082509	0.00447653	0.0365208	1	0.411388
ASTE001192	NO	NA	0.512794	0.503439	0.988865	0.143134	0.790336	0.591703	1	0.580441
ASTE001193	NO	NA	0.716327	0.376609	0.999999	1	0.973372	0.482112	1	1
ASTE001194	NO	NA	0.763456	0.271723	0.993853	1	0.973372	0.38176	1	1
ASTE001195	NO	NA	0.11524	0.0735827	0.999854	1	0.258072	0.157495	1	1
ASTE001196	YES	25.0363	0.0316821	0.00864545	0.985711	1	0.0985888	0.0387446	1	1
ASTE001197	YES	25.518	0.00161712	0.0312269	0.568735	0.073586	0.0132716	0.0890198	1	0.383004
ASTE001198	YES	2.57992	1.80686e-05	0.00124664	0.234289	0.0245631	0.00122425	0.0119954	1	0.202464
ASTE001200	NO	NA	0.0553154	0.00973316	0.929651	0.128563	0.148516	0.0416257	1	0.544431
ASTE001201	NO	NA	0.83885	0.233781	1	1	0.973372	0.345198	1	1
ASTE001202	NO	NA	0.714624	0.849895	0.999998	1	0.973372	0.879487	1	1
ASTE001203	YES	15.1784	0.00325305	0.00572724	0.31443	0.0279187	0.0205263	0.0298367	1	0.216632
ASTE001204	NO	NA	0.155803	0.0443824	0.999771	1	0.322572	0.111672	1	1
ASTE001205	NO	NA	0.826357	0.133288	1	1	0.973372	0.235082	1	1
ASTE001206	NO	NA	0.846968	0.513161	0.999999	1	0.973372	0.599743	1	1
ASTE001207	YES	15.6432	0.00573492	0.00210515	0.382251	0.264912	0.0297406	0.0163855	1	0.850873
ASTE001208	NO	NA	0.855137	0.555233	1	1	0.973372	0.635006	1	1
ASTE001209	NO	NA	0.888811	0.93592	0.999958	1	0.973372	0.950363	1	1
ASTE001210	NO	NA	0.84825	0.967952	1	1	0.973372	0.97532	1	1
ASTE001211	NO	NA	0.724934	0.336064	0.9975	1	0.973372	0.44399	1	1
ASTE001212	YES	6.30252	0.00884512	0.0249281	0.770667	0.159138	0.0394994	0.0769831	1	0.622925
ASTE001213	NO	NA	0.815768	0.374623	0.967103	0.38893	0.973372	0.480543	1	1
ASTE001214	NO	NA	0.80771	0.372323	1	1	0.973372	0.478347	1	1
ASTE001215	NO	NA	0.807724	0.605507	1	1	0.973372	0.679107	1	1
ASTE001216	YES	4.00653	1.40447e-05	0.000952717	0.186307	0.058275	0.00112864	0.0102892	1	0.33267
ASTE001217	YES	15.8403	0.00320974	7.52454e-05	0.0820587	0.031683	0.0204229	0.00240916	1	0.230741
ASTE001218	NO	NA	0.0137287	0.0826366	0.99651	1	0.0539299	0.170192	1	1
ASTE001220	NO	NA	0.348577	0.38435	0.994804	0.666112	0.592846	0.488396	1	1
ASTE001221	NO	NA	0.164225	0.159516	0.98685	0.930544	0.335857	0.265581	1	1
ASTE001222	NO	NA	0.23097	0.249291	0.999414	1	0.434279	0.359663	1	1
ASTE001224	YES	15.5366	7.91214e-05	0.000228093	0.018411	0.000570004	0.00263345	0.00471194	1	0.0322804
ASTE001225	NO	NA	0.851672	0.588364	1	1	0.973372	0.664287	1	1
ASTE001226	YES	18.2416	0.0117222	0.0167366	0.818318	0.426749	0.0486452	0.0590188	1	1
ASTE001227	NO	NA	0.999894	0.99296	1	1	1	0.994532	1	1
ASTE001228	YES	4.53317	0.0258249	0.0115814	0.911257	0.559509	0.0861563	0.0466165	1	1
ASTE001229	YES	4.42821	0.00587921	0.0063741	0.46779	0.128563	0.0302118	0.0319069	1	0.544431
ASTE001230	NO	NA	0.0872222	0.240619	0.999916	1	0.209368	0.351556	1	1
ASTE001231	NO	NA	0.106266	0.00375584	0.685816	0.38893	0.243348	0.023295	1	1
ASTE001232	YES	16.7583	0.000275947	0.000159481	0.0466074	7.31942e-05	0.00527031	0.00368517	1	0.0188115
ASTE001235	YES	18.1081	0.00154018	0.0224141	0.881218	0.252396	0.0129735	0.0717489	1	0.835911
ASTE001236	YES	16.5652	0.00549739	0.0010204	0.190754	0.0165688	0.0291597	0.0106464	1	0.162869
ASTE001237	YES	12.8765	5.70016e-06	0.00476028	0.0490063	8.924e-05	0.000811334	0.0269718	1	0.0188115
ASTE001238	NO	NA	0.422427	0.218453	0.994779	1	0.685067	0.330715	1	1
ASTE001239	YES	15.4871	0.00263806	0.0093052	0.410137	0.073586	0.0178958	0.0404742	1	0.383004
ASTE001240	NO	NA	0.193222	0.0370325	0.631011	0.354012	0.380001	0.0989299	1	1
ASTE001241	NO	NA	0.904577	0.379035	1	1	0.973372	0.483857	1	1
ASTE001242	YES	18.1645	0.000115963	0.00641467	0.724065	0.0189229	0.00308567	0.0320334	1	0.174554
ASTE001243	NO	NA	0.814475	0.138311	0.993704	1	0.973372	0.240769	1	1
ASTE001244	YES	10.1518	0.0260907	0.0115026	0.404246	0.511843	0.0865105	0.0464471	1	1
ASTE001245	NO	NA	0.11268	0.0303231	0.675388	0.467656	0.253988	0.0874286	1	1
ASTE001246	NO	NA	0.871162	0.32078	1	1	0.973372	0.429632	1	1
ASTE001247	YES	16.1536	0.0132555	0.00172495	0.537868	0.135849	0.0527628	0.0145016	1	0.570825
ASTE001248	NO	NA	0.0214227	0.0437972	0.646028	0.128563	0.0744595	0.110579	1	0.544431
ASTE001249	NO	NA	0.0918046	0.0455089	0.964533	0.610862	0.217394	0.11365	1	1
ASTE001250	NO	NA	0.0209997	0.133895	0.825552	0.073586	0.0732551	0.235714	1	0.383004
ASTE001252	YES	3.40187	0.000111132	0.0023819	0.232618	0.00623904	0.00304822	0.0178578	1	0.0975535
ASTE001253	NO	NA	0.360464	0.282966	0.995646	1	0.607336	0.392758	1	1
ASTE001254	NO	NA	0.0156446	0.0155537	0.786341	0.252396	0.0597392	0.0562952	1	0.835911
ASTE001255	NO	NA	0.041781	0.0336347	0.495783	0.239881	0.120942	0.0933524	1	0.800282
ASTE001256	NO	NA	0.872335	0.781126	1	1	0.973372	0.825279	1	1
ASTE001257	NO	NA	0.731124	0.0326739	0.939895	1	0.973372	0.0916303	1	1
ASTE001258	NO	NA	0.286777	0.136217	0.999823	1	0.510558	0.238144	1	1
ASTE001259	NO	NA	0.451395	0.432009	0.999399	0.72548	0.714397	0.530366	1	1
ASTE001260	YES	2.4429	0.000196182	0.00364989	0.579862	0.082509	0.00416349	0.0228781	1	0.411388
ASTE001261	YES	1.90437	0.000674185	0.0010574	0.874792	0.857464	0.0081209	0.010865	1	1
ASTE001262	NO	NA	0.0260733	0.0183296	0.331692	0.073586	0.0865105	0.0625811	1	0.383004
ASTE001263	NO	NA	0.161984	0.389411	0.62955	0.159138	0.332228	0.492737	1	0.622925
ASTE001264	YES	15.8616	0.00113144	0.00122042	0.0878336	0.0358989	0.0107685	0.0118938	1	0.249626
ASTE001265	NO	NA	0.236221	0.0212256	0.999999	1	0.442399	0.0692096	1	1
ASTE001266	YES	16.4934	0.0002051	0.0102121	0.10227	0.000145561	0.00416349	0.0429104	1	0.0204558
ASTE001267	NO	NA	0.0132555	0.046053	0.562214	0.337915	0.0527628	0.114634	1	0.994437
ASTE001269	NO	NA	0.204357	0.081956	0.764993	0.354012	0.398389	0.16925	1	1
ASTE001270	NO	NA	0.648889	0.165673	0.999957	1	0.926646	0.272326	1	1
ASTE001271	NO	NA	0.160268	0.0180035	0.985493	1	0.329302	0.0619277	1	1
ASTE001272	NO	NA	0.0656104	0.156151	1	1	0.168778	0.261468	1	1
ASTE001275	YES	4.78399	0.00727243	0.00825855	0.867694	0.38893	0.0349015	0.0374829	1	1
ASTE001277	NO	NA	0.267114	0.261035	1	1	0.485003	0.37133	1	1
ASTE001278	NO	NA	0.0201156	0.0138032	0.666804	0.321817	0.0710764	0.0523163	1	0.954466
ASTE001281	YES	16.4684	0.000352847	4.2642e-06	0.0528352	0.00183768	0.00550955	0.000674158	1	0.053092
ASTE001282	NO	NA	0.478585	0.189742	0.999968	1	0.749139	0.299562	1	1
ASTE001283	NO	NA	0.709015	0.0234842	0.967203	0.789188	0.973372	0.073857	1	1
ASTE001284	NO	NA	0.865185	0.0718345	0.749799	0.610862	0.973372	0.154632	1	1
ASTE001285	YES	17.2429	0.000346973	1.13271e-05	0.0423628	0.000804524	0.00550955	0.00106402	1	0.0381579
ASTE001286	NO	NA	0.593761	0.158825	0.986007	0.511843	0.869073	0.264662	1	1
ASTE001287	NO	NA	0.65366	0.569453	0.999963	1	0.931233	0.648208	1	1
ASTE001288	NO	NA	0.484158	0.401213	0.998281	1	0.756509	0.503277	1	1
ASTE001289	NO	NA	0.192864	0.0965586	0.995483	1	0.379748	0.188691	1	1
ASTE001290	YES	0.081927	0.00697617	0.00208097	0.314003	0.176688	0.0337914	0.0163033	1	0.665975
ASTE001291	NO	NA	0.287012	0.294435	1	1	0.510558	0.404371	1	1
ASTE001292	NO	NA	0.526323	0.12417	0.991655	0.930544	0.805151	0.22414	1	1
ASTE001293	YES	2.38489	0.00120458	0.00294512	0.420922	0.195908	0.0111932	0.0203382	1	0.704812
ASTE001294	YES	24.1732	0.0147466	0.0019181	0.774618	0.930544	0.0569019	0.0154411	1	1
ASTE001295	NO	NA	0.356574	0.199008	0.946474	0.789188	0.603014	0.309841	1	1
ASTE001296	NO	NA	0.0746597	0.15234	0.957533	0.930544	0.186945	0.257092	1	1
ASTE001297	NO	NA	0.228512	0.0637592	0.999698	1	0.43187	0.14228	1	1
ASTE001298	NO	NA	0.352955	0.0267883	0.703889	0.511843	0.598672	0.0809265	1	1
ASTE001299	YES	17.8912	0.0060856	0.0138575	0.236989	0.00721011	0.0305973	0.0523645	1	0.106588
ASTE001300	YES	15.3004	0.00573492	0.0240888	0.242692	0.00399969	0.0297406	0.0751241	1	0.0784973
ASTE001301	NO	NA	0.6767	0.115916	0.990197	1	0.949455	0.214374	1	1
ASTE001302	NO	NA	0.895633	0.107832	1	1	0.973372	0.203819	1	1
ASTE001303	NO	NA	0.502574	0.023141	0.990715	1	0.777495	0.0732519	1	1
ASTE001304	YES	2.83211	0.00697617	0.000531992	0.173531	0.0358989	0.0337914	0.00732245	1	0.249626
ASTE001305	NO	NA	0.794894	0.567765	1	1	0.973372	0.646799	1	1
ASTE001306	NO	NA	0.830562	0.328509	0.999993	0.857464	0.973372	0.436797	1	1
ASTE001307	NO	NA	0.137926	0.066746	0.990445	1	0.294011	0.146645	1	1
ASTE001308	YES	16.1182	0.0001063	0.000813176	0.410501	0.00464696	0.00303841	0.00932163	1	0.0838293
ASTE001309	NO	NA	0.803191	0.763857	1	1	0.973372	0.811251	1	1
ASTE001310	NO	NA	0.229833	0.128591	0.838264	0.143134	0.43355	0.229283	1	0.580441
ASTE001311	YES	14.9484	0.000704921	5.63027e-05	0.0882206	0.0102962	0.00830654	0.00220998	1	0.129647
ASTE001312	NO	NA	0.26067	0.024731	0.968701	0.0780475	0.476124	0.0765189	1	0.401816
ASTE001313	YES	14.9865	0.00648013	0.00296296	0.234719	0.0189229	0.0319322	0.0203791	1	0.174554
ASTE001315	NO	NA	0.545125	0.18119	0.999914	1	0.820354	0.29062	1	1
ASTE001316	NO	NA	0.847265	0.340978	0.999674	1	0.973372	0.449018	1	1
ASTE001317	NO	NA	0.2095	0.115332	0.995209	0.467656	0.40536	0.213502	1	1
ASTE001318	NO	NA	0.0256696	0.664249	0.999402	0.159138	0.0858393	0.728725	1	0.622925
ASTE001319	NO	NA	0.569259	0.478336	0.999998	1	0.842354	0.570342	1	1
ASTE001322	NO	NA	0.423608	0.248499	0.993061	1	0.686595	0.358876	1	1
ASTE001323	NO	NA	0.0511141	0.000490539	0.603403	0.354012	0.140234	0.00700604	1	1
ASTE001325	NO	NA	0.91888	0.793708	1	1	0.973372	0.835857	1	1
ASTE001326	NO	NA	0.11985	0.0259771	0.648774	0.082509	0.264339	0.0792627	1	0.411388
ASTE001327	NO	NA	0.749944	0.442726	1	1	0.973372	0.539451	1	1
ASTE001328	NO	NA	0.840654	0.445099	0.999479	1	0.973372	0.541762	1	1
ASTE001329	NO	NA	0.0738059	0.00482547	0.999938	1	0.185255	0.0272868	1	1
ASTE001330	NO	NA	0.804224	0.867847	1	1	0.973372	0.895296	1	1
ASTE001331	NO	NA	0.735599	0.431381	0.997339	1	0.973372	0.529709	1	1
ASTE001332	YES	7.26757	0.000176454	9.1818e-05	0.984764	1	0.00410752	0.00265945	1	1
ASTE001333	NO	NA	0.0384088	0.0514864	0.756878	0.216927	0.114616	0.123487	1	0.754671
ASTE001334	YES	25.5741	0.000868547	0.00258471	0.38022	0.38893	0.00935352	0.0188722	1	1
ASTE001335	YES	1.80649	0.00155827	0.000288791	0.198748	0.103285	0.0129735	0.00531032	1	0.475991
ASTE001336	YES	3.82879	0.000794843	0.00961142	0.338576	0.073586	0.00891399	0.0412447	1	0.383004
ASTE001337	NO	NA	0.0183725	0.170562	0.999524	0.143134	0.0672349	0.278194	1	0.580441
ASTE001338	NO	NA	0.421735	0.12515	0.988741	1	0.684043	0.225373	1	1
ASTE001339	NO	NA	0.0691988	0.0638926	0.982336	0.930544	0.175863	0.142494	1	1
ASTE001340	NO	NA	0.753659	0.849834	1	1	0.973372	0.879487	1	1
ASTE001341	NO	NA	0.0176376	0.0218173	0.999643	1	0.0655465	0.070433	1	1
ASTE001342	NO	NA	0.896898	0.32952	0.99892	1	0.973372	0.437837	1	1
ASTE001343	NO	NA	0.230201	0.0678691	0.995994	1	0.43355	0.148425	1	1
ASTE001344	NO	NA	0.0632544	0.216802	0.985681	1	0.163865	0.328829	1	1
ASTE001345	NO	NA	0.944385	0.417258	0.999648	0.695796	0.981371	0.517705	1	1
ASTE001346	NO	NA	0.0226363	0.0165925	0.797458	0.559509	0.0775411	0.0587314	1	1
ASTE001347	YES	4.50102	0.00169532	0.00021811	0.0658764	0.00252242	0.0137682	0.00457228	1	0.0607035
ASTE001348	NO	NA	0.86692	0.909419	0.999986	1	0.973372	0.929238	1	1
ASTE001349	NO	NA	0.593761	0.115115	0.999269	1	0.869073	0.213276	1	1
ASTE001350	NO	NA	0.920184	0.645188	0.908748	0.354012	0.973372	0.712473	1	1
ASTE001351	YES	14.6803	0.0227496	0.00839495	0.512724	0.38893	0.0776955	0.0379808	1	1
ASTE001352	NO	NA	0.244978	0.242378	0.987224	1	0.453354	0.353173	1	1
ASTE001353	YES	0.429492	0.0117222	0.00599704	0.392933	0.058275	0.0486452	0.0307913	1	0.33267
ASTE001354	NO	NA	0.131159	0.0804358	0.999587	1	0.282495	0.167407	1	1
ASTE001355	NO	NA	0.70575	0.934004	0.999927	0.72548	0.973372	0.94895	1	1
ASTE001356	YES	0.680381	0.00337486	0.00937204	0.202095	0.0406133	0.0211659	0.0406873	1	0.268001
ASTE001357	NO	NA	0.356256	0.0675347	0.999997	1	0.602745	0.14795	1	1
ASTE001358	YES	16.2594	0.00104092	0.000848411	0.00810109	0.00252242	0.0102389	0.00959986	1	0.0607035
ASTE001359	NO	NA	0.545125	0.176814	0.999923	1	0.820354	0.28585	1	1
ASTE001360	NO	NA	0.829293	0.36504	0.999894	1	0.973372	0.471705	1	1
ASTE001361	NO	NA	0.0933247	0.317493	0.787	1	0.220095	0.426557	1	1
ASTE001362	NO	NA	0.280868	0.0887691	0.999763	1	0.50388	0.177898	1	1
ASTE001363	NO	NA	0.813034	0.333303	0.99966	1	0.973372	0.441322	1	1
ASTE001364	NO	NA	0.846487	0.051211	0.555919	1	0.973372	0.12293	1	1
ASTE001365	NO	NA	0.209212	0.0281348	0.997105	1	0.404942	0.0833704	1	1
ASTE001366	NO	NA	0.0864187	0.0868326	0.712888	0.073586	0.207711	0.175593	1	0.383004
ASTE001367	YES	16.1599	0.000309161	0.00258706	0.113771	0.031683	0.00536691	0.0188772	1	0.230741
ASTE001368	YES	19.3538	0.000522602	0.00457372	0.0756059	0.0144838	0.00717738	0.026281	1	0.150565
ASTE001370	NO	NA	0.143995	0.053765	0.390338	0.72548	0.303817	0.12692	1	1
ASTE001371	YES	2.7213	0.00244365	0.00208512	0.419377	0.115314	0.0171567	0.0163126	1	0.511344
ASTE001372	NO	NA	0.0681928	0.154752	0.97821	1	0.173797	0.260107	1	1
ASTE001373	NO	NA	0.219199	0.18319	1	1	0.418958	0.292257	1	1
ASTE001374	NO	NA	0.215009	0.20077	0.999893	1	0.413008	0.311996	1	1
ASTE001375	YES	3.84522	0.000176454	0.0041415	0.211043	0.115314	0.00410752	0.0247286	1	0.511344
ASTE001376	NO	NA	0.825543	0.117273	1	1	0.973372	0.215902	1	1
ASTE001377	NO	NA	0.222314	0.672107	0.999605	0.0550096	0.422948	0.735209	1	0.326133
ASTE001378	YES	0.298113	0.00250046	0.0132958	0.673826	0.789188	0.0173114	0.0510613	1	1
ASTE001381	YES	15.6879	0.00108618	0.0214736	0.15532	0.0102962	0.0104174	0.069679	1	0.129647
ASTE001382	NO	NA	0.0917647	0.0630339	0.842198	0.292172	0.21739	0.141466	1	0.899105
ASTE001383	YES	3.7535	0.00628458	0.000916828	0.534401	0.195908	0.03128	0.0101029	1	0.704812
ASTE001384	NO	NA	0.0432436	0.0425846	0.999631	1	0.123661	0.108419	1	1
ASTE001386	NO	NA	0.318893	0.13634	0.999742	1	0.55538	0.23825	1	1
ASTE001387	NO	NA	0.934528	0.634779	1	1	0.977374	0.70367	1	1
ASTE001390	YES	3.29749	0.0134867	0.00346465	0.786535	0.426749	0.0533238	0.0223221	1	1
ASTE001391	NO	NA	0.807215	0.277165	1	1	0.973372	0.38704	1	1
ASTE001392	NO	NA	0.0700723	0.111402	0.917888	0.72548	0.177805	0.208678	1	1
ASTE001393	NO	NA	0.943021	0.441632	1	1	0.980889	0.538731	1	1
ASTE001394	NO	NA	0.526272	0.0841493	0.855965	0.097833	0.805151	0.172062	1	0.464594
ASTE001395	NO	NA	0.54146	0.124679	0.966011	1	0.815809	0.224774	1	1
ASTE001396	NO	NA	0.996836	0.0503027	0.91214	0.695796	1	0.12157	1	1
ASTE001397	NO	NA	0.973192	0.187723	0.980582	1	1	0.297281	1	1
ASTE001398	NO	NA	0.981494	0.837288	1	1	1	0.870318	1	1
ASTE001399	YES	17.6708	0.00197359	2.34365e-05	0.0333803	0.00252242	0.015172	0.00138227	1	0.0607035
ASTE001400	NO	NA	0.883442	0.586066	1	1	0.973372	0.662219	1	1
ASTE001401	YES	5.62728	0.0001063	0.00227893	0.755478	0.195908	0.00303841	0.0173056	1	0.704812
ASTE001402	NO	NA	0.0681584	0.114409	0.701256	0.535676	0.173797	0.212545	1	1
ASTE001403	NO	NA	0.0415139	0.0419363	0.998323	1	0.120549	0.107248	1	1
ASTE001405	NO	NA	0.811803	0.689494	0.99996	1	0.973372	0.749047	1	1
ASTE001409	NO	NA	0.946888	0.371315	0.999754	0.610862	0.983492	0.477429	1	1
ASTE001411	YES	3.64526	6.44398e-06	1.33801e-06	0.0155836	0.000677892	0.000811334	0.000585791	1	0.0365708
ASTE001412	NO	NA	0.912439	0.826853	1	1	0.973372	0.861832	1	1
ASTE001414	NO	NA	0.919042	0.858499	1	1	0.973372	0.88718	1	1
ASTE001416	YES	18.293	1.25319e-05	5.62426e-06	0.0263155	8.74966e-06	0.00112864	0.000740666	1	0.00905431
ASTE001418	YES	3.92245	0.000337506	0.00189062	0.741891	0.128563	0.00550406	0.0153065	1	0.544431
ASTE001419	NO	NA	0.909242	0.449054	0.995231	1	0.973372	0.545352	1	1
ASTE001421	NO	NA	0.883216	0.793359	1	1	0.973372	0.835644	1	1
ASTE001422	YES	4.83696	0.000309161	0.00858439	0.75462	0.0923805	0.00536691	0.0385925	1	0.442952
ASTE001423	YES	1.72512	0.000256393	0.000134743	0.13319	0.0110131	0.00503193	0.00329846	1	0.131407
ASTE001424	NO	NA	0.0835051	0.131903	0.998317	0.38893	0.202717	0.233472	1	1
ASTE001425	YES	4.56329	9.81361e-05	2.90721e-06	0.104397	0.00343631	0.00298685	0.000594243	1	0.0721689
ASTE001426	NO	NA	0.0418832	0.0428855	0.67494	0.0262409	0.120943	0.108985	1	0.213816
ASTE001430	YES	3.47187	0.00469923	0.00225022	0.315676	0.058275	0.0257294	0.0171677	1	0.33267
ASTE001431	YES	4.71696	0.000642135	0.000489418	0.0746939	0.00252242	0.00780088	0.00700526	1	0.0607035
ASTE001432	NO	NA	0.556643	0.315654	0.98489	1	0.833413	0.424901	1	1
ASTE001433	NO	NA	0.180675	0.41113	1	1	0.361064	0.512303	1	1
ASTE001434	NO	NA	0.854359	0.33091	0.999997	1	0.973372	0.439271	1	1
ASTE001435	NO	NA	0.342353	0.043532	0.755368	0.176688	0.585399	0.110068	1	0.665975
ASTE001436	YES	3.84999	0.00181605	0.0286719	0.797483	0.292172	0.014306	0.0843993	1	0.899105
ASTE001437	NO	NA	0.0751202	0.0177601	0.961037	1	0.187866	0.061429	1	1
ASTE001438	NO	NA	0.735599	0.333822	0.995762	1	0.973372	0.441746	1	1
ASTE001439	NO	NA	0.569402	0.0635434	0.952421	1	0.842354	0.142019	1	1
ASTE001440	YES	26.3558	0.111033	0.00413133	0.438913	0.0279187	0.251621	0.024712	1	0.216632
ASTE001441	YES	17.9362	0.0269478	0.0107502	0.226488	0.143134	0.0883815	0.0445142	1	0.580441
ASTE001442	YES	5.28562	0.0283405	0.00939581	0.904186	0.559509	0.0910105	0.0407302	1	1
ASTE001443	NO	NA	0.857556	0.387597	1	1	0.973372	0.490884	1	1
ASTE001444	NO	NA	0.944175	0.297787	0.999999	1	0.981332	0.407858	1	1
ASTE001445	NO	NA	0.908689	0.226625	0.999656	1	0.973372	0.33817	1	1
ASTE001446	YES	15.0256	0.000617674	0.00357915	0.535218	0.0358989	0.00768413	0.0226916	1	0.249626
ASTE001447	NO	NA	0.352955	0.405191	0.985443	0.426749	0.598672	0.506734	1	1
ASTE001448	NO	NA	0.118607	0.00689157	0.563726	0.216927	0.262769	0.0335243	1	0.754671
ASTE001449	YES	10.284	1.7283e-05	3.85635e-05	0.0486084	0.00343631	0.00118607	0.00173505	1	0.0721689
ASTE001450	YES	4.54934	0.00154701	0.00296056	0.396056	0.264912	0.0129735	0.0203749	1	0.850873
ASTE001452	NO	NA	0.0434497	0.344528	0.999997	1	0.123864	0.452128	1	1
ASTE001453	NO	NA	0.0449151	0.0590064	0.441514	0.128563	0.127435	0.135192	1	0.544431
ASTE001456	NO	NA	0.0256696	0.062684	0.933428	0.447203	0.0858393	0.140958	1	1
ASTE001457	YES	13.6393	0.0145716	0.00851364	0.648202	0.073586	0.0563548	0.0384109	1	0.383004
ASTE001458	YES	15.1812	0.00144705	0.000596365	0.128637	0.0102962	0.0127688	0.00779383	1	0.129647
ASTE001459	NO	NA	0.116478	0.089802	0.999847	1	0.260281	0.179242	1	1
ASTE001460	NO	NA	0.0260907	0.0263512	0.648233	0.426749	0.0865105	0.0800217	1	1
ASTE001462	YES	16.8619	6.9265e-05	0.000811005	0.204043	0.0165688	0.00240379	0.00930611	1	0.162869
ASTE001463	NO	NA	0.999044	0.544153	0.999999	1	1	0.625666	1	1
ASTE001464	NO	NA	0.138288	0.343743	0.999995	1	0.294451	0.451567	1	1
ASTE001465	NO	NA	0.12446	0.463664	0.999913	1	0.271455	0.557681	1	1
ASTE001467	YES	16.4937	0.000214045	2.7746e-05	0.135705	0.003718	0.00429854	0.00148278	1	0.0769491
ASTE001468	NO	NA	0.874356	0.392702	0.92692	0.666112	0.973372	0.495733	1	1
ASTE001469	YES	3.8139	3.33741e-06	0.00151725	0.0626839	0.000570004	0.000716788	0.0133572	1	0.0322804
ASTE001470	YES	1.08453	0.0080436	0.00610311	0.813965	0.666112	0.0372802	0.0311018	1	1
ASTE001471	NO	NA	0.900281	0.393849	0.999999	1	0.973372	0.496795	1	1
ASTE001472	NO	NA	0.672848	0.181674	0.96751	0.426749	0.947196	0.290981	1	1
ASTE001473	NO	NA	0.0453588	0.0306586	0.919789	0.128563	0.12816	0.0880613	1	0.544431
ASTE001474	NO	NA	0.178128	0.104609	0.871812	0.426749	0.357292	0.199642	1	1
ASTE001475	YES	3.98097	0.000102577	0.0100442	0.714012	0.0165688	0.00303841	0.042503	1	0.162869
ASTE001476	NO	NA	0.0366973	0.151135	0.999914	1	0.111275	0.255932	1	1
ASTE001477	NO	NA	0.0623593	0.0667097	0.998635	1	0.162285	0.146594	1	1
ASTE001478	YES	3.14469	0.000503904	0.00137701	0.165329	0.0517443	0.00700672	0.0126818	1	0.309677
ASTE001479	NO	NA	0.83633	0.839754	0.999999	1	0.973372	0.872243	1	1
ASTE001480	NO	NA	0.8349	0.484909	1	1	0.973372	0.576352	1	1
ASTE001481	NO	NA	0.436618	0.741661	1	1	0.702181	0.79303	1	1
ASTE001482	NO	NA	0.463119	0.252688	0.982181	1	0.729948	0.363083	1	1
ASTE001483	YES	16.4795	0.000860664	4.02071e-05	0.0391511	0.0110131	0.00933931	0.00174805	1	0.131407
ASTE001484	YES	16.2342	0.00256948	9.14798e-05	0.0356316	0.00399969	0.017535	0.00265924	1	0.0784973
ASTE001485	NO	NA	0.710956	0.169797	1	1	0.973372	0.277389	1	1
ASTE001486	YES	5.30673	0.000440635	0.00890936	0.783162	0.292172	0.00652951	0.0394305	1	0.899105
ASTE001487	NO	NA	0.999921	0.0796379	0.997578	1	1	0.166212	1	1
ASTE001488	NO	NA	0.149137	0.538216	0.999999	0.72548	0.312812	0.620595	1	1
ASTE001489	YES	17.3145	0.00960559	0.012935	0.604572	0.058275	0.0418929	0.0501665	1	0.33267
ASTE001492	YES	17.3961	0.000295969	0.000349038	0.11432	0.00294686	0.00536691	0.00586232	1	0.066424
ASTE001493	NO	NA	0.933924	0.619487	0.999999	1	0.977145	0.690388	1	1
ASTE001494	NO	NA	0.816782	0.213076	0.998053	1	0.973372	0.325083	1	1
ASTE001495	NO	NA	0.488685	0.0900207	0.999999	1	0.760868	0.179593	1	1
ASTE001496	NO	NA	0.35854	0.0079918	0.924095	1	0.605348	0.036741	1	1
ASTE001497	YES	17.3749	0.000823919	0.00543213	0.0762794	0.00432332	0.00905277	0.029109	1	0.0832696
ASTE001498	YES	15.2062	0.0118683	0.0047419	0.912661	1	0.0491441	0.0269657	1	1
ASTE001499	NO	NA	0.566356	0.217487	0.999872	1	0.842063	0.329604	1	1
ASTE001500	NO	NA	0.604121	0.161141	0.999918	0.638487	0.882988	0.26723	1	1
ASTE001501	YES	20.8734	0.0169027	0.00334984	0.750164	0.0177458	0.0633741	0.0220667	1	0.172356
ASTE001502	NO	NA	0.816782	0.1166	0.999978	0.167913	0.973372	0.21508	1	0.653231
ASTE001503	NO	NA	0.197271	0.0873636	0.992132	0.857464	0.386762	0.176354	1	1
ASTE001504	YES	16.5815	0.0226363	0.00981186	0.561643	0.073586	0.0775411	0.0418679	1	0.383004
ASTE001505	YES	17.0655	0.00248531	0.000774249	0.225109	0.0382561	0.0172818	0.00900233	1	0.262648
ASTE001506	NO	NA	0.847143	0.441572	0.988074	1	0.973372	0.538731	1	1
ASTE001507	NO	NA	0.646168	0.441997	1	1	0.923918	0.53887	1	1
ASTE001508	NO	NA	0.902769	0.154978	0.993627	1	0.973372	0.260232	1	1
ASTE001509	NO	NA	0.0556175	0.0433151	0.949813	0.559509	0.148985	0.109739	1	1
ASTE001510	NO	NA	0.491743	0.249488	0.999939	1	0.763644	0.359758	1	1
ASTE001511	NO	NA	0.27618	0.0623613	0.998262	1	0.49743	0.140622	1	1
ASTE001512	NO	NA	0.0883131	0.0365466	0.692273	0.38893	0.211678	0.0982685	1	1
ASTE001513	YES	17.2754	0.00173709	0.00224495	0.0572184	0.00199636	0.0139445	0.0171677	1	0.056249
ASTE001514	NO	NA	0.27461	0.0775848	0.668943	0.38893	0.495464	0.162852	1	1
ASTE001515	YES	5.39134	3.19605e-06	0.00561929	0.296508	0.031683	0.000713345	0.0295447	1	0.230741
ASTE001516	NO	NA	0.189251	0.206471	0.999938	1	0.375042	0.31842	1	1
ASTE001517	NO	NA	0.840654	0.732222	0.999178	1	0.973372	0.785346	1	1
ASTE001520	NO	NA	0.026511	0.0274166	0.609105	0.38893	0.087471	0.0820447	1	1
ASTE001521	YES	6.63816	0.000614216	0.0122506	0.353177	0.082509	0.0076671	0.0484099	1	0.411388
ASTE001522	NO	NA	0.0681928	0.0334686	0.991182	1	0.173797	0.0931246	1	1
ASTE001523	NO	NA	0.133709	0.631925	0.999456	0.278542	0.286093	0.701023	1	0.888384
ASTE001524	YES	0.96227	0.00181605	0.00905404	0.362481	0.0406133	0.014306	0.0398231	1	0.268001
ASTE001525	NO	NA	0.0127032	0.0404186	0.985976	1	0.0515326	0.104731	1	1
ASTE001526	NO	NA	0.0497731	0.030133	0.207888	0.0432451	0.137604	0.0870128	1	0.281935
ASTE001527	NO	NA	0.828584	0.491317	1	1	0.973372	0.582047	1	1
ASTE001528	YES	16.2847	0.00255502	0.00502102	0.0739249	0.00464696	0.0174573	0.0280168	1	0.0838293
ASTE001531	NO	NA	0.162769	0.019128	0.991164	0.930544	0.333298	0.0644564	1	1
ASTE001532	NO	NA	0.839793	0.46037	0.999982	1	0.973372	0.554538	1	1
ASTE001533	NO	NA	0.659452	0.404266	0.999972	0.559509	0.934114	0.505876	1	1
ASTE001534	NO	NA	0.0781066	0.0144991	0.922377	0.930544	0.192819	0.0537602	1	1
ASTE001535	NO	NA	0.525428	0.129067	0.992161	0.610862	0.804431	0.230023	1	1
ASTE001536	NO	NA	0.0122106	0.0378802	0.539508	0.058275	0.0502507	0.10035	1	0.33267
ASTE001537	NO	NA	0.0556779	0.0193035	0.899292	0.0102962	0.148985	0.0648942	1	0.129647
ASTE001538	NO	NA	0.0304392	0.114232	0.999915	1	0.0957152	0.212399	1	1
ASTE001539	NO	NA	0.736519	0.668016	1	1	0.973372	0.732	1	1
ASTE001540	NO	NA	0.915112	0.547696	1	1	0.973372	0.628788	1	1
ASTE001541	YES	3.1833	0.00632885	0.0024729	0.501656	0.292172	0.0314143	0.0182807	1	0.899105
ASTE001542	NO	NA	0.0759116	0.0419335	0.904025	0.610862	0.189247	0.107248	1	1
ASTE001544	NO	NA	0.00593416	0.112444	0.997252	0.0517443	0.0303359	0.209829	1	0.309677
ASTE001546	NO	NA	0.144648	0.0826957	0.697818	0.511843	0.305083	0.170234	1	1
ASTE001547	NO	NA	0.677789	0.315151	0.999526	1	0.949455	0.424389	1	1
ASTE001548	NO	NA	0.62593	0.157566	0.989138	1	0.903457	0.263065	1	1
ASTE001549	NO	NA	0.842584	0.129131	0.984045	0.38893	0.973372	0.230031	1	1
ASTE001551	YES	16.3819	0.00073557	0.000614503	0.309985	0.00252242	0.00858768	0.00794513	1	0.0607035
ASTE001553	YES	18.4245	0.0332795	0.0111562	0.6282	0.0279187	0.102829	0.0455657	1	0.216632
ASTE001554	NO	NA	0.0276156	0.0371887	0.997093	1	0.0897114	0.0990461	1	1
ASTE001555	NO	NA	0.189897	0.102515	0.971153	0.666112	0.375439	0.196887	1	1
ASTE001556	NO	NA	0.448234	0.101655	0.840437	0.511843	0.713526	0.195787	1	1
ASTE001557	NO	NA	0.604121	0.448206	1	1	0.882988	0.544581	1	1
ASTE001558	NO	NA	0.173306	0.169176	0.869623	0.610862	0.349653	0.276646	1	1
ASTE001559	NO	NA	0.412816	0.0923531	0.997578	1	0.673704	0.183193	1	1
ASTE001560	NO	NA	0.875101	0.621153	1	1	0.973372	0.691703	1	1
ASTE001561	NO	NA	0.318482	0.0511473	0.992213	1	0.555343	0.122911	1	1
ASTE001562	NO	NA	0.00633916	0.0517028	0.996909	1	0.0314143	0.123876	1	1
ASTE001564	NO	NA	0.0181954	0.057824	0.999308	1	0.0668125	0.133405	1	1
ASTE001565	NO	NA	0.0282649	0.138858	1	1	0.0910105	0.24139	1	1
ASTE001566	NO	NA	0.000898084	0.0615195	0.878184	0.264912	0.00956158	0.139469	1	0.850873
ASTE001567	NO	NA	0.869515	0.819093	0.999997	1	0.973372	0.856017	1	1
ASTE001568	NO	NA	0.11716	0.104302	0.708934	0.321817	0.261087	0.199274	1	0.954466
ASTE001569	NO	NA	0.778666	0.0917001	0.999988	1	0.973372	0.182136	1	1
ASTE001570	NO	NA	0.237054	0.403381	0.99969	1	0.443157	0.505191	1	1
ASTE001571	YES	6.65697	0.00320871	0.0259241	0.848068	0.426749	0.0204229	0.079156	1	1
ASTE001573	NO	NA	0.0445596	0.0610277	0.976371	0.511843	0.126521	0.138548	1	1
ASTE001575	NO	NA	0.418132	0.290666	0.999936	1	0.679748	0.400612	1	1
ASTE001576	NO	NA	0.198439	0.0832896	0.999591	0.857464	0.388316	0.171042	1	1
ASTE001577	NO	NA	0.569063	0.421495	0.843628	0.239881	0.842354	0.521281	1	0.800282
ASTE001578	NO	NA	0.0307619	0.0683046	0.81036	0.354012	0.0965435	0.149177	1	1
ASTE001579	NO	NA	0.806572	0.109442	0.999983	1	0.973372	0.205948	1	1
ASTE001581	YES	1.25167	0.0224904	0.000930603	0.199925	0.073586	0.0771808	0.0101794	1	0.383004
ASTE001582	NO	NA	0.888671	0.293338	0.999996	1	0.973372	0.403415	1	1
ASTE001583	NO	NA	0.920184	0.646978	1	1	0.973372	0.714103	1	1
ASTE001584	NO	NA	0.800468	0.693946	1	1	0.973372	0.752304	1	1
ASTE001585	NO	NA	0.988928	0.863734	0.971308	1	1	0.891681	1	1
ASTE001586	NO	NA	0.90532	0.352253	1	1	0.973372	0.459196	1	1
ASTE001587	NO	NA	0.00845136	0.200471	0.998995	1	0.0385647	0.311658	1	1
ASTE001588	NO	NA	0.296518	0.126708	0.982111	1	0.525087	0.2274	1	1
ASTE001589	YES	2.12346	0.00168743	0.00132453	0.0980347	0.0144838	0.0137298	0.0124646	1	0.150565
ASTE001592	YES	16.8497	0.000440635	0.00674652	0.0743462	0.0144838	0.00652951	0.0330873	1	0.150565
ASTE001594	NO	NA	0.0185063	0.0158183	0.800969	0.239881	0.0675618	0.0568837	1	0.800282
ASTE001595	NO	NA	0.84073	0.330485	0.999793	1	0.973372	0.438758	1	1
ASTE001596	YES	14.4068	0.000441113	0.00278186	0.138266	0.00721011	0.00652951	0.0196366	1	0.106588
ASTE001597	YES	1.15503	0.000566201	0.00523843	0.80517	0.252396	0.00741664	0.0286403	1	0.835911
ASTE001598	YES	15.236	0.00960559	0.00539398	0.562708	0.0102962	0.0418929	0.0290552	1	0.129647
ASTE001601	NO	NA	0.140236	0.815747	1	1	0.297597	0.853774	1	1
ASTE001602	NO	NA	0.881326	0.321518	1	1	0.973372	0.430084	1	1
ASTE001603	NO	NA	0.041781	0.0575516	0.859934	0.354012	0.120942	0.133051	1	1
ASTE001604	NO	NA	0.470717	0.379242	0.999987	1	0.73967	0.484067	1	1
ASTE001605	NO	NA	0.076875	0.00781887	0.983141	1	0.190771	0.0362682	1	1
ASTE001606	NO	NA	0.0210054	0.0253948	0.999322	1	0.0732551	0.0779163	1	1
ASTE001607	YES	1.0024	0.0164	0.000886507	0.342893	0.0358989	0.0620248	0.00990295	1	0.249626
ASTE001608	NO	NA	0.943707	0.143178	0.997716	1	0.980954	0.246603	1	1
ASTE001609	NO	NA	0.731835	0.0913535	0.990178	1	0.973372	0.181574	1	1
ASTE001610	NO	NA	0.484158	0.0462658	0.999715	1	0.756509	0.114988	1	1
ASTE001611	NO	NA	0.0509471	0.0186889	0.493529	0.321817	0.140234	0.0635573	1	0.954466
ASTE001613	NO	NA	0.98122	0.154766	0.989411	1	1	0.260107	1	1
ASTE001614	YES	1.65675	0.00481462	0.00741841	0.460719	0.195908	0.0262853	0.0350909	1	0.704812
ASTE001615	YES	2.02766	0.000261672	0.00273538	0.0787162	0.00294686	0.00510911	0.0195554	1	0.066424
ASTE001616	YES	5.35756	1.37851e-05	0.0072462	0.703526	0.115314	0.00112864	0.0345843	1	0.511344
ASTE001617	NO	NA	0.321082	0.00624715	0.890439	0.930544	0.55849	0.0315656	1	1
ASTE001618	NO	NA	1	0.269683	0.940329	1	1	0.379785	1	1
ASTE001619	YES	8.36165	0.000367945	0.0261217	0.974353	0.72548	0.00551459	0.0795202	1	1
ASTE001620	YES	5.34427	0.000529274	0.0109007	0.346801	0.216927	0.00718084	0.044925	1	0.754671
ASTE001621	YES	15.6041	3.38921e-05	5.5526e-05	0.0556329	0.0118267	0.00164168	0.00218703	1	0.139074
ASTE001622	NO	NA	0.717964	0.157467	0.999994	1	0.973372	0.262937	1	1
ASTE001623	YES	25.6999	0.00469923	0.000898731	0.304554	0.082509	0.0257294	0.00997101	1	0.411388
ASTE001624	NO	NA	0.826379	0.0562719	0.82774	0.72548	0.973372	0.131122	1	1
ASTE001626	NO	NA	0.781723	0.949275	0.989247	0.789188	0.973372	0.960925	1	1
ASTE001627	YES	15.9377	7.91214e-05	2.65046e-06	0.00184553	2.61632e-05	0.00263345	0.000594243	1	0.0126808
ASTE001631	NO	NA	0.40132	0.182212	0.995729	1	0.661582	0.291405	1	1
ASTE001632	NO	NA	0.189941	0.0295286	0.996798	1	0.375439	0.0859441	1	1
ASTE001633	NO	NA	0.769837	0.237299	1	1	0.973372	0.348314	1	1
ASTE001635	NO	NA	0.129173	0.178114	0.832995	0.135849	0.279273	0.287252	1	0.570825
ASTE001636	YES	15.6625	0.027726	0.00531711	0.560078	0.0655326	0.0899416	0.0288488	1	0.358461
ASTE001637	YES	15.6777	0.00569788	0.00876729	0.820532	0.467656	0.0296702	0.0390446	1	1
ASTE001638	YES	15.9594	0.000321068	5.24274e-06	0.0137089	9.889e-05	0.00543682	0.000740666	1	0.0194692
ASTE001645	NO	NA	0.905958	0.0329865	0.998408	1	0.973372	0.0922795	1	1
ASTE001646	NO	NA	0.760276	0.370045	1	1	0.973372	0.476173	1	1
ASTE001647	NO	NA	0.888301	0.34837	0.886989	0.930544	0.973372	0.455385	1	1
ASTE001648	NO	NA	0.570133	0.471203	0.984465	0.511843	0.842834	0.5646	1	1
ASTE001649	YES	3.03745	0.00461068	0.0177793	0.905326	1	0.0254898	0.06144	1	1
ASTE001650	NO	NA	0.0791075	0.0772521	0.486498	0.239881	0.194783	0.162333	1	0.800282
ASTE001651	NO	NA	0.917431	0.613239	1	1	0.973372	0.686112	1	1
ASTE001652	NO	NA	0.00845292	0.0761746	0.920184	0.264912	0.0385647	0.160573	1	0.850873
ASTE001653	NO	NA	0.807724	0.0558232	0.999986	1	0.973372	0.130453	1	1
ASTE001654	YES	24.8443	0.0114728	0.00543624	0.213226	0.00831782	0.04796	0.029109	1	0.114212
ASTE001655	NO	NA	0.0576202	0.0490803	0.941	0.72548	0.15321	0.11953	1	1
ASTE001656	NO	NA	0.0977656	0.00908279	0.439952	0.058275	0.227953	0.0398906	1	0.33267
ASTE001657	YES	1.70207	0.00944974	0.0114768	0.622232	0.159138	0.0414036	0.0463758	1	0.622925
ASTE001659	NO	NA	0.773443	0.761891	1	1	0.973372	0.809692	1	1
ASTE001660	NO	NA	0.434209	0.0324765	0.995474	1	0.700383	0.0912339	1	1
ASTE001661	NO	NA	0.248736	0.0845687	0.993082	0.666112	0.45815	0.172765	1	1
ASTE001662	NO	NA	0.352955	0.037371	0.991582	1	0.598672	0.0994377	1	1
ASTE001663	NO	NA	0.0328062	0.0474381	0.97902	0.72548	0.101615	0.116653	1	1
ASTE001664	NO	NA	0.940291	0.712676	1	1	0.980117	0.768581	1	1
ASTE001667	YES	15.7222	0.00244331	5.38065e-05	0.0844892	0.00957921	0.0171567	0.00214154	1	0.122931
ASTE001668	NO	NA	0.32359	0.0836698	0.999999	1	0.562012	0.171453	1	1
ASTE001669	YES	24.6059	0.00839275	0.0118603	0.971234	0.292172	0.0384755	0.0473526	1	0.899105
ASTE001670	NO	NA	0.0165298	0.0151404	0.892379	0.72548	0.0623455	0.0553025	1	1
ASTE001671	YES	17.6829	0.000921327	0.000789624	0.173483	0.0144838	0.00959935	0.00913444	1	0.150565
ASTE001672	YES	16.8421	0.00336306	0.030064	0.738026	0.1093	0.0211268	0.0868574	1	0.500265
ASTE001673	NO	NA	0.841181	0.0586034	0.995721	1	0.973372	0.134497	1	1
ASTE001674	NO	NA	0.121847	0.074462	0.936749	0.666112	0.26719	0.15872	1	1
ASTE001675	YES	1.83773	0.00376511	0.00688073	0.650997	0.159138	0.0223101	0.0334858	1	0.622925
ASTE001676	YES	4.15182	0.0314782	0.0101181	0.862168	0.195908	0.0981374	0.0426887	1	0.704812
ASTE001677	YES	1.68717	0.00883701	0.00401664	0.86557	0.176688	0.0394994	0.0242554	1	0.665975
ASTE001678	NO	NA	0.119244	0.0771575	0.995372	0.930544	0.263563	0.162195	1	1
ASTE001679	YES	3.26885	0.00189929	0.00146526	0.735204	0.0655326	0.0146375	0.0131524	1	0.358461
ASTE001680	NO	NA	0.0720984	0.0415792	0.64069	0.0923805	0.18191	0.106646	1	0.442952
ASTE001681	NO	NA	0.646131	0.0365188	0.999894	1	0.923918	0.0982495	1	1
ASTE001684	YES	4.27701	8.93289e-05	0.00056021	0.21584	0.0406133	0.00288872	0.00760056	1	0.268001
ASTE001685	YES	4.25952	0.00883701	0.020537	0.83578	0.195908	0.0394994	0.0677012	1	0.704812
ASTE001686	YES	1.56237	0.0070131	0.00531049	0.928648	0.103285	0.0338981	0.0288403	1	0.475991
ASTE001687	NO	NA	0.374107	0.687364	1	1	0.624132	0.747287	1	1
ASTE001688	NO	NA	0.21869	0.0923609	0.88432	0.239881	0.418518	0.183193	1	0.800282
ASTE001689	YES	4.38447	0.00449492	0.0246602	0.879566	0.72548	0.0250235	0.0763621	1	1
ASTE001690	NO	NA	0.0118123	0.0900252	0.812174	0.0923805	0.0489656	0.179593	1	0.442952
ASTE001691	YES	0.778101	0.00573492	0.0292735	0.441166	0.0279187	0.0297406	0.0855728	1	0.216632
ASTE001692	NO	NA	0.902769	0.515116	1	1	0.973372	0.601577	1	1
ASTE001693	YES	0.186933	0.00272507	0.000523939	0.0995892	0.00957921	0.0184201	0.00727809	1	0.122931
ASTE001694	YES	18.0465	0.00759462	0.00119278	0.023967	0.000677892	0.0358712	0.0117129	1	0.0365708
ASTE001695	NO	NA	0.531115	0.0228119	0.99994	1	0.808154	0.0725265	1	1
ASTE001696	NO	NA	0.117375	0.100223	0.615116	0.0406133	0.261263	0.193776	1	0.268001
ASTE001697	NO	NA	0.313912	0.347904	1	1	0.55041	0.455038	1	1
ASTE001698	NO	NA	0.369108	0.419325	0.999716	1	0.617875	0.519105	1	1
ASTE001699	NO	NA	0.0216218	0.0141829	0.971023	1	0.0748316	0.0531128	1	1
ASTE001700	NO	NA	0.0735018	0.192745	0.999522	1	0.184533	0.302748	1	1
ASTE001701	NO	NA	0.448312	0.101331	0.998952	1	0.713526	0.195302	1	1
ASTE001702	YES	13.5122	0.0219896	0.00691632	0.298672	0.159138	0.075713	0.0335872	1	0.622925
ASTE001703	YES	16.6845	0.00503117	0.00137149	0.0365084	0.00399969	0.0271292	0.0126718	1	0.0784973
ASTE001704	NO	NA	0.853148	0.174881	0.999997	0.789188	0.973372	0.283369	1	1
ASTE001705	YES	5.56069	0.000908027	0.00155754	0.177384	0.0245631	0.00956158	0.0135443	1	0.202464
ASTE001706	NO	NA	0.11686	0.101641	0.504838	0.143134	0.261083	0.195787	1	0.580441
ASTE001707	NO	NA	0.078478	0.0498071	0.999561	0.666112	0.193694	0.120809	1	1
ASTE001708	NO	NA	0.219324	0.501671	0.973149	0.72548	0.418958	0.590784	1	1
ASTE001709	YES	15.9132	0.000196182	8.87821e-05	0.034369	0.00122738	0.00416349	0.00263866	1	0.0461051
ASTE001710	YES	9.33842	0.000351947	0.00421276	0.837317	0.128563	0.00550955	0.0250543	1	0.544431
ASTE001712	NO	NA	0.782756	0.519009	1	1	0.973372	0.604731	1	1
ASTE001715	NO	NA	0.041971	0.0432099	0.182309	0.0245631	0.120981	0.109535	1	0.202464
ASTE001716	NO	NA	0.886138	0.843006	1	1	0.973372	0.874549	1	1
ASTE001717	YES	17.1454	0.00695501	0.00815219	0.143665	0.0155263	0.0337667	0.0371631	1	0.158935
ASTE001718	NO	NA	0.438225	0.0269538	0.609084	1	0.702181	0.0811896	1	1
ASTE001719	NO	NA	0.102196	0.00716465	0.680121	0.447203	0.235942	0.0343535	1	1
ASTE001720	NO	NA	0.650419	0.0844184	0.791409	0.930544	0.927216	0.17252	1	1
ASTE001721	YES	4.30075	6.53941e-05	7.05759e-05	0.206141	0.00623904	0.00228338	0.00237967	1	0.0975535
ASTE001722	YES	14.9105	0.00205858	0.0215582	0.264083	0.0126403	0.0156636	0.0698939	1	0.140239
ASTE001723	YES	16.2082	0.000470462	0.000121222	0.0209846	0.00132851	0.00672772	0.00311484	1	0.0461051
ASTE001724	YES	19.4055	0.00405401	0.000428917	0.375973	0.0165688	0.0233655	0.0064978	1	0.162869
ASTE001725	YES	17.0667	0.0084688	0.0332897	0.284366	0.0144838	0.0385647	0.0928085	1	0.150565
ASTE001726	NO	NA	0.846968	0.0734046	0.747711	1	0.973372	0.157209	1	1
ASTE001728	NO	NA	0.261357	0.10177	0.912595	0.489749	0.476919	0.195915	1	1
ASTE001729	NO	NA	0.811437	0.746379	1	1	0.973372	0.797076	1	1
ASTE001730	NO	NA	0.455371	0.187235	0.98518	1	0.719787	0.296878	1	1
ASTE001731	NO	NA	0.903006	0.577126	0.999797	1	0.973372	0.654456	1	1
ASTE001732	NO	NA	0.789484	0.454377	1	1	0.973372	0.549998	1	1
ASTE001733	NO	NA	0.829885	0.404753	0.999966	1	0.973372	0.506352	1	1
ASTE001734	NO	NA	0.735104	0.618928	0.961343	0.292172	0.973372	0.689968	1	0.899105
ASTE001735	NO	NA	0.805868	0.0847121	0.982948	1	0.973372	0.172975	1	1
ASTE001736	NO	NA	0.463733	0.0806441	0.907767	1	0.73041	0.167636	1	1
ASTE001737	YES	2.90092	2.78857e-05	8.44827e-05	0.0952088	0.0406133	0.00157689	0.00257819	1	0.268001
ASTE001738	NO	NA	0.259691	0.248269	0.999618	0.857464	0.474716	0.358771	1	1
ASTE001739	NO	NA	0.0421059	0.0177528	0.93783	0.72548	0.121186	0.0614226	1	1
ASTE001740	NO	NA	0.114166	0.0387171	0.712108	0.559509	0.256574	0.101726	1	1
ASTE001741	YES	1.85028	0.0002051	9.2363e-05	0.0124854	0.000804524	0.00416349	0.00266757	1	0.0381579
ASTE001742	YES	17.8573	5.54199e-05	0.000153551	0.0774857	0.00156402	0.00213035	0.00362012	1	0.0489099
ASTE001743	NO	NA	0.367282	0.185273	0.977755	0.610862	0.61627	0.294547	1	1
ASTE001744	YES	5.26136	0.000175966	6.85014e-07	0.00319132	0.00132851	0.00410752	0.000524591	1	0.0461051
ASTE001746	YES	17.7415	0.000168753	6.0676e-05	0.178842	0.0298009	0.00410752	0.00227945	1	0.227819
ASTE001747	YES	4.24804	0.00073557	0.0048677	0.681466	0.0215766	0.00858768	0.0274302	1	0.186631
ASTE001748	NO	NA	0.763085	0.325277	0.968764	1	0.973372	0.433664	1	1
ASTE001749	YES	17.4261	4.58698e-07	3.97232e-05	0.0707472	0.000570004	0.000403892	0.00174504	1	0.0322804
ASTE001750	NO	NA	0.031494	0.0463642	0.615892	0.143134	0.0981374	0.115134	1	0.580441
ASTE001751	YES	17.4304	0.00154701	0.000563709	0.204064	0.115314	0.0129735	0.00763892	1	0.511344
ASTE001752	YES	1.28869	0.000811126	7.48054e-05	0.125927	0.0189229	0.00895723	0.0024054	1	0.174554
ASTE001753	NO	NA	0.650428	0.21254	0.999985	0.930544	0.927216	0.324439	1	1
ASTE001754	NO	NA	0.729397	0.142044	0.999976	1	0.973372	0.245429	1	1
ASTE001755	YES	16.4048	0.047612	0.000391283	0.333482	0.115314	0.133162	0.00622964	1	0.511344
ASTE001756	NO	NA	0.0593818	0.0402153	0.8591	0.666112	0.15665	0.104418	1	1
ASTE001757	YES	10.1277	0.00162653	0.00650183	0.204687	0.0923805	0.0132722	0.0322204	1	0.442952
ASTE001758	YES	0.998033	0.000566201	0.000343855	0.0510491	0.0165688	0.00741664	0.00579009	1	0.162869
ASTE001759	NO	NA	0.84825	0.381451	1	1	0.973372	0.485849	1	1
ASTE001760	NO	NA	1	0.239324	0.98511	1	1	0.350473	1	1
ASTE001761	NO	NA	0.143251	0.0355484	0.890142	0.159138	0.302808	0.0966632	1	0.622925
ASTE001763	NO	NA	0.171062	0.102522	0.998084	0.511843	0.346447	0.196887	1	1
ASTE001764	NO	NA	0.835835	0.593719	0.999849	1	0.973372	0.668874	1	1
ASTE001765	NO	NA	0.847872	0.427413	1	1	0.973372	0.526028	1	1
ASTE001766	NO	NA	0.534227	0.0336116	0.999986	1	0.808765	0.0933172	1	1
ASTE001767	NO	NA	0.534227	0.3074	0.999426	1	0.808765	0.416721	1	1
ASTE001768	NO	NA	0.279824	0.273285	1	1	0.502323	0.38334	1	1
ASTE001769	NO	NA	0.22888	0.380886	0.997793	0.789188	0.432421	0.48535	1	1
ASTE001770	NO	NA	0.812823	0.62498	0.999122	1	0.973372	0.694981	1	1
ASTE001771	NO	NA	0.872574	0.967012	1	1	0.973372	0.974804	1	1
ASTE001772	YES	14.8689	0.000175974	5.7167e-05	0.0165102	0.000192536	0.00410752	0.00222711	1	0.0204826
ASTE001773	NO	NA	0.202631	0.0865095	0.898752	0.930544	0.395702	0.175127	1	1
ASTE001774	NO	NA	0.755806	0.104468	0.99983	1	0.973372	0.199456	1	1
ASTE001775	YES	16.0323	0.0567986	0.0106539	0.153574	0.031683	0.151237	0.0441823	1	0.230741
ASTE001776	NO	NA	0.104396	0.0045478	0.576243	0.176688	0.239633	0.0261982	1	0.665975
ASTE001777	NO	NA	0.174396	0.12501	0.993758	1	0.351203	0.225156	1	1
ASTE001778	NO	NA	0.90494	0.723694	1	1	0.973372	0.778106	1	1
ASTE001779	YES	16.9143	0.00320974	0.00508641	0.293457	0.0189229	0.0204229	0.028218	1	0.174554
ASTE001780	NO	NA	0.491039	0.0376279	0.997145	0.930544	0.763094	0.0998947	1	1
ASTE001781	NO	NA	0.126145	0.114472	0.912808	0.447203	0.274297	0.212574	1	1
ASTE001782	YES	6.67464	1.42367e-06	0.00032513	0.111876	0.0144838	0.000506425	0.00567518	1	0.150565
ASTE001783	YES	5.70474	0.000908027	0.00408614	0.418994	0.103285	0.00956158	0.0244932	1	0.475991
ASTE001784	NO	NA	0.615618	0.0453473	0.999588	1	0.892913	0.113324	1	1
ASTE001785	NO	NA	0.322677	0.282345	0.999999	1	0.560768	0.39223	1	1
ASTE001786	NO	NA	0.710723	0.0503812	0.999995	1	0.973372	0.121708	1	1
ASTE001787	NO	NA	0.840532	0.952038	0.977241	1	0.973372	0.963037	1	1
ASTE001788	NO	NA	0.0272069	0.0731457	0.875133	0.559509	0.0886294	0.156802	1	1
ASTE001789	NO	NA	0.741048	0.3571	1	1	0.973372	0.463603	1	1
ASTE001790	YES	15.6813	0.0080436	0.00558242	0.162043	0.0110131	0.0372802	0.0294325	1	0.131407
ASTE001791	NO	NA	0.020218	0.0437033	0.504148	0.321817	0.0710972	0.110427	1	0.954466
ASTE001793	NO	NA	0.0589483	0.0684717	0.842442	0.354012	0.155759	0.149427	1	1
ASTE001794	YES	15.3194	0.00154701	0.0260952	0.230703	0.000175979	0.0129735	0.079508	1	0.0204826
ASTE001795	NO	NA	0.494032	0.0544917	0.776386	0.857464	0.766049	0.128077	1	1
ASTE001796	NO	NA	0.0697582	0.116479	0.975757	1	0.177087	0.214926	1	1
ASTE001797	NO	NA	0.11524	0.148493	0.742236	0.789188	0.258072	0.253342	1	1
ASTE001798	YES	17.0268	0.00244331	0.000460485	0.0969353	0.00721011	0.0171567	0.00678015	1	0.106588
ASTE001799	YES	24.0354	0.00172133	0.047151	0.986772	0.610862	0.0138767	0.116198	1	1
ASTE001800	NO	NA	0.939369	0.367453	0.999998	1	0.979736	0.473748	1	1
ASTE001801	NO	NA	0.279824	0.243745	0.936379	1	0.502323	0.354258	1	1
ASTE001802	NO	NA	0.926516	0.133243	1	1	0.973967	0.235038	1	1
ASTE001803	NO	NA	0.956128	0.144681	0.999968	0.930544	0.99095	0.248439	1	1
ASTE001804	NO	NA	0.104339	0.0289601	0.998356	0.264912	0.239599	0.0850497	1	0.850873
ASTE001805	NO	NA	0.237522	0.204993	0.999976	1	0.443451	0.317086	1	1
ASTE001806	NO	NA	0.230701	0.0379314	0.997926	1	0.43406	0.100436	1	1
ASTE001809	NO	NA	0.288912	0.140303	0.984437	1	0.513216	0.243492	1	1
ASTE001810	NO	NA	0.155775	0.178636	0.995961	1	0.322572	0.287856	1	1
ASTE001811	NO	NA	0.180675	0.333593	0.970967	1	0.361064	0.441648	1	1
ASTE001812	NO	NA	0.424093	0.0518469	0.957603	1	0.686595	0.124012	1	1
ASTE001813	NO	NA	0.903999	0.990982	1	1	0.973372	0.992989	1	1
ASTE001814	NO	NA	0.630835	0.0560135	0.98731	1	0.908004	0.130736	1	1
ASTE001815	YES	3.87696	0.00808391	0.00761893	0.971418	1	0.0374518	0.0357192	1	1
ASTE001816	YES	24.4575	0.00490355	0.0298666	0.96517	0.511843	0.0266049	0.0866011	1	1
ASTE001817	NO	NA	0.111297	0.0353316	0.737922	0.857464	0.251851	0.0963121	1	1
ASTE001818	YES	15.7862	0.000199846	0.000298059	0.0118815	0.000278911	0.00416349	0.0053854	1	0.0244219
ASTE001819	NO	NA	0.165325	0.0632007	0.858245	0.38893	0.336647	0.141673	1	1
ASTE001820	YES	6.83083	0.000868547	0.00578295	0.693973	0.292172	0.00935352	0.0300719	1	0.899105
ASTE001821	NO	NA	0.0979235	0.0287217	0.976066	1	0.22827	0.0844671	1	1
ASTE001822	NO	NA	0.077877	0.0875229	0.728891	0.143134	0.192419	0.176488	1	0.580441
ASTE001823	NO	NA	0.961278	0.792298	1	1	0.995472	0.834681	1	1
ASTE001826	YES	13.6759	2.52481e-06	4.95895e-05	0.0277445	0.00538926	0.000713345	0.00202322	1	0.0898184
ASTE001828	NO	NA	0.23903	0.136278	0.836133	1	0.444588	0.238194	1	1
ASTE001829	NO	NA	0.81315	0.183948	0.999614	1	0.973372	0.293137	1	1
ASTE001830	NO	NA	0.647472	0.0585553	0.998909	0.930544	0.925087	0.134463	1	1
ASTE001831	NO	NA	0.154213	0.230931	0.991206	0.610862	0.32011	0.342322	1	1
ASTE001832	NO	NA	0.342077	0.136858	0.992419	0.426749	0.585399	0.238972	1	1
ASTE001833	YES	25.095	0.00168743	0.0172542	0.737351	0.72548	0.0137298	0.0602821	1	1
ASTE001834	NO	NA	0.297634	0.445162	1	0.337915	0.525755	0.541781	1	0.994437
ASTE001835	NO	NA	0.321977	0.0976097	0.99964	1	0.559894	0.190448	1	1
ASTE001836	NO	NA	0.990103	0.742291	1	1	1	0.793455	1	1
ASTE001838	NO	NA	0.739572	0.239884	0.99889	1	0.973372	0.351068	1	1
ASTE001839	NO	NA	0.636583	0.252066	0.991228	1	0.913624	0.362418	1	1
ASTE001840	NO	NA	0.816481	0.665824	0.999983	1	0.973372	0.729881	1	1
ASTE001841	NO	NA	0.846968	0.657249	0.999979	1	0.973372	0.72301	1	1
ASTE001843	NO	NA	0.183073	0.177908	0.984728	1	0.365088	0.287163	1	1
ASTE001844	NO	NA	0.0291432	0.0737532	0.999862	1	0.0927935	0.157683	1	1
ASTE001845	YES	5.72789	0.00181605	0.0198534	0.47436	0.0923805	0.014306	0.0662755	1	0.442952
ASTE001847	NO	NA	0.205853	0.347444	0.999986	1	0.399799	0.454645	1	1
ASTE001848	YES	14.8602	0.00769336	0.00631319	0.340233	0.239881	0.0361426	0.0317557	1	0.800282
ASTE001849	YES	24.7024	0.00169578	0.00112949	0.247888	0.0165688	0.0137682	0.0113078	1	0.162869
ASTE001850	YES	12.3433	0.000370749	0.000493252	0.0571649	0.0144838	0.00554565	0.00701567	1	0.150565
ASTE001851	NO	NA	0.338887	0.0496071	0.635869	0.264912	0.581658	0.120452	1	0.850873
ASTE001852	YES	1.00733	0.0246	0.00205937	0.415189	0.195908	0.0829941	0.0162003	1	0.704812
ASTE001853	NO	NA	0.45185	0.0394415	0.997007	0.857464	0.714461	0.103068	1	1
ASTE001854	NO	NA	0.790889	0.921282	0.999994	1	0.973372	0.939018	1	1
ASTE001855	YES	15.6092	0.000485029	3.28752e-05	0.0781743	0.000334569	0.00683303	0.00157594	1	0.0262649
ASTE001856	NO	NA	0.663095	0.0207531	0.411192	0.0189229	0.938108	0.0682243	1	0.174554
ASTE001857	NO	NA	0.755476	0.941109	0.999928	1	0.973372	0.954577	1	1
ASTE001858	NO	NA	0.230894	0.237062	0.999996	1	0.434279	0.348182	1	1
ASTE001859	YES	2.52671	0.0025139	0.0284448	0.999915	1	0.0173114	0.0838827	1	1
ASTE001860	YES	15.2141	5.57713e-05	0.000681801	0.148252	0.00538926	0.00213035	0.00832106	1	0.0898184
ASTE001861	NO	NA	0.874356	0.5665	0.993842	1	0.973372	0.645686	1	1
ASTE001862	NO	NA	0.0864187	0.17946	0.845814	0.426749	0.207711	0.288571	1	1
ASTE001863	YES	2.30844	0.00533175	0.0270147	0.371566	0.115314	0.0284002	0.0812995	1	0.511344
ASTE001864	NO	NA	0.478585	0.148132	0.973035	1	0.749139	0.252878	1	1
ASTE001865	NO	NA	0.34119	0.187908	0.999736	1	0.585083	0.297449	1	1
ASTE001866	NO	NA	0.869515	0.749837	1	1	0.973372	0.799796	1	1
ASTE001867	NO	NA	0.107564	0.0475245	0.459174	0.467656	0.245703	0.11679	1	1
ASTE001868	NO	NA	0.759508	0.962992	1	1	0.973372	0.971269	1	1
ASTE001869	NO	NA	0.735599	0.356087	0.996696	1	0.973372	0.462838	1	1
ASTE001870	NO	NA	0.119244	0.247797	0.968047	1	0.263563	0.358226	1	1
ASTE001871	YES	17.9271	0.00284894	0.00273815	0.107595	0.00957921	0.0189204	0.0195554	1	0.122931
ASTE001875	NO	NA	0.612999	0.0839899	0.999276	1	0.891386	0.171798	1	1
ASTE001876	YES	16.9015	0.00728579	0.0427131	0.373525	0.0458769	0.0349015	0.108673	1	0.288358
ASTE001877	NO	NA	0.890717	0.649408	1	1	0.973372	0.71623	1	1
ASTE001878	NO	NA	0.934052	0.518907	1	1	0.977145	0.604731	1	1
ASTE001879	NO	NA	0.177134	0.131097	0.444595	0.321817	0.35624	0.232442	1	0.954466
ASTE001881	NO	NA	0.0544138	0.0355751	1	1	0.146875	0.0966702	1	1
ASTE001882	NO	NA	0.753083	0.436875	1	1	0.973372	0.534898	1	1
ASTE001883	NO	NA	0.513097	0.0166062	0.713873	0.511843	0.790336	0.0587314	1	1
ASTE001884	NO	NA	0.84825	0.816308	1	1	0.973372	0.854126	1	1
ASTE001885	NO	NA	0.00425621	0.284919	0.997534	1	0.024032	0.394817	1	1
ASTE001886	YES	1.31477	0.00469923	0.00541454	0.234248	0.031683	0.0257294	0.0290897	1	0.230741
ASTE001887	NO	NA	0.872271	0.894261	0.999999	0.72548	0.973372	0.916813	1	1
ASTE001888	NO	NA	0.041971	0.259531	0.984421	0.0189229	0.120981	0.369974	1	0.174554
ASTE001889	NO	NA	0.148817	0.0545652	0.514075	0.292172	0.312197	0.128197	1	0.899105
ASTE001890	NO	NA	0.586179	0.0794322	0.891455	1	0.862635	0.165965	1	1
ASTE001891	NO	NA	0.833101	0.895256	1	1	0.973372	0.917337	1	1
ASTE001893	YES	14.9108	4.0625e-06	1.62321e-05	0.0648555	0.000192536	0.000758089	0.00123561	1	0.0204826
ASTE001894	NO	NA	0.0855911	0.0249419	0.88146	0.354012	0.206329	0.0769831	1	1
ASTE001895	NO	NA	1	0.367247	0.999994	1	1	0.473642	1	1
ASTE001900	NO	NA	0.458228	0.251075	0.987782	0.857464	0.723358	0.361466	1	1
ASTE001901	YES	0.22318	0.000614216	0.00243613	0.179193	0.103285	0.0076671	0.0180751	1	0.475991
ASTE001902	NO	NA	0.530818	0.515176	1	1	0.808154	0.601585	1	1
ASTE001903	NO	NA	0.413699	0.148564	0.993503	1	0.674012	0.25338	1	1
ASTE001904	NO	NA	0.930117	0.606357	0.999997	1	0.975808	0.679815	1	1
ASTE001905	NO	NA	0.0622298	0.215005	0.990104	0.511843	0.161985	0.326931	1	1
ASTE001906	NO	NA	0.896898	0.267351	0.998947	1	0.973372	0.377622	1	1
ASTE001907	NO	NA	0.698122	0.769729	1	1	0.970295	0.816496	1	1
ASTE001908	NO	NA	0.834755	0.293188	0.999956	0.72548	0.973372	0.403306	1	1
ASTE001909	YES	18.0686	0.00633916	0.0218956	0.186609	0.00501811	0.0314143	0.0706056	1	0.0884228
ASTE001910	YES	15.9721	0.000309161	0.0060392	0.213037	0.00144627	0.00536691	0.0309519	1	0.0489099
ASTE001911	NO	NA	0.257566	0.11195	0.546683	0.121938	0.471212	0.209149	1	0.536954
ASTE001912	YES	4.29415	0.000176454	0.00306165	0.145697	0.0517443	0.00410752	0.0208385	1	0.309677
ASTE001913	YES	4.02969	0.00537267	0.0293316	0.811208	0.337915	0.0285781	0.0856107	1	0.994437
ASTE001914	NO	NA	0.985378	0.585527	1	1	1	0.661675	1	1
ASTE001915	NO	NA	0.421735	0.0309684	0.984547	1	0.684043	0.0885303	1	1
ASTE001916	NO	NA	0.207842	0.0490804	0.98874	1	0.402703	0.11953	1	1
ASTE001917	NO	NA	0.70591	0.226082	0.962939	1	0.973372	0.337729	1	1
ASTE001918	YES	0.831263	6.37238e-05	7.20554e-05	0.193118	0.128563	0.0022319	0.00237967	1	0.544431
ASTE001920	NO	NA	0.343622	0.0604344	0.778421	0.467656	0.586952	0.137612	1	1
ASTE001921	NO	NA	0.111356	0.0144469	0.858026	0.559509	0.251851	0.053654	1	1
ASTE001922	NO	NA	0.0511777	0.0100539	0.92859	1	0.140341	0.0425281	1	1
ASTE001923	NO	NA	0.0489559	0.455904	0.998887	0.789188	0.136346	0.551436	1	1
ASTE001924	NO	NA	0.330578	0.079882	0.895123	0.610862	0.571158	0.166619	1	1
ASTE001925	NO	NA	0.154332	0.0140569	0.887443	0.511843	0.32011	0.0528956	1	1
ASTE001926	NO	NA	0.0308327	0.0746594	0.297252	0.0874448	0.0965725	0.158841	1	0.432587
ASTE001927	NO	NA	0.0344371	0.519844	0.978581	0.167913	0.105745	0.605298	1	0.653231
ASTE001928	YES	1.95418	0.0104998	0.00972868	0.422711	0.058275	0.0449107	0.0416257	1	0.33267
ASTE001929	NO	NA	0.908838	0.506825	0.999953	1	0.973372	0.5947	1	1
ASTE001930	NO	NA	0.709015	0.321488	0.999984	1	0.973372	0.430084	1	1
ASTE001931	NO	NA	0.896624	0.798227	0.999944	1	0.973372	0.8395	1	1
ASTE001932	NO	NA	0.753923	0.598112	1	1	0.973372	0.672503	1	1
ASTE001933	NO	NA	0.832733	0.93512	0.989094	0.337915	0.973372	0.949805	1	0.994437
ASTE001934	YES	3.10015	0.00156641	0.00414279	0.735896	1	0.0129735	0.0247286	1	1
ASTE001935	NO	NA	0.00727948	0.118783	0.989291	0.0780475	0.0349015	0.217486	1	0.401816
ASTE001936	NO	NA	0.0566811	0.0587182	0.999492	1	0.151101	0.134621	1	1
ASTE001937	NO	NA	0.855137	0.110683	1	1	0.973372	0.207725	1	1
ASTE001938	YES	17.4528	0.00307379	0.000322721	0.0896055	0.0189229	0.0197639	0.0056603	1	0.174554
ASTE001939	NO	NA	0.101054	0.367052	1	1	0.233706	0.473544	1	1
ASTE001940	NO	NA	1	0.146028	0.979075	1	1	0.250261	1	1
ASTE001941	YES	2.63002	0.000758006	0.000843975	0.201516	0.0458769	0.00874202	0.00955917	1	0.288358
ASTE001942	YES	12.9491	0.000847427	0.0124969	0.733446	0.058275	0.00922823	0.0490524	1	0.33267
ASTE001943	NO	NA	0.804224	0.497377	1	1	0.973372	0.587246	1	1
ASTE001944	NO	NA	0.0432093	0.050131	0.760387	0.143134	0.123661	0.121328	1	0.580441
ASTE001945	NO	NA	0.14821	0.105122	0.870865	0.306994	0.311038	0.200234	1	0.93737
ASTE001946	NO	NA	0.0393109	0.038647	0.914453	0.239881	0.11647	0.101645	1	0.800282
ASTE001947	NO	NA	0.505888	0.0130649	0.999958	1	0.782089	0.0505327	1	1
ASTE001948	NO	NA	0.814475	0.069581	1	1	0.973372	0.151294	1	1
ASTE001949	NO	NA	0.200586	0.219805	0.955209	1	0.39191	0.331704	1	1
ASTE001950	NO	NA	0.23015	0.0574437	0.923658	0.559509	0.43355	0.132903	1	1
ASTE001951	NO	NA	0.677789	0.622292	1	1	0.949455	0.692768	1	1
ASTE001952	NO	NA	0.790257	0.18217	0.999999	1	0.973372	0.291405	1	1
ASTE001953	NO	NA	0.10358	0.134661	0.755997	0.216927	0.238288	0.236587	1	0.754671
ASTE001956	YES	15.3351	0.00189501	0.0381905	0.875814	0.00432332	0.0146375	0.10084	1	0.0832696
ASTE001957	NO	NA	0.151953	0.0866367	0.998151	1	0.317017	0.17526	1	1
ASTE001958	NO	NA	0.0434497	0.0154632	0.652535	0.0923805	0.123864	0.0561269	1	0.442952
ASTE001959	YES	22.9172	0.0080436	0.00404926	0.541103	0.135849	0.0372802	0.0243619	1	0.570825
ASTE001960	YES	23.3471	0.0386219	0.00894105	0.448282	0.159138	0.114826	0.0395246	1	0.622925
ASTE001961	NO	NA	0.0709175	0.011283	0.764522	0.610862	0.17935	0.045935	1	1
ASTE001962	NO	NA	0.190669	0.13846	0.999889	1	0.37628	0.240896	1	1
ASTE001963	NO	NA	0.90661	0.457777	0.99989	1	0.973372	0.552542	1	1
ASTE001964	YES	24.4648	0.00695624	0.0180076	0.792014	1	0.0337667	0.0619277	1	1
ASTE001965	NO	NA	0.814475	0.638655	0.999823	1	0.973372	0.706767	1	1
ASTE001966	NO	NA	0.909242	0.164434	0.999999	1	0.973372	0.270938	1	1
ASTE001967	NO	NA	0.759328	0.417315	1	1	0.973372	0.517705	1	1
ASTE001968	NO	NA	0.663095	0.775779	1	1	0.938108	0.821231	1	1
ASTE001969	NO	NA	0.219616	0.148739	0.983692	0.666112	0.419051	0.253458	1	1
ASTE001970	NO	NA	0.374107	0.385438	0.964759	0.239881	0.624132	0.489341	1	0.800282
ASTE001971	YES	17.1697	0.00837875	0.00962862	0.1143	0.0215766	0.0384423	0.041288	1	0.186631
ASTE001972	NO	NA	0.659452	0.156978	0.999811	1	0.934114	0.262391	1	1
ASTE001973	NO	NA	0.302533	0.313602	0.999983	0.823326	0.533581	0.422814	1	1
ASTE001974	NO	NA	0.179772	0.170189	0.991439	1	0.359829	0.277823	1	1
ASTE001975	NO	NA	0.0791075	0.0427473	0.999935	1	0.194783	0.108714	1	1
ASTE001976	NO	NA	0.754469	0.816241	1	1	0.973372	0.854126	1	1
ASTE001977	NO	NA	0.0825343	0.313109	0.965209	1	0.200917	0.422243	1	1
ASTE001978	NO	NA	0.395841	0.101561	0.956163	1	0.654065	0.195678	1	1
ASTE001979	NO	NA	0.0197776	0.0770084	0.938834	0.0517443	0.070265	0.161971	1	0.309677
ASTE001980	NO	NA	0.814446	0.412669	1	1	0.973372	0.513603	1	1
ASTE001981	NO	NA	0.822716	0.828694	0.924457	0.894004	0.973372	0.863435	1	1
ASTE001983	YES	4.81152	0.00361824	0.00124477	0.112674	0.0517443	0.0220392	0.0119875	1	0.309677
ASTE001984	YES	14.7161	0.000280811	8.87711e-05	0.0481898	0.000231995	0.00533532	0.00263866	1	0.0216459
ASTE001985	NO	NA	0.0164175	0.0587304	0.878535	0.610862	0.0620248	0.134621	1	1
ASTE001986	NO	NA	0.27461	0.0529548	0.993435	1	0.495464	0.12578	1	1
ASTE001987	NO	NA	0.836393	0.310238	0.999967	1	0.973372	0.41945	1	1
ASTE001988	NO	NA	0.342353	0.139034	0.988441	1	0.585399	0.241659	1	1
ASTE001989	NO	NA	0.87285	0.567988	0.999249	1	0.973372	0.646799	1	1
ASTE001990	NO	NA	0.794894	0.407332	0.999994	1	0.973372	0.508749	1	1
ASTE001991	YES	15.319	0.108158	0.010302	0.0308775	0.00581415	0.246332	0.0431607	1	0.0952266
ASTE001992	YES	17.7649	0.00458141	2.19707e-05	0.0197474	0.00156402	0.0254019	0.0013707	1	0.0489099
ASTE001993	NO	NA	0.245681	0.0203762	0.733624	0.0298009	0.454213	0.0673368	1	0.227819
ASTE001995	NO	NA	0.716327	0.533258	0.992389	0.757334	0.973372	0.616941	1	1
ASTE001997	YES	16.3014	0.0108352	0.014962	0.524609	0.0177458	0.0461245	0.0549749	1	0.172356
ASTE001998	NO	NA	0.0538834	0.11739	0.949386	0.72548	0.145898	0.21607	1	1
ASTE001999	NO	NA	0.89713	0.598857	1	1	0.973372	0.673062	1	1
ASTE002000	NO	NA	0.00411164	0.0705158	1	1	0.0236378	0.152659	1	1
ASTE002001	NO	NA	0.861027	0.434273	0.999955	1	0.973372	0.5324	1	1
ASTE002002	YES	3.68043	0.000107037	0.0133771	0.951135	1	0.00303841	0.05127	1	1
ASTE002003	YES	4.72993	0.00458141	0.00221482	0.24807	0.058275	0.0254019	0.0170346	1	0.33267
ASTE002004	YES	25.4057	0.0118637	0.00216501	0.892706	0.930544	0.049143	0.0167421	1	1
ASTE002005	NO	NA	0.999994	0.402716	0.999999	1	1	0.504469	1	1
ASTE002006	NO	NA	1	0.0534102	0.652104	1	1	0.126423	1	1
ASTE002007	NO	NA	0.999932	0.226338	0.999901	1	1	0.338005	1	1
ASTE002009	NO	NA	0.129069	0.0113085	0.635145	0.252396	0.279262	0.0459729	1	0.835911
ASTE002010	NO	NA	0.741048	0.779305	1	1	0.973372	0.823814	1	1
ASTE002011	NO	NA	0.694032	0.307691	0.999999	1	0.96873	0.416858	1	1
ASTE002012	NO	NA	0.743185	0.345321	0.999894	1	0.973372	0.452752	1	1
ASTE002013	NO	NA	0.977176	0.535859	1	1	1	0.618754	1	1
ASTE002014	NO	NA	0.79544	0.481663	0.999936	1	0.973372	0.573452	1	1
ASTE002015	NO	NA	0.131194	0.149569	0.996546	0.467656	0.282517	0.254263	1	1
ASTE002016	YES	2.53759	4.95564e-05	0.000121924	0.00187024	1.56189e-07	0.00213035	0.00311772	1	0.00117373
ASTE002017	NO	NA	0.592566	0.259839	0.999337	1	0.869	0.370181	1	1
ASTE002020	YES	16.0237	0.0193485	0.00555241	0.462168	0.00957921	0.069079	0.0292878	1	0.122931
ASTE002021	NO	NA	0.0888147	0.673678	0.999999	0.666112	0.212078	0.736574	1	1
ASTE002022	YES	18.2202	0.00788041	0.00607874	0.0937427	0.0406133	0.0368995	0.0310428	1	0.268001
ASTE002023	NO	NA	0.123737	0.127314	0.998889	1	0.270294	0.227862	1	1
ASTE002024	NO	NA	0.0498413	0.0437677	0.996738	1	0.137604	0.110565	1	1
ASTE002025	YES	15.5089	0.667972	0.0127144	0.258491	0.0279187	0.94208	0.0495473	1	0.216632
ASTE002026	NO	NA	0.75875	0.256177	0.998507	1	0.973372	0.366707	1	1
ASTE002027	NO	NA	0.766144	0.675826	0.999995	1	0.973372	0.738214	1	1
ASTE002028	NO	NA	0.90532	0.193289	1	1	0.973372	0.303394	1	1
ASTE002030	NO	NA	0.895633	0.614348	1	1	0.973372	0.686879	1	1
ASTE002031	YES	16.0459	0.00122166	2.49557e-05	0.32331	0.0279187	0.0112264	0.00141329	1	0.216632
ASTE002032	YES	18.0181	0.0036561	0.00741321	0.924695	0.0695593	0.0220392	0.0350871	1	0.377764
ASTE002033	YES	17.9937	0.00881881	0.00428713	0.199608	0.00831782	0.0394994	0.0253327	1	0.114212
ASTE002034	NO	NA	0.0708261	0.0277424	0.915153	0.0245631	0.179228	0.0827172	1	0.202464
ASTE002035	NO	NA	0.384899	0.426915	1	1	0.638753	0.525535	1	1
ASTE002036	YES	5.31905	0.00413593	0.00506843	0.440792	0.073586	0.0237175	0.0281588	1	0.383004
ASTE002037	YES	2.2694	0.0124078	0.00295993	0.870679	0.789188	0.050732	0.0203749	1	1
ASTE002038	NO	NA	0.995912	0.644386	0.999975	1	1	0.711794	1	1
ASTE002039	YES	15.6982	0.00248531	0.00340746	0.108825	0.00776396	0.0172818	0.0222276	1	0.112154
ASTE002040	YES	18.6617	0.0717631	0.0111889	0.236368	0.0382561	0.181287	0.0456661	1	0.262648
ASTE002041	YES	19.002	0.0132555	0.00225562	0.554011	0.0245631	0.0527628	0.0171793	1	0.202464
ASTE002042	NO	NA	0.99565	0.338922	0.996153	1	1	0.446936	1	1
ASTE002043	NO	NA	0.0801817	0.0292632	0.523791	0.0923805	0.196535	0.0855647	1	0.442952
ASTE002044	NO	NA	0.0553079	0.0471984	0.732995	0.216927	0.148516	0.116247	1	0.754671
ASTE002045	NO	NA	0.399159	0.436581	0.999999	1	0.658592	0.534654	1	1
ASTE002046	YES	0.451942	0.0224576	0.0110431	0.957597	0.857464	0.0771145	0.045266	1	1
ASTE002048	YES	15.9429	0.000309161	1.67783e-05	0.0106216	0.000741208	0.00536691	0.00124225	1	0.037666
ASTE002051	YES	0.0702165	0.000566201	0.000326534	0.166446	0.00399969	0.00741664	0.00567518	1	0.0784973
ASTE002052	YES	0.499164	0.0418832	0.00179736	0.517648	0.38893	0.120943	0.0148211	1	1
ASTE002054	NO	NA	0.932716	0.493555	1	1	0.977079	0.583945	1	1
ASTE002055	NO	NA	0.271227	0.0062635	0.784477	1	0.490839	0.0316035	1	1
ASTE002056	NO	NA	0.892693	0.41475	0.999993	1	0.973372	0.515663	1	1
ASTE002057	NO	NA	0.488576	0.241341	0.999938	1	0.760868	0.352204	1	1
ASTE002058	NO	NA	0.785102	0.257186	0.999991	1	0.973372	0.367674	1	1
ASTE002059	NO	NA	0.757494	0.647491	0.999999	1	0.973372	0.714462	1	1
ASTE002060	NO	NA	0.174224	0.0499386	0.66793	0.292172	0.351203	0.12105	1	0.899105
ASTE002061	NO	NA	0.893084	0.359531	0.998593	1	0.973372	0.466173	1	1
ASTE002062	NO	NA	0.0328336	0.0190362	0.999948	1	0.101672	0.0642421	1	1
ASTE002063	NO	NA	0.812813	0.118342	0.981921	1	0.973372	0.217166	1	1
ASTE002064	YES	1.4955	0.00127477	0.000752083	0.177242	0.0358989	0.0115808	0.00884889	1	0.249626
ASTE002065	YES	15.0085	0.172837	0.00161631	0.177074	0.031683	0.348831	0.0138645	1	0.230741
ASTE002066	YES	16.293	0.00322854	0.0207741	0.450315	0.216927	0.0204757	0.0682243	1	0.754671
ASTE002067	YES	3.67828	0.000551894	0.000615394	0.763594	0.930544	0.00732424	0.00794513	1	1
ASTE002069	NO	NA	0.994096	0.559156	1	1	1	0.638659	1	1
ASTE002071	NO	NA	0.924692	0.130473	0.999757	1	0.973758	0.231774	1	1
ASTE002072	NO	NA	0.430994	0.104431	0.999998	1	0.696171	0.199419	1	1
ASTE002073	NO	NA	0.704438	0.838368	1	1	0.973372	0.871219	1	1
ASTE002074	NO	NA	0.410608	0.0492601	0.946424	1	0.672124	0.119865	1	1
ASTE002075	NO	NA	0.648889	0.428367	1	1	0.926646	0.526861	1	1
ASTE002076	YES	3.3029	0.0379731	0.0102166	0.690717	0.610862	0.113869	0.0429136	1	1
ASTE002077	NO	NA	0.871482	0.468414	0.999592	1	0.973372	0.561909	1	1
ASTE002078	NO	NA	0.56116	0.798098	1	1	0.837729	0.8395	1	1
ASTE002079	NO	NA	0.146885	0.119483	0.858883	0.195908	0.308799	0.21843	1	0.704812
ASTE002080	NO	NA	0.0751025	0.024465	0.629028	0.121938	0.187866	0.0759851	1	0.536954
ASTE002081	YES	16.6334	0.0151041	0.0120624	0.460366	0.031683	0.0579475	0.0478418	1	0.230741
ASTE002083	YES	3.42951	8.82271e-05	5.92651e-06	0.161731	0.082509	0.00286122	0.00075065	1	0.411388
ASTE002086	YES	4.46868	0.00282553	0.0167002	0.554078	0.0215766	0.0188639	0.0589271	1	0.186631
ASTE002087	NO	NA	0.960416	0.9102	0.999999	1	0.99467	0.929804	1	1
ASTE002088	YES	13.3126	0.00325305	0.0304012	0.52907	0.0126403	0.0205263	0.0875428	1	0.140239
ASTE002089	YES	1.10649	0.0226363	0.00285784	0.650584	0.38893	0.0775411	0.0200065	1	1
ASTE002090	NO	NA	0.566356	0.246259	0.797386	1	0.842063	0.356728	1	1
ASTE002091	NO	NA	0.0310174	0.0410051	0.716879	0.321817	0.097051	0.105603	1	0.954466
ASTE002092	NO	NA	0.382646	0.0958997	0.990487	0.511843	0.636327	0.187758	1	1
ASTE002093	NO	NA	0.430019	0.182356	1	1	0.695397	0.291498	1	1
ASTE002094	NO	NA	0.788009	0.552526	0.999887	1	0.973372	0.633055	1	1
ASTE002095	NO	NA	0.895538	0.491008	0.998397	1	0.973372	0.581839	1	1
ASTE002096	NO	NA	0.822304	0.747086	1	1	0.973372	0.797532	1	1
ASTE002097	NO	NA	0.884127	0.41605	0.996956	1	0.973372	0.516625	1	1
ASTE002098	YES	14.92	0.00392881	0.00623405	0.0677525	0.0165688	0.0228306	0.0315528	1	0.162869
ASTE002099	YES	16.322	0.00181605	0.00528474	0.397134	0.0517443	0.014306	0.0287553	1	0.309677
ASTE002100	YES	2.38955	0.0245006	0.00402828	0.732271	0.354012	0.082911	0.024287	1	1
ASTE002101	NO	NA	0.352315	0.124581	0.999519	1	0.598657	0.224633	1	1
ASTE002102	NO	NA	0.592113	0.441066	1	1	0.869	0.538465	1	1
ASTE002103	NO	NA	0.138558	0.01051	0.483771	0.666112	0.294588	0.0438064	1	1
ASTE002104	NO	NA	0.894025	0.406616	1	1	0.973372	0.508014	1	1
ASTE002105	NO	NA	0.708131	0.579089	0.999853	1	0.973372	0.656028	1	1
ASTE002106	NO	NA	0.677789	0.58094	0.999446	1	0.949455	0.657666	1	1
ASTE002107	NO	NA	0.948129	0.121149	0.99984	1	0.983734	0.22054	1	1
ASTE002108	NO	NA	0.820824	0.981229	0.999963	1	0.973372	0.985471	1	1
ASTE002109	NO	NA	0.0995959	0.141688	0.943261	1	0.231273	0.244968	1	1
ASTE002110	NO	NA	0.0645346	0.744533	1	1	0.1665	0.795477	1	1
ASTE002111	YES	2.21314	0.0016291	0.000392397	0.0647641	0.0110131	0.0132837	0.00622964	1	0.131407
ASTE002112	NO	NA	0.114166	0.148838	0.980706	0.789188	0.256574	0.253589	1	1
ASTE002113	YES	16.3463	0.00188256	7.07254e-05	0.00436204	0.00294686	0.0146375	0.00237967	1	0.066424
ASTE002114	NO	NA	0.0530034	0.0279967	0.885552	0.72548	0.144098	0.0831411	1	1
ASTE002115	NO	NA	0.057905	0.233677	0.999777	0.559509	0.153644	0.345089	1	1
ASTE002116	NO	NA	0.0466681	0.21852	0.998873	0.789188	0.131524	0.330729	1	1
ASTE002117	YES	26.0836	0.000352847	0.000342188	0.0659408	0.00623904	0.00550955	0.00578861	1	0.0975535
ASTE002118	NO	NA	0.31001	0.0403104	0.997614	1	0.543988	0.10457	1	1
ASTE002119	NO	NA	0.17927	0.0563735	0.937759	1	0.359139	0.131279	1	1
ASTE002120	NO	NA	0.29289	0.0585398	0.999998	1	0.519796	0.134455	1	1
ASTE002121	NO	NA	0.445315	0.0836856	0.49103	0.292172	0.710467	0.171453	1	0.899105
ASTE002122	YES	5.06828	0.00309402	0.00332641	0.822981	0.38893	0.0197639	0.0219887	1	1
ASTE002123	NO	NA	0.0436283	0.0367805	0.973961	1	0.124249	0.0984258	1	1
ASTE002124	NO	NA	0.73363	0.484521	0.999997	1	0.973372	0.576131	1	1
ASTE002125	YES	23.6367	0.0100479	0.0362034	0.883518	1	0.0432768	0.0977939	1	1
ASTE002126	YES	25.499	0.00248531	0.0111011	0.485586	0.337915	0.0172818	0.0454055	1	0.994437
ASTE002128	NO	NA	0.805868	0.560114	1	1	0.973372	0.639432	1	1
ASTE002133	NO	NA	0.99708	0.997864	1	1	1	0.998478	1	1
ASTE002135	NO	NA	0.133521	0.185537	1	0.264912	0.286093	0.294803	1	0.850873
ASTE002136	NO	NA	0.041781	0.0335549	0.335612	0.467656	0.120942	0.0932509	1	1
ASTE002138	NO	NA	0.431047	0.598122	0.998269	1	0.696171	0.672503	1	1
ASTE002139	NO	NA	0.102228	0.024386	0.995738	1	0.235942	0.0758016	1	1
ASTE002140	NO	NA	0.0416096	0.385414	0.999999	0.969604	0.120704	0.489341	1	1
ASTE002141	NO	NA	0.491187	0.32321	0.998027	1	0.763094	0.431819	1	1
ASTE002142	NO	NA	0.911703	0.438043	0.894721	0.306994	0.973372	0.535867	1	0.93737
ASTE002143	YES	4.45195	0.000970059	0.000734702	0.436127	0.082509	0.009824	0.00874803	1	0.411388
ASTE002144	NO	NA	0.214081	0.0258387	0.999989	1	0.411913	0.0790013	1	1
ASTE002145	NO	NA	0.0193485	0.0367255	0.929302	0.72548	0.069079	0.0984258	1	1
ASTE002146	YES	23.8236	0.00201449	0.0100037	0.579558	0.195908	0.0154003	0.0423948	1	0.704812
ASTE002147	NO	NA	0.78889	0.770703	0.99998	1	0.973372	0.817302	1	1
ASTE002148	NO	NA	0.0590706	0.00290841	0.0776648	0.082509	0.155973	0.0201868	1	0.411388
ASTE002149	NO	NA	0.0843675	0.0165964	0.633625	0.103285	0.20407	0.0587314	1	0.475991
ASTE002150	NO	NA	0.00527613	0.107096	0.671075	0.121938	0.0281567	0.202875	1	0.536954
ASTE002151	NO	NA	0.16276	0.044335	0.989574	1	0.333298	0.111602	1	1
ASTE002152	YES	25.5255	0.00504673	0.00748081	0.646434	0.135849	0.0271874	0.0352376	1	0.570825
ASTE002153	NO	NA	0.0837664	0.0907001	0.994665	0.930544	0.203264	0.180591	1	1
ASTE002154	NO	NA	0.87285	0.379453	0.999509	1	0.973372	0.484184	1	1
ASTE002155	NO	NA	0.0967889	0.00549512	0.812571	0.695796	0.226046	0.0291749	1	1
ASTE002156	NO	NA	0.0509471	0.0140849	0.808663	1	0.140234	0.0529485	1	1
ASTE002158	NO	NA	0.418729	0.183915	0.999859	1	0.680233	0.293125	1	1
ASTE002159	YES	16.6785	0.00441857	0.00471708	0.379319	0.0189229	0.0246896	0.0268741	1	0.174554
ASTE002160	NO	NA	0.281701	0.178918	0.999548	1	0.5045	0.288066	1	1
ASTE002161	NO	NA	0.305894	0.269978	0.971531	0.216927	0.538092	0.379918	1	0.754671
ASTE002162	NO	NA	0.856833	0.0957882	0.987477	1	0.973372	0.187604	1	1
ASTE002163	YES	15.7538	0.00423829	0.000383992	0.0775278	0.0458769	0.0239783	0.00616111	1	0.288358
ASTE002164	NO	NA	0.778666	0.973398	1	1	0.973372	0.97968	1	1
ASTE002165	NO	NA	0.934052	0.483752	0.987395	1	0.977145	0.575287	1	1
ASTE002166	NO	NA	0.57237	0.0757072	0.999718	1	0.844715	0.160033	1	1
ASTE002167	NO	NA	0.56116	0.24311	0.999948	1	0.837729	0.353584	1	1
ASTE002168	NO	NA	0.34756	0.15518	0.973727	1	0.592611	0.260341	1	1
ASTE002169	NO	NA	0.186165	0.137602	0.999983	1	0.369699	0.239903	1	1
ASTE002170	NO	NA	0.539317	0.268613	0.999999	1	0.812903	0.378753	1	1
ASTE002171	YES	17.2129	0.00423829	0.00279582	0.127742	0.0279187	0.0239783	0.0196814	1	0.216632
ASTE002172	NO	NA	0.101159	0.110739	0.939969	1	0.233901	0.207736	1	1
ASTE002173	YES	0.439001	0.00695624	0.00758503	0.626304	0.857464	0.0337667	0.0355896	1	1
ASTE002174	NO	NA	0.753862	0.80529	1	1	0.973372	0.844815	1	1
ASTE002175	YES	16.3339	4.58698e-07	2.42034e-05	0.0071631	1.36739e-05	0.000403892	0.00140453	1	0.0103767
ASTE002176	NO	NA	0.828964	0.4631	1	1	0.973372	0.557061	1	1
ASTE002177	NO	NA	0.0386861	0.0198899	0.999998	1	0.114826	0.0663561	1	1
ASTE002178	YES	16.4432	0.00154701	9.65288e-05	0.107767	0.00343631	0.0129735	0.00271112	1	0.0721689
ASTE002179	NO	NA	0.913905	0.693201	0.999991	1	0.973372	0.751711	1	1
ASTE002180	YES	16.5262	0.00984002	0.00770924	0.321919	0.0262409	0.0426863	0.0359753	1	0.213816
ASTE002181	NO	NA	0.813034	0.539006	1	1	0.973372	0.621254	1	1
ASTE002182	YES	15.4135	0.00176743	0.00146626	0.187939	0.0382561	0.0141382	0.0131524	1	0.262648
ASTE002187	NO	NA	0.786633	0.954917	1	1	0.973372	0.965005	1	1
ASTE002189	NO	NA	0.903909	0.837803	1	1	0.973372	0.870774	1	1
ASTE002191	YES	17.0805	0.0439286	0.0004445	0.344024	0.00501811	0.124854	0.00664008	1	0.0884228
ASTE002192	NO	NA	0.133679	0.147978	0.999101	1	0.286093	0.252766	1	1
ASTE002193	NO	NA	0.470717	0.176944	0.950842	0.857464	0.73967	0.28594	1	1
ASTE002194	NO	NA	0.0375512	0.436449	0.972414	0.489749	0.113141	0.534606	1	1
ASTE002195	NO	NA	0.356878	0.0176499	0.997042	1	0.603077	0.0612154	1	1
ASTE002196	YES	2.31762	0.00358178	0.00682454	0.717472	0.610862	0.0220392	0.0332978	1	1
ASTE002197	NO	NA	0.677789	0.118749	0.999977	1	0.949455	0.217486	1	1
ASTE002198	NO	NA	0.120264	0.0446378	0.984658	1	0.264826	0.112098	1	1
ASTE002199	YES	17.9662	0.00114022	0.00064961	0.0273425	0.000255453	0.010789	0.0081979	1	0.023078
ASTE002200	YES	7.9561	0.00543578	0.0461126	0.999741	1	0.0289003	0.114732	1	1
ASTE002201	YES	10.0947	0.00162653	0.00475446	0.235939	0.0155263	0.0132722	0.0269657	1	0.158935
ASTE002202	NO	NA	0.893084	0.501822	1	1	0.973372	0.590839	1	1
ASTE002203	NO	NA	0.88843	0.132462	0.908648	1	0.973372	0.234132	1	1
ASTE002204	NO	NA	0.902769	0.913172	0.712825	0.292172	0.973372	0.932255	1	0.899105
ASTE002205	YES	13.8941	0.00874245	0.0163141	0.689128	0.511843	0.0394994	0.0580141	1	1
ASTE002206	NO	NA	0.110229	0.100944	0.972911	0.857464	0.250322	0.194687	1	1
ASTE002207	NO	NA	0.228512	0.155089	0.99332	0.72548	0.43187	0.260303	1	1
ASTE002208	YES	7.4793	6.44398e-06	0.000208287	0.428642	0.031683	0.000811334	0.00445663	1	0.230741
ASTE002211	NO	NA	0.677494	0.599018	1	1	0.949455	0.673112	1	1
ASTE002212	NO	NA	0.592566	0.687255	0.999963	1	0.869	0.747287	1	1
ASTE002213	YES	7.28128	0.0058611	0.0237592	0.930282	0.239881	0.0301613	0.0744224	1	0.800282
ASTE002214	NO	NA	0.0283956	0.0269402	0.892981	0.306994	0.0910105	0.0811896	1	0.93737
ASTE002215	YES	4.98239	0.00181605	0.00138017	0.617877	0.38893	0.014306	0.0126818	1	1
ASTE002216	YES	4.27932	0.000309003	0.00407317	0.156107	0.0215766	0.00536691	0.0244799	1	0.186631
ASTE002217	NO	NA	0.0854361	0.126802	0.957813	1	0.20613	0.227463	1	1
ASTE002218	NO	NA	0.849473	0.588019	0.86411	0.38893	0.973372	0.66403	1	1
ASTE002219	NO	NA	0.915702	0.594121	0.999876	1	0.973372	0.669129	1	1
ASTE002220	NO	NA	0.796343	0.233084	0.999897	1	0.973372	0.34466	1	1
ASTE002221	NO	NA	0.219668	0.288571	0.99726	1	0.419051	0.398328	1	1
ASTE002223	NO	NA	0.80771	0.801097	1	1	0.973372	0.841614	1	1
ASTE002224	NO	NA	0.854359	0.406522	0.901775	1	0.973372	0.507951	1	1
ASTE002225	NO	NA	0.314754	0.136193	0.968602	1	0.550783	0.238144	1	1
ASTE002226	YES	5.47586	0.0025139	0.02258	0.983791	1	0.0173114	0.0720571	1	1
ASTE002227	YES	4.00273	0.00155536	0.00262812	0.200109	0.0189229	0.0129735	0.0190912	1	0.174554
ASTE002228	NO	NA	0.731359	0.560717	1	1	0.973372	0.639864	1	1
ASTE002229	YES	8.22794	0.0112338	0.024583	0.985354	1	0.0470991	0.0761854	1	1
ASTE002230	YES	5.71509	0.0455251	0.00779986	0.0333916	0.00294686	0.128461	0.036245	1	0.066424
ASTE002231	NO	NA	0.0267254	0.0291696	0.957834	0.610862	0.0878672	0.0854372	1	1
ASTE002232	YES	0.7945	0.0134867	0.00225266	0.487212	0.216927	0.0533238	0.0171748	1	0.754671
ASTE002233	NO	NA	0.899775	0.0227021	0.994058	1	0.973372	0.0723454	1	1
ASTE002234	NO	NA	0.873127	0.234691	0.962599	1	0.973372	0.346113	1	1
ASTE002235	NO	NA	0.563365	0.112986	0.942421	1	0.839424	0.210494	1	1
ASTE002236	YES	16.4999	0.000473753	5.21385e-06	0.0181838	2.92347e-05	0.00675781	0.000740666	1	0.0126808
ASTE002237	YES	14.987	0.00909215	0.0291808	0.296941	0.0144838	0.0403268	0.0854372	1	0.150565
ASTE002238	YES	14.2333	0.00233708	0.000187428	0.128832	0.00464696	0.0169384	0.00415885	1	0.0838293
ASTE002239	NO	NA	0.80771	0.205217	0.999967	1	0.973372	0.317303	1	1
ASTE002240	NO	NA	0.990988	0.25522	0.999614	1	1	0.365568	1	1
ASTE002241	NO	NA	0.179857	0.215205	0.964465	1	0.359872	0.326983	1	1
ASTE002242	NO	NA	0.12207	0.142162	0.994589	0.72548	0.267474	0.245559	1	1
ASTE002243	NO	NA	0.842193	0.835909	1	1	0.973372	0.869281	1	1
ASTE002244	YES	0.0275344	0.00810059	0.00494394	0.440056	0.103285	0.0374833	0.0277226	1	0.475991
ASTE002245	NO	NA	0.092265	0.111212	0.609855	0.143134	0.218121	0.208451	1	0.580441
ASTE002246	YES	3.00635	0.00147601	0.000726592	0.334604	0.610862	0.0129142	0.0086787	1	1
ASTE002247	YES	26.7768	0.00349759	0.0082318	0.895312	0.0655326	0.0218154	0.0373764	1	0.358461
ASTE002248	NO	NA	0.903151	0.714389	1	1	0.973372	0.769919	1	1
ASTE002249	YES	4.7885	0.000463941	0.000438713	0.386311	0.0202498	0.00672772	0.00657088	1	0.184108
ASTE002251	YES	13.7375	0.00392881	0.0208125	0.285983	0.0655326	0.0228306	0.0683004	1	0.358461
ASTE002252	YES	5.36553	1.74008e-05	0.00107678	0.115692	0.00957921	0.00118607	0.0109535	1	0.122931
ASTE002253	NO	NA	0.126906	0.0701545	0.999985	1	0.275524	0.152109	1	1
ASTE002254	YES	3.84449	0.000224554	0.00529724	0.205149	0.0279187	0.00447653	0.0287959	1	0.216632
ASTE002255	NO	NA	0.0567986	0.0695657	0.974974	0.666112	0.151237	0.151294	1	1
ASTE002257	NO	NA	0.80912	0.48376	1	1	0.973372	0.575287	1	1
ASTE002259	YES	17.2237	0.000551894	5.66089e-06	0.31177	0.0126403	0.00732424	0.000740666	1	0.140239
ASTE002260	NO	NA	0.899772	0.98189	1	1	0.973372	0.986048	1	1
ASTE002261	YES	24.9206	0.00686433	0.00564649	0.324124	0.0406133	0.0334725	0.0296315	1	0.268001
ASTE002262	YES	3.93481	0.000908027	0.00101914	0.214985	0.0110131	0.00956158	0.0106464	1	0.131407
ASTE002263	NO	NA	0.043259	0.0707858	0.859444	0.082509	0.123661	0.152953	1	0.411388
ASTE002264	NO	NA	0.84825	0.112585	1	1	0.973372	0.210021	1	1
ASTE002265	NO	NA	0.23653	0.28103	1	1	0.44265	0.390832	1	1
ASTE002266	NO	NA	0.797428	0.699411	0.999962	1	0.973372	0.757362	1	1
ASTE002267	YES	6.83201	0.00173709	0.00441446	0.911449	0.128563	0.0139445	0.0256946	1	0.544431
ASTE002268	YES	24.786	0.00550552	0.00785627	0.173914	0.0144838	0.0291893	0.0363528	1	0.150565
ASTE002269	NO	NA	0.789399	0.488912	0.999996	1	0.973372	0.580019	1	1
ASTE002270	YES	0.117644	0.000868547	0.000358079	0.860543	0.321817	0.00935352	0.00595038	1	0.954466
ASTE002271	YES	15.5844	0.000796867	0.0101769	0.287162	0.0215766	0.00891912	0.0428256	1	0.186631
ASTE002272	NO	NA	0.0959556	0.0901494	0.998649	1	0.224561	0.179746	1	1
ASTE002273	NO	NA	0.932928	0.0440512	0.999801	1	0.977079	0.111134	1	1
ASTE002274	NO	NA	0.235982	0.0422296	0.999996	1	0.442169	0.107877	1	1
ASTE002276	NO	NA	0.23185	0.0317402	0.687117	0.321817	0.435534	0.0899199	1	0.954466
ASTE002277	NO	NA	0.462029	0.340844	0.957662	0.447203	0.728432	0.448898	1	1
ASTE002278	NO	NA	0.0655797	0.143176	0.722195	0.426749	0.168778	0.246603	1	1
ASTE002279	YES	15.7729	0.0402312	0.00872483	0.10617	0.00623904	0.118066	0.038922	1	0.0975535
ASTE002280	YES	5.08457	0.0145055	0.00625044	0.681799	0.115314	0.0562853	0.0315656	1	0.511344
ASTE002281	NO	NA	0.239853	0.520011	1	1	0.445682	0.605298	1	1
ASTE002282	NO	NA	0.909123	0.125652	0.96456	0.467656	0.973372	0.226063	1	1
ASTE002285	NO	NA	0.515352	0.106664	0.954327	0.666112	0.792844	0.202326	1	1
ASTE002286	NO	NA	0.753083	0.370187	0.995876	1	0.973372	0.476247	1	1
ASTE002287	YES	2.23222	0.00148774	0.00113979	0.565134	0.128563	0.0129735	0.0113909	1	0.544431
ASTE002288	YES	2.51133	0.00933139	0.000338599	0.187597	0.0126403	0.0409165	0.00576125	1	0.140239
ASTE002289	NO	NA	0.0178007	0.0469934	0.997739	1	0.0658514	0.115992	1	1
ASTE002290	YES	17.3753	0.000337094	0.000417253	0.450345	0.031683	0.00550406	0.00640106	1	0.230741
ASTE002291	NO	NA	0.0209997	0.0633961	0.821382	0.0874448	0.0732551	0.141943	1	0.432587
ASTE002292	NO	NA	0.781723	0.104618	0.901405	0.610862	0.973372	0.199642	1	1
ASTE002293	NO	NA	0.11716	0.269552	0.998293	1	0.261087	0.379695	1	1
ASTE002294	NO	NA	1	0.0813481	0.998573	1	1	0.168533	1	1
ASTE002299	NO	NA	0.815768	0.0376538	1	1	0.973372	0.099933	1	1
ASTE002300	YES	16.0566	0.00569788	0.00389362	0.0849742	0.031683	0.0296702	0.0238414	1	0.230741
ASTE002301	NO	NA	0.899385	0.39832	0.999443	1	0.973372	0.500561	1	1
ASTE002302	NO	NA	0.0386219	0.0864308	0.999578	1	0.114826	0.175078	1	1
ASTE002303	NO	NA	0.784109	0.246179	1	1	0.973372	0.356657	1	1
ASTE002304	NO	NA	0.189251	0.131219	1	1	0.375042	0.232477	1	1
[truncated: 9,384 more rows]

## Sheet: Table1C_ As__Full_Results_DD
GeneID	Cycling	PeakOfExpression	RAIN_pValue	ARSER_pValue	LS_pValue	JTK_pValue	RAIN_fdr	ARSER_fdr	LS_fdr	JTK_fdr
ASTE000001	YES	3.4241	0.00772438	0.000669828	0.105708	0.00831782	0.0189988	0.00606093	0.916068	0.0615616
ASTE000002	YES	1.21331	0.000674185	0.00323137	0.720624	0.195908	0.00338116	0.0134146	1	0.45124
ASTE000003	YES	5.64331	0.000591937	0.00263184	0.463994	0.159138	0.00309084	0.0120129	1	0.390992
ASTE000004	NO	NA	0.106266	0.0622213	0.981245	1	0.161928	0.102588	1	1
ASTE000005	YES	1.45254	9.62432e-07	0.00177671	0.0987653	0.000570004	0.000179596	0.00970923	0.903057	0.0163024
ASTE000006	YES	5.72599	1.00123e-05	0.00867172	0.348854	0.058275	0.00039573	0.0249333	1	0.199502
ASTE000008	YES	2.98089	0.000523344	0.0199163	0.670606	0.0144838	0.0029801	0.0440037	1	0.0847656
ASTE000009	NO	NA	0.219199	0.584743	0.999999	0.823326	0.298605	0.625988	1	1
ASTE000010	YES	13.589	9.36325e-05	0.00572222	0.346219	0.0382561	0.00120499	0.0191343	1	0.155358
ASTE000011	NO	NA	0.261357	0.115437	0.987965	0.511843	0.347468	0.166564	1	0.894565
ASTE000013	NO	NA	0.00647363	0.0510427	0.986835	0.321817	0.0164082	0.0883679	1	0.635648
ASTE000014	NO	NA	0.124719	0.00710851	0.961091	0.930544	0.185408	0.0218988	1	1
ASTE000015	YES	6.61112	3.70924e-06	0.00159832	0.286314	0.115314	0.000278575	0.00920734	1	0.314626
ASTE000016	NO	NA	0.297634	0.287602	0.999999	1	0.387329	0.347313	1	1
ASTE000017	NO	NA	0.0942372	0.0443942	0.870068	0.354012	0.146125	0.0795058	1	0.681964
ASTE000018	NO	NA	0.16902	0.107561	0.975099	1	0.239865	0.157662	1	1
ASTE000019	YES	5.70089	0.000829401	0.00121223	0.10789	0.0126403	0.00390611	0.00799004	0.918439	0.0784969
ASTE000020	NO	NA	0.00132789	0.0517821	0.624513	0.264912	0.00532042	0.0894304	1	0.558321
ASTE000021	NO	NA	0.00444057	0.226626	0.68568	0.666112	0.0123981	0.285395	1	1
ASTE000022	NO	NA	0.0791758	0.152429	0.999721	1	0.126156	0.20807	1	1
ASTE000023	YES	5.95806	0.0129473	0.0423084	0.749656	0.321817	0.0283257	0.0767729	1	0.635648
ASTE000024	YES	15.5693	0.000847427	0.0105919	0.22688	0.00132851	0.00394472	0.0284023	1	0.0247099
ASTE000025	YES	9.34119	0.0411359	0.00240574	0.505063	0.097833	0.0728369	0.0114391	1	0.285767
ASTE000026	NO	NA	0.846968	0.40244	0.998876	0.894004	0.936351	0.45764	1	1
ASTE000027	YES	19.0603	0.000196272	0.00210086	0.405319	0.0298009	0.00162203	0.0106007	1	0.132613
ASTE000028	NO	NA	0.243332	0.392544	0.99996	0.151136	0.326903	0.448727	1	0.381459
ASTE000029	NO	NA	0.0694096	0.365522	0.999964	0.135849	0.112913	0.4237	1	0.355323
ASTE000030	NO	NA	0.664412	0.336778	0.999753	1	0.778247	0.395955	1	1
ASTE000031	NO	NA	0.00594561	0.179099	0.984255	0.252396	0.0154377	0.235932	1	0.543414
ASTE000032	YES	24.4898	0.0154169	0.00481359	0.95915	0.354012	0.0327347	0.0170961	1	0.681964
ASTE000033	YES	16.2386	0.000642135	0.00543247	0.106045	0.00343631	0.00325508	0.0184847	0.916068	0.0384239
ASTE000034	YES	3.5033	0.000377588	0.00708974	0.82194	0.337915	0.00236418	0.0218765	1	0.662844
ASTE000035	NO	NA	0.520335	0.0024152	0.976973	0.930544	0.632256	0.0114638	1	1
ASTE000036	YES	1.60511	0.000470462	0.000173601	0.420596	0.0458769	0.00282451	0.00353024	1	0.171162
ASTE000037	YES	2.62636	0.000614216	0.000764715	0.350228	0.00183768	0.00316568	0.00640527	1	0.0285769
ASTE000039	YES	2.80842	0.000642135	3.0809e-05	0.138536	0.0619038	0.00325508	0.00225592	0.975666	0.210406
ASTE000040	NO	NA	0.0299479	0.0811465	0.98821	0.128563	0.0558572	0.125811	1	0.338209
ASTE000041	NO	NA	0.999995	0.200515	0.999994	1	1	0.257992	1	1
ASTE000042	YES	10.4152	0.192428	0.0089695	0.154654	0.0406133	0.26758	0.0253917	1	0.158757
ASTE000043	NO	NA	1	0.286939	0.986568	0.337915	1	0.346623	1	0.662844
ASTE000044	NO	NA	0.999985	0.177476	0.999998	1	1	0.234092	1	1
ASTE000045	NO	NA	0.556147	0.764128	1	1	0.668917	0.790159	1	1
ASTE000046	NO	NA	0.999746	0.541514	0.921084	1	1	0.586773	1	1
ASTE000047	NO	NA	0.8774	0.558824	0.997258	1	0.956185	0.602151	1	1
ASTE000048	NO	NA	0.15428	0.0636138	0.999638	1	0.222188	0.104309	1	1
ASTE000049	NO	NA	0.115196	0.160894	0.834271	0.264912	0.173587	0.216972	1	0.558321
ASTE000050	YES	3.84331	0.000777681	0.000176623	0.0377138	0.00957921	0.00372573	0.00354434	0.764382	0.0668548
ASTE000051	NO	NA	0.00406852	0.169039	0.973045	0.278542	0.0116596	0.225286	1	0.583267
ASTE000052	YES	15.1344	8.59237e-06	0.00012624	0.00938778	0.000570004	0.000377114	0.00317919	0.750691	0.0163024
ASTE000053	YES	4.51687	0.00847658	0.000520402	0.456118	0.292172	0.020395	0.00545966	1	0.59709
ASTE000054	NO	NA	0.168216	0.250191	0.999924	1	0.238903	0.309604	1	1
ASTE000055	NO	NA	0.0534783	0.122756	0.7911	0.292172	0.0905734	0.174863	1	0.59709
ASTE000056	YES	0.249472	0.000483124	0.0157332	0.745506	0.467656	0.00288911	0.0372022	1	0.835556
ASTE000057	NO	NA	0.00392881	0.228533	0.987501	0.073586	0.0112962	0.287382	1	0.232288
ASTE000059	YES	20.7775	0.0346575	0.0221823	0.999734	1	0.0634357	0.0476236	1	1
ASTE000060	YES	15.2528	0.026511	0.0108027	0.55102	0.292172	0.0509755	0.0288047	1	0.59709
ASTE000061	NO	NA	0.204703	0.0043693	0.346343	0.159138	0.281723	0.0161656	1	0.390992
ASTE000062	NO	NA	0.611359	0.966464	1	1	0.724755	0.971242	1	1
ASTE000064	NO	NA	0.130678	0.140074	0.999993	1	0.193033	0.194265	1	1
ASTE000065	NO	NA	0.0171131	0.104195	0.999785	0.930544	0.0357625	0.153573	1	1
ASTE000066	NO	NA	0.110372	0.101747	0.9814	0.789188	0.167337	0.15061	1	1
ASTE000067	YES	4.95243	0.0036561	0.0147367	0.436481	0.159138	0.0109101	0.0356683	1	0.390992
ASTE000068	YES	5.65852	0.00425621	0.0347533	0.857992	0.666112	0.0119981	0.0663531	1	1
ASTE000069	YES	4.71234	0.00423829	0.00649732	0.592675	0.058275	0.0119832	0.0207193	1	0.199502
ASTE000070	NO	NA	0.0759116	0.175635	0.995473	0.167913	0.122013	0.232175	1	0.409722
ASTE000071	NO	NA	0.0529778	0.100047	0.973331	0.969604	0.0901672	0.148653	1	1
ASTE000072	YES	17.0098	0.000196272	0.0670818	0.878454	0.00233874	0.00162203	0.108774	1	0.0332709
ASTE000073	YES	16.3676	0.000347381	0.0125462	0.166637	0.0189229	0.00227691	0.0318987	1	0.0999997
ASTE000074	YES	14.3435	0.00268102	0.0298526	0.373347	0.003718	0.00862822	0.059108	1	0.0412897
ASTE000075	NO	NA	0.819651	0.725381	1	1	0.917955	0.755445	1	1
ASTE000076	NO	NA	0.131159	0.0533454	0.999984	0.72548	0.193519	0.0913266	1	1
ASTE000078	YES	6.55452	0.0141584	0.0171773	0.34216	0.306994	0.0304086	0.0396122	1	0.622686
ASTE000080	NO	NA	0.808624	0.667979	0.999931	1	0.910081	0.703517	1	1
ASTE000089	NO	NA	0.403377	0.030312	0.999999	1	0.507532	0.0597681	1	1
ASTE000090	YES	1.35404	0.000586297	0.00825366	0.588828	0.195908	0.00309084	0.0241086	1	0.45124
ASTE000091	YES	8.07839	0.000546356	0.00289159	0.466718	0.264912	0.00305011	0.0126101	1	0.558321
ASTE000092	YES	5.36907	3.38921e-05	0.00280137	0.252312	0.0655326	0.000667463	0.0124417	1	0.215657
ASTE000093	YES	5.87135	0.000214017	0.00186578	0.187431	0.00957921	0.0016728	0.00991047	1	0.0668548
ASTE000094	YES	8.12128	2.17452e-06	0.000614414	0.0109622	0.00252242	0.000229191	0.00584077	0.750691	0.0332709
ASTE000095	YES	2.75985	0.00134837	0.00136548	0.39655	0.0517443	0.00535164	0.00847981	1	0.184931
ASTE000096	NO	NA	0.91881	0.744052	1	1	0.971744	0.771642	1	1
ASTE000097	YES	17.6697	0.00116854	0.0151481	0.276931	0.00721011	0.00483866	0.0363089	1	0.0568764
ASTE000098	YES	14.0987	0.000352847	0.00218199	0.533537	0.121938	0.00227691	0.010796	1	0.330246
ASTE000099	YES	15.5899	0.000337136	0.00650629	0.107228	0.000804524	0.00227691	0.0207338	0.918439	0.0193613
ASTE000100	YES	15.3719	0.000196182	0.00734297	0.116221	0.00581415	0.00162203	0.0223489	0.930583	0.0522356
ASTE000101	YES	4.42764	0.000309161	0.000236343	0.0257768	0.000334569	0.00224724	0.00401862	0.752304	0.0131779
ASTE000102	NO	NA	0.664412	0.502236	1	1	0.778247	0.550819	1	1
ASTE000103	NO	NA	0.563401	0.513786	0.999936	1	0.675145	0.561323	1	1
ASTE000104	YES	12.2928	0.0125821	0.0271379	0.657518	0.115314	0.0278913	0.0551726	1	0.314626
ASTE000105	NO	NA	0.0606158	0.0328561	0.891023	0.467656	0.100787	0.0634869	1	0.835556
ASTE000106	YES	15.5283	0.0012609	0.0046028	0.0706765	0.00343631	0.00510051	0.0166753	0.823204	0.0384239
ASTE000107	NO	NA	0.999512	0.144281	0.995585	0.823326	1	0.199025	1	1
ASTE000108	NO	NA	0.0745511	0.0209502	0.984558	1	0.120081	0.0457177	1	1
ASTE000109	YES	4.33932	0.000704921	0.0027943	0.553076	0.103285	0.00349178	0.0124316	1	0.292462
ASTE000110	YES	4.057	0.00122166	0.000153107	0.0216516	0.00156402	0.00498011	0.00341982	0.750691	0.0266515
ASTE000111	YES	3.97637	0.000970059	0.00140409	0.133147	0.058275	0.00426339	0.00860213	0.973247	0.199502
ASTE000112	YES	17.5588	0.000719831	0.0245052	0.260645	0.00343631	0.00356409	0.0511353	1	0.0384239
ASTE000113	NO	NA	0.789716	0.322052	1	1	0.89562	0.382105	1	1
ASTE000115	NO	NA	0.00101224	0.321557	0.980124	0.0655326	0.00437444	0.381598	1	0.215657
ASTE000116	YES	5.99401	0.00217058	0.00502284	0.713615	0.073586	0.0075194	0.0175923	1	0.232288
ASTE000117	NO	NA	0.272673	0.128235	0.850043	0.128563	0.360074	0.181262	1	0.338209
ASTE000118	YES	5.59072	0.0194404	0.0130411	0.837646	0.264912	0.0391872	0.0327409	1	0.558321
ASTE000119	YES	6.96558	0.000642135	0.00533627	0.187921	0.00215505	0.00325508	0.018274	1	0.0309344
ASTE000120	NO	NA	0.564812	0.174368	0.991581	0.857464	0.676265	0.230687	1	1
ASTE000121	NO	NA	0.26833	0.022533	0.809688	0.789188	0.355204	0.0480854	1	1
ASTE000122	NO	NA	0.0854361	0.265485	0.999895	1	0.134474	0.325018	1	1
ASTE000123	NO	NA	0.0287203	0.34493	0.999924	1	0.0539922	0.403903	1	1
ASTE000124	YES	4.65436	0.000642135	1.10282e-05	0.590507	0.354012	0.00325508	0.00165821	1	0.681964
ASTE000125	NO	NA	0.0129473	0.10489	0.890526	0.239881	0.0283257	0.154438	1	0.520206
ASTE000126	NO	NA	0.882145	0.823562	1	1	0.958063	0.843343	1	1
ASTE000127	NO	NA	0.924407	0.775248	1	1	0.975421	0.800276	1	1
ASTE000128	NO	NA	0.881597	0.96762	1	1	0.958063	0.972318	1	1
ASTE000129	YES	5.30467	0.0167575	0.0226383	0.925881	1	0.0351226	0.04823	1	1
ASTE000130	YES	7.94945	0.000670054	0.00792031	0.324772	0.0655326	0.0033719	0.0234783	1	0.215657
ASTE000131	YES	14.1334	0.000388404	0.00160891	0.357753	0.00132851	0.002412	0.00924029	1	0.0247099
ASTE000132	YES	14.9185	0.000591937	0.00196762	0.102975	0.000570004	0.00309084	0.0102318	0.913853	0.0163024
ASTE000133	YES	2.90869	0.0107453	0.00208973	0.370236	0.058275	0.0246105	0.0105769	1	0.199502
ASTE000134	NO	NA	0.672848	0.0600573	0.965454	1	0.786832	0.0998148	1	1
ASTE000135	NO	NA	0.874203	0.749353	1	1	0.95498	0.776644	1	1
ASTE000136	NO	NA	0.97242	0.512252	1	1	1	0.559862	1	1
ASTE000137	NO	NA	0.491187	0.0566149	0.999987	1	0.60088	0.0955585	1	1
ASTE000138	YES	4.71223	0.002762	0.00607255	0.969266	0.559509	0.00882399	0.0198233	1	0.955
ASTE000139	NO	NA	0.896898	0.365305	0.999998	1	0.964606	0.423535	1	1
ASTE000140	YES	14.6013	0.00254954	0.0490987	0.830516	0.082509	0.00829061	0.0857085	1	0.251324
ASTE000142	NO	NA	0.00419638	0.0970052	0.991123	0.610862	0.0119359	0.145119	1	1
ASTE000143	YES	5.04683	0.00117738	0.00336314	0.247088	0.0874448	0.00485056	0.0137312	1	0.2648
ASTE000144	NO	NA	0.0209956	0.548711	0.998963	1	0.04186	0.593217	1	1
ASTE000145	YES	3.41906	0.00259337	0.0111736	0.733331	0.426749	0.00840317	0.0293831	1	0.780728
ASTE000146	YES	4.57772	9.81361e-05	6.81552e-05	0.0990826	0.00399969	0.00120499	0.00266119	0.903057	0.0416545
ASTE000147	YES	15.1157	1.66443e-05	8.3292e-05	0.0112679	0.000400455	0.00049272	0.00280537	0.750691	0.014471
ASTE000148	YES	3.69908	0.000522602	0.00015513	0.0618854	0.00721011	0.0029801	0.00342305	0.784962	0.0568764
ASTE000149	NO	NA	0.156201	0.413997	0.999937	0.857464	0.224499	0.468536	1	1
ASTE000151	NO	NA	1	0.583002	0.999999	1	1	0.6243	1	1
ASTE000152	NO	NA	0.736438	0.728037	1	1	0.847354	0.757656	1	1
ASTE000153	YES	14.5111	1.10112e-07	0.000131978	0.175492	0.000804524	8.73589e-05	0.00324471	1	0.0193613
ASTE000156	YES	4.16165	0.000337506	0.00173985	0.256314	0.0279187	0.00227691	0.00960453	1	0.125118
ASTE000157	NO	NA	0.0436283	0.052767	0.998796	0.195908	0.0764268	0.0906363	1	0.45124
ASTE000158	YES	6.18868	0.00920521	0.0113474	0.635568	0.559509	0.0216917	0.02968	1	0.955
ASTE000159	NO	NA	0.865185	0.356586	1	1	0.949426	0.415202	1	1
ASTE000160	YES	14.4495	0.000667849	0.00416582	0.419451	0.0406133	0.0033719	0.0156353	1	0.158757
ASTE000162	YES	15.1354	2.97558e-07	9.31266e-06	0.00087487	5.98858e-05	9.07964e-05	0.00163746	0.750691	0.00946783
ASTE000163	NO	NA	0.710956	0.170108	0.979206	1	0.822524	0.226367	1	1
ASTE000164	YES	4.52597	0.000352847	0.000359601	0.043911	0.00252242	0.00227691	0.00465547	0.764382	0.0332709
ASTE000165	YES	5.26868	3.01448e-05	0.0122594	0.24428	0.0144838	0.000667463	0.0313804	1	0.0847656
ASTE000166	NO	NA	0.192704	0.0750038	0.99958	1	0.267702	0.118645	1	1
ASTE000167	YES	3.81416	0.000176424	0.00840147	0.836368	0.128563	0.00162203	0.0244728	1	0.338209
ASTE000168	NO	NA	0.913905	0.354452	0.997964	1	0.970339	0.413225	1	1
ASTE000169	NO	NA	0.0563269	0.0140168	0.401446	0.159138	0.0945258	0.0344533	1	0.390992
ASTE000170	NO	NA	0.164851	0.0167945	0.98286	1	0.234739	0.038959	1	1
ASTE000171	YES	1.84799	0.000884864	0.02664	0.301437	0.058275	0.0040779	0.0544305	1	0.199502
ASTE000172	YES	6.01505	0.00322854	0.0364441	0.487621	0.103285	0.00992329	0.0687053	1	0.292462
ASTE000173	NO	NA	0.0903131	0.145515	0.976548	1	0.140788	0.200459	1	1
ASTE000174	YES	3.60712	0.00254954	0.00793601	0.0222074	0.00294686	0.00829061	0.0235127	0.750691	0.0364214
ASTE000175	NO	NA	0.882145	0.473727	1	1	0.958063	0.523979	1	1
ASTE000176	YES	3.33713	0.000316594	0.00159767	0.291007	0.0189229	0.00226939	0.00920734	1	0.0999997
ASTE000178	YES	15.3567	0.0232117	0.0455973	0.577601	0.447203	0.0457046	0.0808929	1	0.814221
ASTE000179	NO	NA	0.0291602	0.130911	0.995529	0.195908	0.0546567	0.184175	1	0.45124
ASTE000180	NO	NA	0.438225	0.151738	1	1	0.544533	0.207301	1	1
ASTE000181	NO	NA	0.56116	0.464157	1	1	0.67338	0.515464	1	1
ASTE000182	NO	NA	0.360464	0.623758	1	1	0.458095	0.662212	1	1
ASTE000183	NO	NA	0.366642	0.208459	0.999715	1	0.465531	0.266433	1	1
ASTE000184	NO	NA	0.212531	0.334728	1	1	0.290809	0.394268	1	1
ASTE000185	YES	14.1882	0.000337506	0.00750155	0.471415	0.00294686	0.00227691	0.0226728	1	0.0364214
ASTE000187	YES	0.533151	8.56039e-06	0.000828939	0.055309	0.00343631	0.000377114	0.00667313	0.766368	0.0384239
ASTE000188	NO	NA	0.22888	0.290132	0.999975	1	0.309901	0.349998	1	1
ASTE000189	NO	NA	0.0918773	0.46669	1	1	0.142972	0.517619	1	1
ASTE000190	NO	NA	0.249306	0.0218365	0.984148	0.823326	0.333512	0.0471303	1	1
ASTE000191	NO	NA	0.0449377	0.058902	0.780781	0.38893	0.078479	0.09834	1	0.729236
ASTE000192	YES	7.06863	0.0130454	0.000232916	0.886706	1	0.0285075	0.00400495	1	1
ASTE000193	YES	4.40543	1.37851e-05	1.45154e-07	0.101868	0.0118267	0.00049272	0.000413072	0.908508	0.0769278
ASTE000194	YES	16.5888	0.00125504	0.00462246	0.165738	0.000952852	0.00509308	0.0167184	1	0.0206204
ASTE000195	YES	6.05652	0.00245177	0.00554606	0.182324	0.0458769	0.00812003	0.0186931	1	0.171162
ASTE000196	NO	NA	0.0898754	0.0571743	0.998007	0.789188	0.14024	0.0962317	1	1
ASTE000197	YES	5.08523	0.000352847	0.012218	0.470177	0.143134	0.00227691	0.0313215	1	0.363927
ASTE000198	NO	NA	0.0384088	0.123772	0.99443	1	0.0690364	0.176068	1	1
ASTE000199	YES	18.7595	0.0030428	0.0155083	0.598064	0.610862	0.00951021	0.0368311	1	1
ASTE000202	YES	5.54063	7.91214e-05	0.00575145	0.390108	0.103285	0.00104604	0.0191837	1	0.292462
ASTE000203	NO	NA	0.520335	0.203414	0.999998	0.930544	0.632256	0.261103	1	1
ASTE000204	NO	NA	0.438649	0.226087	0.995194	1	0.544533	0.284874	1	1
ASTE000205	YES	3.46072	0.000614216	0.012708	0.747216	0.0358989	0.00316568	0.0321957	1	0.146728
ASTE000206	NO	NA	0.369451	0.189006	1	1	0.468627	0.246219	1	1
ASTE000207	NO	NA	0.999783	0.355027	1	1	1	0.413684	1	1
ASTE000208	YES	3.96473	0.0002051	0.00346337	0.0928612	0.0165688	0.00162203	0.0139552	0.88561	0.0920011
ASTE000209	NO	NA	0.110844	0.194305	0.999983	0.72548	0.16803	0.251652	1	1
ASTE000210	NO	NA	0.968619	0.420492	0.999865	1	1	0.474747	1	1
ASTE000211	NO	NA	0.284681	0.468586	1	1	0.373118	0.519216	1	1
ASTE000212	NO	NA	0.907826	0.500812	0.999156	1	0.968754	0.549628	1	1
ASTE000213	NO	NA	0.0434497	0.212032	0.996194	0.559509	0.0761959	0.270154	1	0.955
ASTE000214	NO	NA	0.980921	0.429312	1	1	1	0.482843	1	1
ASTE000215	NO	NA	0.064174	0.20634	0.999982	1	0.105746	0.264174	1	1
ASTE000216	NO	NA	0.00552476	0.0828323	0.99451	1	0.0147834	0.128039	1	1
ASTE000217	YES	5.26257	0.0002051	0.000864068	0.0699921	0.00831782	0.00162203	0.00682321	0.821082	0.0615616
ASTE000218	NO	NA	0.899775	0.430522	0.987029	1	0.966086	0.484061	1	1
ASTE000219	YES	6.19028	0.00733413	0.000413185	0.447799	0.176688	0.0182161	0.00489925	1	0.418922
ASTE000220	NO	NA	0.00469923	0.0569617	0.467754	0.0517443	0.0129833	0.0959874	1	0.184931
ASTE000221	YES	16.055	0.000970059	0.00865111	0.319372	0.00721011	0.00426339	0.024899	1	0.0568764
ASTE000222	YES	15.8322	0.00117738	0.00160104	0.052985	0.00464696	0.00485056	0.00921212	0.764382	0.0452492
ASTE000223	YES	15.0924	0.00248531	0.0592083	0.958558	0.0215766	0.00820485	0.0987499	1	0.108006
ASTE000225	NO	NA	0.0539209	0.0191519	0.850912	0.195908	0.0912144	0.0427714	1	0.45124
ASTE000226	YES	6.77751	0.000337506	0.00264663	0.260832	0.143134	0.00227691	0.0120275	1	0.363927
ASTE000227	YES	6.8325	5.31499e-05	0.00145557	0.277453	0.00294686	0.000871836	0.00872959	1	0.0364214
ASTE000228	YES	6.36505	8.59237e-06	0.0027733	0.79103	0.239881	0.000377114	0.0123955	1	0.520206
ASTE000229	YES	3.98602	0.0041331	0.00275509	0.201927	0.0245631	0.0117787	0.0123469	1	0.116259
ASTE000230	YES	1.45184	0.000316594	0.00548059	0.134512	0.0215766	0.00226939	0.0185578	0.97384	0.108006
ASTE000231	NO	NA	0.926516	0.668479	1	1	0.976582	0.703913	1	1
ASTE000232	YES	8.57388	0.00758862	0.0337794	0.59313	0.239881	0.0187663	0.0647434	1	0.520206
ASTE000233	YES	4.43501	0.00392881	0.00393117	0.33065	0.0279187	0.0112962	0.0151535	1	0.125118
ASTE000234	YES	16.1084	0.00885692	0.00699716	0.36219	0.115314	0.0210477	0.0216964	1	0.314626
ASTE000235	YES	3.18657	0.00853711	0.0119596	0.236292	0.151136	0.0205277	0.030821	1	0.381459
ASTE000236	YES	4.62629	0.0223842	0.0153876	0.890976	0.823326	0.0443284	0.0366591	1	1
ASTE000237	YES	16.4422	0.00423829	0.00632895	0.0810702	0.00581415	0.0119832	0.0204257	0.849243	0.0522356
ASTE000238	NO	NA	0.00619335	0.247679	0.998647	0.535676	0.0159016	0.307384	1	0.932497
ASTE000239	NO	NA	0.0336509	0.261497	1	1	0.0616825	0.32095	1	1
ASTE000240	YES	15.9659	9.80912e-05	0.000164459	0.0036731	0.000334569	0.00120499	0.00348312	0.750691	0.0131779
ASTE000241	YES	3.51875	0.0112338	0.00011259	0.687673	0.321817	0.0254526	0.00302233	1	0.635648
ASTE000242	NO	NA	0.84187	0.592223	0.999999	1	0.933975	0.632864	1	1
ASTE000243	YES	15.5061	0.000566201	0.0154152	0.339225	0.00156402	0.00308229	0.0366883	1	0.0266515
ASTE000245	YES	5.48359	0.000121065	0.00029089	0.0200982	0.000952852	0.00123595	0.00433412	0.750691	0.0206204
ASTE000246	NO	NA	0.23185	0.0492885	1	1	0.313252	0.0859453	1	1
ASTE000247	NO	NA	0.281701	0.681345	0.999994	1	0.369765	0.715409	1	1
ASTE000248	NO	NA	1	0.086869	0.934317	1	1	0.13314	1	1
ASTE000250	YES	3.64353	0.000352847	0.00326505	0.0813836	0.0406133	0.00227691	0.0135002	0.849243	0.158757
ASTE000251	YES	14.5965	0.00109271	0.0345401	0.646094	0.0189229	0.00457966	0.0660014	1	0.0999997
ASTE000252	YES	17.505	0.000168434	0.0170017	0.790226	0.128563	0.00161932	0.0392956	1	0.338209
ASTE000253	YES	4.41629	0.000368189	0.00285689	0.120447	0.0110131	0.00230787	0.0125332	0.937335	0.0722549
ASTE000254	NO	NA	0.655657	0.306263	1	1	0.769893	0.36585	1	1
ASTE000255	YES	10.3872	0.0046748	0.0255426	0.971485	0.857464	0.0129473	0.052835	1	1
ASTE000256	NO	NA	0.0158215	0.223759	0.908685	0.264912	0.0334627	0.282476	1	0.558321
ASTE000257	NO	NA	0.901808	0.535382	1	1	0.966258	0.580737	1	1
ASTE000258	NO	NA	0.842982	0.920037	1	1	0.933975	0.929757	1	1
ASTE000259	YES	5.91055	0.000540464	0.0126329	0.504605	0.073586	0.00305011	0.032034	1	0.232288
ASTE000260	NO	NA	0.0041331	0.0869197	0.757826	0.0923805	0.0117787	0.1332	1	0.271442
ASTE000261	NO	NA	0.122707	0.164212	0.990709	1	0.182968	0.220064	1	1
ASTE000262	YES	1.55023	0.00340092	0.0184679	0.931023	0.264912	0.0103316	0.0416607	1	0.558321
ASTE000263	NO	NA	0.939369	0.212063	0.999998	1	0.985515	0.270164	1	1
ASTE000264	YES	4.37488	0.000110977	0.000365736	0.0341869	0.00538926	0.00120499	0.00467827	0.753022	0.0488424
ASTE000265	YES	3.43492	0.00360141	0.00840054	0.481795	0.0655326	0.0107853	0.0244728	1	0.215657
ASTE000266	NO	NA	0.263477	0.805686	1	1	0.349634	0.827644	1	1
ASTE000267	YES	5.00342	0.00242414	0.00103698	0.50715	0.058275	0.00811553	0.0074103	1	0.199502
ASTE000268	NO	NA	0.0631415	0.216149	0.99999	1	0.104226	0.274417	1	1
ASTE000269	NO	NA	0.820824	0.746127	1	1	0.918865	0.773512	1	1
ASTE000270	YES	2.90375	0.00244365	0.000109649	0.0603979	0.0144838	0.00811553	0.00299725	0.777725	0.0847656
ASTE000271	YES	15.5215	0.00894258	0.00295671	0.539027	0.058275	0.0212025	0.0127795	1	0.199502
ASTE000272	YES	14.4421	0.000116021	0.000545049	0.0980082	0.000334569	0.00120499	0.00558182	0.902128	0.0131779
ASTE000273	NO	NA	0.0534508	0.0155685	0.915883	0.559509	0.0905734	0.0369123	1	0.955
ASTE000274	YES	2.97277	0.013863	0.00416509	0.329915	0.0923805	0.0298925	0.0156353	1	0.271442
ASTE000275	YES	6.15211	0.000591937	0.00546776	0.49841	0.128563	0.00309084	0.0185427	1	0.338209
ASTE000276	YES	5.21945	8.21879e-06	9.12167e-05	0.0203836	0.000570004	0.000377114	0.00286007	0.750691	0.0163024
ASTE000277	YES	10.2551	0.00109659	0.0058438	0.545598	0.0279187	0.00459083	0.0193428	1	0.125118
ASTE000278	NO	NA	0.00594561	0.112785	0.957399	0.121938	0.0154377	0.163796	1	0.330246
ASTE000279	YES	15.2767	0.0144406	0.0095577	0.508797	0.097833	0.0309329	0.0264452	1	0.285767
ASTE000280	NO	NA	0.272673	0.0181952	0.607617	0.239881	0.360074	0.0412007	1	0.520206
ASTE000281	YES	14.6109	8.21879e-06	0.000423914	0.0818679	0.00156402	0.000377114	0.00494915	0.849243	0.0266515
ASTE000282	NO	NA	0.569259	0.234059	0.971566	1	0.679534	0.293263	1	1
ASTE000283	YES	14.6096	0.00155536	0.0415899	0.635374	0.0406133	0.00583928	0.0757711	1	0.158757
ASTE000284	NO	NA	0.884012	0.983407	0.995562	0.930544	0.95881	0.985745	1	1
ASTE000285	YES	15.5647	5.25356e-05	0.000721447	0.0329001	0.000677892	0.000871836	0.00623501	0.752304	0.0178621
ASTE000286	YES	2.88934	0.000642135	0.000125923	0.172956	0.0458769	0.00325508	0.00317919	1	0.171162
ASTE000287	YES	12.3297	0.0308327	0.0146113	0.953836	0.857464	0.0572729	0.03544	1	1
ASTE000288	NO	NA	0.204505	0.0475718	0.999368	1	0.281519	0.0836308	1	1
ASTE000292	NO	NA	0.920871	0.108211	0.999916	1	0.972743	0.158509	1	1
ASTE000294	YES	16.0922	0.000322603	0.0162091	0.203752	0.00294686	0.00227691	0.0379655	1	0.0364214
ASTE000295	NO	NA	0.0082662	0.0927299	0.84149	1	0.020067	0.140055	1	1
ASTE000296	YES	4.96347	3.88743e-08	0.000276468	0.00917323	0.000131699	4.91674e-05	0.00429012	0.750691	0.00979821
ASTE000297	YES	5.96066	0.00442256	0.00660497	0.700268	0.186298	0.0123508	0.0209486	1	0.439237
ASTE000298	NO	NA	0.317159	0.259257	0.986889	0.38893	0.410486	0.318593	1	0.729236
ASTE000299	NO	NA	0.122636	0.326569	0.999999	1	0.182957	0.386618	1	1
ASTE000300	NO	NA	0.445454	0.578128	0.999841	1	0.551272	0.620131	1	1
ASTE000301	NO	NA	0.036496	0.167802	0.998051	0.930544	0.0661835	0.223926	1	1
ASTE000302	YES	8.20764	0.0097202	0.00679023	0.991083	0.264912	0.0225392	0.0213424	1	0.558321
ASTE000304	NO	NA	0.646168	0.150486	0.999971	1	0.760935	0.206135	1	1
ASTE000305	NO	NA	0.0425191	0.0261727	0.295279	0.0780475	0.0748292	0.0537477	1	0.245012
ASTE000306	NO	NA	0.994857	0.161602	0.999957	1	1	0.217579	1	1
ASTE000307	NO	NA	0.107027	0.0153336	0.939545	0.321817	0.162961	0.0365837	1	0.635648
ASTE000308	YES	23.5824	0.000450007	0.00612107	0.599907	0.00623904	0.00275548	0.0199453	1	0.0526457
ASTE000310	NO	NA	0.474671	0.0437938	0.881005	0.467656	0.583244	0.0788399	1	0.835556
ASTE000311	NO	NA	0.244141	0.00299728	0.958669	1	0.327873	0.0128462	1	1
ASTE000312	NO	NA	0.555166	0.262734	0.999336	0.321817	0.667948	0.322239	1	0.635648
ASTE000314	YES	7.31155	0.000352847	0.0105717	0.544906	0.176688	0.00227691	0.0283815	1	0.418922
ASTE000315	NO	NA	0.0408755	0.0627363	0.999957	1	0.0724857	0.103272	1	1
ASTE000317	YES	5.14647	0.00148774	0.00147199	0.0952559	0.00343631	0.00577589	0.00879562	0.896698	0.0384239
ASTE000318	YES	6.14248	0.000970059	0.0192662	0.427221	0.115314	0.00426339	0.0429424	1	0.314626
ASTE000319	NO	NA	0.554177	0.928432	1	1	0.66704	0.936827	1	1
ASTE000321	YES	6.16524	0.00594561	0.00475519	0.767897	0.143134	0.0154377	0.0170054	1	0.363927
ASTE000322	YES	3.90258	0.00154701	0.00344969	0.10514	0.0406133	0.00583928	0.0139233	0.916068	0.158757
ASTE000323	NO	NA	0.159078	0.460913	0.996611	0.337915	0.227628	0.51256	1	0.662844
ASTE000324	NO	NA	0.0269733	0.0779249	0.999205	0.447203	0.0515943	0.122128	1	0.814221
ASTE000325	NO	NA	0.103504	0.0522281	0.948485	0.115314	0.158402	0.0900639	1	0.314626
ASTE000326	YES	6.25414	7.84521e-06	0.00193998	0.0574322	0.058275	0.000377114	0.0101437	0.770545	0.199502
ASTE000327	NO	NA	0.0186628	0.129207	0.997524	0.666112	0.0381534	0.182296	1	1
ASTE000329	NO	NA	0.451395	0.601177	1	1	0.556567	0.640449	1	1
ASTE000330	NO	NA	0.917739	0.0378978	0.996651	1	0.971598	0.0707893	1	1
ASTE000331	YES	14.7323	0.000591937	0.0013687	0.223511	0.252396	0.00309084	0.00848118	1	0.543414
ASTE000332	NO	NA	0.87645	0.202545	0.997972	1	0.955799	0.26031	1	1
ASTE000333	NO	NA	0.336696	0.382955	1	1	0.432087	0.440276	1	1
ASTE000334	YES	4.97577	0.000158297	0.000334495	0.428613	0.143134	0.00153223	0.0045246	1	0.363927
ASTE000335	YES	10.6378	0.002762	0.00592147	0.634821	0.176688	0.00882399	0.0194978	1	0.418922
ASTE000336	NO	NA	0.207405	0.35214	1	1	0.284547	0.411034	1	1
ASTE000337	NO	NA	0.709015	0.445354	1	1	0.821299	0.498031	1	1
ASTE000338	NO	NA	0.513199	0.301533	0.999982	1	0.624518	0.361311	1	1
ASTE000339	YES	12.38	0.0288812	0.0041373	0.386838	0.559509	0.0542232	0.0155869	1	0.955
ASTE000340	YES	16.2323	0.000321068	0.000564262	0.170135	0.00343631	0.00227691	0.00564411	1	0.0384239
ASTE000341	YES	4.33692	0.00148774	0.000185111	0.117806	0.0279187	0.00577589	0.00360807	0.933922	0.125118
ASTE000342	YES	2.63111	0.00686433	0.00963955	0.192305	0.0655326	0.017264	0.0265747	1	0.215657
ASTE000343	NO	NA	0.245681	0.0440172	0.977157	1	0.329243	0.0790546	1	1
ASTE000344	YES	3.89942	9.17796e-06	9.0435e-05	0.0643752	0.000677892	0.000377114	0.00286007	0.794636	0.0178621
ASTE000345	YES	5.56083	0.000121065	0.000570367	0.0160949	0.00831782	0.00123595	0.0056611	0.750691	0.0615616
ASTE000346	NO	NA	0.907655	0.499228	0.999679	1	0.968754	0.548312	1	1
ASTE000347	NO	NA	0.846487	0.540418	1	1	0.936351	0.585697	1	1
ASTE000348	YES	4.81129	0.000523344	0.000400395	0.363252	0.0110131	0.0029801	0.00489023	1	0.0722549
ASTE000349	NO	NA	0.816782	0.394673	1	1	0.915462	0.450698	1	1
ASTE000350	NO	NA	0.106292	0.130551	0.999987	0.789188	0.161928	0.183774	1	1
ASTE000351	NO	NA	0.0679015	0.0387313	0.999338	0.789188	0.1111	0.0719918	1	1
ASTE000354	NO	NA	0.0534783	0.00063102	0.65214	0.321817	0.0905734	0.0059046	1	0.635648
ASTE000355	YES	5.52755	0.00758279	0.00283117	0.904469	0.72548	0.0187663	0.0124863	1	1
ASTE000356	YES	2.17928	0.00134837	0.000246015	0.113992	0.0126403	0.00535164	0.00406735	0.926096	0.0784969
ASTE000357	YES	4.27062	0.000490917	0.0176955	0.339084	0.143134	0.00291655	0.0403906	1	0.363927
ASTE000358	NO	NA	0.0747347	0.0905429	0.946302	0.72548	0.120309	0.137466	1	1
ASTE000359	YES	2.65421	0.00244471	0.000468487	0.313462	0.082509	0.00811553	0.00523849	1	0.251324
ASTE000360	NO	NA	0.380138	0.00632112	0.828774	1	0.481057	0.0204181	1	1
ASTE000361	YES	0.314115	0.00629103	0.00408827	0.812396	0.239881	0.0160598	0.0154813	1	0.520206
ASTE000362	YES	6.14266	7.91214e-05	0.000428455	0.0924989	0.00343631	0.00104604	0.00497773	0.885213	0.0384239
ASTE000363	NO	NA	0.297072	0.0908436	1	1	0.387262	0.137847	1	1
ASTE000364	NO	NA	0.892693	0.0772618	0.915018	0.128563	0.962505	0.12134	1	0.338209
ASTE000365	YES	0.278661	0.0288812	0.00395739	0.785223	0.176688	0.0542232	0.0151878	1	0.418922
ASTE000366	NO	NA	0.360464	0.0576692	0.999161	1	0.458095	0.0968356	1	1
ASTE000367	NO	NA	0.0194404	0.403581	1	0.0655326	0.0391872	0.458708	1	0.215657
ASTE000368	YES	6.45382	0.00521835	0.0374101	0.91259	0.559509	0.014106	0.070158	1	0.955
ASTE000369	YES	23.9133	0.0160872	0.00131233	0.750734	0.216927	0.0339112	0.008323	1	0.485315
ASTE000370	NO	NA	0.117375	0.0464271	0.945357	0.321817	0.17652	0.0820493	1	0.635648
ASTE000371	YES	6.11602	1.66443e-05	4.25872e-05	0.233083	0.073586	0.00049272	0.00245331	1	0.232288
ASTE000372	NO	NA	0.529879	0.229622	1	1	0.641934	0.288561	1	1
ASTE000373	NO	NA	0.18341	0.0354391	0.991052	1	0.256764	0.0672899	1	1
ASTE000374	YES	9.14629	3.24185e-05	0.000132622	0.749863	0.0458769	0.000667463	0.00325139	1	0.171162
ASTE000375	YES	4.26235	0.000970059	0.000177774	0.0491165	0.00538926	0.00426339	0.00355018	0.764382	0.0488424
ASTE000376	NO	NA	0.529879	0.649218	1	1	0.641934	0.686233	1	1
ASTE000377	YES	6.09874	0.000591937	0.0116283	0.858763	0.0189229	0.00309084	0.0302272	1	0.0999997
ASTE000378	NO	NA	0.0684273	0.141579	0.999995	1	0.111623	0.195986	1	1
ASTE000379	NO	NA	0.036496	0.0313939	0.478328	0.0406133	0.0661835	0.0614543	1	0.158757
ASTE000380	YES	6.05767	0.00155536	4.92028e-05	0.0964782	0.00721011	0.00583928	0.00248573	0.899278	0.0568764
ASTE000381	YES	4.71292	0.000591937	0.0117354	0.204687	0.0165688	0.00309084	0.0304363	1	0.0920011
ASTE000382	YES	14.7457	0.0298249	9.63119e-05	0.346511	0.0923805	0.0556552	0.00293604	1	0.271442
ASTE000383	NO	NA	0.05494	0.121129	0.998338	1	0.0926354	0.173086	1	1
ASTE000384	NO	NA	0.0832191	0.00800848	0.997621	1	0.131512	0.0236474	1	1
ASTE000385	YES	6.04843	0.0176702	0.00141599	0.0919185	0.0144838	0.0367714	0.00861491	0.885213	0.0847656
ASTE000386	YES	5.81155	0.000179344	0.000227926	0.10682	0.0189229	0.00162203	0.00394954	0.918439	0.0999997
ASTE000387	NO	NA	0.280868	0.00471868	0.829122	0.930544	0.369225	0.0169227	1	1
ASTE000388	NO	NA	0.143995	0.250202	0.991932	0.447203	0.209576	0.309604	1	0.814221
ASTE000389	YES	9.96871	0.00659374	0.000411902	0.493322	0.159138	0.0166496	0.00489925	1	0.390992
ASTE000390	NO	NA	0.998913	0.358634	1	1	1	0.417203	1	1
ASTE000393	YES	4.7737	0.000368189	0.00151068	0.0743179	0.00343631	0.00230787	0.00893304	0.834355	0.0384239
ASTE000394	NO	NA	1	0.0255809	0.858232	0.72548	1	0.0528811	1	1
ASTE000395	YES	0.0143024	1.37409e-10	8.93629e-05	0.0103571	0.000334569	1.56413e-06	0.00286007	0.750691	0.0131779
ASTE000396	YES	23.8827	0.0450589	0.0206687	0.476901	0.239881	0.0786303	0.0452968	1	0.520206
ASTE000398	YES	2.00185	0.00173709	0.00184774	0.770096	0.195908	0.00629324	0.0098983	1	0.45124
ASTE000399	NO	NA	0.637281	0.0620277	0.985644	1	0.75095	0.102372	1	1
ASTE000400	NO	NA	0.0417032	0.0672766	0.774753	0.337915	0.0736894	0.109012	1	0.662844
ASTE000403	NO	NA	0.80771	0.350333	0.996687	1	0.909338	0.409262	1	1
ASTE000404	NO	NA	0.978781	0.372661	0.999898	1	1	0.430442	1	1
ASTE000405	NO	NA	0.190111	0.496274	0.999999	0.789188	0.264713	0.54549	1	1
ASTE000406	YES	15.8902	0.00295201	0.0255271	0.777709	0.103285	0.00928766	0.0528222	1	0.292462
ASTE000407	YES	5.00905	0.00413593	0.000903773	0.115077	0.0165688	0.0117787	0.00695582	0.927662	0.0920011
ASTE000408	YES	3.38905	0.000405563	0.000767005	0.241715	0.0655326	0.00250218	0.00641029	1	0.215657
ASTE000409	NO	NA	0.677619	0.730939	1	1	0.791066	0.759982	1	1
ASTE000410	NO	NA	0.0841082	0.0203169	0.891899	1	0.132844	0.0447152	1	1
ASTE000411	YES	2.40173	0.00479111	0.00888033	0.221673	0.103285	0.0132211	0.0252649	1	0.292462
ASTE000412	YES	1.45461	0.000187496	0.00348028	0.164432	0.00721011	0.00162203	0.0140036	1	0.0568764
ASTE000413	YES	16.4368	1.66443e-05	0.0135907	0.279613	0.0102962	0.00049272	0.0337706	1	0.070945
ASTE000415	NO	NA	0.0201652	0.0830874	0.951699	0.857464	0.0404405	0.128346	1	1
ASTE000417	YES	23.2063	2.13153e-05	0.00296631	0.0760935	0.00623904	0.000591786	0.0127908	0.835456	0.0526457
ASTE000418	YES	22.2058	0.0063516	0.000610538	0.143024	0.0215766	0.0161927	0.00583033	0.980013	0.108006
ASTE000419	YES	15.5694	0.0002051	0.0127403	0.437165	0.073586	0.00162203	0.0322345	1	0.232288
ASTE000420	YES	7.31843	0.0144406	0.0342294	0.227485	0.0619038	0.0309329	0.0654736	1	0.210406
ASTE000421	YES	1.07272	3.38921e-05	0.000214953	0.014158	0.00132851	0.000667463	0.00384115	0.750691	0.0247099
ASTE000422	YES	3.86627	0.000566201	0.0154257	0.912401	0.239881	0.00308229	0.0366961	1	0.520206
ASTE000423	YES	3.82703	0.00423829	0.00062115	0.0652139	0.0144838	0.0119832	0.00585795	0.797207	0.0847656
ASTE000424	NO	NA	0.661157	0.24864	1	1	0.775152	0.308208	1	1
ASTE000425	YES	4.86887	0.000175974	0.0002739	0.0964512	0.00252242	0.00162203	0.0042827	0.899278	0.0332709
ASTE000426	YES	21.8084	0.00325305	0.00185549	0.580506	0.0262409	0.00997025	0.0098983	1	0.123379
ASTE000427	NO	NA	0.238445	0.00370445	0.972649	0.559509	0.321172	0.0145607	1	0.955
ASTE000428	NO	NA	0.759012	0.0778735	0.906786	0.1093	0.867553	0.122065	1	0.3072
ASTE000429	YES	20.9658	0.00162299	0.00601742	0.151893	0.159138	0.00596335	0.0197225	0.997971	0.390992
ASTE000430	YES	24.1752	0.0229456	0.0144191	0.873248	0.216927	0.0452042	0.0351011	1	0.485315
ASTE000431	YES	4.38379	1.52396e-07	0.000498478	0.0163929	0.00183768	9.07964e-05	0.00536983	0.750691	0.0285769
ASTE000432	YES	2.18652	0.000884864	0.000321668	0.0535103	0.00538926	0.0040779	0.00448595	0.764382	0.0488424
ASTE000433	YES	3.79911	0.00442256	0.0126257	0.727304	0.292172	0.0123508	0.0320326	1	0.59709
ASTE000434	YES	26.274	0.0418832	0.00775763	0.555715	0.0144838	0.0738013	0.0231812	1	0.0847656
ASTE000435	YES	5.2079	0.000927882	0.190445	0.978635	0.00538926	0.00420465	0.247753	1	0.0488424
ASTE000436	YES	3.62972	0.0121303	0.000995431	0.182982	0.0165688	0.0271489	0.00728809	1	0.0920011
ASTE000437	YES	3.87885	0.000116021	0.00091884	0.0525724	0.0215766	0.00120499	0.00700546	0.764382	0.108006
ASTE000440	YES	5.07804	0.000176424	0.00262417	0.262833	0.195908	0.00162203	0.0120108	1	0.45124
ASTE000441	YES	4.19015	0.000566201	0.00408691	0.159506	0.0215766	0.00308229	0.0154813	1	0.108006
ASTE000442	NO	NA	0.0854361	0.033628	0.78078	0.128563	0.134474	0.0645514	1	0.338209
ASTE000443	YES	5.0402	3.88587e-06	0.000490766	0.0629272	0.0110131	0.000278575	0.00533053	0.787036	0.0722549
ASTE000444	NO	NA	0.0283405	0.0268753	0.590795	0.0874448	0.0534549	0.0547952	1	0.2648
ASTE000445	YES	4.81094	0.0185693	0.00300862	0.582892	0.38893	0.0381534	0.01287	1	0.729236
ASTE000446	NO	NA	0.939369	0.196548	1	1	0.985515	0.253922	1	1
ASTE000449	YES	2.85792	0.000368189	0.0012566	0.0574235	0.00252242	0.00230787	0.00813647	0.770545	0.0332709
ASTE000450	YES	11.6536	0.0183725	0.000390822	0.876277	0.0517443	0.0378721	0.00485139	1	0.184931
ASTE000451	YES	4.96704	0.000337506	8.06349e-06	0.0121179	0.000478277	0.00227691	0.00163746	0.750691	0.015081
ASTE000454	NO	NA	0.00425621	0.0989901	0.998949	1	0.0119981	0.147507	1	1
ASTE000455	YES	13.4773	8.02552e-05	0.139565	0.995453	0.0215766	0.00105857	0.193764	1	0.108006
ASTE000456	NO	NA	0.0352147	0.0606035	0.719932	0.535676	0.06429	0.100503	1	0.932497
ASTE000457	YES	14.7677	0.0163512	0.00100145	0.36116	0.0135621	0.0344167	0.00731167	1	0.083447
ASTE000458	YES	6.19771	0.00847658	0.00127293	0.785685	0.666112	0.020395	0.00822344	1	1
ASTE000459	YES	6.37229	1.74008e-05	0.00447315	0.148044	0.0110131	0.00049272	0.0163776	0.99053	0.0722549
ASTE000460	NO	NA	0.179857	0.333987	0.999892	1	0.25263	0.393518	1	1
ASTE000461	NO	NA	0.806572	0.512127	1	1	0.909295	0.559803	1	1
ASTE000462	YES	2.34492	0.00351548	0.00383736	0.422718	0.082509	0.0106033	0.0149081	1	0.251324
ASTE000463	YES	3.65155	0.00224572	0.00159509	0.0536989	0.00432332	0.00769408	0.00920734	0.764382	0.0445361
ASTE000464	YES	8.13616	0.00101224	0.00330831	0.314222	0.143134	0.00437444	0.0135853	1	0.363927
ASTE000465	NO	NA	0.153795	0.0928474	0.904438	0.40784	0.221797	0.140189	1	0.760059
ASTE000466	NO	NA	0.423608	0.333528	0.981179	0.666112	0.529312	0.393017	1	1
ASTE000467	NO	NA	0.748593	0.159175	0.958555	0.371471	0.859255	0.215138	1	0.711622
ASTE000468	YES	2.86443	3.37654e-05	0.00253588	0.336898	0.0144838	0.000667463	0.0117751	1	0.0847656
ASTE000469	YES	6.84101	0.000116021	0.0015652	0.0997591	0.00294686	0.00120499	0.00910872	0.904668	0.0364214
ASTE000470	YES	4.60708	2.84654e-06	0.00111482	0.0328152	0.00399969	0.000274712	0.00763998	0.752304	0.0416545
ASTE000471	NO	NA	0.106284	0.164966	0.9994	1	0.161928	0.220841	1	1
ASTE000472	YES	1.52486	0.0117173	0.00942433	0.814007	0.115314	0.0263755	0.0261779	1	0.314626
ASTE000473	YES	9.22632	0.0239017	0.0127143	0.722017	0.159138	0.0468123	0.0322043	1	0.390992
ASTE000474	NO	NA	0.0239017	0.155076	0.999847	1	0.0468123	0.210975	1	1
ASTE000475	YES	9.35203	0.000927882	0.00444772	0.489462	0.0517443	0.00420465	0.0163213	1	0.184931
ASTE000476	NO	NA	0.0393109	0.0829698	0.99757	0.38893	0.0703026	0.128182	1	0.729236
ASTE000477	NO	NA	0.876961	0.965862	0.999999	1	0.956173	0.970895	1	1
ASTE000478	NO	NA	0.270369	0.313772	1	1	0.357446	0.373644	1	1
ASTE000479	NO	NA	0.410775	0.177061	1	1	0.515472	0.233679	1	1
ASTE000480	NO	NA	0.0390459	0.0689394	0.381862	0.0923805	0.0698836	0.111011	1	0.271442
ASTE000481	NO	NA	0.318292	0.241924	1	1	0.411577	0.301491	1	1
ASTE000482	YES	3.42821	0.000352847	0.000407324	0.142605	0.0358989	0.00227691	0.00489839	0.980013	0.146728
ASTE000483	NO	NA	0.0534783	0.0154598	0.983337	1	0.0905734	0.0367465	1	1
ASTE000484	YES	5.60098	0.000566201	1.86607e-05	0.031074	0.00183768	0.00308229	0.002023	0.752304	0.0285769
ASTE000485	NO	NA	0.00628458	0.078263	0.998238	0.894004	0.0160542	0.122507	1	1
ASTE000486	YES	3.72887	0.0127032	0.000476822	0.860449	0.115314	0.0280125	0.00526446	1	0.314626
ASTE000487	YES	3.53965	0.0489092	0.000412859	0.632326	0.264912	0.0845586	0.00489925	1	0.558321
ASTE000488	YES	6.43446	0.0002051	0.00186666	0.338189	0.0458769	0.00162203	0.00991055	1	0.171162
ASTE000489	YES	6.77074	6.64944e-05	0.000597144	0.160127	0.0126403	0.000897871	0.00578001	1	0.0784969
ASTE000490	YES	14.5149	0.00376511	0.110099	0.967066	0.031683	0.0110147	0.160871	1	0.135378
ASTE000492	NO	NA	0.0764207	0.0798676	0.807019	0.159138	0.12259	0.124458	1	0.390992
ASTE000493	NO	NA	0.91729	0.611867	0.999947	1	0.971598	0.651106	1	1
ASTE000495	YES	15.9363	0.0379731	0.0223247	0.974398	1	0.0683504	0.0477763	1	1
ASTE000496	NO	NA	0.708131	0.303665	0.999949	1	0.821092	0.363204	1	1
ASTE000497	NO	NA	0.999906	0.141083	0.999565	1	1	0.19537	1	1
ASTE000498	YES	4.89586	0.0373299	0.00279694	0.702145	0.292172	0.0674271	0.0124317	1	0.59709
ASTE000500	YES	4.97146	0.00395241	0.0105047	0.89808	0.930544	0.0113583	0.0282417	1	1
ASTE000503	NO	NA	0.740445	0.651364	0.999955	1	0.851362	0.688182	1	1
ASTE000506	NO	NA	0.00205858	0.137871	0.999802	0.321817	0.00720344	0.191927	1	0.635648
ASTE000507	NO	NA	0.999991	0.574615	0.975877	1	1	0.616596	1	1
ASTE000508	YES	13.4021	3.38921e-05	0.0104872	0.634729	0.00343631	0.000667463	0.028208	1	0.0384239
ASTE000509	YES	15.6457	0.00503471	0.0516715	0.709889	0.0458769	0.0137303	0.0892664	1	0.171162
ASTE000510	YES	16.754	0.00561689	0.0940773	0.761638	0.0358989	0.014942	0.14167	1	0.146728
ASTE000511	NO	NA	0.329425	0.0544041	0.999768	1	0.424289	0.0926653	1	1
ASTE000512	YES	3.89944	0.00425621	0.00430063	0.238977	0.033791	0.0119981	0.0159772	1	0.143309
ASTE000513	YES	3.91008	4.0625e-06	0.00379848	0.0572526	0.00538926	0.000278575	0.0148111	0.770545	0.0488424
ASTE000514	YES	15.4132	1.66443e-05	0.0024058	0.0267227	0.000400455	0.00049272	0.0114391	0.752304	0.014471
ASTE000515	YES	15.0538	3.88587e-06	0.0015956	0.137935	0.00156402	0.000278575	0.00920734	0.975292	0.0266515
ASTE000516	NO	NA	0.305894	0.506029	1	1	0.397443	0.554339	1	1
ASTE000518	NO	NA	0.0598957	0.0586461	0.999517	0.239881	0.0996628	0.0979989	1	0.520206
ASTE000519	YES	4.83075	0.000347381	2.33945e-05	0.00598215	8.924e-05	0.00227691	0.00212351	0.750691	0.00979821
ASTE000520	NO	NA	0.0889555	0.241146	1	1	0.138995	0.30072	1	1
ASTE000521	YES	5.75708	0.00265577	0.00609264	0.378277	0.082509	0.00855423	0.0198775	1	0.251324
ASTE000522	NO	NA	0.0569822	0.0438405	0.99985	0.666112	0.0954848	0.0788866	1	1
ASTE000523	NO	NA	0.464591	0.413677	1	1	0.571785	0.468266	1	1
ASTE000524	NO	NA	0.999999	0.142031	0.937594	1	1	0.196539	1	1
ASTE000526	NO	NA	0.0433284	0.137361	0.999653	0.666112	0.075995	0.191334	1	1
ASTE000527	YES	4.59263	0.000566201	0.000292679	0.172019	0.00183768	0.00308229	0.00434106	1	0.0285769
ASTE000528	NO	NA	0.0472358	0.0497199	0.953694	1	0.0819857	0.0865783	1	1
ASTE000529	NO	NA	0.874356	0.03934	0.803942	0.239881	0.95498	0.0728142	1	0.520206
ASTE000530	YES	3.14587	0.013863	0.0224694	0.987267	0.467656	0.0298925	0.0480107	1	0.835556
ASTE000531	YES	8.01428	0.0109373	0.0314511	0.511196	0.0923805	0.0249798	0.0615152	1	0.271442
ASTE000532	YES	2.49858	0.00729155	0.0498196	0.998357	0.321817	0.0181698	0.0867022	1	0.635648
ASTE000535	YES	5.4358	0.00322854	0.0249331	0.374638	0.073586	0.00992329	0.051895	1	0.232288
ASTE000536	YES	5.53388	0.000352847	0.00627068	0.297989	0.0110131	0.00227691	0.0203244	1	0.0722549
ASTE000537	YES	6.254	0.000196182	0.00393648	0.208453	0.00957921	0.00162203	0.0151535	1	0.0668548
ASTE000538	YES	2.12222	0.00140699	0.00105802	0.29586	0.0279187	0.00555141	0.00746183	1	0.125118
ASTE000539	NO	NA	0.0960221	0.0123361	0.977155	1	0.148488	0.0315166	1	1
ASTE000540	NO	NA	0.353377	0.172311	1	1	0.4508	0.22865	1	1
ASTE000541	YES	2.58729	6.13385e-05	0.00015718	0.0166962	0.00464696	0.000871836	0.00342305	0.750691	0.0452492
ASTE000542	YES	3.13636	1.7283e-05	0.00118986	0.0572812	2.11319e-05	0.00049272	0.00789289	0.770545	0.00775949
ASTE000543	YES	2.98293	0.000847995	0.0019793	0.100331	0.00103955	0.00394472	0.0102411	0.905534	0.0223689
ASTE000544	YES	0.195095	3.37654e-05	0.0144008	0.661273	0.0432451	0.000667463	0.0350716	1	0.167835
ASTE000545	NO	NA	0.686627	0.488161	1	1	0.799988	0.537454	1	1
ASTE000546	NO	NA	0.0106635	0.0614234	0.934379	0.264912	0.0244378	0.101606	1	0.558321
ASTE000547	YES	14.4833	0.00122166	0.0036696	0.259772	0.00464696	0.00498011	0.0145089	1	0.0452492
ASTE000548	NO	NA	0.207405	0.179968	0.96749	1	0.284547	0.236884	1	1
ASTE000549	NO	NA	0.102355	0.0216458	0.689089	0.306994	0.156812	0.0467897	1	0.622686
ASTE000550	NO	NA	0.417287	0.499101	1	1	0.522607	0.548226	1	1
ASTE000551	NO	NA	0.0210054	0.0823343	0.970116	0.40784	0.04186	0.127356	1	0.760059
ASTE000552	NO	NA	0.449312	0.265938	1	1	0.555531	0.325467	1	1
ASTE000553	NO	NA	0.0764207	0.0383691	0.990104	1	0.12259	0.0714821	1	1
ASTE000554	NO	NA	0.529879	0.8221	1	1	0.641934	0.842225	1	1
ASTE000555	NO	NA	0.136406	0.0267541	0.999582	0.467656	0.200117	0.0546166	1	0.835556
ASTE000556	YES	4.11115	0.00392881	0.0120803	0.37473	0.00721011	0.0112962	0.0310578	1	0.0568764
ASTE000557	NO	NA	0.62593	0.162562	1	1	0.740173	0.218548	1	1
ASTE000558	YES	3.68733	0.0127032	0.00651347	0.0807331	0.031683	0.0280125	0.0207509	0.849243	0.135378
ASTE000559	NO	NA	0.122707	0.0335076	0.939749	1	0.182968	0.0644176	1	1
ASTE000560	YES	26.2805	0.000546356	0.00124176	0.252235	0.00831782	0.00305011	0.00809073	1	0.0615616
ASTE000561	YES	0.900285	0.00129669	0.0140465	0.553535	0.0165688	0.00520274	0.0345039	1	0.0920011
ASTE000562	YES	4.16727	1.66443e-05	0.00141502	0.596797	0.073586	0.00049272	0.00861491	1	0.232288
ASTE000563	YES	6.54443	1.00102e-07	0.000279278	0.0195294	0.00010854	8.73589e-05	0.00430179	0.750691	0.00979821
ASTE000564	YES	6.10638	0.000352847	0.00185295	0.208045	0.0165688	0.00227691	0.0098983	1	0.0920011
ASTE000565	YES	3.26588	0.0265707	0.0098948	0.593357	0.216927	0.0510731	0.0270291	1	0.485315
ASTE000566	YES	6.92847	0.000591937	0.0043698	0.250115	0.0406133	0.00309084	0.0161656	1	0.158757
ASTE000567	NO	NA	0.23903	0.758284	1	1	0.321693	0.784876	1	1
ASTE000568	NO	NA	0.380138	0.591859	1	1	0.481057	0.632535	1	1
ASTE000570	NO	NA	0.64419	0.0798732	0.999994	1	0.758855	0.124458	1	1
ASTE000571	YES	4.50408	0.000337136	0.000893132	0.158575	0.0458769	0.00227691	0.00689724	1	0.171162
ASTE000572	YES	3.94199	0.00439052	0.00115113	0.454038	0.195908	0.0123401	0.00773182	1	0.45124
ASTE000573	YES	5.2181	0.00668882	0.0146457	0.715792	0.292172	0.016871	0.0355084	1	0.59709
ASTE000574	NO	NA	0.445454	0.205896	0.999963	1	0.551272	0.263724	1	1
ASTE000575	YES	3.21692	0.0027554	0.000911653	0.0690873	0.000524141	0.00882399	0.00698004	0.816493	0.0162569
ASTE000576	YES	4.04002	0.000154581	0.0042291	0.136411	0.082509	0.00150521	0.0157991	0.975292	0.251324
ASTE000577	NO	NA	0.520335	0.257611	0.991848	0.186298	0.632256	0.31681	1	0.439237
ASTE000578	NO	NA	0.186905	0.238323	0.999333	1	0.260664	0.297656	1	1
ASTE000579	YES	6.89209	0.00469923	0.041566	0.190992	0.0279187	0.0129833	0.0757459	1	0.125118
ASTE000580	YES	5.25294	0.0171075	0.000450428	0.643735	0.264912	0.0357625	0.0051221	1	0.558321
ASTE000581	NO	NA	0.190081	0.00352982	0.965894	0.930544	0.264704	0.0141578	1	1
ASTE000582	YES	3.79244	0.0154169	0.0260239	0.385491	0.103285	0.0327347	0.0535582	1	0.292462
ASTE000583	NO	NA	0.0167575	0.0555147	0.989491	1	0.0351226	0.0941553	1	1
ASTE000586	YES	18.1626	0.0283956	0.0204074	0.880917	0.666112	0.0535303	0.0448364	1	1
ASTE000587	NO	NA	0.451226	0.697135	1	1	0.556567	0.729231	1	1
ASTE000588	YES	16.6516	0.00113144	0.0105795	0.30897	0.121938	0.00471763	0.0283892	1	0.330246
ASTE000589	YES	3.21165	0.000302829	0.00123642	0.0496873	0.000478277	0.00224421	0.00807935	0.764382	0.015081
ASTE000590	YES	3.28462	0.000884864	0.00274277	0.316707	0.0215766	0.0040779	0.0123014	1	0.108006
ASTE000594	NO	NA	0.0598957	0.180172	0.877646	1	0.0996628	0.237081	1	1
ASTE000595	YES	15.7059	0.000199846	0.00025868	0.0303215	0.000478277	0.00162203	0.00414574	0.752304	0.015081
ASTE000596	NO	NA	0.874356	0.549045	1	1	0.95498	0.593438	1	1
ASTE000597	YES	15.4334	0.0175181	0.000399964	0.0923405	0.058275	0.0365083	0.00489023	0.885213	0.199502
ASTE000598	NO	NA	0.132867	0.309368	1	1	0.195674	0.369166	1	1
ASTE000599	YES	4.71397	0.00254954	0.00241604	0.0475715	0.0358989	0.00829061	0.0114638	0.764382	0.146728
ASTE000600	NO	NA	0.129173	0.0193154	0.817167	1	0.191107	0.0430184	1	1
ASTE000601	NO	NA	0.88566	0.995437	0.999524	1	0.959652	0.996137	1	1
ASTE000602	YES	19.5049	0.0198423	0.00860083	0.113449	0.0102962	0.0399267	0.0248137	0.926096	0.070945
ASTE000603	NO	NA	0.564812	0.0492486	0.987797	1	0.676265	0.0859021	1	1
ASTE000604	YES	7.79974	0.000495913	4.7117e-05	0.108167	0.0110131	0.00294162	0.00248409	0.918687	0.0722549
ASTE000605	YES	5.2095	0.000196272	0.000891638	0.321978	0.264912	0.00162203	0.0068965	1	0.558321
ASTE000606	NO	NA	0.816782	0.110243	0.935504	1	0.915462	0.160971	1	1
ASTE000607	NO	NA	0.0510157	0.173668	0.999357	1	0.0874961	0.229948	1	1
ASTE000608	YES	3.57941	0.00884512	0.0219297	0.862444	0.292172	0.0210416	0.047276	1	0.59709
ASTE000610	YES	4.8261	0.00374459	0.00705639	0.0314817	0.00399969	0.0110147	0.021815	0.752304	0.0416545
ASTE000611	YES	5.58658	0.00376511	0.000117614	0.0538047	0.00721011	0.0110147	0.00309193	0.764382	0.0568764
ASTE000612	NO	NA	0.106292	0.0583324	0.805604	0.103285	0.161928	0.0976467	1	0.292462
ASTE000613	NO	NA	0.999125	0.540169	0.999966	1	1	0.585483	1	1
ASTE000614	NO	NA	0.998654	0.299973	0.949962	1	1	0.359918	1	1
ASTE000615	YES	15.5062	2.82624e-05	0.00134981	0.299054	0.0874448	0.000667463	0.00842837	1	0.2648
ASTE000616	NO	NA	0.171398	0.0327437	0.983892	1	0.242665	0.0633664	1	1
ASTE000617	YES	3.64072	2.41664e-05	0.00100509	0.0529548	0.00776396	0.0006581	0.00731167	0.764382	0.0609498
ASTE000618	NO	NA	0.677789	0.18999	1	1	0.791066	0.247265	1	1
ASTE000619	NO	NA	0.569259	0.4145	1	1	0.679534	0.468887	1	1
ASTE000620	YES	13.9791	0.00270268	0.0273689	0.476838	0.115314	0.00868565	0.0554539	1	0.314626
ASTE000621	NO	NA	0.698122	0.59342	0.999993	1	0.811884	0.633728	1	1
ASTE000625	NO	NA	0.872621	0.664562	1	1	0.954553	0.700176	1	1
ASTE000628	NO	NA	0.20716	0.321915	1	0.72548	0.284547	0.381982	1	1
ASTE000629	NO	NA	0.988928	0.154174	0.700323	1	1	0.209924	1	1
ASTE000630	NO	NA	0.494032	0.199062	1	1	0.603452	0.256501	1	1
ASTE000631	YES	1.56184	0.013863	0.0159141	0.827576	0.38893	0.0298925	0.0375252	1	0.729236
ASTE000632	YES	4.25756	0.00219763	0.00334303	0.514529	0.143134	0.00754392	0.0136933	1	0.363927
ASTE000633	YES	4.06972	0.000884864	0.00195126	0.122367	0.00170085	0.0040779	0.0101746	0.942	0.0285769
ASTE000634	YES	6.96429	0.00728579	0.00445352	0.100189	0.0189229	0.0181674	0.0163267	0.905534	0.0999997
ASTE000636	NO	NA	0.151226	0.0720444	0.999255	0.666112	0.218674	0.115028	1	1
ASTE000637	NO	NA	0.792274	0.908943	0.999998	1	0.897984	0.919443	1	1
ASTE000638	NO	NA	0.303351	0.172706	0.998929	0.638487	0.394408	0.229021	1	1
ASTE000639	NO	NA	0.219358	0.211576	0.995642	0.216927	0.298643	0.269815	1	0.485315
ASTE000640	NO	NA	0.0556701	0.0755648	0.711876	0.103285	0.0935333	0.11935	1	0.292462
ASTE000641	YES	13.6709	0.00569788	0.0222633	0.747014	0.103285	0.015038	0.0476965	1	0.292462
ASTE000642	NO	NA	0.00822101	0.0581407	0.643237	0.354012	0.0200085	0.0974118	1	0.681964
ASTE000643	YES	0.0462971	0.00488729	0.00255711	0.543879	0.0406133	0.0134312	0.0118275	1	0.158757
ASTE000644	YES	3.71526	0.00488729	0.00145454	0.428152	0.103285	0.0134312	0.00872802	1	0.292462
ASTE000645	YES	16.3167	0.00109271	0.0118877	0.20965	0.00399969	0.00457966	0.0307135	1	0.0416545
ASTE000646	YES	12.0279	0.0046748	0.00239977	0.560012	0.143134	0.0129473	0.0114247	1	0.363927
ASTE000647	YES	13.7037	0.00143966	0.0428356	0.97274	0.0110131	0.00566656	0.0775196	1	0.0722549
ASTE000648	YES	6.26682	0.00594561	0.0023223	0.653929	0.0458769	0.0154377	0.0112358	1	0.171162
ASTE000649	NO	NA	0.11716	0.125178	0.997985	0.610862	0.17622	0.177824	1	1
ASTE000650	YES	15.9763	0.000175974	0.000135442	0.0657381	0.000478277	0.00162203	0.00328728	0.799583	0.015081
ASTE000651	NO	NA	0.138288	0.0929186	0.993979	0.354012	0.202592	0.140278	1	0.681964
ASTE000652	YES	0.927459	9.37566e-06	0.0034721	0.0985299	0.00144627	0.000377114	0.0139805	0.903057	0.026553
ASTE000653	NO	NA	0.0060706	0.0528694	0.956203	0.930544	0.0156835	0.0907478	1	1
ASTE000654	NO	NA	0.192704	0.0673491	0.999978	1	0.267702	0.109114	1	1
ASTE000655	NO	NA	0.0668389	0.092354	1	0.239881	0.109419	0.13961	1	0.520206
ASTE000656	YES	3.94823	0.000196182	0.00075131	0.152289	0.00623904	0.00162203	0.0063398	0.998142	0.0526457
ASTE000657	NO	NA	0.470717	0.361303	0.999857	1	0.578886	0.419394	1	1
ASTE000658	NO	NA	0.103702	0.00699238	0.685029	0.264912	0.158619	0.0216937	1	0.558321
ASTE000659	YES	5.88054	0.000116021	0.000187301	0.0157672	0.000400455	0.00120499	0.00361977	0.750691	0.014471
ASTE000660	NO	NA	0.917431	0.265353	0.997842	1	0.971598	0.324891	1	1
ASTE000661	YES	13.3598	0.00545015	0.0156456	0.219778	0.0215766	0.0146249	0.0370489	1	0.108006
ASTE000662	YES	4.86266	0.00366707	0.00183284	0.282749	0.0279187	0.0109101	0.00987839	1	0.125118
ASTE000667	NO	NA	0.131595	0.0217952	0.61742	0.128563	0.194009	0.0470501	1	0.338209
ASTE000668	YES	14.7596	0.00490355	0.0020897	0.271034	0.121938	0.0134499	0.0105769	1	0.330246
ASTE000669	YES	3.69306	0.00155536	0.00229822	0.685895	0.292172	0.00583928	0.0111845	1	0.59709
ASTE000670	YES	9.72047	0.00490355	0.00555838	0.925717	0.426749	0.0134499	0.0187192	1	0.780728
ASTE000671	YES	5.88745	0.000116021	0.0162793	0.133531	0.0144838	0.00120499	0.0380743	0.973254	0.0847656
ASTE000672	NO	NA	0.0279451	0.0789074	0.696311	0.128563	0.0529012	0.123278	1	0.338209
ASTE000673	NO	NA	0.646491	0.601074	1	1	0.760935	0.6404	1	1
ASTE000674	YES	15.4486	0.00309402	0.0189848	0.264659	0.00672457	0.00960961	0.042515	1	0.0561186
ASTE000675	NO	NA	0.451395	0.68041	1	1	0.556567	0.714625	1	1
ASTE000676	NO	NA	0.445454	0.464377	1	1	0.551272	0.515657	1	1
ASTE000677	NO	NA	0.215127	0.0228256	0.98631	1	0.293543	0.0485198	1	1
ASTE000678	NO	NA	0.00916959	0.0524364	1	1	0.0216821	0.0902695	1	1
ASTE000679	NO	NA	0.570133	0.824472	1	1	0.680132	0.844199	1	1
ASTE000680	YES	4.36404	0.000352847	0.000611612	0.112369	0.00464696	0.00227691	0.00583569	0.926096	0.0452492
ASTE000681	YES	5.28223	0.009242	0.00729279	0.487274	0.292172	0.0217224	0.0222671	1	0.59709
ASTE000682	NO	NA	0.186649	0.486209	1	1	0.260456	0.535875	1	1
ASTE000683	NO	NA	0.0225509	0.291686	0.999999	1	0.0445808	0.351443	1	1
ASTE000684	YES	15.9136	1.66443e-05	0.00140792	0.0527894	8.924e-05	0.00049272	0.00861171	0.764382	0.00979821
ASTE000685	YES	3.69456	0.0224576	0.0320904	0.606144	0.176688	0.044435	0.0623992	1	0.418922
ASTE000686	YES	3.3138	0.000108552	0.000390496	0.0753799	0.00183768	0.00120499	0.00485139	0.834532	0.0285769
ASTE000687	NO	NA	0.140381	0.23252	0.974105	1	0.205262	0.291624	1	1
ASTE000688	YES	3.66824	0.000348401	7.89688e-05	0.0228403	0.000677892	0.00227691	0.00279657	0.750691	0.0178621
ASTE000689	YES	2.43079	0.000552286	0.0383396	0.843934	0.789188	0.00307417	0.0714505	1	1
ASTE000690	YES	8.90445	0.00189501	0.00448221	0.915428	1	0.00669697	0.0164055	1	1
ASTE000691	NO	NA	0.0125821	0.146454	0.999616	1	0.0278913	0.201421	1	1
ASTE000692	YES	5.22831	3.30528e-05	9.99426e-05	0.631621	0.354012	0.000667463	0.00294727	1	0.681964
ASTE000693	NO	NA	0.803518	0.467203	1	1	0.907565	0.518038	1	1
ASTE000694	YES	4.97486	0.00101224	0.00605264	0.235367	0.058275	0.00437444	0.0197867	1	0.199502
ASTE000695	NO	NA	0.755356	0.212346	1	1	0.864664	0.270353	1	1
ASTE000696	NO	NA	0.735599	0.023194	0.990533	1	0.847245	0.0490388	1	1
ASTE000697	YES	11.2472	0.0176376	0.00974345	0.997003	1	0.0367171	0.026751	1	1
ASTE000698	NO	NA	0.133709	0.208291	0.99232	1	0.196566	0.26626	1	1
ASTE000700	YES	14.879	0.00376511	0.0375034	0.358654	0.031683	0.0110147	0.0702984	1	0.135378
ASTE000701	YES	5.28438	0.0178007	0.0333737	0.969599	0.159138	0.0369753	0.0642253	1	0.390992
ASTE000702	NO	NA	0.318893	0.451858	0.999965	1	0.412075	0.504314	1	1
ASTE000703	YES	19.079	0.000642135	0.00666917	0.158919	0.143134	0.00325508	0.0210875	1	0.363927
ASTE000704	NO	NA	0.567212	0.409684	1	1	0.67807	0.464392	1	1
ASTE000705	NO	NA	0.206212	0.0221905	0.982441	0.511843	0.283389	0.0476324	1	0.894565
ASTE000706	NO	NA	0.636583	0.597102	1	1	0.750593	0.636763	1	1
ASTE000707	YES	6.19839	0.0340761	0.0209197	0.271198	0.216927	0.0624518	0.0456624	1	0.485315
ASTE000708	NO	NA	0.026511	0.338121	0.99976	0.757334	0.0509755	0.397319	1	1
ASTE000709	NO	NA	0.954567	0.152188	0.999993	1	0.998148	0.207791	1	1
ASTE000710	YES	7.46711	0.00244331	0.000183031	0.585658	0.0923805	0.00811553	0.00359583	1	0.271442
ASTE000711	YES	7.49677	0.0193485	0.0168088	0.84669	0.38893	0.0391872	0.0389812	1	0.729236
ASTE000713	NO	NA	0.0260907	0.0913842	0.807488	0.0874448	0.0504229	0.138438	1	0.2648
ASTE000715	YES	4.56157	0.00172133	0.000117386	0.0791662	0.00957921	0.00626002	0.00309193	0.843963	0.0668548
ASTE000716	YES	3.51336	0.00181605	2.02089e-05	0.403759	0.143134	0.00647826	0.0020756	1	0.363927
ASTE000717	YES	3.93369	0.0173822	0.0312065	0.996236	0.72548	0.0363093	0.0611893	1	1
ASTE000718	YES	4.96434	6.15107e-06	6.91587e-06	0.67665	0.857464	0.000366585	0.00163746	1	1
ASTE000719	YES	2.2521	4.83328e-05	7.73039e-05	0.191501	0.0298009	0.000871836	0.00278465	1	0.132613
ASTE000720	NO	NA	0.0411538	0.137936	0.931255	0.38893	0.0728544	0.191993	1	0.729236
ASTE000721	YES	16.3859	5.48631e-05	0.0182524	0.733977	0.00623904	0.000871836	0.0412892	1	0.0526457
ASTE000722	YES	18.0257	0.0025139	0.0146021	0.806579	0.239881	0.00827762	0.0354328	1	0.520206
ASTE000723	NO	NA	0.0129069	0.0905963	0.971286	0.38893	0.0283257	0.137519	1	0.729236
ASTE000724	YES	5.87538	0.00845136	0.00405068	0.174103	0.0245631	0.020395	0.0153953	1	0.116259
ASTE000725	NO	NA	0.0921185	0.0696278	0.955415	1	0.143298	0.111961	1	1
ASTE000726	YES	13.7203	5.78295e-05	0.0620771	0.993485	0.00156402	0.000871836	0.102439	1	0.0266515
ASTE000727	YES	13.0113	0.00390578	0.000524387	0.229688	0.033791	0.0112962	0.00547694	1	0.143309
ASTE000728	YES	22.5492	0.00970381	0.032731	0.94859	1	0.0225392	0.0633527	1	1
ASTE000729	YES	5.36322	0.000337506	9.7909e-05	0.00710294	0.000192536	0.00227691	0.00293604	0.750691	0.0110133
ASTE000730	YES	5.6123	0.0041331	0.000141996	0.023829	0.00183768	0.0117787	0.00333954	0.752304	0.0285769
ASTE000732	NO	NA	0.720006	0.322773	1	1	0.831726	0.382801	1	1
ASTE000734	YES	24.5572	0.000811126	0.0201457	0.749604	0.082509	0.00383582	0.0444329	1	0.251324
ASTE000735	NO	NA	0.143933	0.293271	0.99916	0.535676	0.20954	0.353073	1	0.932497
ASTE000736	YES	16.8635	0.00234962	0.00492647	0.692309	0.031683	0.00795056	0.0173455	1	0.135378
ASTE000737	YES	3.60789	0.0122055	0.00791769	0.698174	0.216927	0.0272323	0.0234767	1	0.485315
ASTE000738	NO	NA	0.84825	0.936395	1	1	0.936985	0.943857	1	1
ASTE000739	NO	NA	0.0400092	0.167407	0.185247	0.00957921	0.0712046	0.223556	1	0.0668548
ASTE000740	NO	NA	0.0384088	0.0977278	0.808868	0.216927	0.0690364	0.145923	1	0.485315
ASTE000741	NO	NA	0.0738059	0.137317	1	1	0.118948	0.191295	1	1
ASTE000742	NO	NA	0.363417	0.503961	1	1	0.461642	0.552339	1	1
ASTE000743	NO	NA	0.924692	0.822175	1	1	0.975421	0.842226	1	1
ASTE000744	NO	NA	0.909597	0.681557	1	1	0.968754	0.715565	1	1
ASTE000745	NO	NA	0.297521	0.18071	0.999932	1	0.387314	0.237649	1	1
ASTE000746	YES	5.62209	0.000490917	0.0150979	0.379869	0.0358989	0.00291655	0.0362115	1	0.146728
ASTE000747	YES	4.49846	0.00124266	0.00112128	0.156612	0.0215766	0.00505004	0.00765958	1	0.108006
ASTE000748	YES	1.76454	0.00647363	0.037704	0.95115	0.321817	0.0164082	0.0705664	1	0.635648
ASTE000749	NO	NA	0.304904	0.585041	1	1	0.396233	0.62613	1	1
ASTE000750	NO	NA	0.736438	0.22418	0.999993	1	0.847354	0.282847	1	1
ASTE000751	YES	3.04071	0.00140699	0.0107153	0.940325	0.306994	0.00555141	0.0286521	1	0.622686
ASTE000752	YES	3.00667	0.00654644	0.00653853	0.38573	0.0215766	0.0165706	0.0208105	1	0.108006
ASTE000753	NO	NA	0.903151	0.523052	1	1	0.966582	0.569931	1	1
ASTE000754	YES	25.2285	0.00116854	0.000807286	0.294716	0.0298009	0.00483866	0.00659207	1	0.132613
ASTE000755	NO	NA	0.0288066	0.0407058	0.958777	0.857464	0.0541342	0.0746803	1	1
ASTE000756	NO	NA	0.180428	0.159635	1	1	0.25315	0.215655	1	1
ASTE000757	YES	5.70454	0.0134867	0.000479284	0.786881	0.292172	0.0292195	0.00527507	1	0.59709
ASTE000758	YES	4.6595	0.00233708	0.00227884	0.388868	0.128563	0.00793517	0.0111235	1	0.338209
ASTE000759	NO	NA	0.125438	0.157006	0.951146	0.559509	0.186356	0.21299	1	0.955
ASTE000760	YES	2.53751	0.00488729	0.00165662	0.0993801	0.00538926	0.0134312	0.00937525	0.904036	0.0488424
ASTE000761	NO	NA	0.897882	0.773088	0.999997	1	0.965117	0.798481	1	1
ASTE000762	NO	NA	0.0931707	0.0122034	0.221884	0.252396	0.144688	0.0313215	1	0.543414
ASTE000763	NO	NA	0.00790482	0.0704302	0.999869	1	0.0193756	0.112997	1	1
ASTE000764	NO	NA	1	0.0209531	0.635582	0.206418	1	0.0457177	1	0.473053
ASTE000767	NO	NA	0.0846707	0.114917	0.987812	1	0.133491	0.166002	1	1
ASTE000770	YES	6.60119	0.00233708	0.0110246	0.0658298	0.0126403	0.00793517	0.0291671	0.799583	0.0784969
ASTE000771	NO	NA	0.00550552	0.0873291	0.912653	0.292172	0.0147423	0.133683	1	0.59709
ASTE000772	YES	3.87635	0.00569788	0.00259398	0.256836	0.0458769	0.015038	0.0119302	1	0.171162
ASTE000773	NO	NA	0.133636	0.0808147	0.910561	0.195908	0.196566	0.125448	1	0.45124
ASTE000774	NO	NA	0.0183876	0.192303	0.999994	1	0.0378904	0.249657	1	1
ASTE000775	NO	NA	0.731124	0.0877578	0.999999	1	0.842873	0.134226	1	1
ASTE000776	YES	3.75593	0.0492094	0.0229279	0.913386	0.38893	0.0847557	0.0486735	1	0.729236
ASTE000777	YES	3.87139	0.0258037	0.00641953	0.875776	0.511843	0.0499785	0.0205725	1	0.894565
ASTE000778	YES	4.85639	0.00162299	0.010454	0.700805	0.0358989	0.00596335	0.0281786	1	0.146728
ASTE000779	YES	4.75757	5.07709e-06	0.000212962	0.0242344	0.000804524	0.000319295	0.00381174	0.752304	0.0193613
ASTE000780	YES	4.10415	0.000674185	0.00465084	0.161606	0.00721011	0.00338116	0.0167746	1	0.0568764
ASTE000781	NO	NA	0.13588	0.358899	0.998624	1	0.199474	0.417383	1	1
ASTE000782	YES	2.20634	0.00309402	0.0104514	0.541955	0.167913	0.00960961	0.0281783	1	0.409722
ASTE000784	YES	15.4317	2.31157e-05	8.81137e-06	0.00729456	0.000192536	0.000632514	0.00163746	0.750691	0.0110133
ASTE000787	NO	NA	0.0513392	0.0226798	0.700838	0.278542	0.0877996	0.0482754	1	0.583267
ASTE000788	YES	7.14969	0.00668882	0.0286152	0.353344	0.228404	0.016871	0.0572858	1	0.507996
ASTE000789	NO	NA	0.141652	0.0771995	0.999999	1	0.206589	0.121309	1	1
ASTE000790	NO	NA	0.00322854	0.140249	0.995106	0.0923805	0.00992329	0.194428	1	0.271442
ASTE000791	YES	16.0817	0.000307108	0.0301658	0.862111	0.0118267	0.00224724	0.059552	1	0.0769278
ASTE000792	YES	17.1461	6.84249e-06	0.00390816	0.0267162	9.889e-05	0.000377114	0.0150853	0.752304	0.00979821
ASTE000793	YES	17.9483	0.000168434	0.00148993	0.214262	0.000878688	0.00161932	0.00885695	1	0.0205805
ASTE000794	YES	1.60857	0.00447129	0.000678108	0.389539	0.082509	0.0124747	0.0061019	1	0.251324
ASTE000795	YES	5.58489	0.00284894	0.000697897	0.214223	0.0655326	0.0090132	0.00614398	1	0.215657
ASTE000796	YES	7.57273	0.00201449	0.002266	0.097449	0.0189229	0.00706221	0.0110751	0.901886	0.0999997
ASTE000797	NO	NA	0.29439	0.723579	0.999992	0.72548	0.384479	0.753706	1	1
ASTE000798	YES	14.466	0.000591937	0.00335542	0.2774	0.128563	0.00309084	0.0137243	1	0.338209
ASTE000799	NO	NA	0.999265	0.161284	0.99873	1	1	0.217266	1	1
ASTE000800	YES	0.75853	0.000330359	0.00306187	0.216559	0.00252242	0.00227691	0.0129952	1	0.0332709
ASTE000801	NO	NA	0.0115908	0.0846936	0.858278	0.321817	0.0261937	0.13047	1	0.635648
ASTE000802	YES	7.54025	0.00884512	0.00934408	0.998031	0.72548	0.0210416	0.0260763	1	1
ASTE000803	NO	NA	0.303351	0.137868	0.97893	1	0.394408	0.191927	1	1
ASTE000804	YES	4.22531	0.00078527	0.000250808	0.0828673	0.00294686	0.00375735	0.00409821	0.849354	0.0364214
ASTE000805	NO	NA	0.888671	0.903539	0.999994	1	0.959899	0.914953	1	1
ASTE000806	YES	11.1079	0.00933139	0.000412668	0.480357	0.559509	0.0218558	0.00489925	1	0.955
ASTE000807	NO	NA	0.0577566	0.0744057	0.989581	1	0.0966118	0.117895	1	1
ASTE000808	YES	4.22916	0.00833454	0.00593228	0.34764	0.176688	0.0202027	0.0195278	1	0.418922
ASTE000809	NO	NA	0.0846707	0.099567	0.99417	1	0.133491	0.148114	1	1
ASTE000810	NO	NA	0.0111271	0.134587	0.942694	1	0.0253067	0.188389	1	1
ASTE000811	NO	NA	0.934528	0.264242	0.999851	1	0.981884	0.323845	1	1
ASTE000812	NO	NA	0.976361	0.225035	0.999743	1	1	0.283768	1	1
ASTE000814	YES	4.85284	0.000970059	0.00057276	0.0857298	0.00132851	0.00426339	0.0056611	0.859226	0.0247099
ASTE000815	YES	0.98331	0.00569788	0.00814381	0.459997	0.0165688	0.015038	0.0238978	1	0.0920011
ASTE000816	NO	NA	0.205121	0.274333	0.999964	1	0.282231	0.333947	1	1
ASTE000817	NO	NA	0.012699	0.0812892	0.999474	0.143134	0.0280125	0.126013	1	0.363927
ASTE000818	YES	24.0927	0.0154794	0.0248297	0.802361	0.097833	0.0328307	0.0516985	1	0.285767
ASTE000819	YES	2.39226	0.0045299	0.00884774	0.342601	0.0358989	0.0126073	0.0252059	1	0.146728
ASTE000820	YES	3.89554	6.37238e-05	9.10172e-05	0.0361887	0.00112624	0.000871836	0.00286007	0.764382	0.0225704
ASTE000821	YES	5.05859	0.00280844	0.000539616	0.0341125	0.0144838	0.00895476	0.00556381	0.753022	0.0847656
ASTE000822	YES	6.37674	0.0186628	0.00688725	0.625704	0.228404	0.0381534	0.0214612	1	0.507996
ASTE000823	YES	3.13278	0.000335949	0.0264928	0.931133	0.559509	0.00227691	0.0542485	1	0.955
ASTE000824	NO	NA	0.290899	0.170559	1	1	0.380391	0.226808	1	1
ASTE000825	YES	5.07215	0.00933139	0.00186389	0.0537068	0.0517443	0.0218558	0.00990507	0.764382	0.184931
ASTE000826	NO	NA	0.00960559	0.11303	0.999987	0.1093	0.0224012	0.164047	1	0.3072
ASTE000827	YES	16.4791	0.00072642	0.00425963	0.245341	0.000131699	0.00358735	0.0158738	1	0.00979821
ASTE000828	YES	16.3404	0.000704921	2.45912e-05	0.00338318	7.31942e-05	0.00349178	0.00212351	0.750691	0.00946783
ASTE000829	YES	16.6144	0.000566201	4.09822e-05	0.00343051	3.9205e-06	0.00308229	0.00245331	0.750691	0.00663983
ASTE000830	YES	4.33493	0.0176376	0.00899931	0.52206	0.058275	0.0367171	0.0254318	1	0.199502
ASTE000831	NO	NA	0.294498	0.709782	0.999999	1	0.384479	0.740826	1	1
ASTE000832	YES	4.96616	8.93289e-05	0.000342505	0.274159	0.0126403	0.00116475	0.00456526	1	0.0784969
ASTE000833	NO	NA	0.297072	0.517634	0.999982	1	0.387262	0.564984	1	1
ASTE000834	YES	5.94377	0.0129473	0.0051417	0.191565	0.0144838	0.0283257	0.0178276	1	0.0847656
ASTE000835	YES	16.3778	0.0002831	0.000183535	0.0130984	0.000804524	0.0021313	0.00359583	0.750691	0.0193613
ASTE000836	NO	NA	0.271236	0.0110993	0.919982	0.930544	0.358426	0.0292935	1	1
ASTE000837	NO	NA	0.834965	0.388107	0.99992	1	0.930116	0.444762	1	1
ASTE000838	NO	NA	0.395841	0.0149083	0.954585	0.292172	0.499319	0.0358701	1	0.59709
ASTE000839	YES	12.5988	0.000591937	0.00393455	0.34217	0.00894852	0.00309084	0.0151535	1	0.0658016
ASTE000840	YES	3.66103	6.09532e-05	0.00185105	0.0284981	0.00957921	0.000871836	0.0098983	0.752304	0.0668548
ASTE000841	YES	1.16926	0.0174043	0.00506211	0.892243	0.610862	0.0363378	0.0176386	1	1
ASTE000842	YES	4.5579	4.0625e-06	0.000495	0.0490091	0.00831782	0.000278575	0.00535098	0.764382	0.0615616
ASTE000844	NO	NA	0.272799	0.0877399	0.930656	0.969604	0.360157	0.134222	1	1
ASTE000845	NO	NA	0.99539	0.427501	1	1	1	0.481282	1	1
ASTE000846	YES	14.1538	0.0025139	0.0163248	0.706999	0.00721011	0.00827762	0.0381492	1	0.0568764
ASTE000847	YES	4.48215	0.000591937	0.00722359	0.841051	0.292172	0.00309084	0.0221335	1	0.59709
ASTE000848	YES	16.0605	0.0186628	0.00523098	0.288038	0.00399969	0.0381534	0.0180383	1	0.0416545
ASTE000849	NO	NA	0.881731	0.0559631	1	1	0.958063	0.0947254	1	1
ASTE000850	YES	1.60329	0.00759462	0.00142689	0.967469	1	0.018773	0.00864063	1	1
ASTE000851	NO	NA	0.200491	0.123187	0.995852	0.135849	0.276361	0.175385	1	0.355323
ASTE000852	NO	NA	0.277088	0.00590718	0.999982	1	0.36484	0.0194677	1	1
ASTE000853	YES	4.78099	0.00360141	0.004516	0.269506	0.0279187	0.0107853	0.0164762	1	0.125118
ASTE000854	YES	10.5159	0.0336509	0.0075504	0.797796	0.930544	0.0616825	0.0227672	1	1
ASTE000855	YES	16.0301	0.000383942	0.0183849	0.665171	0.00464696	0.00238951	0.0415228	1	0.0452492
ASTE000856	NO	NA	0.354588	0.158512	0.866256	0.167913	0.451889	0.214471	1	0.409722
ASTE000859	YES	6.286	0.0041331	0.0224161	0.490611	0.0279187	0.0117787	0.0479268	1	0.125118
ASTE000860	NO	NA	0.563401	0.621251	0.999999	1	0.675145	0.659858	1	1
ASTE000861	NO	NA	0.604121	0.321501	1	1	0.71737	0.38157	1	1
ASTE000862	NO	NA	0.257413	0.0683351	0.918027	0.894004	0.343067	0.110366	1	1
ASTE000863	YES	4.43683	0.000405563	1.90239e-05	0.0159523	5.98858e-05	0.00250218	0.00204291	0.750691	0.00946783
ASTE000864	YES	6.31177	6.37238e-05	0.00519138	0.325471	0.0126403	0.000871836	0.0179452	1	0.0784969
ASTE000865	YES	2.84354	0.0193528	0.0053445	0.499095	0.40784	0.0391872	0.0182912	1	0.760059
ASTE000866	YES	5.60945	0.0002051	0.000285138	0.129252	0.0245631	0.00162203	0.00430867	0.964807	0.116259
ASTE000867	YES	5.01927	0.000116021	0.000548718	0.0492534	0.00501811	0.00120499	0.00558182	0.764382	0.0484078
ASTE000868	NO	NA	0.0336509	0.0576094	0.654897	0.151136	0.0616825	0.0967584	1	0.381459
ASTE000869	YES	2.46106	6.13385e-05	0.00289792	0.192631	0.00831782	0.000871836	0.012629	1	0.0615616
ASTE000873	YES	5.83584	0.00155536	0.000368245	0.813729	0.38893	0.00583928	0.00467827	1	0.729236
ASTE000874	YES	2.58389	0.000352847	0.00181742	0.138195	0.0245631	0.00227691	0.00982549	0.975292	0.116259
ASTE000875	NO	NA	0.840849	0.852931	1	1	0.933702	0.868651	1	1
ASTE000876	NO	NA	0.0436283	0.0618398	0.618159	0.337915	0.0764268	0.102166	1	0.662844
ASTE000877	NO	NA	0.782412	0.580331	1	1	0.889588	0.622201	1	1
ASTE000878	NO	NA	0.0510157	0.0349688	0.734043	0.72548	0.0874961	0.066675	1	1
ASTE000879	NO	NA	0.876076	0.361136	1	1	0.955799	0.419342	1	1
ASTE000880	NO	NA	0.102926	0.0776584	0.919667	0.857464	0.157581	0.121795	1	1
ASTE000881	YES	3.35239	0.00266588	3.36716e-06	0.012798	0.000478277	0.00858192	0.00163746	0.750691	0.015081
ASTE000882	NO	NA	0.0832191	0.217447	0.981171	1	0.131512	0.275789	1	1
ASTE000883	NO	NA	0.812813	0.455455	0.999891	1	0.912879	0.507321	1	1
ASTE000884	YES	15.9394	0.000295969	0.000271767	0.0188584	0.000804524	0.00220485	0.00427477	0.750691	0.0193613
ASTE000885	YES	2.31082	0.0178852	0.00899778	0.930475	1	0.037063	0.0254318	1	1
ASTE000886	NO	NA	0.929402	0.350528	0.998614	0.306994	0.978395	0.409405	1	0.622686
ASTE000887	NO	NA	0.000566201	0.165202	0.976934	0.216927	0.00308229	0.221053	1	0.485315
ASTE000888	NO	NA	0.896898	0.775227	0.85304	0.894004	0.964606	0.800276	1	1
ASTE000889	YES	13.4614	0.000214017	0.0232671	0.810931	0.128563	0.0016728	0.0491307	1	0.338209
ASTE000890	YES	7.96188	0.0287203	0.00600251	0.806233	0.559509	0.0539922	0.019702	1	0.955
ASTE000891	YES	4.01367	0.00161712	0.000109061	0.135986	0.103285	0.00596335	0.00299725	0.975292	0.292462
ASTE000892	YES	16.8936	0.0218746	0.0238593	0.957595	0.72548	0.0434175	0.0500443	1	1
ASTE000893	YES	16.3485	0.000388841	0.00553475	0.270551	0.00538926	0.00241208	0.0186673	1	0.0488424
ASTE000894	YES	22.5462	0.0300365	0.00450362	0.550435	0.216927	0.0559858	0.0164553	1	0.485315
ASTE000895	NO	NA	0.738215	0.926239	1	0.823326	0.849227	0.935277	1	1
ASTE000896	NO	NA	0.00885692	0.0730779	0.70617	0.103285	0.0210477	0.116293	1	0.292462
ASTE000897	NO	NA	0.122636	0.131426	0.997828	1	0.182957	0.18474	1	1
ASTE000898	YES	1.80715	0.000196182	0.000108929	0.0206372	0.00343631	0.00162203	0.00299725	0.750691	0.0384239
ASTE000900	NO	NA	0.332154	0.0153008	0.99244	0.72548	0.426691	0.0365441	1	1
ASTE000902	NO	NA	0.409867	0.47996	0.993349	0.857464	0.51473	0.529706	1	1
ASTE000903	YES	4.80461	0.000591937	0.00105642	0.172001	0.00957921	0.00309084	0.0074598	1	0.0668548
ASTE000904	YES	26.2167	0.0122055	0.0104619	0.252448	0.082509	0.0272323	0.0281865	1	0.251324
ASTE000905	NO	NA	0.572812	0.242651	0.999986	1	0.682541	0.302166	1	1
ASTE000906	YES	7.32326	0.000368189	0.00434872	0.19735	0.0144838	0.00230787	0.016119	1	0.0847656
ASTE000907	YES	14.7969	2.97558e-07	3.383e-05	0.00753673	0.000478277	9.07964e-05	0.00227862	0.750691	0.015081
ASTE000908	NO	NA	0.177398	0.0479798	0.98677	1	0.249977	0.084231	1	1
ASTE000909	NO	NA	0.0984187	0.0472589	0.991526	1	0.151556	0.0831835	1	1
ASTE000910	NO	NA	0.329425	0.143318	0.999986	1	0.424289	0.19808	1	1
ASTE000911	NO	NA	0.155775	0.0734662	0.994036	1	0.22404	0.11683	1	1
ASTE000912	NO	NA	0.418132	0.242448	0.999999	1	0.523493	0.301948	1	1
ASTE000913	NO	NA	0.0129473	0.0633918	0.848078	0.159138	0.0283257	0.10402	1	0.390992
ASTE000914	YES	4.49151	0.0246	0.00803432	0.365754	0.058275	0.0479901	0.0236979	1	0.199502
ASTE000915	NO	NA	0.0402336	0.0976805	0.807594	0.426749	0.071481	0.145923	1	0.780728
ASTE000916	NO	NA	0.0484329	0.275605	1	1	0.0838751	0.335341	1	1
ASTE000917	NO	NA	0.096764	0.0572339	0.999936	1	0.14941	0.0963036	1	1
ASTE000918	NO	NA	0.0968864	0.0893741	0.972323	1	0.149459	0.136191	1	1
ASTE000919	YES	16.0423	9.81361e-05	5.12262e-05	0.00993313	0.000677892	0.00120499	0.00249047	0.750691	0.0178621
ASTE000920	NO	NA	0.192704	0.0417279	0.98182	1	0.267702	0.0760103	1	1
ASTE000921	NO	NA	0.563401	0.691858	1	1	0.675145	0.72451	1	1
ASTE000922	YES	18.7399	0.0690532	0.00251284	0.234279	0.0488106	0.112467	0.0117101	1	0.180569
ASTE000923	NO	NA	0.0872567	0.0490087	0.999973	1	0.136754	0.0856017	1	1
ASTE000924	YES	8.83337	0.0111271	0.0357106	0.902912	0.176688	0.0253067	0.0676846	1	0.418922
ASTE000925	YES	4.45168	0.0492094	0.00548771	0.798633	0.559509	0.0847557	0.0185636	1	0.955
ASTE000926	YES	1.56327	0.0117173	0.0378891	0.999812	1	0.0263755	0.0707884	1	1
ASTE000927	YES	4.84047	0.0193528	0.0316699	0.599347	0.128563	0.0391872	0.06182	1	0.338209
ASTE000928	YES	14.4024	1.66443e-05	0.11681	0.9773	0.000478277	0.00049272	0.168143	1	0.015081
ASTE000929	NO	NA	0.610244	0.153568	1	1	0.723584	0.209299	1	1
ASTE000930	YES	15.0568	6.37238e-05	0.019181	0.475932	0.00132851	0.000871836	0.0428113	1	0.0247099
ASTE000931	YES	6.34671	0.0186628	0.0428721	0.763516	0.073586	0.0381534	0.0775608	1	0.232288
ASTE000932	NO	NA	0.925374	0.831504	1	1	0.975922	0.8501	1	1
ASTE000933	YES	1.4843	5.60047e-05	0.00206638	0.0996099	6.25168e-06	0.000871836	0.0105148	0.904036	0.00663983
ASTE000934	YES	17.6991	0.00147601	0.0162371	0.775363	0.0279187	0.00577589	0.0380147	1	0.125118
ASTE000937	NO	NA	0.0505295	0.0231425	0.952726	0.789188	0.086793	0.0489831	1	1
ASTE000938	NO	NA	0.743185	0.484145	1	1	0.853822	0.53391	1	1
ASTE000939	YES	0.666553	0.00527613	0.0045336	0.982136	0.666112	0.0142487	0.0165021	1	1
ASTE000940	YES	7.18585	0.00962923	0.0636802	0.278761	0.0215766	0.0224334	0.104373	1	0.108006
ASTE000942	YES	6.33756	0.000176424	0.00236801	0.0542347	0.00623904	0.00162203	0.0113398	0.764382	0.0526457
ASTE000943	YES	16.406	0.000309161	0.00281449	0.138157	0.0215766	0.00224724	0.0124759	0.975292	0.108006
ASTE000944	NO	NA	0.347433	0.035031	0.999988	1	0.444675	0.0667713	1	1
ASTE000945	NO	NA	0.061712	0.00581159	0.944188	1	0.102266	0.0192811	1	1
ASTE000946	YES	9.20913	0.00962708	0.0277183	0.816526	0.176688	0.0224334	0.0559427	1	0.418922
ASTE000947	NO	NA	0.0395553	0.161576	0.960343	1	0.0705512	0.217579	1	1
ASTE000948	YES	3.81363	0.00594561	0.0215186	0.632922	0.115314	0.0154377	0.0465854	1	0.314626
ASTE000949	NO	NA	0.0842117	0.0462176	0.714311	0.176688	0.132952	0.0817807	1	0.418922
ASTE000950	NO	NA	0.0959556	0.13613	0.877649	0.371471	0.148446	0.189968	1	0.711622
ASTE000951	YES	4.73487	0.0283405	0.00360347	0.887444	0.195908	0.0534549	0.0143521	1	0.45124
ASTE000952	YES	5.06308	6.09532e-05	8.66976e-05	0.227945	0.0245631	0.000871836	0.00282693	1	0.116259
ASTE000953	YES	15.7899	0.000529274	0.00141455	0.144283	0.00831782	0.00299887	0.00861491	0.980346	0.0615616
ASTE000954	NO	NA	0.180428	0.0412635	0.987469	1	0.25315	0.0753694	1	1
ASTE000955	YES	8.23572	0.0111271	0.000525026	0.739242	1	0.0253067	0.00547788	1	1
ASTE000957	YES	3.45409	0.0171131	0.0117994	0.488282	0.115314	0.0357625	0.0305534	1	0.314626
ASTE000958	NO	NA	0.766308	0.358388	1	1	0.874211	0.416959	1	1
ASTE000959	YES	4.1976	0.00244331	0.000855101	0.118517	0.0245631	0.00811553	0.00679247	0.934567	0.116259
ASTE000960	NO	NA	0.920184	0.0321985	0.881627	0.930544	0.972198	0.0625425	1	1
ASTE000961	YES	9.1405	0.000642135	0.00178606	0.277856	0.0279187	0.00325508	0.00973227	1	0.125118
ASTE000962	YES	5.88243	0.00881881	0.0111758	0.258843	0.0923805	0.0210416	0.0293831	1	0.271442
ASTE000963	YES	3.98664	0.000132453	0.000736436	0.154142	0.0406133	0.00132024	0.00625338	1	0.158757
ASTE000964	YES	2.38344	2.27337e-06	5.17341e-05	0.011297	0.000439366	0.000235252	0.00249047	0.750691	0.015081
ASTE000965	NO	NA	0.0982964	0.0657422	0.999409	0.354012	0.151511	0.107069	1	0.681964
ASTE000966	NO	NA	0.154213	0.0178969	0.982095	1	0.222188	0.0407064	1	1
ASTE000967	NO	NA	0.23185	0.0861543	0.924781	1	0.313252	0.132207	1	1
ASTE000968	YES	13.0089	0.020218	0.0348718	0.999775	1	0.0404894	0.0665346	1	1
ASTE000969	NO	NA	0.0967889	0.013856	0.771329	0.610862	0.14941	0.0341761	1	1
ASTE000970	NO	NA	0.0218746	0.0594754	0.727875	0.216927	0.0434175	0.0990937	1	0.485315
ASTE000971	YES	3.11272	0.000187496	0.000500716	0.111718	0.00464696	0.00162203	0.00536983	0.924697	0.0452492
ASTE000973	NO	NA	0.120065	0.050826	0.451371	0.0619038	0.179924	0.0880731	1	0.210406
ASTE000974	YES	5.5968	0.00173709	0.00530233	0.348548	0.073586	0.00629324	0.0182138	1	0.232288
ASTE000975	YES	5.20416	0.000522602	0.00148093	0.0812925	0.00273464	0.0029801	0.00882734	0.849243	0.0357387
ASTE000979	NO	NA	0.154332	0.0284496	0.997352	1	0.222235	0.0570145	1	1
ASTE000981	YES	2.47134	0.00161427	0.000307747	0.0969962	0.00721011	0.00596335	0.0044175	0.899689	0.0568764
ASTE000982	NO	NA	0.278146	0.282689	0.999995	1	0.365985	0.342434	1	1
ASTE000983	NO	NA	0.031494	0.250149	0.999912	0.228404	0.0583015	0.309604	1	0.507996
ASTE000985	YES	16.0185	0.000183972	0.000221138	0.0116107	0.000192536	0.00162203	0.00388504	0.750691	0.0110133
ASTE000986	YES	3.95298	0.00101224	0.0154034	0.133486	0.0110131	0.00437444	0.0366814	0.973254	0.0722549
ASTE000987	NO	NA	0.0513392	0.00633066	0.997784	0.789188	0.0877996	0.0204257	1	1
ASTE000988	YES	25.3561	6.37238e-05	0.00012795	0.130505	0.0135621	0.000871836	0.00319398	0.969013	0.083447
ASTE000989	YES	1.48279	0.000546098	0.000474021	0.0550957	0.00464696	0.00305011	0.0052591	0.765189	0.0452492
ASTE000990	YES	3.32124	0.00349759	0.0016458	0.563041	0.103285	0.0105914	0.00936236	1	0.292462
ASTE000991	NO	NA	0.200951	0.332143	0.993579	1	0.276962	0.391994	1	1
ASTE000992	NO	NA	0.0772833	0.0163837	0.953479	0.216927	0.123799	0.0382399	1	0.485315
ASTE000993	NO	NA	0.0620349	0.00890991	0.979132	0.216927	0.102652	0.0252931	1	0.485315
ASTE000994	YES	8.15778	0.000101468	0.0195295	0.387448	0.0279187	0.00120499	0.0433679	1	0.125118
ASTE000995	YES	0.666084	0.00201449	0.00503706	0.601713	0.143134	0.00706221	0.0176096	1	0.363927
ASTE000996	NO	NA	0.154132	0.222956	0.999922	0.306994	0.222188	0.281677	1	0.622686
ASTE000997	NO	NA	0.00644108	0.0539017	0.947183	0.638487	0.0163856	0.0919914	1	1
ASTE000998	YES	7.34072	0.000485029	0.00124932	0.442124	0.128563	0.00288911	0.0081124	1	0.338209
ASTE001004	YES	15.4071	0.00155536	0.00213569	0.250898	0.000131699	0.00583928	0.010702	1	0.00979821
ASTE001008	NO	NA	1	0.370115	0.999984	1	1	0.427978	1	1
ASTE001011	NO	NA	0.0933321	0.132116	0.99995	1	0.14484	0.185458	1	1
ASTE001012	YES	2.78429	0.00158192	0.00646484	0.562847	0.115314	0.00590395	0.0206595	1	0.314626
ASTE001013	NO	NA	0.319529	0.209882	0.999253	0.559509	0.412709	0.267985	1	0.955
ASTE001015	YES	16.7087	0.0010452	0.00481619	0.543801	0.0144838	0.00445267	0.0171	1	0.0847656
ASTE001018	NO	NA	0.520335	0.173631	1	1	0.632256	0.229925	1	1
ASTE001019	NO	NA	0.0642681	0.00922342	0.981723	0.292172	0.105788	0.0258597	1	0.59709
ASTE001020	YES	3.45444	0.0235457	0.0381847	0.996337	0.467656	0.0462663	0.0712318	1	0.835556
ASTE001021	YES	1.18137	0.0344371	0.00797559	0.628582	0.143134	0.0630525	0.0235747	1	0.363927
ASTE001022	YES	7.43548	0.00425621	0.0142621	0.986062	0.239881	0.0119981	0.0348231	1	0.520206
ASTE001023	YES	11.0683	0.0197776	0.0015331	0.871728	0.292172	0.0398247	0.00900012	1	0.59709
ASTE001024	NO	NA	0.379829	0.250026	0.999958	1	0.481041	0.309555	1	1
ASTE001025	YES	6.55738	0.000617674	0.00688185	0.554044	0.159138	0.00316568	0.0214561	1	0.390992
ASTE001026	YES	15.5714	0.000704921	0.000341319	0.0177198	5.98858e-05	0.00349178	0.00456526	0.750691	0.00946783
ASTE001027	NO	NA	0.222727	0.296061	1	1	0.302578	0.355755	1	1
ASTE001028	YES	3.17886	0.000352847	0.0137596	0.128797	0.0245631	0.00227691	0.0340053	0.964053	0.116259
ASTE001029	YES	5.02455	0.00392881	0.017294	0.367888	0.239881	0.0112962	0.0397947	1	0.520206
ASTE001030	YES	4.4243	0.00360141	0.0166773	0.907617	0.321817	0.0107853	0.0387425	1	0.635648
ASTE001031	YES	3.78404	0.00921367	0.0487651	0.91979	0.426749	0.0216917	0.0853071	1	0.780728
ASTE001032	NO	NA	0.995912	0.873419	1	1	1	0.887622	1	1
ASTE001033	NO	NA	0.294623	0.391531	0.999981	0.666112	0.38451	0.447981	1	1
ASTE001034	NO	NA	0.0708437	0.0948903	0.949223	0.38893	0.11489	0.142611	1	0.729236
ASTE001036	YES	3.39026	1.7496e-06	0.000576536	0.00540996	0.000804524	0.000202145	0.00567708	0.750691	0.0193613
ASTE001037	YES	1.39465	0.00788041	0.00659745	0.426761	0.0655326	0.0193492	0.0209364	1	0.215657
ASTE001038	YES	4.83866	0.00284894	0.00370978	0.298658	0.0110131	0.0090132	0.0145716	1	0.0722549
ASTE001039	YES	19.4971	0.00765301	0.0218583	0.87672	0.467656	0.0188722	0.0471505	1	0.835556
ASTE001040	NO	NA	0.237869	0.0292122	0.994917	1	0.32051	0.0581536	1	1
ASTE001041	YES	6.03952	0.000368189	0.00680409	0.122416	0.00957921	0.00230787	0.0213463	0.942	0.0668548
ASTE001042	NO	NA	0.126172	0.563307	0.999984	1	0.1873	0.606176	1	1
ASTE001043	YES	7.45642	0.00270143	0.0192596	0.949655	0.559509	0.00868409	0.0429397	1	0.955
ASTE001045	NO	NA	0.081751	0.85894	1	1	0.129624	0.873911	1	1
ASTE001046	NO	NA	0.00995076	0.197736	0.996863	1	0.0230129	0.255196	1	1
ASTE001049	NO	NA	0.00820876	0.0747094	0.998366	1	0.0200001	0.118261	1	1
ASTE001052	NO	NA	0.671705	0.118709	1	1	0.785899	0.17042	1	1
ASTE001053	NO	NA	0.884012	0.169696	0.999992	1	0.95881	0.225894	1	1
ASTE001055	NO	NA	0.0822718	0.039519	0.910314	0.467656	0.130341	0.073003	1	0.835556
ASTE001056	YES	1.62108	0.00354879	0.0064061	0.695849	0.0923805	0.0106726	0.0205608	1	0.271442
ASTE001059	NO	NA	0.00628458	0.0544876	0.63305	0.176688	0.0160542	0.0927796	1	0.418922
ASTE001063	NO	NA	0.901202	0.391961	1	1	0.966258	0.448199	1	1
ASTE001067	NO	NA	0.000522602	0.152223	0.992165	0.115314	0.0029801	0.207814	1	0.314626
ASTE001068	YES	9.13217	0.0001063	0.00111679	0.50816	0.321817	0.00120499	0.00764413	1	0.635648
ASTE001069	NO	NA	0.796673	0.174007	0.999995	1	0.901354	0.230289	1	1
ASTE001070	NO	NA	0.438225	0.0154344	0.597388	0.0695593	0.544533	0.0367057	1	0.227266
ASTE001071	NO	NA	0.826379	0.151319	1	1	0.923853	0.206986	1	1
ASTE001072	NO	NA	0.885777	0.459846	0.999955	1	0.959652	0.511624	1	1
ASTE001074	NO	NA	0.738905	0.17889	0.99996	1	0.849849	0.235684	1	1
ASTE001075	NO	NA	0.853148	0.480823	0.999992	1	0.93975	0.530555	1	1
ASTE001076	NO	NA	0.847872	0.455872	0.999985	1	0.936841	0.507699	1	1
ASTE001077	NO	NA	0.90057	0.0962619	1	1	0.966181	0.144197	1	1
ASTE001078	NO	NA	0.994754	0.177398	0.999999	1	1	0.23407	1	1
ASTE001079	NO	NA	0.177911	0.217646	0.999975	1	0.250515	0.275959	1	1
ASTE001080	NO	NA	0.192704	0.251074	0.999998	1	0.267702	0.310481	1	1
ASTE001085	YES	6.82793	0.00173709	0.00668471	0.137394	0.00464696	0.00629324	0.0211214	0.975292	0.0452492
ASTE001086	NO	NA	0.000462119	0.067867	0.953052	0.103285	0.00281299	0.109766	1	0.292462
ASTE001089	NO	NA	0.0418404	0.192385	1	1	0.0737602	0.249705	1	1
ASTE001090	YES	6.24163	0.00379431	0.0113251	0.706681	0.239881	0.0110802	0.0296352	1	0.520206
ASTE001091	YES	1.19754	0.000268602	0.00891024	0.790775	0.252396	0.00203021	0.0252931	1	0.543414
ASTE001094	NO	NA	0.13588	0.0562273	0.999965	1	0.199474	0.0950172	1	1
ASTE001095	NO	NA	0.942626	0.942343	1	1	0.987839	0.949494	1	1
ASTE001096	NO	NA	0.563401	0.159852	0.999692	1	0.675145	0.215848	1	1
ASTE001098	YES	11.2162	0.00531218	0.00106342	0.96359	1	0.0143157	0.00748725	1	1
ASTE001099	YES	5.18724	0.000110977	6.82656e-05	0.0635989	0.00343631	0.00120499	0.00266119	0.788473	0.0384239
ASTE001100	YES	6.06395	0.0129473	0.0225367	0.996367	0.103285	0.0283257	0.0480854	1	0.292462
ASTE001102	YES	14.4791	2.97558e-07	0.000113956	0.114382	0.000952852	9.07964e-05	0.00304497	0.926096	0.0206204
ASTE001103	YES	13.1037	0.000116021	0.0148483	0.746104	0.103285	0.00120499	0.0358165	1	0.292462
ASTE001104	YES	13.6337	0.00336306	0.0184361	0.191937	0.0144838	0.0102689	0.0416143	1	0.0847656
ASTE001105	NO	NA	0.720006	0.037175	0.998061	1	0.831726	0.069876	1	1
ASTE001107	NO	NA	0.999894	0.0336438	0.82406	0.38893	1	0.0645596	1	0.729236
ASTE001108	YES	25.5498	0.0112338	0.0137273	0.982048	0.857464	0.0254526	0.0339692	1	1
ASTE001109	YES	0.143663	0.00804305	0.00199636	0.218563	0.00183768	0.0196439	0.0102887	1	0.0285769
ASTE001110	NO	NA	0.57237	0.445547	1	1	0.682158	0.4981	1	1
ASTE001111	YES	5.40356	0.0267392	0.0156106	0.765358	0.278542	0.051267	0.0369815	1	0.583267
ASTE001112	NO	NA	0.0418832	0.127173	1	1	0.0738013	0.180163	1	1
ASTE001113	NO	NA	0.0551145	0.0970305	0.999999	1	0.0929021	0.145119	1	1
ASTE001114	YES	16.8887	0.00200958	0.00105467	0.0306358	0.000439366	0.00705802	0.0074567	0.752304	0.015081
ASTE001115	YES	15.7214	9.81361e-05	0.000406753	0.0308197	0.000255453	0.00120499	0.00489839	0.752304	0.0122581
ASTE001116	YES	5.89469	0.000811493	0.0017384	0.0446272	0.00252242	0.00383582	0.00960453	0.764382	0.0332709
ASTE001117	NO	NA	0.999991	0.284958	0.999684	1	1	0.344742	1	1
ASTE001120	YES	16.4496	5.48631e-05	0.00207828	0.421671	0.00432332	0.000871836	0.0105518	1	0.0445361
ASTE001121	NO	NA	0.149469	0.201823	0.997727	1	0.216547	0.2595	1	1
ASTE001122	NO	NA	0.154132	0.759069	1	1	0.222188	0.785498	1	1
ASTE001123	YES	13.9872	0.00155536	0.015464	0.334335	0.0126403	0.00583928	0.0367469	1	0.0784969
ASTE001124	YES	5.90608	0.000196182	0.0137784	0.102939	0.0358989	0.00162203	0.0340368	0.913853	0.146728
ASTE001125	NO	NA	0.0258037	0.163614	0.985215	0.426749	0.0499785	0.219521	1	0.780728
ASTE001126	YES	1.21174	0.0160872	0.00481197	0.533978	0.128563	0.0339112	0.0170961	1	0.338209
ASTE001127	YES	6.81156	0.00409251	0.0233539	0.881374	0.857464	0.011693	0.0492365	1	1
ASTE001128	NO	NA	0.99651	0.562544	0.999987	1	1	0.605526	1	1
ASTE001129	YES	3.00037	0.0323049	0.00670549	0.91793	0.216927	0.0595123	0.0211671	1	0.485315
ASTE001130	NO	NA	0.931415	0.750736	1	1	0.980151	0.777794	1	1
ASTE001131	NO	NA	0.079627	0.359959	1	1	0.12668	0.418231	1	1
ASTE001132	YES	3.74986	0.0104666	0.00943305	0.784891	0.610862	0.024064	0.0261958	1	1
ASTE001133	NO	NA	0.436618	0.134671	0.850521	0.115314	0.544097	0.188411	1	0.314626
ASTE001134	YES	14.8987	0.000168434	0.0205033	0.286171	0.00538926	0.00161932	0.0449777	1	0.0488424
ASTE001135	YES	3.20606	0.0103193	0.0451664	0.933123	0.292172	0.0237549	0.0803326	1	0.59709
ASTE001136	YES	3.39278	3.24185e-05	0.00026388	0.0285256	0.00215505	0.000667463	0.00419095	0.752304	0.0309344
ASTE001137	YES	16.5101	0.0280706	0.00489739	0.150459	0.058275	0.0530979	0.0172698	0.996725	0.199502
ASTE001138	YES	8.50212	0.00179617	0.0429922	0.973425	0.789188	0.00646405	0.077741	1	1
ASTE001139	NO	NA	0.197201	0.0404845	0.999918	1	0.272983	0.0744056	1	1
ASTE001140	NO	NA	0.0160872	0.0584804	0.958897	0.321817	0.0339112	0.0978327	1	0.635648
ASTE001141	YES	4.5387	0.000777681	0.000478148	0.0534286	0.00721011	0.00372573	0.00526941	0.764382	0.0568764
ASTE001142	NO	NA	0.358868	0.294386	1	1	0.456678	0.354055	1	1
ASTE001143	YES	19.0717	0.0124078	0.00471425	0.510532	0.159138	0.0275855	0.0169122	1	0.390992
ASTE001144	YES	19.2253	0.00374459	0.00544184	0.237168	0.0126403	0.0110147	0.0185019	1	0.0784969
ASTE001145	NO	NA	0.168216	0.0647729	0.843425	0.559509	0.238903	0.105799	1	0.955
ASTE001146	NO	NA	0.0846707	0.112719	1	1	0.133491	0.163729	1	1
ASTE001147	YES	5.58906	6.37238e-05	0.00715124	0.096281	0.0126403	0.000871836	0.0219872	0.899278	0.0784969
ASTE001148	YES	5.62661	0.00594561	0.0214198	0.692229	0.216927	0.0154377	0.0464421	1	0.485315
ASTE001150	YES	14.4193	4.50991e-05	0.00500032	0.42888	0.000570004	0.000854181	0.017535	1	0.0163024
ASTE001151	NO	NA	0.513097	0.661143	0.999999	1	0.624518	0.697026	1	1
ASTE001152	YES	4.52051	0.00254954	0.00578968	0.206554	0.128563	0.00829061	0.019242	1	0.338209
ASTE001153	YES	4.77137	0.00392881	0.0150273	0.957917	0.216927	0.0112962	0.0360802	1	0.485315
ASTE001154	NO	NA	0.436688	0.079785	0.985136	0.321817	0.544097	0.124374	1	0.635648
ASTE001155	NO	NA	0.348791	0.120441	0.999998	1	0.445449	0.172385	1	1
ASTE001156	YES	5.31563	0.00254954	0.00969629	0.961321	0.128563	0.00829061	0.0266859	1	0.338209
ASTE001157	YES	6.76806	0.00610531	0.0152069	0.253459	0.073586	0.0157482	0.0364147	1	0.232288
ASTE001159	YES	5.97145	0.000352847	0.000241015	0.101548	0.0215766	0.00227691	0.00403045	0.907379	0.108006
ASTE001160	NO	NA	0.927768	0.203528	0.999999	1	0.977256	0.26119	1	1
ASTE001161	NO	NA	0.389552	0.223899	0.999992	1	0.491768	0.282586	1	1
ASTE001162	NO	NA	0.487416	0.256868	0.999999	1	0.597036	0.316034	1	1
ASTE001163	YES	6.62149	6.64944e-05	0.00403573	0.218356	0.0110131	0.000897871	0.0153589	1	0.0722549
ASTE001164	YES	16.4063	3.38921e-05	0.00680004	0.697151	0.143134	0.000667463	0.0213463	1	0.363927
ASTE001165	NO	NA	0.152959	0.372066	0.997827	1	0.220732	0.429885	1	1
ASTE001166	NO	NA	0.658075	0.215396	1	1	0.771936	0.273613	1	1
ASTE001167	YES	4.64268	0.00392881	0.000932392	0.207915	0.195908	0.0112962	0.00703808	1	0.45124
ASTE001168	NO	NA	0.102755	0.003426	0.947842	0.38893	0.15736	0.0138748	1	0.729236
ASTE001169	YES	1.60477	0.0260907	0.00791177	0.993199	1	0.0504229	0.0234714	1	1
ASTE001170	YES	3.44396	0.000367945	0.000248992	0.0526769	0.00132851	0.00230787	0.00408986	0.764382	0.0247099
ASTE001171	NO	NA	0.83384	0.0555088	1	1	0.929729	0.0941553	1	1
ASTE001174	NO	NA	0.114166	0.0127374	0.966321	1	0.1724	0.0322345	1	1
ASTE001175	NO	NA	0.478585	0.177017	0.453713	0.121938	0.587294	0.233648	1	0.330246
ASTE001176	NO	NA	0.31155	0.0820183	0.998297	0.489749	0.404099	0.126971	1	0.870793
ASTE001177	NO	NA	0.0307619	0.0470072	0.999679	0.426749	0.0571508	0.082779	1	0.780728
ASTE001178	NO	NA	0.712219	0.091177	0.999874	1	0.823817	0.1382	1	1
ASTE001179	YES	5.23939	0.0178852	0.00503961	0.96354	0.789188	0.037063	0.0176131	1	1
ASTE001180	YES	4.17171	0.000196182	0.00196431	0.0394413	0.00831782	0.00162203	0.0102286	0.764382	0.0615616
ASTE001181	NO	NA	0.303351	0.175475	0.996956	0.894004	0.394408	0.232044	1	1
ASTE001182	NO	NA	0.79523	0.697895	1	1	0.900796	0.729659	1	1
ASTE001183	NO	NA	0.157391	0.0874797	0.989303	0.930544	0.225498	0.133896	1	1
ASTE001184	NO	NA	0.80771	0.495901	0.99965	1	0.909338	0.545184	1	1
ASTE001185	YES	2.77412	0.015154	0.0306664	0.897484	0.206418	0.0322365	0.060331	1	0.473053
ASTE001186	NO	NA	0.0888265	0.0524583	1	1	0.138832	0.0902695	1	1
ASTE001187	NO	NA	0.124798	0.26107	0.997285	0.930544	0.185502	0.320578	1	1
ASTE001190	NO	NA	0.0591576	0.00308983	0.390535	0.0655326	0.0985642	0.0130555	1	0.215657
ASTE001191	YES	4.567	3.38921e-05	0.000156591	0.00667926	0.000278911	0.000667463	0.00342305	0.750691	0.0122581
ASTE001192	NO	NA	0.00569788	0.0740962	0.999279	1	0.015038	0.117569	1	1
ASTE001193	YES	7.41263	0.00226495	0.00339915	0.922852	0.559509	0.00774232	0.0138237	1	0.955
ASTE001194	NO	NA	0.0521466	0.00624248	0.592532	0.151136	0.0889932	0.0202503	1	0.381459
ASTE001195	NO	NA	0.0539209	0.146011	0.996001	1	0.0912144	0.200997	1	1
ASTE001196	YES	4.93125	6.09532e-05	1.8213e-05	0.338363	0.0358989	0.000871836	0.00199344	1	0.146728
ASTE001197	NO	NA	0.0097202	0.143177	0.980375	0.058275	0.0225392	0.197933	1	0.199502
ASTE001198	YES	7.2844	0.00117669	0.0202714	0.409498	0.0517443	0.00485056	0.0446409	1	0.184931
ASTE001200	YES	12.3034	0.00244331	0.0568106	0.578958	0.0144838	0.00811553	0.0957929	1	0.0847656
ASTE001201	YES	6.46034	0.0178852	0.0226174	0.995876	1	0.037063	0.0482123	1	1
ASTE001202	NO	NA	0.530896	0.173296	0.995499	0.511843	0.642619	0.229536	1	0.894565
ASTE001203	NO	NA	0.0615239	0.281664	1	1	0.102029	0.341556	1	1
ASTE001204	YES	6.52623	0.00409251	0.0456742	0.932719	0.426749	0.011693	0.0809954	1	0.780728
ASTE001205	YES	4.95963	0.0002051	0.000552051	0.913326	0.292172	0.00162203	0.00559572	1	0.59709
ASTE001206	NO	NA	0.272311	0.163736	0.999996	1	0.359679	0.219644	1	1
ASTE001207	NO	NA	0.261357	0.24245	1	1	0.347468	0.301948	1	1
ASTE001208	NO	NA	0.396449	0.029833	0.999775	1	0.499865	0.0590898	1	1
ASTE001209	NO	NA	0.0877297	0.0174572	0.985745	0.115314	0.137363	0.0400475	1	0.314626
ASTE001210	NO	NA	0.499962	0.623399	0.999385	0.666112	0.610041	0.661892	1	1
ASTE001211	YES	11.401	0.0138078	0.000145663	0.60462	0.354012	0.0298131	0.00338767	1	0.681964
ASTE001212	YES	9.18065	0.000383942	0.00179364	0.541653	0.00721011	0.00238951	0.00975041	1	0.0568764
ASTE001213	NO	NA	0.0157608	0.0802783	0.998627	1	0.0333467	0.124854	1	1
ASTE001214	NO	NA	0.80771	0.174808	0.999999	1	0.909338	0.231189	1	1
ASTE001215	NO	NA	0.474671	0.368411	0.999999	1	0.583244	0.426398	1	1
ASTE001216	YES	5.25839	0.0043128	0.0191951	0.268615	0.239881	0.0121449	0.0428343	1	0.520206
ASTE001217	YES	15.3713	6.37238e-05	0.000372997	0.0099303	7.31942e-05	0.000871836	0.00470713	0.750691	0.00946783
ASTE001218	NO	NA	0.920184	0.852657	0.988097	1	0.972198	0.86845	1	1
ASTE001220	NO	NA	0.318893	0.408223	0.999998	1	0.412075	0.463152	1	1
ASTE001221	YES	5.5836	3.44899e-05	0.0116507	0.403387	0.0458769	0.000676894	0.030244	1	0.171162
ASTE001222	YES	4.30819	0.000199846	0.00210188	0.149926	0.0517443	0.00162203	0.0106007	0.994499	0.184931
ASTE001224	YES	14.0871	3.0945e-05	0.000572086	0.284001	0.000192536	0.000667463	0.0056611	1	0.0110133
ASTE001225	NO	NA	0.0315707	0.0528718	0.991097	1	0.0583601	0.0907478	1	1
ASTE001226	YES	12.2366	0.0103193	0.0467527	0.893537	0.321817	0.0237549	0.0824072	1	0.635648
ASTE001227	NO	NA	0.994754	0.264786	0.999991	1	1	0.324371	1	1
ASTE001228	YES	3.8433	0.000423997	9.23371e-05	0.0683711	0.0189229	0.00260603	0.00287179	0.814491	0.0999997
ASTE001229	YES	4.45044	3.38921e-05	0.0061222	0.060737	0.0189229	0.000667463	0.0199453	0.77866	0.0999997
ASTE001230	NO	NA	0.261737	0.119004	0.962803	0.969604	0.347731	0.170694	1	1
ASTE001231	NO	NA	1	0.236317	0.992897	1	1	0.295668	1	1
ASTE001232	YES	14.8668	7.78992e-07	0.000527234	0.131919	0.0279187	0.000152884	0.00548651	0.973247	0.125118
ASTE001235	NO	NA	0.292101	0.371777	0.999394	1	0.381875	0.429595	1	1
ASTE001236	YES	14.2693	0.000352847	0.0357808	0.560704	0.031683	0.00227691	0.0677292	1	0.135378
ASTE001237	NO	NA	0.89713	0.672969	0.999995	1	0.964764	0.708051	1	1
ASTE001238	YES	5.1091	0.00151601	0.0132878	0.389581	0.159138	0.00583393	0.0331845	1	0.390992
ASTE001239	YES	12.7815	0.000504129	0.00226128	0.518451	0.103285	0.0029641	0.0110615	1	0.292462
ASTE001240	NO	NA	0.472442	0.569713	0.999998	1	0.580945	0.612209	1	1
ASTE001241	NO	NA	0.0556779	0.0337742	0.306663	0.0517443	0.0935333	0.0647434	1	0.184931
ASTE001242	YES	17.584	0.000111132	0.000241443	0.00500562	8.924e-05	0.00120499	0.00403045	0.750691	0.00979821
ASTE001243	YES	8.12885	0.00282366	0.00148395	0.181941	0.128563	0.00898156	0.00883927	1	0.338209
ASTE001244	YES	7.40231	4.0625e-06	1.05538e-05	0.0209948	0.00132851	0.000278575	0.00165821	0.750691	0.0247099
ASTE001245	NO	NA	0.841852	0.843555	1	1	0.933975	0.860488	1	1
ASTE001246	NO	NA	0.865185	0.182028	1	1	0.949426	0.239098	1	1
ASTE001247	NO	NA	0.064174	0.00483269	0.626443	0.371471	0.105746	0.0171359	1	0.711622
ASTE001248	YES	13.5432	1.82913e-06	0.000814205	0.0257718	0.00122738	0.000202145	0.00661265	0.752304	0.0242136
ASTE001249	YES	3.45934	0.000142841	0.010002	0.319633	0.0655326	0.00141388	0.0272376	1	0.215657
ASTE001250	YES	18.917	0.00583203	0.0150898	0.396387	0.097833	0.0153565	0.0362115	1	0.285767
ASTE001252	YES	3.51429	0.000179344	0.000298482	0.0175658	0.00183768	0.00162203	0.00437223	0.750691	0.0285769
ASTE001253	NO	NA	0.278897	0.262495	0.960609	1	0.366846	0.321981	1	1
ASTE001254	NO	NA	0.87645	0.169713	0.999795	1	0.955799	0.225894	1	1
ASTE001255	NO	NA	0.0717631	0.0933264	0.976038	0.757334	0.116216	0.140725	1	1
ASTE001256	YES	5.71326	0.00770845	0.00377897	0.449334	0.0655326	0.0189678	0.0147669	1	0.215657
ASTE001257	YES	13.0318	0.0249914	0.00656006	0.956032	0.857464	0.048669	0.0208574	1	1
ASTE001258	YES	3.94112	0.000485029	0.0020889	0.139788	0.0215766	0.00288911	0.0105769	0.980013	0.108006
ASTE001259	NO	NA	0.843264	0.473763	1	1	0.934015	0.523979	1	1
ASTE001260	YES	3.12096	0.000617674	0.00716331	0.365483	0.0923805	0.00316568	0.022014	1	0.271442
ASTE001261	NO	NA	0.052401	0.079227	0.998738	1	0.0893202	0.123692	1	1
ASTE001262	YES	3.16305	0.0290451	0.010546	0.57376	0.216927	0.0545038	0.0283259	1	0.485315
ASTE001263	NO	NA	0.159447	0.551454	1	1	0.227984	0.59556	1	1
ASTE001264	NO	NA	0.0186628	0.0526592	0.79809	0.857464	0.0381534	0.0905195	1	1
ASTE001265	NO	NA	0.809885	0.437609	0.999979	1	0.910961	0.490721	1	1
ASTE001266	NO	NA	0.19303	0.213596	0.889301	0.176688	0.267804	0.271612	1	0.418922
ASTE001267	YES	13.2421	0.00847658	0.0021306	0.473438	0.206418	0.020395	0.0106934	1	0.473053
ASTE001269	YES	2.43313	6.40054e-05	0.00267669	0.17684	0.00399969	0.000873589	0.0121341	1	0.0416545
ASTE001270	YES	2.94331	0.00336306	0.046525	0.964947	0.159138	0.0102689	0.0821585	1	0.390992
ASTE001271	NO	NA	0.157391	0.810273	1	1	0.225498	0.831381	1	1
ASTE001272	NO	NA	0.0209956	0.138079	0.978726	0.38893	0.04186	0.192146	1	0.729236
ASTE001275	YES	5.9867	0.00354572	0.000746737	0.0969456	0.00538926	0.0106662	0.0063104	0.899689	0.0488424
ASTE001277	NO	NA	0.0178261	0.203712	0.999992	0.511843	0.037008	0.261397	1	0.894565
ASTE001278	NO	NA	0.70575	0.302531	0.998879	1	0.8191	0.362115	1	1
ASTE001281	YES	14.5714	9.80912e-05	0.000725827	0.0797276	0.00623904	0.00120499	0.00625078	0.844382	0.0526457
ASTE001282	NO	NA	0.072992	0.225406	1	1	0.11777	0.284173	1	1
ASTE001283	NO	NA	0.873032	0.453777	1	1	0.954553	0.505812	1	1
ASTE001284	NO	NA	0.248411	0.384649	1	0.930544	0.332548	0.441733	1	1
ASTE001285	YES	15.433	2.97558e-07	9.78935e-05	0.0289433	0.00343631	9.07964e-05	0.00293604	0.752304	0.0384239
ASTE001286	YES	6.45745	0.000617674	0.000403178	0.16215	0.0245631	0.00316568	0.00489794	1	0.116259
ASTE001287	YES	4.04884	0.00117669	0.0122173	0.823435	0.38893	0.00485056	0.0313215	1	0.729236
ASTE001288	NO	NA	0.103504	0.0913508	0.984886	0.857464	0.158402	0.138406	1	1
ASTE001289	YES	4.47368	0.00052046	0.000105884	0.0794447	0.0110131	0.0029801	0.00299078	0.843963	0.0722549
ASTE001290	YES	1.91594	3.37654e-05	8.26632e-05	0.0341267	0.000159423	0.000667463	0.00280537	0.753022	0.010195
ASTE001291	YES	3.30404	1.12623e-05	0.00416595	0.239719	0.0923805	0.000436049	0.0156353	1	0.271442
ASTE001292	NO	NA	0.564812	0.510324	1	1	0.676265	0.558077	1	1
ASTE001293	YES	3.80425	2.78857e-05	0.00029092	0.0106798	0.000231995	0.000667463	0.00433412	0.750691	0.0118422
ASTE001294	YES	3.61219	0.000187496	0.000602463	0.0970089	0.00464696	0.00162203	0.00580626	0.899689	0.0452492
ASTE001295	NO	NA	0.252344	0.0202321	0.973211	0.38893	0.336982	0.0445889	1	0.729236
ASTE001296	YES	3.65569	0.00323424	0.00398832	0.467557	0.00957921	0.00992329	0.0152602	1	0.0668548
ASTE001297	YES	5.19754	0.000121065	0.00482042	0.12819	0.0144838	0.00123595	0.0171097	0.963709	0.0847656
ASTE001298	YES	7.04098	0.000121065	0.000259136	0.35177	0.143134	0.00123595	0.00414574	1	0.363927
ASTE001299	NO	NA	0.91888	0.928393	1	1	0.971744	0.936827	1	1
ASTE001300	YES	14.481	0.000551894	0.0439191	0.988841	0.128563	0.00307417	0.078953	1	0.338209
ASTE001301	YES	4.11535	0.00323424	0.000278143	0.305795	0.0279187	0.00992329	0.00429012	1	0.125118
ASTE001302	YES	5.23856	0.00234962	0.000197086	0.422755	0.00957921	0.00795056	0.00368863	1	0.0668548
ASTE001303	YES	3.69076	0.0181954	0.00535817	0.869731	0.239881	0.0375828	0.0183118	1	0.520206
ASTE001304	YES	2.73045	0.00309402	8.05967e-05	0.00611042	0.000231995	0.00960961	0.0028012	0.750691	0.0118422
ASTE001305	YES	3.64714	0.00664269	0.000320819	0.0845023	0.0245631	0.0167695	0.00448595	0.857566	0.116259
ASTE001306	YES	5.92336	0.000368189	0.000583136	0.168416	0.0406133	0.00230787	0.00572227	1	0.158757
ASTE001307	NO	NA	0.115925	0.155941	0.972083	1	0.174524	0.211975	1	1
ASTE001308	YES	15.3336	0.000945677	0.000145828	0.034882	0.000478277	0.00426339	0.00338767	0.75354	0.015081
ASTE001309	YES	12.043	0.0400092	0.00816066	0.973939	0.695796	0.0712046	0.0239106	1	1
ASTE001310	YES	1.43507	0.00442256	0.00334792	0.294361	0.00831782	0.0123508	0.0137035	1	0.0615616
ASTE001311	NO	NA	0.00847658	0.195585	0.987885	0.0780475	0.020395	0.252793	1	0.245012
ASTE001312	NO	NA	0.835174	0.0983117	0.993351	0.40784	0.930116	0.146592	1	0.760059
ASTE001313	YES	12.7738	0.0201156	0.0463516	0.648176	0.0245631	0.040379	0.0819588	1	0.116259
ASTE001315	NO	NA	0.430606	0.0568126	1	1	0.53716	0.0957929	1	1
ASTE001316	YES	4.196	0.012699	0.0481234	0.935103	0.264912	0.0280125	0.0844051	1	0.558321
ASTE001317	NO	NA	0.0854763	0.0787752	0.971882	0.511843	0.134501	0.123115	1	0.894565
ASTE001318	NO	NA	0.0371387	0.0340502	0.391429	0.0488106	0.067135	0.0651855	1	0.180569
ASTE001319	NO	NA	0.157377	0.00130877	0.575442	1	0.225498	0.00831812	1	1
ASTE001322	NO	NA	0.0145657	0.111594	0.960749	0.789188	0.0311305	0.162516	1	1
ASTE001323	YES	17.1027	0.00561689	0.00282808	0.491854	0.239881	0.014942	0.012484	1	0.520206
ASTE001325	YES	4.62729	0.009242	0.00468012	0.508001	0.0517443	0.0217224	0.0168375	1	0.184931
ASTE001326	NO	NA	0.135368	0.150607	0.970296	0.354012	0.19885	0.206277	1	0.681964
ASTE001327	NO	NA	0.0764207	0.132831	0.991676	0.535676	0.12259	0.186346	1	0.932497
ASTE001328	YES	0.324108	0.0201592	0.0110364	0.686803	0.143134	0.0404405	0.0291817	1	0.363927
ASTE001329	YES	7.79889	0.0298249	0.00609932	0.959918	1	0.0556552	0.0198936	1	1
ASTE001330	NO	NA	0.0141643	0.186456	0.999378	1	0.0304155	0.243761	1	1
ASTE001331	YES	3.47652	0.00158192	0.00737088	0.718771	0.216927	0.00590395	0.0224099	1	0.485315
ASTE001332	YES	3.65767	0.00788041	0.023726	0.823984	0.292172	0.0193492	0.0498566	1	0.59709
ASTE001333	YES	4.95262	0.00175824	0.0730344	0.923178	0.0279187	0.00635536	0.11624	1	0.125118
ASTE001334	YES	4.98437	0.000156821	4.23113e-05	0.00987584	0.000231995	0.00152441	0.00245331	0.750691	0.0118422
ASTE001335	YES	4.26226	0.00104092	0.000129962	0.0322238	0.00183768	0.00445267	0.00320901	0.752304	0.0285769
ASTE001336	NO	NA	0.0510157	0.0990521	0.945589	0.306994	0.0874961	0.147563	1	0.622686
ASTE001337	NO	NA	0.970785	0.633957	1	1	1	0.671849	1	1
ASTE001338	YES	4.63762	0.00104092	0.00394978	0.361357	0.0923805	0.00445267	0.0151878	1	0.271442
ASTE001339	YES	4.81028	0.0002051	0.00124691	0.0586924	0.00343631	0.00162203	0.0081089	0.774191	0.0384239
ASTE001340	NO	NA	0.152841	0.00508267	0.978379	0.789188	0.220618	0.017693	1	1
ASTE001341	YES	1.34239	0.0086256	0.0122301	0.883098	0.216927	0.0207055	0.0313264	1	0.485315
ASTE001342	YES	5.70664	0.000591937	0.0203623	0.753872	0.426749	0.00309084	0.0447832	1	0.780728
ASTE001343	YES	5.68669	0.00392881	0.00820295	0.189462	0.176688	0.0112962	0.0240036	1	0.418922
ASTE001344	NO	NA	0.027726	0.205002	0.975771	0.0488106	0.052557	0.262727	1	0.180569
ASTE001345	NO	NA	0.491187	0.409596	1	1	0.60088	0.464339	1	1
ASTE001346	YES	5.0347	1.74008e-05	0.000925757	0.118408	0.0165688	0.00049272	0.00702399	0.934536	0.0920011
ASTE001347	YES	27.0204	0.00898501	0.00843773	0.600254	0.0458769	0.021281	0.0245518	1	0.171162
ASTE001348	NO	NA	0.205693	0.335663	1	1	0.282813	0.395042	1	1
ASTE001349	YES	3.56005	0.0103196	0.00170783	0.268234	0.337915	0.0237549	0.00951087	1	0.662844
ASTE001350	YES	6.27137	3.38921e-05	0.00303123	0.683757	0.354012	0.000667463	0.012935	1	0.681964
ASTE001351	NO	NA	0.755476	0.484595	0.95876	1	0.864714	0.534303	1	1
ASTE001352	YES	3.35622	0.00587921	0.00405781	0.314929	0.0923805	0.0154377	0.0154121	1	0.271442
ASTE001353	YES	5.64345	3.24185e-05	0.00108094	0.0477678	0.00464696	0.000667463	0.00751182	0.764382	0.0452492
ASTE001354	NO	NA	0.858839	0.927868	1	1	0.944192	0.936506	1	1
ASTE001355	NO	NA	0.131194	0.369948	0.999999	0.666112	0.193519	0.427915	1	1
ASTE001356	YES	7.08611	0.00966249	0.00565057	0.30867	0.073586	0.0224971	0.01894	1	0.232288
ASTE001357	YES	4.81703	0.00117738	0.000163171	0.636747	0.292172	0.00485056	0.00347822	1	0.59709
ASTE001358	YES	16.678	0.00217926	0.00289986	0.221232	0.00132851	0.0075194	0.0126297	1	0.0247099
ASTE001359	NO	NA	0.654718	0.0895606	0.999599	1	0.76887	0.136366	1	1
ASTE001360	NO	NA	0.738332	0.164532	1	1	0.849276	0.220468	1	1
ASTE001361	YES	4.33824	6.13385e-05	0.00485645	0.135133	0.0189229	0.000871836	0.017184	0.975292	0.0999997
ASTE001362	YES	8.85613	0.0145657	0.00680978	0.532768	0.559509	0.0311305	0.0213463	1	0.955
ASTE001363	YES	21.1525	0.00970381	0.0253539	0.561616	0.371471	0.0225392	0.0525506	1	0.711622
ASTE001364	YES	9.75755	0.0309295	0.00741296	0.747456	0.426749	0.0573779	0.0224779	1	0.780728
ASTE001365	YES	2.79198	0.000116021	2.2746e-05	0.0354223	0.00156402	0.00120499	0.00212351	0.757324	0.0266515
ASTE001366	YES	2.93789	0.00336306	0.0442936	0.989045	1	0.0102689	0.0794132	1	1
ASTE001367	YES	16.2452	0.000337136	0.0168178	0.234682	0.0517443	0.00227691	0.0389812	1	0.184931
ASTE001368	NO	NA	0.892693	0.896314	1	1	0.962505	0.908526	1	1
ASTE001370	NO	NA	0.840654	0.130707	0.967156	0.426749	0.933661	0.183933	1	0.780728
ASTE001371	YES	4.3513	0.00122166	6.4899e-06	0.0133446	0.00156402	0.00498011	0.00163746	0.750691	0.0266515
ASTE001372	YES	6.19254	0.0129473	0.00575307	0.115158	0.143134	0.0283257	0.0191837	0.927662	0.363927
ASTE001373	YES	1.57922	7.91214e-05	0.00200733	0.320654	0.0155263	0.00104604	0.0103158	1	0.0904019
ASTE001374	NO	NA	0.91727	0.163522	0.999966	1	0.971598	0.21945	1	1
ASTE001375	YES	4.21027	0.00728579	0.00199511	0.0326189	0.00399969	0.0181674	0.0102887	0.752304	0.0416545
ASTE001376	NO	NA	0.0225509	0.11263	0.999024	1	0.0445808	0.163674	1	1
ASTE001377	NO	NA	0.413699	0.278841	1	1	0.518379	0.338854	1	1
ASTE001378	YES	3.95231	0.000187496	0.00143427	0.144181	0.00399969	0.00162203	0.00864282	0.980346	0.0416545
ASTE001381	YES	15.917	0.00104092	0.000710266	0.00811049	0.000878688	0.00445267	0.00617948	0.750691	0.0205805
ASTE001382	YES	25.0233	3.37654e-05	0.00369916	0.171241	0.0406133	0.000667463	0.0145571	1	0.158757
ASTE001383	YES	2.25352	0.00374304	0.00107954	0.103035	0.0245631	0.0110147	0.00750669	0.913853	0.116259
ASTE001384	NO	NA	0.0531421	0.0848553	0.960396	0.666112	0.0903198	0.130652	1	1
ASTE001386	NO	NA	0.00861648	0.131703	0.999994	0.757334	0.0207055	0.18506	1	1
ASTE001387	YES	1.20218	0.00340092	0.00297773	0.44686	0.0245631	0.0103316	0.0128107	1	0.116259
ASTE001390	YES	26.9887	0.047806	0.00589406	0.780794	0.447203	0.0829284	0.0194357	1	0.814221
ASTE001391	NO	NA	0.0559948	0.0392338	0.999984	1	0.0940518	0.0726649	1	1
ASTE001392	YES	3.99775	0.0086256	0.044894	0.749122	0.264912	0.0207055	0.0800482	1	0.558321
ASTE001393	NO	NA	0.92234	0.749446	0.998015	1	0.974023	0.77667	1	1
ASTE001394	NO	NA	0.0328062	0.0530457	0.909866	0.371471	0.0602993	0.0909367	1	0.711622
ASTE001395	NO	NA	0.900281	0.0858997	0.973439	1	0.966086	0.131921	1	1
ASTE001396	NO	NA	0.990103	0.687261	0.999992	1	1	0.720448	1	1
ASTE001397	NO	NA	0.501104	0.595132	1	1	0.611238	0.635198	1	1
ASTE001398	NO	NA	0.999581	0.12597	0.999765	1	1	0.178748	1	1
ASTE001399	YES	15.5306	0.00117738	0.0252111	0.240329	0.097833	0.00485056	0.0523205	1	0.285767
ASTE001400	YES	22.4162	0.00138414	0.00477174	0.65175	0.0517443	0.00548785	0.0170292	1	0.184931
ASTE001401	YES	4.08608	0.000334573	0.00284258	0.238686	0.0189229	0.00227691	0.0125049	1	0.0999997
ASTE001402	NO	NA	0.846487	0.759947	0.995875	1	0.936351	0.786335	1	1
ASTE001403	YES	0.907301	0.0386861	0.0167179	0.923876	1	0.0693159	0.038813	1	1
ASTE001405	NO	NA	0.829885	0.360223	1	1	0.926863	0.41841	1	1
ASTE001409	NO	NA	0.785337	0.953435	1	1	0.891542	0.959674	1	1
ASTE001411	YES	3.75762	0.00188256	0.00165063	0.0494393	0.0189229	0.00667574	0.00937525	0.764382	0.0999997
ASTE001412	YES	6.28411	0.00392881	0.0026399	0.251519	0.0279187	0.0112962	0.0120255	1	0.125118
ASTE001414	NO	NA	0.769002	0.285427	0.999997	1	0.876747	0.345126	1	1
ASTE001416	YES	15.2017	3.11083e-07	0.00047371	0.0339341	0.000278911	9.07964e-05	0.0052591	0.753022	0.0122581
ASTE001418	NO	NA	0.259691	0.244805	0.967974	0.159138	0.345778	0.304349	1	0.390992
ASTE001419	NO	NA	0.911587	0.554087	0.993677	0.354012	0.969129	0.598006	1	0.681964
ASTE001421	NO	NA	0.103999	0.338624	0.981287	0.511843	0.159029	0.397754	1	0.894565
ASTE001422	YES	1.69801	0.00189929	0.000335432	0.102479	0.0135621	0.00670585	0.0045246	0.911896	0.083447
ASTE001423	YES	4.52192	0.0118637	0.00502272	0.311262	0.073586	0.0266569	0.0175923	1	0.232288
ASTE001424	NO	NA	0.18341	0.453594	0.999898	1	0.256764	0.505656	1	1
ASTE001425	YES	3.79091	0.000199846	0.00379285	0.500075	0.0358989	0.00162203	0.0147958	1	0.146728
ASTE001426	NO	NA	0.00148774	0.0804212	0.985069	0.264912	0.00577589	0.125008	1	0.558321
ASTE001430	YES	3.81424	0.000470462	0.00305335	0.223852	0.0458769	0.00282451	0.0129784	1	0.171162
ASTE001431	YES	3.48299	0.000847995	9.39862e-05	0.0393546	0.00183768	0.00394472	0.00289147	0.764382	0.0285769
ASTE001432	NO	NA	0.883014	0.761865	1	1	0.958292	0.788177	1	1
ASTE001433	NO	NA	0.0125821	0.122291	1	1	0.0278913	0.174332	1	1
ASTE001434	YES	21.4652	0.000566201	0.013404	0.652461	0.167913	0.00308229	0.0334087	1	0.409722
ASTE001435	YES	3.51905	9.99229e-05	0.00391133	0.340719	0.128563	0.00120499	0.0150924	1	0.338209
ASTE001436	NO	NA	0.674851	0.674584	0.999997	1	0.788932	0.709226	1	1
ASTE001437	YES	5.81546	0.00019997	0.0039654	0.212045	0.00831782	0.00162203	0.0151878	1	0.0615616
ASTE001438	NO	NA	0.907995	0.999629	1	1	0.968754	0.999892	1	1
ASTE001439	YES	4.81243	1.74008e-05	0.00028811	0.040051	0.00294686	0.00049272	0.00431709	0.764382	0.0364214
ASTE001440	YES	1.30436	0.00323424	0.00138766	0.0537165	0.00721011	0.00992329	0.00856628	0.764382	0.0568764
ASTE001441	NO	NA	0.0160349	0.196221	0.994775	0.72548	0.0338889	0.253556	1	1
ASTE001442	YES	4.1876	0.000307108	0.000156864	0.0316246	0.00343631	0.00224724	0.00342305	0.752304	0.0384239
ASTE001443	YES	3.64492	0.0287203	0.014932	0.881443	0.426749	0.0539922	0.035912	1	0.780728
ASTE001444	YES	2.82071	0.00134837	0.00258132	0.489285	0.0358989	0.00535164	0.0118816	1	0.146728
ASTE001445	YES	7.69344	0.0194404	0.024981	0.910567	1	0.0391872	0.0519514	1	1
ASTE001446	NO	NA	0.0148727	0.3893	1	1	0.0317331	0.445904	1	1
ASTE001447	NO	NA	0.0707185	0.0871411	0.994487	0.72548	0.114785	0.133467	1	1
ASTE001448	YES	2.71052	0.00337486	0.00745327	0.312577	0.0406133	0.0102689	0.02257	1	0.158757
ASTE001449	YES	6.96788	1.37851e-05	0.00024874	0.052664	0.0110131	0.00049272	0.00408986	0.764382	0.0722549
ASTE001450	YES	7.11521	5.32362e-05	0.00457828	0.190367	0.0144838	0.000871836	0.0166129	1	0.0847656
ASTE001452	YES	8.66223	0.00442256	0.00649811	0.967639	0.0550096	0.0123508	0.0207193	1	0.195009
ASTE001453	YES	9.89004	0.00309362	0.00805923	0.54296	0.40784	0.00960961	0.0237284	1	0.760059
ASTE001456	NO	NA	0.0465055	0.0829625	0.963167	0.0202498	0.0810056	0.128182	1	0.106076
ASTE001457	YES	13.8243	7.56814e-05	0.0235662	0.600018	0.0406133	0.0010147	0.0495848	1	0.158757
ASTE001458	YES	12.9077	0.00423829	0.0525661	0.656079	0.0189229	0.0119832	0.090414	1	0.0999997
ASTE001459	YES	4.66982	9.17796e-06	0.000125827	0.0222635	0.000478277	0.000377114	0.00317919	0.750691	0.015081
ASTE001460	YES	2.92561	0.00898501	0.0173676	0.448288	0.38893	0.021281	0.0399143	1	0.729236
ASTE001462	YES	11.826	0.0194404	0.0333013	0.602531	0.0923805	0.0391872	0.0641295	1	0.271442
ASTE001463	NO	NA	0.041781	0.0784523	0.771147	0.638487	0.0737125	0.122702	1	1
ASTE001464	NO	NA	0.70766	0.180172	0.996175	1	0.820796	0.237081	1	1
ASTE001465	NO	NA	0.213262	0.409364	0.964798	0.467656	0.291459	0.464168	1	0.835556
ASTE001467	YES	14.5758	3.24185e-05	0.00321408	0.0284979	0.00464696	0.000667463	0.0133622	0.752304	0.0452492
ASTE001468	NO	NA	0.484158	0.0476404	0.940241	1	0.593556	0.0837385	1	1
ASTE001469	YES	2.53002	3.37654e-05	0.00369181	0.0305365	3.23063e-05	0.000667463	0.0145437	0.752304	0.0078243
ASTE001470	YES	3.87263	0.000347381	0.000104953	0.0539537	0.00156402	0.00227691	0.00299078	0.764382	0.0266515
ASTE001471	YES	24.4372	0.000462119	0.00449823	0.603281	0.00538926	0.00281299	0.0164482	1	0.0488424
ASTE001472	YES	9.41015	0.0010452	4.74701e-05	0.359753	0.292172	0.00445267	0.00248573	1	0.59709
ASTE001473	NO	NA	0.0467693	0.223679	0.999691	0.930544	0.0813708	0.282434	1	1
ASTE001474	NO	NA	0.352955	0.050979	0.999995	1	0.450363	0.0882845	1	1
ASTE001475	NO	NA	0.14533	0.0328202	0.534311	0.264912	0.211356	0.0634371	1	0.558321
ASTE001476	YES	0.788885	0.0227496	0.00356167	0.105014	0.00233874	0.0448647	0.0142504	0.916068	0.0332709
ASTE001477	YES	3.9549	0.00569788	0.00111744	0.0610489	0.00721011	0.015038	0.00764413	0.779408	0.0568764
ASTE001478	YES	3.01811	0.0193634	0.00243423	0.113953	0.0215766	0.0391872	0.0115165	0.926096	0.108006
ASTE001479	NO	NA	0.096515	0.118014	0.994613	0.176688	0.149149	0.169637	1	0.418922
ASTE001480	YES	0.542658	0.0321417	0.0194043	0.716689	0.354012	0.059298	0.0431489	1	0.681964
ASTE001481	NO	NA	0.174206	0.29316	0.999214	1	0.246054	0.352977	1	1
ASTE001482	YES	11.0389	0.012699	0.00725722	0.925719	0.354012	0.0280125	0.0222007	1	0.681964
ASTE001483	YES	14.9758	0.000196182	0.00732209	0.261873	0.00252242	0.00162203	0.0223198	1	0.0332709
ASTE001484	YES	15.1269	0.000196182	0.010545	0.413394	0.00721011	0.00162203	0.0283259	1	0.0568764
ASTE001485	YES	4.16183	0.00348809	0.000239757	0.0704521	0.00721011	0.0105739	0.00403045	0.822234	0.0568764
ASTE001486	YES	3.98114	0.00151601	0.000148778	0.0217569	0.00399969	0.00583393	0.00340524	0.750691	0.0416545
ASTE001487	NO	NA	0.853148	0.00276794	0.634361	0.757334	0.93975	0.0123801	1	1
ASTE001488	NO	NA	0.993087	0.743537	1	1	1	0.771249	1	1
ASTE001489	YES	16.7815	0.00072642	0.000336341	0.209166	0.103285	0.00358735	0.0045246	1	0.292462
ASTE001492	YES	14.5318	0.000175974	0.000591046	0.0456516	0.000570004	0.00162203	0.00575406	0.764382	0.0163024
ASTE001493	NO	NA	0.102355	0.0187228	0.994189	0.559509	0.156812	0.0421099	1	0.955
ASTE001494	YES	6.18854	6.64944e-05	0.0103043	0.5322	0.082509	0.000897871	0.027894	1	0.251324
ASTE001495	NO	NA	0.00101224	0.0665306	0.994997	1	0.00437444	0.108049	1	1
ASTE001496	YES	4.78036	0.00561689	0.00141748	0.664639	0.0358989	0.014942	0.00861491	1	0.146728
ASTE001497	YES	13.282	3.24185e-05	0.00483966	0.600044	0.228404	0.000667463	0.0171459	1	0.507996
ASTE001498	YES	11.1497	0.00379431	0.0318009	0.921402	0.666112	0.0110802	0.0619611	1	1
ASTE001499	NO	NA	0.137277	0.120854	0.945825	0.321817	0.201317	0.172781	1	0.635648
ASTE001500	YES	13.7943	0.0130454	0.0352844	0.81098	0.321817	0.0285075	0.0671194	1	0.635648
ASTE001501	NO	NA	0.0538223	0.129064	0.90309	1	0.0910747	0.182163	1	1
ASTE001502	NO	NA	0.8424	0.60759	1	1	0.933975	0.646857	1	1
ASTE001503	YES	7.45601	0.00155536	0.00270334	0.113758	0.0126403	0.00583928	0.0122016	0.926096	0.0784969
ASTE001504	YES	15.3991	0.000337506	0.0212362	0.349605	0.00399969	0.00227691	0.046176	1	0.0416545
ASTE001505	NO	NA	0.0097202	0.194993	0.992292	0.195908	0.0225392	0.252257	1	0.45124
ASTE001506	NO	NA	0.846531	0.648407	1	1	0.936351	0.685504	1	1
ASTE001507	NO	NA	0.369108	0.285736	1	1	0.468244	0.345463	1	1
ASTE001508	NO	NA	0.928706	0.822384	1	1	0.978024	0.842364	1	1
ASTE001509	NO	NA	0.823323	0.788059	1	1	0.920979	0.812102	1	1
ASTE001510	NO	NA	0.031494	0.0321412	0.6534	0.103285	0.0583015	0.0624659	1	0.292462
ASTE001511	NO	NA	0.00561689	0.0607601	0.990758	0.216927	0.014942	0.100733	1	0.485315
ASTE001512	NO	NA	0.0139644	0.223111	0.896997	0.143134	0.0300998	0.281842	1	0.363927
ASTE001513	NO	NA	0.417905	0.290823	0.986692	0.228404	0.523324	0.350645	1	0.507996
ASTE001514	NO	NA	0.903999	0.0782472	1	1	0.967217	0.122507	1	1
ASTE001515	YES	5.62633	0.00594561	0.00852486	0.23959	0.103285	0.0154377	0.024698	1	0.292462
ASTE001516	NO	NA	0.0437198	0.0574801	0.987381	0.610862	0.0765634	0.0966464	1	1
ASTE001517	NO	NA	0.0276156	0.0475519	0.618482	0.103285	0.0523653	0.0836088	1	0.292462
ASTE001520	YES	4.06014	0.000970059	0.000375087	0.0681346	0.00252242	0.00426339	0.00472302	0.814414	0.0332709
ASTE001521	YES	8.21182	0.00162299	0.0433541	0.266112	0.00721011	0.00596335	0.0782588	1	0.0568764
ASTE001522	NO	NA	0.200454	0.32122	1	1	0.276361	0.381356	1	1
ASTE001523	NO	NA	0.077877	0.0347079	0.794449	0.610862	0.12454	0.0662996	1	1
ASTE001524	YES	1.40219	0.00177439	0.00286012	0.169026	0.082509	0.00638973	0.0125363	1	0.251324
ASTE001525	NO	NA	0.13588	0.255329	1	1	0.199474	0.314581	1	1
ASTE001526	YES	3.70482	0.0201247	0.0183777	0.696204	0.306994	0.0403806	0.0415149	1	0.622686
ASTE001527	NO	NA	0.0933247	0.390528	1	1	0.14484	0.447131	1	1
ASTE001528	YES	15.0513	0.000234974	0.00244188	0.0539978	0.00252242	0.00180312	0.011538	0.764382	0.0332709
ASTE001531	NO	NA	0.0292844	0.0241064	0.904317	0.292172	0.0548354	0.0504789	1	0.59709
ASTE001532	YES	4.58394	0.000470462	0.013887	0.378163	0.128563	0.00282451	0.0342304	1	0.338209
ASTE001533	YES	0.134975	0.00200758	0.00101028	0.277507	0.0165688	0.00705316	0.00733203	1	0.0920011
ASTE001534	YES	4.48239	0.000847995	0.000790539	0.0960525	0.00957921	0.00394472	0.00651136	0.899278	0.0668548
ASTE001535	YES	6.3557	0.0002051	0.00357192	0.393249	0.115314	0.00162203	0.0142764	1	0.314626
ASTE001536	YES	1.86715	0.00431575	0.0036384	0.720123	0.115314	0.0121449	0.0144306	1	0.314626
ASTE001537	YES	16.6777	0.000367945	0.0411735	0.440452	0.058275	0.00230787	0.0752775	1	0.199502
ASTE001538	YES	15.9927	0.0039561	0.00150249	0.0921542	0.00957921	0.0113603	0.00888923	0.885213	0.0668548
ASTE001539	YES	6.67212	0.0140262	0.0349642	0.982726	0.666112	0.030153	0.066675	1	1
ASTE001540	NO	NA	0.846531	0.696203	1	1	0.936351	0.72839	1	1
ASTE001541	YES	5.3721	1.74008e-05	0.000164624	0.0105403	0.000570004	0.00049272	0.00348312	0.750691	0.0163024
ASTE001542	NO	NA	0.0400092	0.0514046	0.265606	0.0517443	0.0712046	0.0888728	1	0.184931
ASTE001544	NO	NA	0.000642135	0.0911904	0.686533	0.321817	0.00325508	0.1382	1	0.635648
ASTE001546	NO	NA	0.277115	0.558553	1	1	0.36484	0.60197	1	1
ASTE001547	YES	3.30216	4.29619e-06	1.77805e-05	0.0195367	0.000878688	0.000284323	0.00198654	0.750691	0.0205805
ASTE001548	NO	NA	0.307682	0.146872	0.998918	1	0.399537	0.201938	1	1
ASTE001549	YES	3.82701	0.024539	0.016541	0.958752	1	0.047912	0.0385122	1	1
ASTE001551	YES	14.2429	0.00360141	0.00115407	0.0976356	0.0110131	0.0107853	0.00774117	0.902128	0.0722549
ASTE001553	YES	16.2472	0.000605351	0.0203842	0.220043	0.00343631	0.00315653	0.04482	1	0.0384239
ASTE001554	YES	5.94895	0.00376511	0.0214576	0.450322	0.264912	0.0110147	0.04648	1	0.558321
ASTE001555	NO	NA	0.052401	0.300892	1	1	0.0893202	0.360721	1	1
ASTE001556	NO	NA	0.0794775	0.0330069	0.996729	1	0.12653	0.0637133	1	1
ASTE001557	NO	NA	0.23185	0.0244626	0.989524	0.239881	0.313252	0.0510886	1	0.520206
ASTE001558	NO	NA	0.129069	0.237806	0.999893	1	0.191053	0.297206	1	1
ASTE001559	YES	5.59928	0.000116021	8.9153e-05	0.133842	0.0126403	0.00120499	0.00286007	0.973254	0.0784969
ASTE001560	NO	NA	0.768108	0.138021	0.991956	0.115314	0.875914	0.192089	1	0.314626
ASTE001561	YES	3.3984	0.0177956	0.0090734	0.341264	0.082509	0.0369716	0.0255776	1	0.251324
ASTE001562	YES	6.49146	0.026511	0.0145331	0.409391	0.264912	0.0509755	0.0353031	1	0.558321
ASTE001564	NO	NA	0.0589483	0.0769439	0.907888	0.38893	0.0982875	0.121008	1	0.729236
ASTE001565	NO	NA	0.261357	0.110888	0.991629	1	0.347468	0.161722	1	1
ASTE001566	YES	4.44758	0.0038265	0.00462564	0.461604	0.292172	0.0111428	0.0167184	1	0.59709
ASTE001567	NO	NA	0.0398384	0.0278158	0.471209	0.0358989	0.0710116	0.0560998	1	0.146728
ASTE001568	NO	NA	0.816716	0.907893	0.999988	1	0.915462	0.918463	1	1
ASTE001569	YES	4.50918	0.000371934	0.000223358	0.476378	0.306994	0.00233007	0.00391732	1	0.622686
ASTE001570	YES	25.0371	0.00219763	0.000922533	0.480199	0.082509	0.00754392	0.00701482	1	0.251324
ASTE001571	YES	7.26754	6.37238e-05	1.13626e-05	0.0191798	0.00132851	0.000871836	0.00165821	0.750691	0.0247099
ASTE001573	YES	4.75002	8.21879e-06	3.05453e-05	0.0166047	0.000231995	0.000377114	0.00225592	0.750691	0.0118422
ASTE001575	NO	NA	0.0402336	0.0736419	0.900346	0.72548	0.071481	0.117011	1	1
ASTE001576	YES	25.0663	0.0124471	0.0182833	0.966591	0.72548	0.0276512	0.0413399	1	1
ASTE001577	NO	NA	0.220705	0.44735	1	1	0.300405	0.499752	1	1
ASTE001578	NO	NA	0.974602	0.830334	1	0.695796	1	0.849132	1	1
ASTE001579	NO	NA	0.6767	0.533745	1	1	0.790526	0.579127	1	1
ASTE001581	YES	3.55624	0.00217926	0.000307664	0.0641914	0.00538926	0.0075194	0.0044175	0.793227	0.0488424
ASTE001582	YES	1.41744	0.00270143	0.0172699	0.940656	0.559509	0.00868409	0.039762	1	0.955
ASTE001583	NO	NA	0.0681928	0.345233	0.999998	1	0.111273	0.404196	1	1
ASTE001584	NO	NA	0.56116	0.14994	1	1	0.67338	0.205511	1	1
ASTE001585	NO	NA	0.999994	0.077367	0.954057	0.666112	1	0.121479	1	1
ASTE001586	NO	NA	0.036496	0.0860181	0.992743	1	0.0661835	0.132085	1	1
ASTE001587	NO	NA	0.276066	0.249798	1	1	0.36387	0.30934	1	1
ASTE001588	YES	18.6283	5.78295e-05	0.00496017	0.439349	0.0550096	0.000871836	0.0174534	1	0.195009
ASTE001589	YES	5.43716	0.00569788	0.0174304	0.171205	0.0135621	0.015038	0.0400022	1	0.083447
ASTE001592	NO	NA	0.137432	0.102682	0.999997	1	0.201519	0.151756	1	1
ASTE001594	YES	4.42612	0.0016291	0.000392459	0.148442	0.0517443	0.00597808	0.00485993	0.991439	0.184931
ASTE001595	NO	NA	0.264939	0.163088	0.998692	0.38893	0.351247	0.218996	1	0.729236
ASTE001596	YES	10.0451	0.00533175	0.00814026	0.529717	0.128563	0.0143478	0.0238939	1	0.338209
ASTE001597	NO	NA	0.15883	0.346006	1	1	0.227445	0.404913	1	1
ASTE001598	NO	NA	0.0707185	0.170249	0.997205	1	0.114785	0.226502	1	1
ASTE001601	NO	NA	0.491743	0.978772	1	1	0.60143	0.981795	1	1
ASTE001602	NO	NA	0.500979	0.381843	1	1	0.61115	0.439175	1	1
ASTE001603	NO	NA	0.8775	0.684703	1	1	0.956185	0.718278	1	1
ASTE001604	NO	NA	0.841181	0.278612	0.999992	1	0.933797	0.338649	1	1
ASTE001605	YES	3.2875	0.000187496	0.000202426	0.0873023	0.0245631	0.00162203	0.0037528	0.866249	0.116259
ASTE001606	YES	4.38032	0.00162299	0.00260137	0.152425	0.0358989	0.00596335	0.0119545	0.998142	0.146728
ASTE001607	YES	4.39555	0.000337506	0.000254914	0.0507141	0.0189229	0.00227691	0.00413848	0.764382	0.0999997
ASTE001608	NO	NA	0.360464	0.501882	1	1	0.458095	0.550537	1	1
ASTE001609	NO	NA	0.630835	0.477127	0.999889	1	0.74451	0.52709	1	1
ASTE001610	NO	NA	0.105594	0.00329026	0.99276	1	0.161339	0.0135503	1	1
ASTE001611	NO	NA	0.0347751	0.142568	0.971847	0.40784	0.0636406	0.197187	1	0.760059
ASTE001613	NO	NA	0.958271	0.793717	1	1	1	0.817044	1	1
ASTE001614	YES	3.48606	5.31499e-05	3.53752e-06	0.0191802	8.74966e-06	0.000871836	0.00163746	0.750691	0.00663983
ASTE001615	YES	1.41509	5.86716e-05	3.85279e-05	0.0109838	8.924e-05	0.000871836	0.00239652	0.750691	0.00979821
ASTE001616	YES	5.26954	3.38921e-05	0.00125598	0.02795	0.00183768	0.000667463	0.00813647	0.752304	0.0285769
ASTE001617	NO	NA	0.0311508	0.0329952	0.868264	0.128563	0.0577225	0.0637016	1	0.338209
ASTE001618	NO	NA	1	0.308897	0.99995	1	1	0.368656	1	1
ASTE001619	YES	6.93152	0.000743869	0.00725396	0.0774472	0.00831782	0.00364035	0.0221967	0.839918	0.0615616
ASTE001620	YES	3.40958	0.00602273	0.0110166	0.649816	0.195908	0.0155775	0.0291671	1	0.45124
ASTE001621	NO	NA	0.286185	0.306527	0.999928	1	0.374959	0.366127	1	1
ASTE001622	NO	NA	0.849534	0.787346	0.99995	0.535676	0.937014	0.81144	1	0.932497
ASTE001623	YES	3.65381	3.24185e-05	0.00138036	0.0236137	0.00183768	0.000667463	0.00853486	0.750691	0.0285769
ASTE001624	NO	NA	0.908689	0.452171	1	1	0.968754	0.504614	1	1
ASTE001626	NO	NA	0.051847	0.0664022	0.941772	1	0.0885882	0.107902	1	1
ASTE001627	YES	15.8521	0.000110977	0.000100634	0.00448009	0.000278911	0.00120499	0.00295236	0.750691	0.0122581
ASTE001631	NO	NA	0.160541	0.342735	0.87625	0.789188	0.229376	0.401746	1	1
ASTE001632	YES	4.27346	5.86716e-05	0.000176221	0.0787455	0.000570004	0.000871836	0.00354434	0.843345	0.0163024
ASTE001633	YES	6.15085	0.000591937	0.00639832	0.326465	0.082509	0.00309084	0.0205551	1	0.251324
ASTE001635	NO	NA	0.534227	0.224268	0.999606	1	0.645621	0.282927	1	1
ASTE001636	NO	NA	0.678266	0.573947	1	1	0.79138	0.615936	1	1
ASTE001637	YES	12.9649	0.0109948	0.0231657	0.929898	0.306994	0.0250859	0.049014	1	0.622686
ASTE001638	YES	15.504	0.00165324	0.0142357	0.459639	0.00156402	0.00605692	0.034781	1	0.0266515
ASTE001645	YES	5.90242	0.000908027	0.00320484	0.180318	0.031683	0.00416273	0.0133353	1	0.135378
ASTE001646	NO	NA	0.297521	0.28327	1	1	0.387314	0.343027	1	1
ASTE001647	YES	3.72914	9.81361e-05	0.00059143	0.114364	0.0432451	0.00120499	0.00575406	0.926096	0.167835
ASTE001648	NO	NA	0.0598957	0.151338	0.946568	0.321817	0.0996628	0.206986	1	0.635648
ASTE001649	YES	2.65899	0.0124078	0.0491822	0.854508	0.321817	0.0275855	0.0858126	1	0.635648
ASTE001650	NO	NA	0.591346	0.942404	1	1	0.703522	0.949494	1	1
ASTE001651	YES	22.2758	0.0160872	0.0123292	0.470741	0.176688	0.0339112	0.0315097	1	0.418922
ASTE001652	NO	NA	0.0949703	0.625771	1	1	0.147041	0.664163	1	1
ASTE001653	YES	5.66935	0.000352847	0.00225093	0.903438	0.292172	0.00227691	0.0110251	1	0.59709
ASTE001654	YES	24.6655	0.000847995	0.00815079	0.398512	0.128563	0.00394472	0.0239026	1	0.338209
ASTE001655	NO	NA	0.0933321	0.302175	0.999712	1	0.14484	0.36184	1	1
ASTE001656	YES	4.07653	5.86716e-05	0.000681958	0.108365	0.00831782	0.000871836	0.00610369	0.918687	0.0615616
ASTE001657	YES	3.57036	0.00134837	0.0178318	0.235603	0.00132851	0.00535164	0.0406121	1	0.0247099
ASTE001659	YES	23.1229	4.50991e-05	0.000875848	0.364832	0.031683	0.000854181	0.00686152	1	0.135378
ASTE001660	YES	6.44918	0.000566201	0.00227242	0.227334	0.0406133	0.00308229	0.011097	1	0.158757
ASTE001661	YES	4.34577	0.0112291	0.0314801	0.461754	0.176688	0.0254526	0.0615385	1	0.418922
ASTE001662	YES	8.91502	0.0213599	0.0142176	0.997329	1	0.0425441	0.0347521	1	1
ASTE001663	YES	4.20601	2.31157e-05	0.00175253	0.25142	0.0517443	0.000632514	0.00963719	1	0.184931
ASTE001664	YES	6.6556	0.0143169	0.0443865	0.995153	1	0.0307084	0.0795046	1	1
ASTE001667	YES	14.8639	3.24185e-05	0.00235686	0.0894137	0.000804524	0.000667463	0.0113153	0.874742	0.0193613
ASTE001668	NO	NA	0.13022	0.0562261	0.999903	1	0.19253	0.0950172	1	1
ASTE001669	NO	NA	0.42163	0.223305	0.964896	0.426749	0.527292	0.282024	1	0.780728
ASTE001670	YES	1.64912	0.000268602	0.00118748	0.163114	0.00957921	0.00203021	0.0078817	1	0.0668548
ASTE001671	YES	19.0838	0.000175974	0.00217282	0.382338	0.0110131	0.00162203	0.010777	1	0.0722549
ASTE001672	YES	13.7457	0.000116021	0.0244966	0.24125	0.00957921	0.00120499	0.0511353	1	0.0668548
ASTE001673	NO	NA	0.904507	0.0865782	0.998822	1	0.967487	0.132748	1	1
ASTE001674	YES	25.4042	0.00488729	0.000827573	0.620627	0.0517443	0.0134312	0.00667313	1	0.184931
ASTE001675	YES	25.2648	0.045542	0.0115565	0.97779	0.292172	0.0793759	0.0300887	1	0.59709
ASTE001676	YES	24.9889	0.00219763	0.00241164	0.511281	0.121938	0.00754392	0.0114573	1	0.330246
ASTE001677	NO	NA	0.0562261	0.00624603	0.836718	0.292172	0.0943846	0.020256	1	0.59709
ASTE001678	NO	NA	0.182666	0.0883401	0.95568	0.467656	0.25607	0.134868	1	0.835556
ASTE001679	YES	25.6352	0.0197089	0.00358523	0.663026	0.0517443	0.0397073	0.0143195	1	0.184931
ASTE001680	YES	4.51248	8.59237e-06	0.0015977	0.0460958	0.00957921	0.000377114	0.00920734	0.764382	0.0668548
ASTE001681	YES	4.60547	0.0267587	0.00245033	0.841759	0.467656	0.0512827	0.011562	1	0.835556
ASTE001684	YES	1.36367	8.02552e-05	7.40091e-05	0.022812	0.00156402	0.00105857	0.00272795	0.750691	0.0266515
ASTE001685	YES	1.34653	0.0236205	0.00470469	0.687639	0.38893	0.0463733	0.0168885	1	0.729236
ASTE001686	YES	2.81438	0.00602273	0.0148558	0.425629	0.0923805	0.0155775	0.0358194	1	0.271442
ASTE001687	NO	NA	0.874356	0.68212	0.812947	0.0230699	0.95498	0.716024	1	0.114724
ASTE001688	NO	NA	0.887388	0.517845	1	1	0.959889	0.565053	1	1
ASTE001689	YES	3.24519	0.00154681	0.000887131	0.25	0.0458769	0.00583928	0.00689298	1	0.171162
ASTE001690	YES	14.5432	0.0201652	0.0330331	0.224525	0.082509	0.0404405	0.0637423	1	0.251324
ASTE001691	NO	NA	0.041781	0.776574	0.997508	0.38893	0.0737125	0.8015	1	0.729236
ASTE001692	NO	NA	0.0872567	0.0457945	0.75707	0.354012	0.136754	0.0811707	1	0.681964
ASTE001693	YES	3.92367	0.00155536	0.000775481	0.0407832	0.00294686	0.00583928	0.00645664	0.764382	0.0364214
ASTE001694	YES	16.7102	2.77576e-05	0.000867335	0.0284104	0.00252242	0.000667463	0.00682499	0.752304	0.0332709
ASTE001695	YES	10.9803	0.0395553	0.0115515	0.90931	0.38893	0.0705512	0.0300824	1	0.729236
ASTE001696	NO	NA	0.106292	0.677878	1	1	0.161928	0.71236	1	1
ASTE001697	NO	NA	0.820824	0.398212	1	1	0.918865	0.453966	1	1
ASTE001698	NO	NA	0.027954	0.0273059	0.966269	0.176688	0.0529012	0.055346	1	0.418922
ASTE001699	NO	NA	0.0556701	0.0122294	0.462422	0.0780475	0.0935333	0.0313264	1	0.245012
ASTE001700	NO	NA	0.0111271	0.0553718	0.999884	1	0.0253067	0.0939805	1	1
ASTE001701	YES	12.4684	0.00109271	0.00025336	0.205296	0.0279187	0.00457966	0.00412	1	0.125118
ASTE001702	NO	NA	0.197392	0.317974	1	1	0.273114	0.378063	1	1
ASTE001703	YES	13.9955	0.0002051	0.00366667	0.0551318	0.00623904	0.00162203	0.0145023	0.765189	0.0526457
ASTE001704	NO	NA	0.808624	0.754045	0.999894	1	0.910081	0.781081	1	1
ASTE001705	YES	3.50385	0.000470462	0.000137771	0.019014	0.00112624	0.00282451	0.00331474	0.750691	0.0225704
ASTE001706	YES	2.54101	0.000884864	0.00664217	0.491942	0.264912	0.0040779	0.0210372	1	0.558321
ASTE001707	NO	NA	0.874356	0.835271	1	1	0.95498	0.853263	1	1
ASTE001708	NO	NA	0.0126938	0.0624316	0.93934	1	0.0280125	0.10286	1	1
ASTE001709	YES	14.3619	2.52481e-06	0.000789494	0.132792	0.0262409	0.000256606	0.00651136	0.973247	0.123379
ASTE001710	YES	5.25287	0.00820876	0.0444849	0.767611	0.559509	0.0200001	0.0796104	1	0.955
ASTE001712	NO	NA	0.0210054	0.0737759	0.973404	0.159138	0.04186	0.117126	1	0.390992
ASTE001715	NO	NA	0.0419311	0.0802267	0.952184	0.135849	0.0738514	0.124825	1	0.355323
ASTE001716	NO	NA	0.126145	0.0824744	0.999746	1	0.1873	0.127555	1	1
ASTE001717	NO	NA	0.141652	0.080728	0.992483	1	0.206589	0.125382	1	1
ASTE001718	NO	NA	0.445454	0.120579	0.998822	1	0.551272	0.172539	1	1
ASTE001719	YES	15.8428	0.00114022	0.0747625	0.792775	0.0458769	0.00473173	0.118313	1	0.171162
ASTE001720	NO	NA	0.348791	0.43865	1	1	0.445449	0.491694	1	1
ASTE001721	YES	4.01882	4.0625e-06	0.00225806	0.0282207	0.0144838	0.000278575	0.0110505	0.752304	0.0847656
ASTE001722	NO	NA	0.0846707	0.155994	1	1	0.133491	0.211996	1	1
ASTE001723	YES	15.5356	8.21879e-06	0.000176072	0.00513569	3.23063e-05	0.000377114	0.00354434	0.750691	0.0078243
ASTE001724	YES	16.2938	0.000101468	0.0103715	0.295416	0.00623904	0.00120499	0.0279958	1	0.0526457
ASTE001725	NO	NA	0.104134	0.065811	0.761074	0.176688	0.159215	0.107147	1	0.418922
ASTE001726	NO	NA	0.9105	0.236425	1	1	0.9688	0.295739	1	1
ASTE001728	NO	NA	0.00114022	0.053769	0.864238	0.306994	0.00473173	0.0918722	1	0.622686
ASTE001729	NO	NA	0.0655797	0.0318479	0.994813	1	0.107738	0.0620124	1	1
ASTE001730	YES	4.11187	0.00392881	0.00200147	0.215917	0.0165688	0.0112962	0.0102996	1	0.0920011
ASTE001731	YES	3.18351	0.0145055	0.046989	0.35113	0.031683	0.031066	0.0827596	1	0.135378
ASTE001732	NO	NA	0.06575	0.0282618	0.99417	0.857464	0.107843	0.056728	1	1
ASTE001733	YES	5.55786	0.00284894	0.0112077	0.623671	0.216927	0.0090132	0.0294296	1	0.485315
ASTE001734	YES	3.32796	0.00336306	0.00208411	0.570882	0.176688	0.0102689	0.0105625	1	0.418922
ASTE001735	YES	5.96186	0.000970059	0.00641251	0.461582	0.0406133	0.00426339	0.0205608	1	0.158757
ASTE001736	NO	NA	0.0315707	0.127712	0.994258	1	0.0583601	0.180702	1	1
ASTE001737	YES	4.46158	0.00434115	0.000839573	0.14484	0.073586	0.0122073	0.00673019	0.983459	0.232288
ASTE001738	NO	NA	0.899775	0.54129	0.999991	1	0.966086	0.586586	1	1
ASTE001739	YES	5.01217	3.38921e-05	0.000133106	0.0293418	0.00156402	0.000667463	0.00325139	0.752304	0.0266515
ASTE001740	NO	NA	0.910287	0.497429	1	1	0.968754	0.546601	1	1
ASTE001741	YES	1.74493	0.000302829	3.62163e-05	0.00813323	0.000400455	0.00224421	0.00237247	0.750691	0.014471
ASTE001742	YES	16.2384	0.000470462	2.62375e-05	0.00723728	0.00252242	0.00282451	0.00212351	0.750691	0.0332709
ASTE001743	NO	NA	0.512668	0.353734	0.991015	1	0.624518	0.412641	1	1
ASTE001744	YES	4.15295	0.000308837	0.000574415	0.029887	0.031683	0.00224724	0.0056611	0.752304	0.135378
ASTE001746	NO	NA	0.0126938	0.122799	0.871537	0.278542	0.0280125	0.174903	1	0.583267
ASTE001747	YES	1.85367	0.0063516	0.000948035	0.324595	0.031683	0.0161927	0.00709037	1	0.135378
ASTE001748	NO	NA	0.658075	0.787141	1	1	0.771936	0.811302	1	1
ASTE001749	NO	NA	0.118102	0.395743	0.999852	1	0.177304	0.451649	1	1
ASTE001750	YES	16.1867	0.000192495	0.0389792	0.794556	0.426749	0.00162203	0.0722992	1	0.780728
ASTE001751	NO	NA	0.157391	0.0743204	0.936369	1	0.225498	0.117793	1	1
ASTE001752	YES	0.87529	2.07568e-06	2.78137e-05	0.014552	0.000334569	0.000220818	0.00218347	0.750691	0.0131779
ASTE001753	YES	4.36308	0.000523344	0.000915273	0.051721	0.00215505	0.0029801	0.00699701	0.764382	0.0309344
ASTE001754	YES	1.33731	0.00488729	0.00217756	0.441974	0.0517443	0.0134312	0.0107911	1	0.184931
ASTE001755	NO	NA	0.0140262	0.13341	0.962018	0.610862	0.030153	0.187069	1	1
ASTE001756	YES	4.01129	0.000758006	0.00221061	0.125386	0.0245631	0.00368577	0.0108885	0.956447	0.116259
ASTE001757	YES	7.18472	3.70924e-06	0.000474554	0.0213997	0.000952852	0.000278575	0.0052591	0.750691	0.0206204
ASTE001758	YES	1.18002	0.0157608	0.0255681	0.686629	0.0358989	0.0333467	0.0528782	1	0.146728
ASTE001759	YES	4.87624	0.000752551	7.22084e-05	0.104372	0.00957921	0.0036781	0.0027127	0.916068	0.0668548
ASTE001760	NO	NA	1	0.609702	0.992084	1	1	0.648863	1	1
ASTE001761	YES	15.9785	3.08293e-05	0.00464415	0.261257	0.000878688	0.000667463	0.0167557	1	0.0205805
ASTE001763	NO	NA	0.849758	0.629723	1	1	0.937014	0.667984	1	1
ASTE001764	NO	NA	0.816782	0.103771	0.999536	1	0.915462	0.153088	1	1
ASTE001765	NO	NA	0.883029	0.656691	1	1	0.958292	0.693232	1	1
ASTE001766	NO	NA	0.782756	0.695586	1	1	0.889588	0.727878	1	1
ASTE001767	NO	NA	0.961278	0.161021	0.993898	0.585185	1	0.217039	1	0.994055
ASTE001768	NO	NA	0.106292	0.38894	0.988502	1	0.161928	0.445537	1	1
ASTE001769	YES	1.57506	5.86716e-05	0.00231876	0.208251	0.0298009	0.000871836	0.0112269	1	0.132613
ASTE001770	YES	5.31895	0.0363909	0.0213188	0.490536	0.031683	0.0660876	0.0463202	1	0.135378
ASTE001771	NO	NA	0.812813	0.537419	1	1	0.912879	0.582836	1	1
ASTE001772	NO	NA	0.0283993	0.113196	0.998424	1	0.0535303	0.164204	1	1
ASTE001773	YES	4.54454	0.00161712	0.0123218	0.590305	0.058275	0.00596335	0.0315047	1	0.199502
ASTE001774	NO	NA	0.845005	0.690217	0.999823	1	0.93558	0.723191	1	1
ASTE001775	NO	NA	0.052401	0.151507	0.999619	1	0.0893202	0.207072	1	1
ASTE001776	YES	3.66798	0.000103832	0.000162737	0.0298862	0.00831782	0.00120499	0.00347822	0.752304	0.0615616
ASTE001777	NO	NA	0.157391	0.0867867	0.999936	1	0.225498	0.133032	1	1
ASTE001778	NO	NA	0.00727243	0.413639	0.999806	0.252396	0.01815	0.468266	1	0.543414
ASTE001779	YES	14.0237	0.00141183	0.00337938	0.10157	0.0458769	0.00556086	0.0137728	0.907379	0.171162
ASTE001780	NO	NA	0.903999	0.6321	1	1	0.967217	0.670193	1	1
ASTE001781	NO	NA	0.318893	0.234462	0.996873	1	0.412075	0.293671	1	1
ASTE001782	YES	6.08868	0.0038265	0.0015355	0.0354673	0.0165688	0.0111428	0.00900493	0.757324	0.0920011
ASTE001783	YES	6.5569	0.00376511	0.00256525	0.0920178	0.000478277	0.0110147	0.011846	0.885213	0.015081
ASTE001784	YES	4.19675	0.000970059	0.00117778	0.376828	0.031683	0.00426339	0.00784936	1	0.135378
ASTE001785	YES	2.6655	0.000179344	0.000153809	0.041272	0.000741208	0.00162203	0.00341982	0.764382	0.0193613
ASTE001786	YES	2.31213	9.37566e-06	0.00031546	0.143914	0.000804524	0.000377114	0.004483	0.98021	0.0193613
ASTE001787	NO	NA	0.0870876	0.140217	0.949021	1	0.136677	0.194409	1	1
ASTE001788	YES	10.1197	0.0191074	0.0148743	0.967484	0.0923805	0.0388948	0.0358436	1	0.271442
ASTE001789	YES	5.07235	0.00512846	0.0214478	0.563374	0.082509	0.0138696	0.0464742	1	0.251324
ASTE001790	YES	14.3292	0.00155536	0.0337521	0.952682	0.239881	0.00583928	0.0647128	1	0.520206
ASTE001791	NO	NA	0.626205	0.317436	0.996396	1	0.740173	0.377573	1	1
ASTE001793	YES	12.0518	0.0177309	0.0196082	0.916849	0.789188	0.0368776	0.0434918	1	1
ASTE001794	YES	15.2693	0.0183725	0.0461409	0.864184	0.082509	0.0378721	0.0816831	1	0.251324
ASTE001795	NO	NA	0.0875802	0.0871251	0.989283	1	0.137163	0.13346	1	1
ASTE001796	YES	4.04929	0.000196182	0.00220893	0.122698	0.033791	0.00162203	0.0108877	0.94353	0.143309
ASTE001797	NO	NA	0.0267392	0.0524765	0.932971	0.610862	0.051267	0.0902871	1	1
ASTE001798	YES	15.2978	7.78992e-07	0.000226586	0.0324661	0.00957921	0.000152884	0.00394377	0.752304	0.0668548
ASTE001799	YES	1.66557	7.14205e-05	0.00603558	0.25666	0.000677892	0.000962107	0.0197593	1	0.0178621
ASTE001800	NO	NA	0.780999	0.825986	1	1	0.888566	0.845404	1	1
ASTE001801	NO	NA	0.0269733	0.0517532	0.988471	0.610862	0.0515943	0.089394	1	1
ASTE001802	YES	7.66643	0.0209956	0.0170062	0.962556	0.72548	0.04186	0.0392979	1	1
ASTE001803	NO	NA	0.879269	0.154803	0.940618	0.757334	0.957131	0.210654	1	1
ASTE001804	YES	8.26204	0.000947506	0.0134388	0.531442	0.031683	0.00426339	0.0334883	1	0.135378
ASTE001805	NO	NA	0.123712	0.044977	0.999979	1	0.184214	0.0800959	1	1
ASTE001806	YES	2.42806	0.0189858	0.0275176	0.661672	0.058275	0.0387041	0.0556265	1	0.199502
ASTE001809	NO	NA	0.0656671	0.0270638	0.858015	0.930544	0.107769	0.0550612	1	1
ASTE001810	NO	NA	0.00369665	0.416729	0.999972	0.103285	0.0109896	0.471065	1	0.292462
ASTE001811	YES	2.84777	0.00340092	0.0161692	0.997886	1	0.0103316	0.0379181	1	1
ASTE001812	NO	NA	0.221465	0.0574958	0.999859	0.72548	0.301403	0.0966585	1	1
ASTE001813	YES	5.85391	0.00884512	0.0198833	0.56048	0.159138	0.0210416	0.0439393	1	0.390992
ASTE001814	NO	NA	0.000234317	0.0569273	0.913456	0.354012	0.00180312	0.0959578	1	0.681964
ASTE001815	NO	NA	0.0510982	0.00208325	0.690579	0.115314	0.0875453	0.0105625	1	0.314626
ASTE001816	NO	NA	0.356929	0.509671	0.99999	0.695796	0.454466	0.557605	1	1
ASTE001817	YES	11.5106	0.0317414	0.000817229	0.438819	0.354012	0.0586451	0.00662101	1	0.681964
ASTE001818	NO	NA	0.0656104	0.0907063	0.904678	0.073586	0.107738	0.137668	1	0.232288
ASTE001819	YES	11.2318	0.0448103	0.00514958	0.740544	0.216927	0.0783406	0.017844	1	0.485315
ASTE001820	YES	6.05057	0.00374459	0.00113626	0.0360106	0.00831782	0.0110147	0.00771258	0.764382	0.0615616
ASTE001821	NO	NA	1	0.046593	0.675902	0.823326	1	0.0822531	1	1
ASTE001822	YES	13.2459	0.00933139	0.00694787	0.613641	0.0923805	0.0218558	0.0215932	1	0.271442
ASTE001823	NO	NA	0.968557	0.188764	0.971735	1	1	0.245931	1	1
ASTE001826	YES	8.75153	9.37566e-06	0.000540875	0.0430306	0.00831782	0.000377114	0.00556671	0.764382	0.0615616
ASTE001828	NO	NA	0.999226	0.938	0.999986	1	1	0.945308	1	1
ASTE001829	YES	8.30349	0.0245268	0.00577991	0.544315	0.467656	0.047912	0.019232	1	0.835556
ASTE001830	NO	NA	0.784915	0.320295	0.97495	1	0.891152	0.380417	1	1
ASTE001831	NO	NA	0.150526	0.0290759	0.270064	1	0.217911	0.0579423	1	1
ASTE001832	YES	2.61132	0.000316594	0.000967567	0.0991445	0.0126403	0.00226939	0.00717512	0.903057	0.0784969
ASTE001833	YES	0.915543	0.0022892	0.0323416	0.407265	0.0245631	0.00780412	0.0627162	1	0.116259
ASTE001834	YES	5.52446	0.00488729	0.0274985	0.880639	0.371471	0.0134312	0.0556175	1	0.711622
ASTE001835	NO	NA	0.061712	0.0269575	0.469778	0.167913	0.102266	0.0549135	1	0.409722
ASTE001836	NO	NA	0.993087	0.0774659	0.97511	1	1	0.12156	1	1
ASTE001838	NO	NA	0.0256696	0.386328	0.966014	0.0923805	0.0497526	0.443349	1	0.271442
ASTE001839	NO	NA	0.0551861	0.0156618	0.656709	0.354012	0.0929953	0.0370795	1	0.681964
ASTE001840	NO	NA	0.886936	0.423806	1	1	0.959889	0.477784	1	1
ASTE001841	NO	NA	0.903006	0.311591	0.999991	1	0.966582	0.371397	1	1
ASTE001843	NO	NA	0.321082	0.347823	0.998842	1	0.414573	0.406872	1	1
ASTE001844	YES	1.90459	0.00500092	0.0208711	0.98657	0.789188	0.0136676	0.0455649	1	1
ASTE001845	YES	5.691	0.00829076	0.00479007	0.076462	0.0458769	0.0201095	0.0170653	0.835456	0.171162
ASTE001847	YES	5.19082	0.00881881	0.00173473	0.236994	0.103285	0.0210416	0.0096043	1	0.292462
ASTE001848	YES	12.4785	0.00531218	8.30198e-05	0.481054	0.38893	0.0143157	0.00280537	1	0.729236
ASTE001849	YES	2.24723	0.000108552	0.00350343	0.114333	0.00294686	0.00120499	0.0140668	0.926096	0.0364214
ASTE001850	YES	7.84568	0.000367945	0.000775908	0.0380962	0.0126403	0.00230787	0.00645664	0.764382	0.0784969
ASTE001851	NO	NA	0.104396	0.190598	0.999978	1	0.159573	0.247923	1	1
ASTE001852	YES	26.5213	0.00322854	0.00249501	0.66045	0.195908	0.00992329	0.0116731	1	0.45124
ASTE001853	YES	2.03776	0.000884864	0.00577334	0.532628	0.176688	0.0040779	0.0192214	1	0.418922
ASTE001854	NO	NA	0.924692	0.572305	1	1	0.975421	0.614464	1	1
ASTE001855	YES	15.5111	0.000196182	0.0165874	0.384853	0.00183768	0.00162203	0.0385966	1	0.0285769
ASTE001856	YES	5.36886	0.00460683	0.00504645	0.420638	0.031683	0.0127964	0.0176223	1	0.135378
ASTE001857	NO	NA	0.107475	0.00774229	0.705393	0.38893	0.163576	0.0231496	1	0.729236
ASTE001858	YES	4.32759	0.00101224	0.00683522	0.29838	0.103285	0.00437444	0.0213809	1	0.292462
ASTE001859	YES	4.45382	0.0117222	0.00913363	0.367586	0.195908	0.0263755	0.0256838	1	0.45124
ASTE001860	NO	NA	0.782756	0.625483	1	1	0.889588	0.663919	1	1
ASTE001861	NO	NA	0.0598957	0.0717079	1	0.857464	0.0996628	0.114546	1	1
ASTE001862	NO	NA	0.253531	0.387092	0.999026	1	0.338249	0.444001	1	1
ASTE001863	YES	3.25202	3.37654e-05	9.00836e-05	0.0139907	0.000334569	0.000667463	0.00286007	0.750691	0.0131779
ASTE001864	NO	NA	0.0681189	0.0757359	0.945586	1	0.111273	0.119587	1	1
ASTE001865	YES	5.16329	1.82913e-06	4.56352e-08	0.504603	0.264912	0.000202145	0.000196662	1	0.558321
ASTE001866	YES	4.51982	0.00594561	0.0249387	0.559131	0.115314	0.0154377	0.051897	1	0.314626
ASTE001867	NO	NA	0.307102	0.00169602	0.699967	0.610862	0.398829	0.00946363	1	1
ASTE001868	NO	NA	0.740445	0.657919	1	1	0.851362	0.694142	1	1
ASTE001869	NO	NA	0.0885744	0.161526	0.8537	0.467656	0.138574	0.21754	1	0.835556
ASTE001870	NO	NA	0.0045299	0.0585888	0.483917	0.176688	0.0126073	0.0979432	1	0.418922
ASTE001871	NO	NA	0.710956	0.709776	1	1	0.822524	0.740826	1	1
ASTE001875	NO	NA	0.0855341	0.0172946	0.680351	0.0923805	0.134536	0.0397947	1	0.271442
ASTE001876	NO	NA	0.814475	0.56972	0.977322	1	0.913686	0.612209	1	1
ASTE001877	YES	25.5572	0.0239017	0.00402331	0.848484	0.38893	0.0468123	0.0153271	1	0.729236
ASTE001878	NO	NA	0.143995	0.364062	0.992268	0.695796	0.209576	0.422309	1	1
ASTE001879	NO	NA	0.307102	0.0025255	0.694683	0.321817	0.398829	0.0117482	1	0.635648
ASTE001881	YES	5.80508	0.00376511	0.0101946	0.982701	1	0.0110147	0.0276496	1	1
ASTE001882	YES	3.74885	0.0140486	0.0101234	0.911159	0.278542	0.0301898	0.0274957	1	0.583267
ASTE001883	NO	NA	0.593761	0.237834	0.99903	1	0.705362	0.297208	1	1
ASTE001884	NO	NA	0.610244	0.210647	0.997533	0.216927	0.723584	0.26875	1	0.485315
ASTE001885	NO	NA	0.0356339	0.0302001	0.999838	1	0.0648993	0.0595991	1	1
ASTE001886	YES	1.96481	0.0046748	0.040438	0.973368	0.467656	0.0129473	0.0743601	1	0.835556
ASTE001887	NO	NA	0.0227496	0.0909148	0.997599	1	0.0448647	0.137911	1	1
ASTE001888	YES	18.301	0.00205293	0.0147201	0.744698	0.031683	0.00719252	0.0356356	1	0.135378
ASTE001889	NO	NA	0.807724	0.0565121	0.943548	0.103285	0.909338	0.0954276	1	0.292462
ASTE001890	NO	NA	0.186905	0.145585	0.990596	0.789188	0.260664	0.200507	1	1
ASTE001891	NO	NA	0.112318	0.0059209	0.999824	1	0.169926	0.0194978	1	1
ASTE001893	YES	14.5272	0.000235231	0.000356763	0.225529	0.031683	0.00180312	0.00464649	1	0.135378
ASTE001894	NO	NA	0.0656104	0.155839	0.997123	1	0.107738	0.211862	1	1
ASTE001895	NO	NA	1	0.658082	0.999999	1	1	0.694249	1	1
ASTE001900	NO	NA	0.0832191	0.0292219	0.923703	1	0.131512	0.0581628	1	1
ASTE001901	YES	4.16532	6.09532e-05	0.000255224	0.0502479	0.000570004	0.000871836	0.00413848	0.764382	0.0163024
ASTE001902	YES	8.50151	0.000670054	0.00154767	0.746788	0.264912	0.0033719	0.00903908	1	0.558321
ASTE001903	NO	NA	0.122707	0.0383092	0.97389	0.72548	0.182968	0.0714245	1	1
ASTE001904	YES	4.70336	0.0086256	0.029094	0.876034	0.239881	0.0207055	0.0579487	1	0.520206
ASTE001905	YES	5.01895	0.000132453	0.019105	0.236887	0.0358989	0.00132024	0.0426837	1	0.146728
ASTE001906	NO	NA	0.92234	0.749859	1	1	0.974023	0.777027	1	1
ASTE001907	NO	NA	0.764526	0.693595	1	1	0.872528	0.725994	1	1
ASTE001908	NO	NA	0.0505295	0.0329777	0.992106	0.930544	0.086793	0.0637002	1	1
ASTE001909	YES	14.6248	0.0129019	0.0377203	0.93671	0.00721011	0.0283257	0.0705852	1	0.0568764
ASTE001910	YES	16.4539	0.000908027	0.000331106	0.121449	0.033791	0.00416273	0.0045246	0.939641	0.143309
ASTE001911	YES	13.9468	0.000196182	0.0267122	0.692165	0.00319159	0.00162203	0.0545506	1	0.0384239
ASTE001912	YES	5.90236	0.000531826	0.00343044	0.149389	0.082509	0.00300585	0.0138748	0.992523	0.251324
ASTE001913	YES	6.1457	0.000566201	0.00263517	0.0609277	0.0488106	0.00308229	0.0120129	0.779408	0.180569
ASTE001914	NO	NA	0.999985	0.682103	1	1	1	0.716024	1	1
ASTE001915	NO	NA	0.70591	0.0297826	0.931523	1	0.8191	0.0590208	1	1
ASTE001916	YES	3.10411	0.00593416	0.0357835	0.780067	0.239881	0.0154377	0.0677292	1	0.520206
ASTE001917	NO	NA	0.0416096	0.0375595	0.966776	0.72548	0.0735354	0.070377	1	1
ASTE001918	NO	NA	0.0668516	0.00213264	0.686343	0.511843	0.109419	0.0106977	1	0.894565
ASTE001920	NO	NA	0.211892	0.767845	1	1	0.290075	0.793426	1	1
ASTE001921	YES	3.09936	0.00224746	0.000299769	0.134993	0.0110131	0.00769408	0.00437311	0.975292	0.0722549
ASTE001922	YES	6.49558	0.000674272	0.00245356	0.126128	0.0126403	0.00338116	0.0115648	0.958894	0.0784969
ASTE001923	NO	NA	0.200491	0.342581	0.999067	1	0.276361	0.401606	1	1
ASTE001924	NO	NA	0.180428	0.186895	0.998581	1	0.25315	0.244167	1	1
ASTE001925	YES	7.935	0.000970059	0.00615785	0.657587	0.559509	0.00426339	0.0200214	1	0.955
ASTE001926	YES	13.3796	0.00884512	0.00619217	0.712955	0.0245631	0.0210416	0.0201132	1	0.116259
ASTE001927	NO	NA	0.213039	0.00853557	0.141849	0.1093	0.29126	0.0247102	0.980013	0.3072
ASTE001928	YES	3.35452	0.000511371	0.00281086	0.074396	0.00623904	0.0029801	0.0124692	0.834355	0.0526457
ASTE001929	YES	4.35558	0.00114022	0.00931395	0.163877	0.0177458	0.00473173	0.0260237	1	0.0979635
ASTE001930	NO	NA	0.0788313	0.113372	1	1	0.125748	0.164376	1	1
ASTE001931	YES	4.20033	0.00073557	0.007775	0.353268	0.082509	0.00361841	0.0232108	1	0.251324
ASTE001932	YES	2.23457	0.00758862	0.00127957	0.529154	0.103285	0.0187663	0.00824298	1	0.292462
ASTE001933	NO	NA	0.147189	0.49357	1	1	0.213678	0.542884	1	1
ASTE001934	YES	4.62147	0.00134837	0.000322505	0.27911	0.00831782	0.00535164	0.00448595	1	0.0615616
ASTE001935	NO	NA	0.610476	0.456789	0.999951	1	0.723784	0.508594	1	1
ASTE001936	YES	8.65674	0.000591937	0.00278055	0.633333	0.0655326	0.00309084	0.0124119	1	0.215657
ASTE001937	NO	NA	0.831028	0.228041	1	1	0.927294	0.286923	1	1
ASTE001938	YES	16.5662	0.000777681	7.96003e-05	0.00978226	0.000478277	0.00372573	0.00279657	0.750691	0.015081
ASTE001939	NO	NA	0.13685	0.00296202	0.788641	0.823326	0.200716	0.012786	1	1
ASTE001940	NO	NA	1	0.35333	0.43011	0.252396	1	0.412322	1	0.543414
ASTE001941	YES	1.99508	0.00657832	0.0011852	0.129653	0.0189229	0.0166291	0.00787576	0.96633	0.0999997
ASTE001942	NO	NA	0.115196	0.23421	1	1	0.173587	0.29342	1	1
ASTE001943	NO	NA	0.0832191	0.10917	0.999998	1	0.131512	0.159719	1	1
ASTE001944	YES	14.6052	1.7496e-06	0.00344832	0.047338	0.00538926	0.000202145	0.0139233	0.764382	0.0488424
ASTE001945	YES	16.3049	5.83064e-05	0.0086443	0.228461	0.0245631	0.000871836	0.0248873	1	0.116259
ASTE001946	YES	1.68535	0.0132555	0.00593491	0.66583	0.0923805	0.0288614	0.0195308	1	0.271442
ASTE001947	YES	5.59328	0.0400092	0.0174926	0.918037	0.72548	0.0712046	0.040083	1	1
ASTE001948	NO	NA	0.286802	0.0418602	0.992643	1	0.375508	0.0761782	1	1
ASTE001949	NO	NA	0.791354	0.690828	0.999935	1	0.89712	0.723697	1	1
ASTE001950	YES	5.01453	0.000132453	0.00142242	0.280848	0.115314	0.00132024	0.00862624	1	0.314626
ASTE001951	NO	NA	0.0800184	0.0230271	0.98568	0.72548	0.127143	0.0487957	1	1
ASTE001952	NO	NA	0.167984	0.0809326	0.999088	1	0.238693	0.12558	1	1
ASTE001953	NO	NA	0.00419638	0.178833	0.958604	0.216927	0.0119359	0.235636	1	0.485315
ASTE001956	YES	14.5318	0.00122166	0.00213608	0.0650626	0.031683	0.00498011	0.010702	0.796778	0.135378
ASTE001957	YES	3.07996	0.00050059	0.00631413	0.514146	0.0279187	0.00294634	0.0204071	1	0.125118
ASTE001958	YES	1.60099	0.00134837	0.0213398	0.71272	0.0406133	0.00535164	0.0463482	1	0.158757
ASTE001959	YES	4.76519	5.57713e-05	0.000167785	0.356739	0.0358989	0.000871836	0.00351274	1	0.146728
ASTE001960	YES	2.33357	0.00210606	0.0316731	0.821128	0.073586	0.00733353	0.06182	1	0.232288
ASTE001961	YES	1.61612	0.00147601	2.25335e-05	0.00807332	0.000131699	0.00577589	0.00212351	0.750691	0.00979821
ASTE001962	YES	4.97615	8.21879e-06	0.0013655	0.0470134	0.0165688	0.000377114	0.00847981	0.764382	0.0920011
ASTE001963	YES	3.09834	0.000316594	0.000843297	0.073334	0.00464696	0.00226939	0.0067482	0.834355	0.0452492
ASTE001964	YES	1.24555	4.70353e-06	0.00187214	0.162535	0.00112624	0.000300788	0.00992231	1	0.0225704
ASTE001965	NO	NA	0.00113144	0.0682869	0.659215	0.216927	0.00471763	0.110319	1	0.485315
ASTE001966	YES	0.940588	0.00469923	0.00618971	0.666857	0.115314	0.0129833	0.0201132	1	0.314626
ASTE001967	NO	NA	0.231063	0.131871	1	1	0.312374	0.185229	1	1
ASTE001968	NO	NA	0.133636	0.0930971	0.998257	1	0.196566	0.140435	1	1
ASTE001969	NO	NA	0.417287	0.0606995	0.980986	1	0.522607	0.100647	1	1
ASTE001970	NO	NA	0.0167575	0.659501	1	1	0.0351226	0.695553	1	1
ASTE001971	YES	15.5771	0.0280972	0.00832563	0.267829	0.00831782	0.0531016	0.0243002	1	0.0615616
ASTE001972	NO	NA	0.664869	0.831464	1	1	0.778702	0.8501	1	1
ASTE001973	NO	NA	0.654718	0.0802666	0.87656	0.757334	0.76887	0.124853	1	1
ASTE001974	NO	NA	0.281701	0.408903	0.999474	1	0.369765	0.46383	1	1
ASTE001975	NO	NA	0.0309295	0.177456	0.999805	1	0.0573779	0.234092	1	1
ASTE001976	YES	24.0816	0.0132555	0.0148083	0.669128	0.252396	0.0288614	0.0357808	1	0.543414
ASTE001977	YES	3.11317	0.0181379	0.0202522	0.883942	0.239881	0.0375164	0.0446159	1	0.520206
ASTE001978	YES	6.97331	0.000337506	0.000823556	0.0271673	0.0110131	0.00227691	0.00664861	0.752304	0.0722549
ASTE001979	YES	5.96672	0.000947506	0.00141302	0.0826044	0.031683	0.00426339	0.00861491	0.849243	0.135378
ASTE001980	YES	2.52139	0.00995076	0.00898446	0.371607	0.0110131	0.0230129	0.0254214	1	0.0722549
ASTE001981	NO	NA	0.00340415	0.110843	0.999964	1	0.0103359	0.161677	1	1
ASTE001983	YES	4.30024	3.95607e-05	0.00114163	0.038592	0.00538926	0.000759392	0.0077205	0.764382	0.0488424
ASTE001984	NO	NA	0.29377	0.321474	0.982072	1	0.383837	0.38157	1	1
ASTE001985	NO	NA	0.0700723	0.23279	0.996408	0.857464	0.113899	0.291802	1	1
ASTE001986	YES	2.72945	0.00122166	0.00632876	0.149732	0.0189229	0.00498011	0.0204257	0.994226	0.0999997
ASTE001987	YES	6.38407	0.0134867	0.0222212	0.982736	1	0.0292195	0.0476533	1	1
ASTE001988	NO	NA	0.371684	0.139609	1	1	0.47125	0.193767	1	1
ASTE001989	NO	NA	0.296909	0.239013	0.984629	0.72548	0.387227	0.298354	1	1
ASTE001990	NO	NA	0.272953	0.114884	0.441475	0.0923805	0.360235	0.166002	1	0.271442
ASTE001991	NO	NA	0.999997	0.0520815	0.962437	1	1	0.0898293	1	1
ASTE001992	YES	15.0941	0.00409251	0.0039949	0.396168	0.151136	0.011693	0.0152657	1	0.381459
ASTE001993	NO	NA	0.146898	0.0992699	0.997651	1	0.213311	0.147788	1	1
ASTE001995	NO	NA	0.339194	0.064808	0.808589	0.1093	0.434901	0.105826	1	0.3072
ASTE001997	NO	NA	0.00697617	0.0775291	0.892358	0.337915	0.0174988	0.121636	1	0.662844
ASTE001998	YES	8.85047	0.0335763	0.00600158	0.980415	0.264912	0.061645	0.019702	1	0.558321
ASTE001999	YES	4.51258	0.000669146	0.0131855	0.592025	0.239881	0.0033719	0.0330196	1	0.520206
ASTE002000	YES	5.60518	0.00594561	0.013098	0.676253	0.264912	0.0154377	0.0328546	1	0.558321
ASTE002001	YES	2.5112	0.0115908	0.0189928	0.972971	1	0.0261937	0.0425247	1	1
ASTE002002	YES	1.60481	0.0164175	0.0336282	0.740392	0.559509	0.0344798	0.0645514	1	0.955
ASTE002003	YES	7.19226	0.00620389	0.00771684	0.297846	0.0279187	0.0159016	0.0230917	1	0.125118
ASTE002004	YES	3.90856	0.00252954	0.0018006	0.58249	0.38893	0.00829061	0.00976942	1	0.729236
ASTE002005	NO	NA	1	0.303746	0.99982	1	1	0.363263	1	1
ASTE002006	NO	NA	1	0.40396	0.999998	1	1	0.458994	1	1
ASTE002007	NO	NA	0.999995	0.0622166	0.86893	1	1	0.102588	1	1
ASTE002009	NO	NA	0.348791	0.253846	0.999976	0.695796	0.445449	0.313126	1	1
ASTE002010	NO	NA	0.0694096	0.426475	1	1	0.112913	0.48027	1	1
ASTE002011	NO	NA	0.0140262	0.0982749	0.952809	0.610862	0.030153	0.146569	1	1
ASTE002012	NO	NA	0.678266	0.803834	1	1	0.79138	0.82604	1	1
ASTE002013	NO	NA	0.438225	0.0660094	0.996019	1	0.544533	0.107411	1	1
ASTE002014	NO	NA	0.354588	0.359403	1	1	0.451889	0.417756	1	1
ASTE002015	NO	NA	0.18154	0.444569	0.999992	1	0.254555	0.497398	1	1
ASTE002016	YES	3.94546	0.000984004	0.00604625	0.0944948	0.00399969	0.00431967	0.0197715	0.892587	0.0416545
ASTE002017	NO	NA	0.128783	0.108988	0.999993	1	0.190704	0.159482	1	1
ASTE002020	YES	13.9529	0.000362484	0.0034158	0.496692	0.00894852	0.00230787	0.0138567	1	0.0658016
ASTE002021	NO	NA	0.00155536	0.394845	0.999999	0.0923805	0.00583928	0.45085	1	0.271442
ASTE002022	NO	NA	0.894417	0.70504	1	1	0.963485	0.736417	1	1
ASTE002023	YES	24.0296	0.00384668	0.000661686	0.649231	0.128563	0.0111929	0.00603524	1	0.338209
ASTE002024	YES	2.59483	0.00236876	0.0327548	0.994593	0.511843	0.00801058	0.0633772	1	0.894565
ASTE002025	NO	NA	0.0556175	0.0299492	0.678526	0.38893	0.0935333	0.0592478	1	0.729236
ASTE002026	NO	NA	0.036343	0.0600294	0.999424	0.278542	0.0660428	0.0997867	1	0.583267
ASTE002027	NO	NA	0.0577566	0.00971629	0.762457	0.666112	0.0966118	0.0267216	1	1
ASTE002028	YES	4.08192	0.00884512	0.003243	0.299065	0.0458769	0.0210416	0.0134356	1	0.171162
ASTE002030	NO	NA	0.0898754	0.134733	0.934909	0.115314	0.14024	0.188411	1	0.314626
ASTE002031	YES	16.2305	0.000307108	0.00436573	0.224749	0.0144838	0.00224724	0.016161	1	0.0847656
ASTE002032	NO	NA	0.00610531	0.0627477	0.740053	0.321817	0.0157482	0.103276	1	0.635648
ASTE002033	YES	13.786	0.00244331	0.0725667	0.317759	0.0358989	0.00811553	0.115674	1	0.146728
ASTE002034	NO	NA	0.958271	0.956116	1	1	1	0.961947	1	1
ASTE002035	YES	7.69882	0.00162299	0.0195711	0.474394	0.176688	0.00596335	0.0434496	1	0.418922
ASTE002036	YES	5.00486	3.24185e-05	7.59236e-05	0.00480521	7.31942e-05	0.000667463	0.00276226	0.750691	0.00946783
ASTE002037	YES	5.45042	0.00847658	0.000173985	0.205353	0.0358989	0.020395	0.00353024	1	0.146728
ASTE002038	NO	NA	0.28243	0.0852829	0.99871	1	0.370423	0.131133	1	1
ASTE002039	YES	15.3538	0.000970059	0.0096841	0.712331	0.0406133	0.00426339	0.0266652	1	0.158757
ASTE002040	YES	13.8799	0.0151051	0.0250938	0.871631	1	0.0321506	0.0521437	1	1
ASTE002041	YES	16.5624	0.000704921	0.00257542	0.168086	0.00156402	0.00349178	0.0118689	1	0.0266515
ASTE002042	NO	NA	0.9105	0.505913	0.991572	0.535676	0.9688	0.554264	1	0.932497
ASTE002043	NO	NA	0.451395	0.421671	0.997883	0.228404	0.556567	0.475848	1	0.507996
ASTE002044	NO	NA	0.0748789	0.249431	0.993813	1	0.120524	0.308952	1	1
ASTE002045	NO	NA	0.753083	0.768336	1	1	0.862843	0.793789	1	1
ASTE002046	YES	4.3832	0.000321068	4.16405e-05	0.0711381	0.0189229	0.00227691	0.00245331	0.826989	0.0999997
ASTE002048	YES	15.8822	0.00151601	0.000237947	0.105828	0.000278911	0.00583393	0.00401862	0.916068	0.0122581
ASTE002051	YES	3.91551	0.00445016	0.00615297	0.141646	0.0215766	0.0124188	0.0200112	0.980013	0.108006
ASTE002052	YES	3.8503	0.00244365	0.000111957	0.131623	0.0517443	0.00811553	0.00301288	0.973247	0.184931
ASTE002054	NO	NA	0.319261	0.427031	0.999955	0.559509	0.412455	0.480848	1	0.955
ASTE002055	NO	NA	0.107564	0.235232	0.999995	1	0.163689	0.294554	1	1
ASTE002056	NO	NA	0.474671	0.488979	1	1	0.583244	0.538198	1	1
ASTE002057	YES	3.59617	0.000984004	0.000727599	0.101217	0.00623904	0.00431967	0.00625245	0.907379	0.0526457
ASTE002058	YES	4.04273	0.0194404	0.00676949	0.537096	0.159138	0.0391872	0.0212924	1	0.390992
ASTE002059	YES	1.21229	0.0046748	0.00376938	0.836397	0.321817	0.0129473	0.0147457	1	0.635648
ASTE002060	NO	NA	0.917739	0.115001	0.999958	1	0.971598	0.166061	1	1
ASTE002061	NO	NA	0.126172	0.324305	0.998342	1	0.1873	0.384458	1	1
ASTE002062	YES	0.99046	0.00347812	0.00601326	0.891034	0.321817	0.0105549	0.0197202	1	0.635648
ASTE002063	NO	NA	0.128285	0.0597073	0.999996	1	0.19014	0.0993568	1	1
ASTE002064	YES	2.86529	3.04766e-05	0.00122923	0.0523634	0.0165688	0.000667463	0.00804621	0.764382	0.0920011
ASTE002065	YES	9.57457	0.0097202	0.0155543	0.919117	0.115314	0.0225392	0.0368939	1	0.314626
ASTE002066	NO	NA	0.318893	0.130467	0.999237	1	0.412075	0.183709	1	1
ASTE002067	YES	3.70247	0.0002051	0.000687036	0.28437	0.073586	0.00162203	0.00611638	1	0.232288
ASTE002069	NO	NA	0.998488	0.399569	0.99086	1	1	0.455194	1	1
ASTE002071	NO	NA	0.915718	0.322226	1	1	0.970994	0.382272	1	1
ASTE002072	NO	NA	0.0304392	0.130561	0.999578	0.195908	0.0565697	0.183774	1	0.45124
ASTE002073	YES	0.206377	0.00602891	0.0297192	0.823477	0.195908	0.0155794	0.0589156	1	0.45124
ASTE002074	NO	NA	0.21377	0.361328	0.99996	0.789188	0.292048	0.419394	1	1
ASTE002075	NO	NA	0.0989677	0.0137786	0.997809	1	0.152298	0.0340368	1	1
ASTE002076	YES	0.621319	0.000473371	0.000901971	0.126755	0.031683	0.00284048	0.00695134	0.961733	0.135378
ASTE002077	YES	6.70692	0.000970059	0.00815161	0.647853	0.128563	0.00426339	0.0239026	1	0.338209
ASTE002078	NO	NA	0.539317	0.485208	0.999978	1	0.65046	0.534927	1	1
ASTE002079	NO	NA	0.0245268	0.101578	0.999897	1	0.047912	0.150398	1	1
ASTE002080	YES	15.3592	0.00244331	0.112659	0.910885	0.0432451	0.00811553	0.163696	1	0.167835
ASTE002081	YES	17.2769	9.81361e-05	0.0179465	0.151484	0.00156402	0.00120499	0.0407835	0.997971	0.0266515
ASTE002083	YES	1.0316	0.00284894	0.0085015	0.677404	0.0923805	0.0090132	0.0246492	1	0.271442
ASTE002086	NO	NA	0.0131566	0.0661165	0.431347	0.264912	0.028712	0.107515	1	0.558321
ASTE002087	NO	NA	0.999906	0.268597	0.995374	1	1	0.32784	1	1
ASTE002088	NO	NA	0.0124078	0.0567119	0.981417	0.239881	0.0275855	0.0956798	1	0.520206
ASTE002089	YES	6.10207	4.0625e-06	0.000294794	0.0310972	0.000570004	0.000278575	0.00434106	0.752304	0.0163024
ASTE002090	YES	8.42109	0.00593416	0.00803196	0.218618	0.0358989	0.0154377	0.0236979	1	0.146728
ASTE002091	NO	NA	0.933924	0.184954	1	1	0.981703	0.242131	1	1
ASTE002092	YES	0.162382	0.000884864	0.00850097	0.318109	0.031683	0.0040779	0.0246492	1	0.135378
ASTE002093	YES	26.2155	0.0490543	0.0175583	0.972713	0.666112	0.0846808	0.0401742	1	1
ASTE002094	YES	4.97209	0.0121509	0.00118647	0.846292	0.426749	0.0271789	0.00787957	1	0.780728
ASTE002095	YES	3.53152	0.000171192	0.000883105	0.595027	0.354012	0.00162203	0.0068774	1	0.681964
ASTE002096	NO	NA	0.0576202	0.0302598	0.999874	1	0.0964545	0.0596775	1	1
ASTE002097	NO	NA	0.117782	0.00100508	0.893044	0.72548	0.177015	0.00731167	1	1
ASTE002098	NO	NA	0.93576	0.475547	0.993579	1	0.982997	0.525702	1	1
ASTE002099	YES	10.3472	0.00333706	0.00167871	0.769595	0.143134	0.0102167	0.00944573	1	0.363927
ASTE002100	YES	4.52313	0.00122166	2.57292e-05	0.0395014	0.00215505	0.00498011	0.00212351	0.764382	0.0309344
ASTE002101	YES	9.9761	0.0236205	0.0181846	0.993463	1	0.0463733	0.0411983	1	1
ASTE002102	YES	10.887	0.0198423	0.00545756	0.803872	0.354012	0.0399267	0.0185332	1	0.681964
ASTE002103	NO	NA	0.923097	0.73729	1	1	0.974371	0.765605	1	1
ASTE002104	YES	4.02172	0.036935	0.00948995	0.776009	0.72548	0.0669156	0.0263128	1	1
ASTE002105	NO	NA	0.0413245	0.371271	1	1	0.0731225	0.429054	1	1
ASTE002106	NO	NA	0.911746	0.84057	1	1	0.969129	0.858089	1	1
ASTE002107	YES	5.54266	0.00354572	0.00157193	0.947757	1	0.0106662	0.00912923	1	1
ASTE002108	NO	NA	0.0598957	0.15046	0.995228	0.857464	0.0996628	0.206124	1	1
ASTE002109	NO	NA	0.858839	0.903308	0.999999	1	0.944192	0.9148	1	1
ASTE002110	NO	NA	0.359544	0.385903	1	1	0.457284	0.442949	1	1
ASTE002111	YES	4.71622	3.88587e-06	0.000419396	0.0115695	0.000952852	0.000278575	0.00492809	0.750691	0.0206204
ASTE002112	NO	NA	0.663095	0.876958	0.999836	1	0.777184	0.89073	1	1
ASTE002113	YES	15.6972	3.04766e-05	2.38445e-06	0.000211063	0.000131699	0.000667463	0.00142853	0.750691	0.00979821
ASTE002114	YES	4.4844	0.000704921	0.0096257	0.504061	0.292172	0.00349178	0.0265494	1	0.59709
ASTE002115	YES	5.61223	0.00594561	0.00438134	0.107824	0.0215766	0.0154377	0.0161856	0.918439	0.108006
ASTE002116	NO	NA	0.876352	0.336786	1	1	0.955799	0.395955	1	1
ASTE002117	YES	5.20836	8.32213e-06	0.000112843	0.00637805	0.000478277	0.000377114	0.00302233	0.750691	0.015081
ASTE002118	NO	NA	0.106741	0.00303973	0.958741	1	0.16259	0.0129399	1	1
ASTE002119	YES	4.49232	0.00308036	0.000379911	0.627098	0.426749	0.00959861	0.0047627	1	0.780728
ASTE002120	YES	5.62966	0.000970059	0.000382984	0.282836	0.073586	0.00426339	0.00477684	1	0.232288
ASTE002121	NO	NA	0.284681	0.638155	1	1	0.373118	0.675574	1	1
ASTE002122	YES	5.78295	0.0043128	0.0317121	0.518189	0.176688	0.0121449	0.0618537	1	0.418922
ASTE002123	YES	2.82862	6.13385e-05	0.000988454	0.129364	0.00343631	0.000871836	0.00726187	0.964807	0.0384239
ASTE002124	YES	3.50831	0.000758006	0.00309568	0.157338	0.0189229	0.00368577	0.0130657	1	0.0999997
ASTE002125	YES	3.18392	9.37566e-06	0.00262959	0.228442	1.7022e-05	0.000377114	0.0120129	1	0.00717637
ASTE002126	YES	4.34146	0.000142841	0.0101109	0.219275	0.031683	0.00141388	0.0274748	1	0.135378
ASTE002128	NO	NA	0.438225	0.0979502	0.993642	1	0.544533	0.146177	1	1
ASTE002133	NO	NA	0.993886	0.393317	0.999999	1	1	0.449511	1	1
ASTE002135	NO	NA	0.895633	0.24556	1	1	0.9637	0.305054	1	1
ASTE002136	NO	NA	0.167984	0.257424	0.999392	1	0.238693	0.316647	1	1
ASTE002138	YES	3.78796	0.0489092	0.00866505	0.979163	0.789188	0.0845586	0.0249265	1	1
ASTE002139	YES	3.77009	3.22974e-05	0.00025166	0.262829	0.082509	0.000667463	0.00409821	1	0.251324
ASTE002140	NO	NA	0.0129473	0.0518724	0.991862	1	0.0283257	0.0895539	1	1
ASTE002141	NO	NA	0.0355912	0.0263856	0.854676	1	0.0648631	0.05411	1	1
ASTE002142	NO	NA	0.861027	0.723399	1	1	0.946386	0.753587	1	1
ASTE002143	YES	3.55636	1.66443e-05	6.37979e-05	0.147138	0.0406133	0.00049272	0.00259647	0.988613	0.158757
ASTE002144	NO	NA	0.0534508	0.0169647	0.986952	0.38893	0.0905734	0.039242	1	0.729236
ASTE002145	YES	0.48639	6.13385e-05	0.0171867	0.478412	0.0110131	0.000871836	0.0396175	1	0.0722549
ASTE002146	YES	0.222858	4.49902e-06	0.00512685	0.152365	0.00132851	0.000290979	0.0178032	0.998142	0.0247099
ASTE002147	YES	6.69193	4.0625e-06	0.0294423	0.543878	0.159138	0.000278575	0.0585196	1	0.390992
ASTE002148	YES	9.39997	0.0186628	0.0482516	0.999327	0.128563	0.0381534	0.0845943	1	0.338209
ASTE002149	YES	15.4174	0.000704921	0.0755453	0.535314	0.0165688	0.00349178	0.119336	1	0.0920011
ASTE002150	NO	NA	0.0217732	0.151417	0.894617	0.447203	0.0432841	0.206986	1	0.814221
ASTE002151	NO	NA	0.078478	0.0441836	0.988127	1	0.125378	0.0792409	1	1
ASTE002152	YES	5.96573	1.67007e-06	0.000608827	0.0513029	0.00122738	0.000202145	0.00582867	0.764382	0.0242136
ASTE002153	YES	4.38854	0.00138214	0.0405218	0.950539	0.073586	0.00548184	0.0744447	1	0.232288
ASTE002154	NO	NA	0.944175	0.579285	0.990481	1	0.988644	0.621255	1	1
ASTE002155	NO	NA	0.762594	0.420327	0.999996	1	0.870585	0.474661	1	1
ASTE002156	NO	NA	0.752771	0.48362	1	1	0.862843	0.533435	1	1
ASTE002158	YES	4.97687	0.000927882	0.0042278	0.53532	0.195908	0.00420465	0.0157991	1	0.45124
ASTE002159	NO	NA	0.0655797	0.200199	0.956591	0.252396	0.107738	0.257645	1	0.543414
ASTE002160	NO	NA	0.915702	0.409018	1	1	0.970994	0.463869	1	1
ASTE002161	NO	NA	0.555166	0.11519	0.774954	1	0.667948	0.16627	1	1
ASTE002162	NO	NA	0.00804305	0.081502	0.644038	0.447203	0.0196439	0.126257	1	0.814221
ASTE002163	YES	14.5149	3.24185e-05	0.0122152	0.279983	0.00343631	0.000667463	0.0313215	1	0.0384239
ASTE002164	YES	0.932711	0.00729155	0.00701616	0.88098	0.40784	0.0181698	0.0217201	1	0.760059
ASTE002165	YES	4.81683	0.0181435	0.0245042	0.998974	1	0.0375164	0.0511353	1	1
ASTE002166	YES	5.34581	0.00619335	0.0139147	0.988265	0.115314	0.0159016	0.0342742	1	0.314626
ASTE002167	YES	2.99024	0.00112495	0.00179036	0.084137	0.00957921	0.00470785	0.00974688	0.857264	0.0668548
ASTE002168	NO	NA	0.424093	0.109178	0.999965	1	0.529674	0.159719	1	1
ASTE002169	NO	NA	0.993087	0.11442	0.999482	1	1	0.165537	1	1
ASTE002170	NO	NA	0.895538	0.706036	1	1	0.9637	0.737322	1	1
ASTE002171	YES	14.1021	0.000970059	0.00629355	0.51869	0.0655326	0.00426339	0.0203579	1	0.215657
ASTE002172	NO	NA	0.356878	0.0558419	0.725628	0.559509	0.454451	0.0945633	1	0.955
ASTE002173	YES	1.65412	6.13385e-05	0.00333431	0.172982	0.00156402	0.000871836	0.0136724	1	0.0266515
ASTE002174	YES	6.48654	0.00933139	0.0162474	0.380682	0.0655326	0.0218558	0.0380153	1	0.215657
ASTE002175	YES	13.164	0.000368189	0.0161788	0.177299	0.033791	0.00230787	0.0379248	1	0.143309
ASTE002176	YES	5.56757	0.000605351	0.000409996	0.0515593	0.00538926	0.00315653	0.00489925	0.764382	0.0488424
ASTE002177	NO	NA	0.759012	0.235245	1	1	0.867553	0.294554	1	1
ASTE002178	YES	15.9194	3.24185e-05	0.00519918	0.114077	0.00183768	0.000667463	0.0179612	0.926096	0.0285769
ASTE002179	NO	NA	0.0729004	0.0314244	0.571101	0.757334	0.11777	0.0614928	1	1
ASTE002180	NO	NA	0.013863	0.137829	0.992519	0.151136	0.0298925	0.191927	1	0.381459
ASTE002181	YES	5.92739	3.24185e-05	0.00064301	0.0850905	0.0189229	0.000667463	0.00596823	0.857953	0.0999997
ASTE002182	YES	12.6685	0.00594561	0.04243	0.842077	0.252396	0.0154377	0.0769323	1	0.543414
ASTE002187	NO	NA	0.149469	0.103836	0.99981	1	0.216547	0.153163	1	1
ASTE002189	YES	7.89901	0.0135889	0.0136604	0.946767	0.789188	0.0294241	0.0338845	1	1
ASTE002191	YES	12.8067	0.106292	0.00343044	0.0699612	0.00432332	0.161928	0.0138748	0.821082	0.0445361
ASTE002192	YES	0.0599553	0.0496821	0.0162773	0.431563	0.159138	0.0855182	0.0380743	1	0.390992
ASTE002193	NO	NA	0.00909215	0.0534526	0.997505	0.264912	0.0215124	0.091446	1	0.558321
ASTE002194	YES	16.052	0.00252337	0.00853091	0.848626	0.115314	0.00829061	0.024703	1	0.314626
ASTE002195	YES	5.74308	0.00561455	0.00322318	0.0825846	0.00721011	0.014942	0.0133903	0.849243	0.0568764
ASTE002196	YES	4.81938	0.00366707	0.000183133	0.0443309	0.00294686	0.0109101	0.00359583	0.764382	0.0364214
ASTE002197	YES	3.28238	0.00295201	0.00151984	0.526464	0.0406133	0.00928766	0.00894072	1	0.158757
ASTE002198	YES	4.26066	0.00265577	0.00854175	0.717162	0.0189229	0.00855423	0.0247155	1	0.0999997
ASTE002199	YES	15.0571	0.000704921	0.00474033	0.125326	0.058275	0.00349178	0.0169683	0.956447	0.199502
ASTE002200	NO	NA	0.214081	0.0854263	0.78931	0.128563	0.292402	0.131318	1	0.338209
ASTE002201	NO	NA	0.891595	0.92982	1	1	0.961902	0.937812	1	1
ASTE002202	NO	NA	0.451395	0.564884	1	1	0.556567	0.6077	1	1
ASTE002203	YES	7.39776	0.00101224	0.0201659	0.816525	0.143134	0.00437444	0.0444688	1	0.363927
ASTE002204	YES	1.958	0.0587651	0.00960753	0.399201	0.0488106	0.0981258	0.0265314	1	0.180569
ASTE002205	NO	NA	0.155541	0.0765539	0.99975	1	0.223805	0.120628	1	1
ASTE002206	NO	NA	0.0529778	0.240322	1	1	0.0901672	0.299758	1	1
ASTE002207	NO	NA	0.0889555	0.042037	0.978088	0.789188	0.138995	0.0764145	1	1
ASTE002208	YES	3.30477	0.00254954	0.00992332	0.464711	0.0458769	0.00829061	0.0270739	1	0.171162
ASTE002211	NO	NA	0.0854361	0.0705621	0.999898	1	0.134474	0.113112	1	1
ASTE002212	YES	7.25987	0.00921367	0.0448229	0.249702	0.0517443	0.0216917	0.0799843	1	0.184931
ASTE002213	YES	5.28388	0.000110977	0.00117644	0.0331372	0.0144838	0.00120499	0.00784936	0.752304	0.0847656
ASTE002214	YES	23.9984	0.000812117	0.00136143	0.188257	0.0118267	0.00383582	0.00846377	1	0.0769278
ASTE002215	YES	5.7129	0.000617674	0.00126575	0.183426	0.0406133	0.00316568	0.00818515	1	0.158757
ASTE002216	YES	5.01639	0.00132789	0.000319202	0.171863	0.097833	0.00532042	0.00448394	1	0.285767
ASTE002217	NO	NA	0.814475	0.62756	0.999995	1	0.913686	0.665937	1	1
ASTE002218	NO	NA	0.0634828	0.0967756	0.999119	0.511843	0.104759	0.14489	1	0.894565
ASTE002219	YES	20.4749	0.0161524	0.00499712	0.849527	0.789188	0.0340235	0.0175313	1	1
ASTE002220	YES	12.2772	0.0492094	0.000571503	0.556827	0.239881	0.0847557	0.0056611	1	0.520206
ASTE002221	NO	NA	0.0732441	0.0548049	0.999811	1	0.11811	0.0932224	1	1
ASTE002223	NO	NA	0.0491482	0.110342	0.903359	1	0.0847557	0.161008	1	1
ASTE002224	NO	NA	0.280868	0.399404	1	1	0.369225	0.455051	1	1
ASTE002225	NO	NA	0.0800184	0.0222023	0.924045	0.559509	0.127143	0.0476398	1	0.955
ASTE002226	NO	NA	0.0618561	0.0264197	0.991662	1	0.10249	0.0541475	1	1
ASTE002227	YES	3.31973	0.000725049	0.000129128	0.336871	0.073586	0.0035868	0.00320233	1	0.232288
ASTE002228	YES	12.3823	0.0411375	0.0027236	0.945791	0.789188	0.0728369	0.0122599	1	1
ASTE002229	NO	NA	0.000858165	0.146597	0.998382	1	0.0039904	0.201584	1	1
ASTE002230	YES	3.45949	0.0117222	0.0883542	0.731427	0.0118267	0.0263755	0.134871	1	0.0769278
ASTE002231	YES	4.42658	0.0002051	0.00378295	0.100221	0.0215766	0.00162203	0.0147723	0.905534	0.108006
ASTE002232	YES	4.46493	1.74008e-05	8.57392e-05	0.0105099	0.000804524	0.00049272	0.0028257	0.750691	0.0193613
ASTE002233	YES	4.81953	0.00155536	0.00628474	0.229799	0.0358989	0.00583928	0.0203439	1	0.146728
ASTE002234	NO	NA	0.0106635	0.097719	0.951909	0.252396	0.0244378	0.145923	1	0.543414
ASTE002235	NO	NA	0.354206	0.376919	0.999962	1	0.451706	0.434434	1	1
ASTE002236	YES	16.4962	0.00151601	0.00156603	0.235016	0.000439366	0.00583393	0.00910891	1	0.015081
ASTE002237	NO	NA	0.0173875	0.0758969	0.555512	0.082509	0.0363093	0.119755	1	0.251324
ASTE002238	YES	16.3448	0.00727243	0.000958577	0.170062	0.00399969	0.01815	0.00713635	1	0.0416545
ASTE002239	NO	NA	0.997728	0.218642	1	1	1	0.277026	1	1
ASTE002240	NO	NA	0.984959	0.971734	1	1	1	0.976021	1	1
ASTE002241	NO	NA	0.00320871	0.547929	0.999935	0.082509	0.00992301	0.592616	1	0.251324
ASTE002242	YES	15.8247	0.0143169	0.0455586	0.999838	1	0.0307084	0.0808659	1	1
ASTE002243	NO	NA	0.174206	0.0591853	0.997148	1	0.246054	0.0987405	1	1
ASTE002244	YES	4.40091	0.026511	0.00310836	0.745326	0.354012	0.0509755	0.0130949	1	0.681964
ASTE002245	NO	NA	0.413699	0.325342	0.999941	1	0.518379	0.385366	1	1
ASTE002246	YES	3.35925	5.31499e-05	4.51543e-05	0.0131763	0.000952852	0.000871836	0.00246943	0.750691	0.0206204
ASTE002247	YES	3.38048	0.00236876	0.0196809	0.617486	0.0550096	0.00801058	0.0436191	1	0.195009
ASTE002248	NO	NA	0.369108	0.137168	0.989307	1	0.468244	0.191112	1	1
ASTE002249	YES	25.8847	0.0183725	0.0127723	0.157061	0.00501811	0.0378721	0.0322938	1	0.0484078
ASTE002251	YES	14.9085	0.00376511	0.00338461	0.272571	0.0488106	0.0110147	0.0137795	1	0.180569
ASTE002252	YES	6.15099	0.00449492	0.00300754	0.0839354	0.0655326	0.012524	0.01287	0.855976	0.215657
ASTE002253	YES	4.05381	0.0134867	0.0229209	0.928022	0.426749	0.0292195	0.0486735	1	0.780728
ASTE002254	YES	6.21139	6.09532e-05	0.00201135	0.0754844	0.0165688	0.000871836	0.0103225	0.834876	0.0920011
ASTE002255	YES	8.5318	0.000927882	0.00784157	0.931846	0.559509	0.00420465	0.0233427	1	0.955
ASTE002257	NO	NA	0.18341	0.41843	0.999656	1	0.256764	0.472707	1	1
ASTE002259	YES	15.002	1.74008e-05	0.000493141	0.0204219	0.00183768	0.00049272	0.00534103	0.750691	0.0285769
ASTE002260	YES	4.70711	0.00210606	0.00395462	0.308082	0.0189229	0.00733353	0.0151878	1	0.0999997
ASTE002261	YES	1.45572	0.000529274	0.00453169	0.154062	0.0165688	0.00299887	0.0165021	1	0.0920011
ASTE002262	YES	4.97186	0.000295969	0.000227801	0.0434885	0.000952852	0.00220485	0.00394954	0.764382	0.0206204
ASTE002263	NO	NA	0.00148774	0.145088	0.950485	0.0923805	0.00577589	0.199944	1	0.271442
ASTE002264	NO	NA	0.0620349	0.158171	0.999966	1	0.102652	0.214165	1	1
ASTE002265	NO	NA	0.34756	0.494114	1	1	0.444675	0.54343	1	1
ASTE002266	NO	NA	0.164934	0.923024	0.979062	0.206418	0.234797	0.932362	1	0.473053
ASTE002267	YES	5.99818	0.000335027	0.000587615	0.0779922	0.0279187	0.00227691	0.00574147	0.840914	0.125118
ASTE002268	NO	NA	0.0707185	0.576954	1	0.467656	0.114785	0.61893	1	0.835556
ASTE002269	NO	NA	0.0681928	0.0666313	0.904549	1	0.111273	0.108167	1	1
ASTE002270	YES	2.40785	0.00314229	0.0125516	0.903555	0.292172	0.00973034	0.0318987	1	0.59709
ASTE002271	YES	13.2516	0.00425621	0.0275566	0.553757	0.103285	0.0119981	0.0556855	1	0.292462
ASTE002272	NO	NA	0.828584	0.705419	0.999995	1	0.925856	0.736745	1	1
ASTE002273	NO	NA	0.914248	0.599339	1	1	0.970339	0.63873	1	1
ASTE002274	YES	4.3691	0.000522602	0.000184455	0.0689484	0.00464696	0.0029801	0.00360147	0.815698	0.0452492
ASTE002276	NO	NA	0.628218	0.391475	1	1	0.741883	0.447981	1	1
ASTE002277	NO	NA	0.120614	0.0408767	0.933108	0.823326	0.180532	0.0748913	1	1
ASTE002278	YES	4.51821	0.0397526	0.00781538	0.666335	0.264912	0.0708698	0.0232967	1	0.558321
ASTE002279	NO	NA	0.081751	0.0904469	0.999668	1	0.129624	0.137366	1	1
ASTE002280	YES	4.44555	3.24185e-05	0.000232105	0.0134593	0.000478277	0.000667463	0.00400311	0.750691	0.015081
ASTE002281	NO	NA	0.111223	0.123745	0.998254	0.585185	0.168538	0.176052	1	0.994055
ASTE002282	YES	6.21705	0.00155536	0.0013294	0.210505	0.073586	0.00583928	0.00837007	1	0.232288
ASTE002285	YES	9.46967	0.0183755	0.0025504	0.858132	0.159138	0.0378721	0.0118157	1	0.390992
ASTE002286	NO	NA	0.183655	0.0165228	0.996187	0.857464	0.256855	0.0384776	1	1
ASTE002287	YES	5.12763	0.000970059	0.000354815	0.0909051	0.0126403	0.00426339	0.00463435	0.881577	0.0784969
ASTE002288	YES	3.86842	0.00108963	0.000170284	0.0290791	0.00464696	0.00457966	0.00353024	0.752304	0.0452492
ASTE002289	NO	NA	0.0949862	0.0822514	0.695199	0.167913	0.147046	0.127279	1	0.409722
ASTE002290	NO	NA	5.5412e-05	0.0536832	0.404632	0.216927	0.000871836	0.0917945	1	0.485315
ASTE002291	YES	13.5037	1.58877e-05	0.00137894	0.302436	0.00831782	0.00049272	0.00853072	1	0.0615616
ASTE002292	NO	NA	0.215289	0.0878064	0.999841	1	0.293543	0.134269	1	1
ASTE002293	NO	NA	0.106104	0.00515648	0.498474	0.216927	0.161928	0.017855	1	0.485315
ASTE002294	NO	NA	1	0.45813	1	1	1	0.509815	1	1
ASTE002299	NO	NA	0.0872567	0.070455	0.999999	0.930544	0.136754	0.112997	1	1
ASTE002300	NO	NA	0.909219	0.701142	0.999998	0.930544	0.968754	0.732748	1	1
ASTE002301	YES	22.121	0.000256393	0.0215045	0.597763	0.0458769	0.0019548	0.0465637	1	0.171162
ASTE002302	NO	NA	0.445454	0.650139	1	1	0.551272	0.68708	1	1
ASTE002303	YES	4.25794	0.0256696	0.00168927	0.991178	1	0.0497526	0.00946307	1	1
ASTE002304	NO	NA	0.072992	0.0438545	0.980456	1	0.11777	0.0788872	1	1
[truncated: 9,384 more rows]

## Sheet: Table1D_PbAK__Full_Results_LD
GeneID	Cycling	PeakOfExpression	RAIN_pValue	ARSER_pValue	LS_pValue	JTK_pValue	RAIN_fdr	ARSER_fdr	LS_fdr	JTK_fdr
PBANKA_0100041	NO	NA	0.413699	0.103915	0.998216	1	1	0.324821	1	1
PBANKA_0100061	NO	NA	0.36	0.110264	0.999964	1	0.968008	0.335887	1	1
PBANKA_0100200	NO	NA	0.999846	0.317669	0.997916	1	1	0.539447	1	1
PBANKA_0100500	NO	NA	1	0.526458	0.999988	1	1	0.67585	1	1
PBANKA_0100700	NO	NA	0.999991	0.107787	0.984291	1	1	0.331229	1	1
PBANKA_0100800	NO	NA	0.05494	0.0522966	0.973978	0.426749	0.244818	0.222949	1	1
PBANKA_0100900	NO	NA	0.072992	0.116223	0.963613	0.823326	0.298749	0.343301	1	1
PBANKA_0101000	NO	NA	0.369108	0.621005	1	1	0.985553	0.746292	1	1
PBANKA_0101100	NO	NA	0.27197	0.173724	0.346368	0.0110131	0.7973	0.413769	1	1
PBANKA_0101200	NO	NA	0.0276156	0.116748	0.996388	1	0.144905	0.34355	1	1
PBANKA_0101300	NO	NA	0.895934	0.318804	1	1	1	0.539817	1	1
PBANKA_0101400	YES	0.753054	0.00227401	0.00586503	0.525585	0.143134	0.0303418	0.059157	1	1
PBANKA_0101500	NO	NA	0.999512	0.664271	0.944163	1	1	0.778456	1	1
PBANKA_0101600	NO	NA	0.529879	0.560482	0.99998	1	1	0.700415	1	1
PBANKA_0101700	NO	NA	0.0124078	0.0237063	0.782469	0.585185	0.0839773	0.137185	1	1
PBANKA_0101800	YES	3.68959	0.000196182	0.000523874	0.574992	0.0458769	0.0108893	0.0236929	1	1
PBANKA_0101900	NO	NA	0.438225	0.461436	0.999994	1	1	0.629618	1	1
PBANKA_0102000	NO	NA	0.878202	0.859225	1	1	1	0.915696	1	1
PBANKA_0102100	NO	NA	0.956835	0.244111	1	1	1	0.487595	1	1
PBANKA_0102200	NO	NA	0.257566	0.138223	0.998879	1	0.76565	0.368189	1	1
PBANKA_0102300	NO	NA	0.421735	0.382145	0.999774	1	1	0.576029	1	1
PBANKA_0102400	NO	NA	0.999984	0.196584	0.999993	1	1	0.438097	1	1
PBANKA_0102500	NO	NA	0.999999	0.763765	1	1	1	0.846741	1	1
PBANKA_0102600	NO	NA	0.244978	0.147896	0.999995	0.610862	0.735721	0.380119	1	1
PBANKA_0102700	NO	NA	0.999999	0.967537	1	1	1	0.994707	1	1
PBANKA_0102900	NO	NA	1	0.229827	0.990972	1	1	0.474777	1	1
PBANKA_0103000	NO	NA	0.997861	0.554021	1	1	1	0.695213	1	1
PBANKA_0103100	NO	NA	0.520335	0.544656	0.999937	1	1	0.689568	1	1
PBANKA_0103200	NO	NA	0.999999	0.262964	0.999961	1	1	0.500376	1	1
PBANKA_0103300	NO	NA	0.0509471	0.0289613	0.969554	0.666112	0.231573	0.156902	1	1
PBANKA_0103400	NO	NA	0.999977	0.701032	0.999999	1	1	0.806597	1	1
PBANKA_0103500	NO	NA	0.118527	0.0368162	0.775498	0.371471	0.43184	0.184081	1	1
PBANKA_0103700	NO	NA	0.178182	0.0568214	0.99832	0.789188	0.584346	0.235553	1	1
PBANKA_0103800	NO	NA	0.484158	0.219327	1	1	1	0.463917	1	1
PBANKA_0103900	NO	NA	0.253531	0.140141	0.999746	1	0.755576	0.36996	1	1
PBANKA_0104000	NO	NA	0.15375	0.0116671	0.359104	0.073586	0.528339	0.0885939	1	1
PBANKA_0104100	NO	NA	0.0189865	0.00882994	0.303015	0.0874448	0.111679	0.0751108	1	1
PBANKA_0104200	NO	NA	1	0.98935	1	1	1	1	1	1
PBANKA_0104300	NO	NA	1	0.612811	1	1	1	0.739039	1	1
PBANKA_0104400	NO	NA	1	0.119473	0.954875	1	1	0.346984	1	1
PBANKA_0104500	NO	NA	0.964046	0.99791	0.965808	0.321817	1	1	1	1
PBANKA_0104600	NO	NA	0.999985	0.311634	0.978647	1	1	0.5364	1	1
PBANKA_0104700	NO	NA	0.999999	0.257498	0.999991	1	1	0.496088	1	1
PBANKA_0104800	NO	NA	0.99377	0.963653	0.63141	0.121938	1	0.991902	1	1
PBANKA_0104900	NO	NA	0.919454	0.584547	1	1	1	0.719134	1	1
PBANKA_0105000	NO	NA	0.894025	0.294571	0.99969	0.857464	1	0.525859	1	1
PBANKA_0105100	NO	NA	1	0.069297	0.867446	1	1	0.265696	1	1
PBANKA_0105200	NO	NA	0.976361	0.428254	0.906616	0.264912	1	0.611908	1	1
PBANKA_0105300	YES	2.26237	0.00233842	0.000197264	0.247288	0.0215766	0.0306753	0.0200266	1	1
PBANKA_0105400	NO	NA	0.0800184	0.0248702	0.997606	1	0.321036	0.140951	1	1
PBANKA_0105500	NO	NA	0.993778	0.496962	0.999914	1	1	0.65375	1	1
PBANKA_0105600	NO	NA	0.970785	0.420045	0.999301	1	1	0.606183	1	1
PBANKA_0105700	NO	NA	1	0.0930468	0.991173	1	1	0.305568	1	1
PBANKA_0105800	NO	NA	0.998038	0.937164	1	1	1	0.972568	1	1
PBANKA_0105900	NO	NA	0.999996	0.778246	0.999896	1	1	0.857172	1	1
PBANKA_0106000	NO	NA	0.0918457	0.0181615	0.999741	1	0.354016	0.116421	1	1
PBANKA_0106100	NO	NA	0.998654	0.501193	0.999944	1	1	0.656542	1	1
PBANKA_0106200	NO	NA	0.550284	0.491353	0.99992	1	1	0.649298	1	1
PBANKA_0106300	NO	NA	0.0132555	0.015233	0.91237	0.467656	0.0855761	0.104308	1	1
PBANKA_0106400	NO	NA	0.13022	0.0776861	0.727742	0.167913	0.463157	0.281672	1	1
PBANKA_0106500	NO	NA	0.999997	0.0456907	0.840837	1	1	0.207863	1	1
PBANKA_0106600	NO	NA	0.999	0.0310072	0.943482	0.857464	1	0.164176	1	1
PBANKA_0106700	NO	NA	0.924692	0.705255	0.999922	1	1	0.808743	1	1
PBANKA_0106800	NO	NA	1	0.530626	0.999889	1	1	0.6793	1	1
PBANKA_0106900	NO	NA	0.999934	0.226087	0.997645	0.38893	1	0.4703	1	1
PBANKA_0107000	NO	NA	1	0.375917	0.999997	1	1	0.573971	1	1
PBANKA_0107100	NO	NA	1	0.81782	0.999952	1	1	0.887818	1	1
PBANKA_0107200	NO	NA	1	0.757277	1	1	1	0.842635	1	1
PBANKA_0107300	NO	NA	0.095395	0.112988	0.417735	0.0874448	0.363966	0.338766	1	1
PBANKA_0107400	YES	2.45343	0.000352847	0.0484213	0.747797	0.103285	0.0117692	0.214365	1	1
PBANKA_0107500	NO	NA	0.00619335	0.124369	0.830035	0.103285	0.0524858	0.353073	1	1
PBANKA_0107600	NO	NA	0.298939	0.1119	0.999568	1	0.851765	0.338236	1	1
PBANKA_0107700	NO	NA	0.0751025	0.116626	0.999518	0.666112	0.305513	0.343407	1	1
PBANKA_0107800	NO	NA	1	0.142167	0.433627	0.585185	1	0.372633	1	1
PBANKA_0107900	NO	NA	0.636583	0.330602	1	1	1	0.549631	1	1
PBANKA_0108000	NO	NA	0.131159	0.0384751	0.999718	0.894004	0.465207	0.186776	1	1
PBANKA_0108100	YES	4.48385	0.00308036	0.0103855	0.99079	0.38893	0.0346798	0.0827649	1	1
PBANKA_0108200	NO	NA	0.893883	0.530856	1	0.467656	1	0.679391	1	1
PBANKA_0108300	NO	NA	1	0.203	0.99441	1	1	0.445648	1	1
PBANKA_0108400	NO	NA	0.996836	0.409956	1	1	1	0.598093	1	1
PBANKA_0108500	NO	NA	0.773028	0.486029	0.999526	1	1	0.644989	1	1
PBANKA_0108600	NO	NA	0.0996462	0.0957456	0.98124	0.857464	0.377717	0.30922	1	1
PBANKA_0108700	NO	NA	0.0549	0.439	0.999334	1	0.244818	0.613873	1	1
PBANKA_0108800	NO	NA	0.885883	0.942721	1	1	1	0.977249	1	1
PBANKA_0108900	NO	NA	1	0.375917	0.999997	1	1	0.573971	1	1
PBANKA_0109000	NO	NA	1	0.534	1	1	1	0.681167	1	1
PBANKA_0109100	NO	NA	0.782756	0.271967	0.999991	1	1	0.507832	1	1
PBANKA_0109200	YES	3.17954	0.000205194	0.0105276	0.50456	0.0780475	0.0108893	0.0834702	1	1
PBANKA_0109300	NO	NA	0.999984	0.123364	0.961562	1	1	0.351271	1	1
PBANKA_0109400	NO	NA	1	0.229417	0.996826	1	1	0.474481	1	1
PBANKA_0109500	NO	NA	0.0719803	0.0326096	0.999721	1	0.295905	0.170725	1	1
PBANKA_0109600	NO	NA	0.964466	0.989472	1	1	1	1	1	1
PBANKA_0109700	YES	6.39077	0.00295201	0.00215315	0.934237	0.789188	0.0342082	0.0360401	1	1
PBANKA_0109800	NO	NA	0.174444	0.063268	0.995131	1	0.577361	0.250816	1	1
PBANKA_0109900	NO	NA	0.997429	0.876026	1	1	1	0.927674	1	1
PBANKA_0110000	NO	NA	0.782756	0.545315	1	1	1	0.689581	1	1
PBANKA_0110100	YES	3.1538	0.000614216	0.000148355	0.95599	0.426749	0.0149939	0.0200266	1	1
PBANKA_0110200	NO	NA	1	0.439522	0.999948	1	1	0.613873	1	1
PBANKA_0110300	NO	NA	1	0.267526	0.999482	1	1	0.503465	1	1
PBANKA_0110400	NO	NA	1	0.270121	0.999645	1	1	0.505597	1	1
PBANKA_0110500	NO	NA	0.00845136	0.024798	0.885387	0.585185	0.0655391	0.140713	1	1
PBANKA_0110600	NO	NA	1	0.253504	0.999985	1	1	0.493894	1	1
PBANKA_0110900	NO	NA	1	0.138308	0.968504	1	1	0.368189	1	1
PBANKA_0111000	NO	NA	0.98122	0.63828	0.986189	0.426749	1	0.759044	1	1
PBANKA_0111100	NO	NA	0.0275572	0.0794595	0.999905	0.72548	0.144905	0.285443	1	1
PBANKA_0111200	NO	NA	0.0959556	0.0593569	0.999996	1	0.365806	0.24146	1	1
PBANKA_0111300.1	NO	NA	0.993087	0.245297	0.999106	0.143134	1	0.487667	1	1
PBANKA_0111300.2	NO	NA	0.993087	0.245297	0.999106	0.143134	1	0.487667	1	1
PBANKA_0111400	NO	NA	0.833797	0.58231	1	1	1	0.717327	1	1
PBANKA_0111500	NO	NA	1	0.240402	0.999494	1	1	0.484898	1	1
PBANKA_0111600	NO	NA	0.999998	0.445049	0.997414	1	1	0.617646	1	1
PBANKA_0111700	NO	NA	0.999788	0.856322	0.999999	1	1	0.914078	1	1
PBANKA_0111800	NO	NA	0.205121	0.333091	0.998024	0.857464	0.647679	0.552785	1	1
PBANKA_0111900	NO	NA	0.153076	0.0865752	0.9942	0.857464	0.527187	0.295234	1	1
PBANKA_0112000	NO	NA	0.0511777	0.112908	0.967637	0.559509	0.231573	0.338766	1	1
PBANKA_0112100	NO	NA	0.0272	0.168	0.969017	0.103	0.143566	0.40565	1	1
PBANKA_0112200	NO	NA	0.187	0.313	0.999998	0.489749	0.605735	0.536952	1	1
PBANKA_0112300	NO	NA	0.0112291	0.0167266	0.900085	0.38893	0.0807103	0.111114	1	1
PBANKA_0112400	YES	2.46198	0.000196272	0.00018974	0.0586924	0.0165688	0.0108893	0.0200266	1	1
PBANKA_0112500	NO	NA	1	0.189383	0.994238	1	1	0.431634	1	1
PBANKA_0112600	NO	NA	1	0.245899	0.999465	1	1	0.488221	1	1
PBANKA_0200400	NO	NA	0.290899	0.0268688	0.999997	1	0.835485	0.148143	1	1
PBANKA_0200600	NO	NA	0.999999	0.823667	1	1	1	0.892672	1	1
PBANKA_0200650	NO	NA	1	0.44	0.999948	1	1	0.613873	1	1
PBANKA_0201051	NO	NA	0.936272	0.257649	0.999443	1	1	0.496174	1	1
PBANKA_0201300	NO	NA	1	0.771838	0.999998	1	1	0.852325	1	1
PBANKA_0201340	NO	NA	1	0.433635	0.999999	1	1	0.613659	1	1
PBANKA_0201500	NO	NA	0.993886	0.774231	0.999911	1	1	0.854765	1	1
PBANKA_0201600	NO	NA	0.958271	0.237797	1	1	1	0.483622	1	1
PBANKA_0201700	NO	NA	1	0.238	0.99348	1	1	0.483622	1	1
PBANKA_0201800	NO	NA	0.999958	0.263189	0.999536	1	1	0.500376	1	1
PBANKA_0201900	NO	NA	1	0.0879744	0.999994	1	1	0.29687	1	1
PBANKA_0202000	NO	NA	0.99539	0.858913	1	1	1	0.915696	1	1
PBANKA_0202200	NO	NA	1	0.432226	0.999941	1	1	0.613659	1	1
PBANKA_0202300	NO	NA	1	0.0230002	0.830181	1	1	0.1346	1	1
PBANKA_0202400	NO	NA	0.886936	0.619972	1	1	1	0.745626	1	1
PBANKA_0202500	NO	NA	0.200586	0.12099	0.70583	0.40784	0.636653	0.348363	1	1
PBANKA_0202700	YES	1.15829	0.00363621	0.000449616	0.0746006	0.0118267	0.0383973	0.0236929	1	1
PBANKA_0202800	NO	NA	1	0.523857	1	1	1	0.674147	1	1
PBANKA_0202900	NO	NA	0.946	0.873183	0.996961	0.789188	1	0.925503	1	1
PBANKA_0203000	YES	2.57233	0.00197397	0.00406	0.603465	0.0923805	0.0279347	0.0480276	1	1
PBANKA_0203100	NO	NA	0.00105441	0.314658	0.999988	0.239881	0.0199335	0.538472	1	1
PBANKA_0203200	NO	NA	0.998418	0.554116	1	1	1	0.695213	1	1
PBANKA_0203300	NO	NA	0.999265	0.116477	0.962663	0.666112	1	0.343407	1	1
PBANKA_0203400	NO	NA	0.90057	0.856337	0.999991	1	1	0.914078	1	1
PBANKA_0203500	NO	NA	0.00333706	0.0812981	0.998816	0.511843	0.0363265	0.288857	1	1
PBANKA_0203600	NO	NA	0.978781	0.976774	1	1	1	1	1	1
PBANKA_0203650	NO	NA	0.982	0.204052	0.999929	0.252396	1	0.446021	1	1
PBANKA_0203750	NO	NA	0.797428	0.389768	1	1	1	0.582934	1	1
PBANKA_0203800	NO	NA	0.876961	0.959699	1	1	1	0.988867	1	1
PBANKA_0203900	NO	NA	0.403709	0.0562394	0.342889	0.0780475	1	0.23408	1	1
PBANKA_0204000	NO	NA	1	0.193943	0.989747	1	1	0.435669	1	1
PBANKA_0204100	NO	NA	0.463733	0.380518	1	1	1	0.576029	1	1
PBANKA_0204200	NO	NA	0.999996	0.610794	1	1	1	0.73801	1	1
PBANKA_0204300	NO	NA	1	0.358316	0.999998	1	1	0.570135	1	1
PBANKA_0204500	NO	NA	0.858839	0.341135	0.999997	1	1	0.559042	1	1
PBANKA_0204600	NO	NA	0.569259	0.538495	0.896641	1	1	0.68381	1	1
PBANKA_0204700	NO	NA	0.0127032	0.0186634	0.365231	0.00464696	0.084507	0.1181	1	1
PBANKA_0204800	YES	3.83117	0.001381	0.0169169	0.962908	0.143134	0.0235375	0.11206	1	1
PBANKA_0204900	NO	NA	0.999999	0.409338	0.999978	1	1	0.597939	1	1
PBANKA_0205000	NO	NA	0.438717	0.0959547	0.995471	0.585185	1	0.309254	1	1
PBANKA_0205100	NO	NA	1	0.358316	0.999998	1	1	0.570135	1	1
PBANKA_0205200	YES	1.07412	0.000367945	0.00199183	0.261938	0.0406133	0.0117692	0.0347084	1	1
PBANKA_0205300	NO	NA	1	0.653583	1	1	1	0.769988	1	1
PBANKA_0205400	NO	NA	0.991826	0.596097	0.999999	1	1	0.726842	1	1
PBANKA_0205500	NO	NA	0.999999	0.583014	0.997466	1	1	0.717627	1	1
PBANKA_0205600	NO	NA	0.534227	0.0793246	0.929014	0.930544	1	0.285443	1	1
PBANKA_0205700	NO	NA	0.999641	0.323339	1	1	1	0.543013	1	1
PBANKA_0205800	YES	4.71977	0.00585866	0.00179509	0.212928	0.073586	0.0510333	0.033839	1	1
PBANKA_0205900	YES	3.72174	0.0215218	0.00129935	0.360277	0.195908	0.120802	0.0304357	1	1
PBANKA_0206000	NO	NA	0.207405	0.128903	0.998345	1	0.651365	0.35852	1	1
PBANKA_0206100	YES	1.84322	0.000316594	0.00285328	0.110835	0.0298009	0.0117692	0.0391906	1	1
PBANKA_0206200	NO	NA	0.00295201	0.19328	0.999155	0.559509	0.0342082	0.435206	1	1
PBANKA_0206300	NO	NA	0.819135	0.829344	1	1	1	0.896121	1	1
PBANKA_0206400	NO	NA	1	0.58148	0.999988	1	1	0.716544	1	1
PBANKA_0206500	NO	NA	0.998418	0.594994	0.999653	1	1	0.726071	1	1
PBANKA_0206600	NO	NA	0.932905	0.251816	0.999999	1	1	0.493894	1	1
PBANKA_0206700	NO	NA	0.999958	0.47865	0.99998	1	1	0.638839	1	1
PBANKA_0206800	NO	NA	0.999958	0.382809	0.999903	1	1	0.576684	1	1
PBANKA_0206900	NO	NA	0.999979	0.217554	0.999922	0.38893	1	0.461978	1	1
PBANKA_0207000	NO	NA	0.915702	0.976256	1	1	1	1	1	1
PBANKA_0207100	NO	NA	0.974657	0.75897	1	1	1	0.843702	1	1
PBANKA_0207200	NO	NA	0.0864199	0.0383616	0.996461	1	0.338575	0.186419	1	1
PBANKA_0207300	NO	NA	0.512794	0.0521252	0.992998	1	1	0.222949	1	1
PBANKA_0207400	NO	NA	0.551923	0.355765	1	1	1	0.56972	1	1
PBANKA_0207500	NO	NA	0.19303	0.196961	0.998173	0.969604	0.620834	0.438135	1	1
PBANKA_0207600	NO	NA	0.117375	0.0110572	0.856625	0.930544	0.4295	0.085492	1	1
PBANKA_0207700	NO	NA	0.00822101	0.0174027	0.867022	0.354012	0.0640937	0.113727	1	1
PBANKA_0207900	NO	NA	1	0.433635	0.999999	1	1	0.613659	1	1
PBANKA_0208000	NO	NA	1	0.396823	0.999962	1	1	0.588306	1	1
PBANKA_0208100	NO	NA	0.0759432	0.108462	0.64825	0.128563	0.307593	0.331926	1	1
PBANKA_0208200	NO	NA	0.462029	0.317204	0.999906	0.857464	1	0.539447	1	1
PBANKA_0208300	NO	NA	0.0566811	0.0158266	0.964565	0.426749	0.249247	0.107271	1	1
PBANKA_0208400	NO	NA	1	0.457923	1	1	1	0.62731	1	1
PBANKA_0208600	NO	NA	1	0.375917	0.999997	1	1	0.573971	1	1
PBANKA_0208700	NO	NA	0.999905	0.14192	0.509166	1	1	0.372544	1	1
PBANKA_0208800	NO	NA	0.0291602	0.202952	0.999839	1	0.151121	0.445329	1	1
PBANKA_0208900	NO	NA	0.999991	0.252832	0.994984	1	1	0.493894	1	1
PBANKA_0209000	YES	2.22882	0.000110977	0.000770488	0.616477	0.159138	0.00961082	0.0272618	1	1
PBANKA_0209100	YES	2.4475	0.0001063	5.69046e-05	0.033719	0.00252242	0.00961082	0.0200266	1	1
PBANKA_0209200	NO	NA	1	0.473193	0.958082	1	1	0.635917	1	1
PBANKA_0209300	NO	NA	0.929402	0.0907002	0.937776	0.489749	1	0.301473	1	1
PBANKA_0209400	NO	NA	0.999963	0.0520969	0.422279	0.857464	1	0.222949	1	1
PBANKA_0209500	YES	5.23278	0.0044925	0.0137752	0.996761	0.969604	0.0430212	0.0980419	1	1
PBANKA_0209600	NO	NA	0.986315	0.635396	0.909225	0.447203	1	0.756771	1	1
PBANKA_0209700	YES	2.82244	0.00449492	0.000128004	0.274226	0.143134	0.0430212	0.0200266	1	1
PBANKA_0209800	NO	NA	0.0304392	0.132274	0.998018	1	0.156038	0.362149	1	1
PBANKA_0209900	NO	NA	0.973192	0.307362	0.999942	1	1	0.534322	1	1
PBANKA_0210000	NO	NA	0.888671	0.313505	0.99996	1	1	0.537075	1	1
PBANKA_0210100	NO	NA	0.192864	0.193082	0.998739	1	0.620834	0.435181	1	1
PBANKA_0210200	NO	NA	0.47642	0.791735	0.939841	0.195908	1	0.866918	1	1
PBANKA_0210300	NO	NA	1	0.362767	0.998932	1	1	0.573971	1	1
PBANKA_0210400	YES	3.85828	0.00073557	0.00242117	0.358209	0.073586	0.0165947	0.0369869	1	1
PBANKA_0210500	YES	0.958358	0.00182	0.00155	0.631472	0.159	0.0266697	0.0316114	1	1
PBANKA_0210600	NO	NA	0.00181605	0.434302	0.999988	0.0517443	0.0266697	0.613743	1	1
PBANKA_0210700	NO	NA	0.973192	0.784136	1	1	1	0.861627	1	1
PBANKA_0210800	NO	NA	0.0129473	0.0653859	0.657601	0.535676	0.084683	0.257464	1	1
PBANKA_0210900	NO	NA	0.888533	0.660575	1	1	1	0.775096	1	1
PBANKA_0211000	NO	NA	0.222727	0.111768	0.985738	1	0.686105	0.338236	1	1
PBANKA_0211100	YES	4.05079	0.00173709	0.000514623	0.910616	0.354012	0.0266697	0.0236929	1	1
PBANKA_0211200	NO	NA	0.29962	0.296411	0.999936	0.857464	0.853187	0.526328	1	1
PBANKA_0211300	NO	NA	0.0996462	0.11412	0.999563	0.789188	0.377717	0.339858	1	1
PBANKA_0211400	NO	NA	0.887388	0.978797	1	1	1	1	1	1
PBANKA_0211500	NO	NA	0.999999	0.316739	0.999999	1	1	0.539447	1	1
PBANKA_0211600	NO	NA	0.956128	0.791379	1	1	1	0.866882	1	1
PBANKA_0211700	NO	NA	1	0.585689	0.999997	1	1	0.71997	1	1
PBANKA_0211800	NO	NA	0.831086	0.536921	0.998393	1	1	0.682663	1	1
PBANKA_0211900	NO	NA	0.999996	0.778601	0.999999	1	1	0.85736	1	1
PBANKA_0212000	NO	NA	0.23653	0.0463237	0.97628	0.894004	0.718532	0.209827	1	1
PBANKA_0212100	NO	NA	0.874356	0.519677	0.997903	1	1	0.670783	1	1
PBANKA_0212200	NO	NA	0.0512237	0.00150046	0.986558	1	0.231573	0.0316114	1	1
PBANKA_0212300	YES	23.8695	0.00354879	0.00522264	0.516487	0.031683	0.0377513	0.0555774	1	1
PBANKA_0212400	NO	NA	0.418661	0.36041	0.99989	0.1093	1	0.572069	1	1
PBANKA_0212500	NO	NA	1	1	NA	1	1	1	NA	1
PBANKA_0212600	NO	NA	0.0363909	0.0572394	0.921699	0.969604	0.179646	0.236347	1	1
PBANKA_0212700	NO	NA	0.0243307	0.0930782	0.99993	1	0.133991	0.305568	1	1
PBANKA_0212800	NO	NA	0.981494	0.746962	0.999676	1	1	0.838134	1	1
PBANKA_0212900	NO	NA	1	0.24252	0.999592	1	1	0.486081	1	1
PBANKA_0213000	NO	NA	0.0227496	0.0525801	0.839153	0.128563	0.126327	0.223633	1	1
PBANKA_0213100	NO	NA	0.897528	0.890346	1	1	1	0.938793	1	1
PBANKA_0213200	YES	26.2738	0.0149717	0.00152301	0.218557	0.0165688	0.0946115	0.0316114	1	1
PBANKA_0213400	YES	2.23711	0.000591937	0.00270176	0.920195	0.216927	0.0149939	0.0381188	1	1
PBANKA_0213500	YES	3.04415	0.000102597	0.000912	0.373104	0.128563	0.00961082	0.0285945	1	1
PBANKA_0213600	YES	3.58601	0.00224746	0.00239	0.742402	0.103285	0.0303342	0.0369869	1	1
PBANKA_0213700	NO	NA	0.00707016	0.0150858	0.135163	0.0110131	0.0579257	0.103604	1	1
PBANKA_0213800	NO	NA	0.999997	0.329277	0.985131	1	1	0.549496	1	1
PBANKA_0214000	NO	NA	0.999581	0.565068	0.999898	1	1	0.703468	1	1
PBANKA_0214100	NO	NA	0.491039	0.613206	1	1	1	0.739203	1	1
PBANKA_0214200	NO	NA	0.0218746	0.0142253	0.919375	0.292172	0.122488	0.0998923	1	1
PBANKA_0214300	NO	NA	0.834965	0.51522	1	1	1	0.667428	1	1
PBANKA_0214400	YES	2.52087	0.0010452	0.000612476	0.336655	0.0517443	0.0199335	0.0253121	1	1
PBANKA_0214500	NO	NA	0.999999	0.37636	0.999998	1	1	0.57418	1	1
PBANKA_0214550	NO	NA	1	0.376	0.999997	1	1	0.573971	1	1
PBANKA_0214600	NO	NA	0.999999	0.303361	0.999355	1	1	0.531793	1	1
PBANKA_0214700	NO	NA	1	0.0468261	0.59261	1	1	0.211079	1	1
PBANKA_0214800	NO	NA	0.99651	0.472599	1	1	1	0.635438	1	1
PBANKA_0214900	NO	NA	0.999972	0.785226	0.999915	1	1	0.862216	1	1
PBANKA_0215800	NO	NA	1	1	NA	1	1	1	NA	1
PBANKA_0216041	NO	NA	1	0.375917	0.999997	1	1	0.573971	1	1
PBANKA_0216741	NO	NA	1	0.274229	0.997629	1	1	0.509029	1	1
PBANKA_0216781	NO	NA	0.999991	0.396013	0.999834	1	1	0.587665	1	1
PBANKA_0216801	NO	NA	0.822716	0.350837	0.99984	1	1	0.565203	1	1
PBANKA_0300600	NO	NA	0.995912	0.954543	1	1	1	0.985131	1	1
PBANKA_0300700	YES	4.47119	0.000970059	0.00109814	0.946786	0.511843	0.0197824	0.0298686	1	1
PBANKA_0300800	NO	NA	0.0176376	0.0379927	0.879392	0.511843	0.106694	0.185981	1	1
PBANKA_0300900	NO	NA	1	0.145574	0.724118	0.306994	1	0.377265	1	1
PBANKA_0301000	NO	NA	0.135184	0.135053	0.986515	0.559509	0.477182	0.365707	1	1
PBANKA_0301100	NO	NA	0.996799	0.755388	0.999935	1	1	0.842528	1	1
PBANKA_0301200	NO	NA	1	0.317038	0.999998	1	1	0.539447	1	1
PBANKA_0301300	NO	NA	0.888533	0.631477	0.999818	0.40784	1	0.754562	1	1
PBANKA_0301400	NO	NA	1	0.433635	0.999999	1	1	0.613659	1	1
PBANKA_0301500	NO	NA	0.917684	0.744537	1	0.857464	1	0.836015	1	1
PBANKA_0301600	NO	NA	0.933388	0.291474	0.896616	0.585185	1	0.522809	1	1
PBANKA_0301700	NO	NA	0.998845	0.258267	0.999998	1	1	0.49635	1	1
PBANKA_0301800	NO	NA	0.933388	0.995087	1	1	1	1	1	1
PBANKA_0301900	YES	2.19556	0.00808391	0.00151911	0.390719	0.128563	0.0634485	0.0316114	1	1
PBANKA_0302000	NO	NA	0.999996	0.0798982	0.288824	0.0298009	1	0.286358	1	1
PBANKA_0302100	NO	NA	0.0600773	0.0417343	0.997879	1	0.259775	0.197172	1	1
PBANKA_0302200	NO	NA	1	0.232283	0.999915	1	1	0.477027	1	1
PBANKA_0302300	NO	NA	0.993087	0.84755	0.999883	0.559509	1	0.907383	1	1
PBANKA_0302400	NO	NA	0.387308	0.0183273	0.737227	0.467656	1	0.116924	1	1
PBANKA_0302500	YES	25.3382	0.00209553	0.0184277	0.696849	0.264912	0.0290389	0.117405	1	1
PBANKA_0302700	NO	NA	0.843264	0.191623	0.999999	1	1	0.433484	1	1
PBANKA_0302800	NO	NA	0.303351	0.178821	0.976613	0.638487	0.860138	0.420067	1	1
PBANKA_0302900	NO	NA	1	0.150694	0.993791	1	1	0.38561	1	1
PBANKA_0303000	NO	NA	0.999999	0.606484	1	1	1	0.736039	1	1
PBANKA_0303100	NO	NA	0.998488	0.257385	0.858646	1	1	0.496088	1	1
PBANKA_0303200	NO	NA	1	0.375917	0.999997	1	1	0.573971	1	1
PBANKA_0303300	NO	NA	1	0.165445	0.999042	1	1	0.402394	1	1
PBANKA_0303400	NO	NA	0.0309295	0.0726266	0.819724	0.128563	0.157859	0.27155	1	1
PBANKA_0303500	NO	NA	0.971053	0.352503	0.998501	1	1	0.566869	1	1
PBANKA_0303600	NO	NA	0.646168	0.632152	0.993145	0.264912	1	0.754957	1	1
PBANKA_0303700	YES	2.43308	0.000997694	0.000981718	0.407637	0.0406133	0.0199335	0.0290166	1	1
PBANKA_0303800	NO	NA	0.883014	0.830872	0.993249	0.292172	1	0.89648	1	1
PBANKA_0303900	YES	2.7244	0.00445016	0.00232811	0.308726	0.0406133	0.0430212	0.0365501	1	1
PBANKA_0304000	YES	2.00804	0.00188256	0.000598821	0.273194	0.0923805	0.0270633	0.0251937	1	1
PBANKA_0304100	NO	NA	0.00349759	0.0734249	0.999949	0.789188	0.0374627	0.272571	1	1
PBANKA_0304200	NO	NA	0.332154	0.241159	0.999973	1	0.914717	0.484898	1	1
PBANKA_0304300	NO	NA	0.920184	0.320404	0.995335	1	1	0.54174	1	1
PBANKA_0304400	NO	NA	0.934528	0.34445	0.997344	1	1	0.561655	1	1
PBANKA_0304500	YES	3.92768	0.00469923	0.00143551	0.419992	0.073586	0.0443342	0.0315445	1	1
PBANKA_0304600	NO	NA	0.773	0.707	1	1	1	0.808882	1	1
PBANKA_0304700	YES	0.731024	0.00147601	0.00330164	0.242641	0.0517443	0.0245301	0.0432515	1	1
PBANKA_0304800	YES	3.7836	0.00233708	0.018209	0.569967	0.306994	0.0306753	0.116488	1	1
PBANKA_0304900	NO	NA	0.383122	0.235497	0.248243	0.0126403	1	0.481089	1	1
PBANKA_0305000	NO	NA	1	0.620926	0.999999	1	1	0.746292	1	1
PBANKA_0305100	NO	NA	0.00822101	0.0876913	0.906693	0.103285	0.0640937	0.29676	1	1
PBANKA_0305200	NO	NA	0.980921	0.748792	0.993457	0.969604	1	0.839381	1	1
PBANKA_0305300	NO	NA	0.0183876	0.1073	0.99999	1	0.109528	0.330972	1	1
PBANKA_0305400	NO	NA	0.146898	0.0853326	0.995976	1	0.510049	0.294533	1	1
PBANKA_0305500	NO	NA	0.0309295	0.00739359	0.441973	0.0488106	0.157859	0.0673241	1	1
PBANKA_0305600	NO	NA	0.999972	0.37227	0.60763	0.666112	1	0.573971	1	1
PBANKA_0305700	NO	NA	0.0566811	0.0610363	0.729793	0.38893	0.249247	0.244958	1	1
PBANKA_0305800	NO	NA	0.999972	0.0982863	0.979483	0.72548	1	0.313951	1	1
PBANKA_0305900	NO	NA	1	0.20945	0.999668	1	1	0.451167	1	1
PBANKA_0306200	NO	NA	0.915718	0.915707	1	1	1	0.957107	1	1
PBANKA_0306300	NO	NA	0.999993	0.830211	1	1	1	0.89648	1	1
PBANKA_0306400	NO	NA	1	0.743116	1	1	1	0.835223	1	1
PBANKA_0306500	NO	NA	0.0356339	0.139157	0.843986	0.489749	0.176469	0.368613	1	1
PBANKA_0306600	NO	NA	0.772507	0.141197	0.995299	1	1	0.371488	1	1
PBANKA_0306700	NO	NA	0.999476	0.0947875	0.926362	1	1	0.307712	1	1
PBANKA_0306800	NO	NA	0.294498	0.453132	0.999931	1	0.842554	0.62255	1	1
PBANKA_0306900	NO	NA	1	0.17558	0.998593	1	1	0.41517	1	1
PBANKA_0307000	NO	NA	0.828821	0.506817	1	1	1	0.660942	1	1
PBANKA_0307100	NO	NA	0.0891355	0.0112492	0.579327	0.969604	0.347755	0.0862821	1	1
PBANKA_0307200	NO	NA	0.0708197	0.31708	1	0.72548	0.292189	0.539447	1	1
PBANKA_0307300	NO	NA	0.0613425	0.0252657	0.902123	1	0.263299	0.142158	1	1
PBANKA_0307400	NO	NA	0.272673	0.151891	1	1	0.79836	0.386766	1	1
PBANKA_0307500	NO	NA	1	0.287834	0.999994	1	1	0.520399	1	1
PBANKA_0307600	NO	NA	0.998488	0.111887	0.999721	0.930544	1	0.338236	1	1
PBANKA_0307700	NO	NA	1	0.700718	1	1	1	0.806594	1	1
PBANKA_0307800	YES	2.82088	0.00073557	0.00270395	0.700165	0.0458769	0.0165947	0.0381188	1	1
PBANKA_0307900	NO	NA	0.167984	0.285022	0.999999	1	0.561551	0.518609	1	1
PBANKA_0308000	NO	NA	0.97242	0.335587	1	1	1	0.554055	1	1
PBANKA_0308100	NO	NA	0.276841	0.0835797	0.921193	0.216927	0.806014	0.291499	1	1
PBANKA_0308200	NO	NA	0.999999	0.0506843	0.711765	1	1	0.220182	1	1
PBANKA_0308300	YES	2.82235	0.00233842	0.000903153	0.339871	0.0358989	0.0306753	0.0285945	1	1
PBANKA_0308400	NO	NA	1	0.243275	0.998293	1	1	0.48655	1	1
PBANKA_0308500	NO	NA	0.188081	0.0485323	0.924814	0.823326	0.609535	0.214365	1	1
PBANKA_0308600	NO	NA	0.0616974	0.0358303	0.921873	0.426749	0.264579	0.18109	1	1
PBANKA_0308700	NO	NA	0.902694	0.111404	0.985702	0.511843	1	0.337829	1	1
PBANKA_0308800	NO	NA	0.957284	0.421813	0.999995	1	1	0.608359	1	1
PBANKA_0308900	NO	NA	0.999428	0.404556	1	1	1	0.593581	1	1
PBANKA_0309000	NO	NA	0.99377	0.403826	0.934959	1	1	0.59304	1	1
PBANKA_0309100	NO	NA	0.490399	0.501448	0.999262	1	1	0.656691	1	1
PBANKA_0309200	NO	NA	0.944175	0.307056	1	1	1	0.534322	1	1
PBANKA_0309400	NO	NA	0.114719	0.0188067	0.495922	0.0488106	0.422175	0.118365	1	1
PBANKA_0309500	NO	NA	0.303351	0.0122257	0.731996	0.321817	0.860138	0.0914965	1	1
PBANKA_0309600	NO	NA	0.374066	0.576314	1	1	0.995945	0.712195	1	1
PBANKA_0309700	NO	NA	0.205282	0.844511	1	1	0.647748	0.905841	1	1
PBANKA_0309800	NO	NA	0.99998	0.485556	0.999979	1	1	0.644989	1	1
PBANKA_0309900	NO	NA	1	0.433635	0.999999	1	1	0.613659	1	1
PBANKA_0310000	NO	NA	0.658946	0.125283	0.999976	1	1	0.353466	1	1
PBANKA_0310100	NO	NA	1	0.152826	0.953589	1	1	0.388091	1	1
PBANKA_0310200	NO	NA	1	0.847924	1	1	1	0.907383	1	1
PBANKA_0310300	NO	NA	0.999852	0.325941	0.997382	1	1	0.54616	1	1
PBANKA_0310400	NO	NA	0.363417	0.0245508	0.972784	0.969604	0.973698	0.13982	1	1
PBANKA_0310500	NO	NA	0.165325	0.147124	0.897783	0.467656	0.554835	0.380016	1	1
PBANKA_0310600	NO	NA	0.143933	0.209758	0.996899	0.789188	0.501832	0.451246	1	1
PBANKA_0310700	NO	NA	0.999681	0.355406	0.999615	1	1	0.569577	1	1
PBANKA_0310800	NO	NA	0.0418404	0.0846452	0.648226	0.033791	0.197968	0.293242	1	1
PBANKA_0310900	YES	2.64254	0.000642135	0.000134809	0.123723	0.0406133	0.0149939	0.0200266	1	1
PBANKA_0311000	YES	1.5484	0.000351947	0.00122126	0.25693	0.143134	0.0117692	0.0298686	1	1
PBANKA_0311100	NO	NA	0.880548	0.195552	0.998214	1	1	0.43779	1	1
PBANKA_0311200	NO	NA	0.0567986	0.131745	0.993791	1	0.249295	0.361911	1	1
PBANKA_0311300	NO	NA	1	0.376844	0.99952	1	1	0.57418	1	1
PBANKA_0311400	YES	4.00862	0.000196182	0.000376075	0.48554	0.0517443	0.0108893	0.0236929	1	1
PBANKA_0311500	NO	NA	0.999997	0.702216	1	1	1	0.806728	1	1
PBANKA_0311600	NO	NA	0.631527	0.414431	1	1	1	0.601775	1	1
PBANKA_0311700	NO	NA	0.994	0.0938061	0.882469	0.228404	1	0.30699	1	1
PBANKA_0311800	YES	2.43285	0.00490355	0.0160452	0.998197	1	0.0451132	0.108438	1	1
PBANKA_0311900	NO	NA	0.0128348	0.00441	0.38397	0.121938	0.084683	0.0507337	1	1
PBANKA_0312000	NO	NA	0.960416	0.542707	1	1	1	0.687586	1	1
PBANKA_0312100	NO	NA	0.998845	0.21058	0.982684	1	1	0.451657	1	1
PBANKA_0312200	NO	NA	1	0.118509	0.966795	1	1	0.345567	1	1
PBANKA_0312300	YES	1.91393	0.00244471	0.000322174	0.804183	0.354012	0.0312789	0.0231785	1	1
PBANKA_0312400	NO	NA	0.146898	0.110143	0.983859	0.72548	0.510049	0.33575	1	1
PBANKA_0312500	NO	NA	0.479896	0.348241	0.654097	0.38893	1	0.562874	1	1
PBANKA_0312600	NO	NA	0.663232	0.491175	0.997439	1	1	0.649246	1	1
PBANKA_0312700	YES	3.26899	0.0010452	2.8334e-05	0.357216	0.1093	0.0199335	0.0180893	1	1
PBANKA_0312800	NO	NA	0.99933	0.43328	0.999996	1	1	0.613659	1	1
PBANKA_0312900	NO	NA	0.97737	0.019247	0.939246	1	1	0.120004	1	1
PBANKA_0313000	NO	NA	0.999976	0.700538	0.999996	1	1	0.806586	1	1
PBANKA_0313100	YES	1.25424	0.00050059	0.001222	0.0620111	0.00294686	0.0149939	0.0298686	1	1
PBANKA_0313200	NO	NA	1	0.0403811	0.761534	0.789188	1	0.192428	1	1
PBANKA_0313300	NO	NA	0.999771	0.59382	1	1	1	0.725383	1	1
PBANKA_0313400	NO	NA	0.125	0.061975	0.984574	1	0.449225	0.247176	1	1
PBANKA_0313500	NO	NA	1	0.295757	0.999908	1	1	0.526251	1	1
PBANKA_0313600	NO	NA	1	0.728518	0.999976	1	1	0.823573	1	1
PBANKA_0313800	NO	NA	0.996836	0.444094	0.999523	1	1	0.617584	1	1
PBANKA_0313900	NO	NA	0.0229456	0.209381	0.990406	1	0.126962	0.451167	1	1
PBANKA_0314000	NO	NA	0.0896206	0.189701	0.995645	0.511843	0.348193	0.431938	1	1
PBANKA_0314100	NO	NA	0.0283405	0.0377754	0.982374	0.585185	0.147712	0.185981	1	1
PBANKA_0314200	NO	NA	0.0662044	0.11393	0.975927	0.239881	0.277946	0.339753	1	1
PBANKA_0314300	NO	NA	0.999536	0.552477	0.999999	1	1	0.694126	1	1
PBANKA_0314400	NO	NA	0.995314	0.396354	1	1	1	0.587984	1	1
PBANKA_0314500	NO	NA	0.781329	0.776287	1	1	1	0.855822	1	1
PBANKA_0314600	NO	NA	1	0.375092	0.999787	1	1	0.573971	1	1
PBANKA_0314700	NO	NA	1	0.344981	0.907925	1	1	0.562326	1	1
PBANKA_0314800	NO	NA	1	1	NA	1	1	1	NA	1
PBANKA_0314900	NO	NA	0.978781	0.131822	0.999999	1	1	0.361911	1	1
PBANKA_0315000	NO	NA	0.88843	0.368538	0.999014	0.216927	1	0.573971	1	1
PBANKA_0315100	YES	2.26415	0.00105441	0.0449894	0.459711	0.151136	0.0199335	0.205642	1	1
PBANKA_0315200	NO	NA	0.934528	0.76388	0.862002	0.0923805	1	0.846741	1	1
PBANKA_0315300	NO	NA	0.199301	0.0478301	0.858904	0.176688	0.634447	0.213748	1	1
PBANKA_0315400	YES	2.18803	0.00394717	0.0039773	0.839206	0.467656	0.0399854	0.0475038	1	1
PBANKA_0315410	NO	NA	0.817455	0.361557	0.999997	1	1	0.572995	1	1
PBANKA_0315420	NO	NA	1	1	NA	1	1	1	NA	1
PBANKA_0315430	NO	NA	1	0.40994	0.999933	1	1	0.598093	1	1
PBANKA_0315500	NO	NA	0.999991	0.465667	0.999997	1	1	0.632535	1	1
PBANKA_0315600	NO	NA	0.556147	0.0772202	0.952767	0.666112	1	0.280419	1	1
PBANKA_0315700	NO	NA	0.834965	0.346089	0.999996	1	1	0.562382	1	1
PBANKA_0315800	NO	NA	0.23653	0.19452	0.999919	1	0.718532	0.436316	1	1
PBANKA_0315900	NO	NA	0.0180908	0.440277	0.999984	1	0.109153	0.614126	1	1
PBANKA_0316000	YES	4.29235	0.00510786	0.0129905	0.93089	0.176688	0.046408	0.0943021	1	1
PBANKA_0316100	NO	NA	0.988928	0.791517	0.997466	0.638487	1	0.866882	1	1
PBANKA_0316200	NO	NA	0.989508	0.666354	1	1	1	0.780114	1	1
PBANKA_0316300	NO	NA	1	0.557076	0.999991	1	1	0.698214	1	1
PBANKA_0316500	NO	NA	1	0.202803	0.999993	1	1	0.445329	1	1
PBANKA_0316600	NO	NA	0.957284	0.640874	1	1	1	0.761547	1	1
PBANKA_0316700	NO	NA	1	0.208228	0.998824	1	1	0.450379	1	1
PBANKA_0316800	NO	NA	1	0.263384	0.998536	1	1	0.500376	1	1
PBANKA_0316821	NO	NA	1	0.565185	1	1	1	0.703468	1	1
PBANKA_0316961	NO	NA	1	1	NA	1	1	1	NA	1
PBANKA_0317021	NO	NA	1	1	NA	1	1	1	NA	1
PBANKA_0317061	NO	NA	0.999999	0.507964	0.993945	1	1	0.661744	1	1
PBANKA_0317081	NO	NA	1	1	NA	1	1	1	NA	1
PBANKA_0317121	NO	NA	1	1	NA	1	1	1	NA	1
PBANKA_0317141	NO	NA	0.999461	0.394189	0.93236	0.321817	1	0.586378	1	1
PBANKA_0317161	NO	NA	1	0.451853	1	1	1	0.622468	1	1
PBANKA_0400700	NO	NA	1	0.358316	0.999998	1	1	0.570135	1	1
PBANKA_0400800	NO	NA	1	0.375121	0.999981	1	1	0.573971	1	1
PBANKA_0400900	NO	NA	0.956	0.946066	1	1	1	0.979195	1	1
PBANKA_0401000	NO	NA	0.999999	0.840631	1	1	1	0.903717	1	1
PBANKA_0401100	NO	NA	0.072992	0.086303	0.984494	1	0.298749	0.295234	1	1
PBANKA_0401200	NO	NA	0.999998	0.891397	1	1	1	0.939612	1	1
PBANKA_0401300	NO	NA	1	0.0812878	0.98858	1	1	0.288857	1	1
PBANKA_0401400	NO	NA	0.0191074	0.0717276	0.993871	1	0.111679	0.269918	1	1
PBANKA_0401500	NO	NA	0.880483	0.570956	1	1	1	0.708762	1	1
PBANKA_0401600	NO	NA	0.804	0.897	1	1	1	0.942587	1	1
PBANKA_0401700	NO	NA	0.99708	0.273592	0.998825	1	1	0.509029	1	1
PBANKA_0401800	YES	1.07301	0.0002051	0.00492238	0.383245	0.159138	0.0108893	0.053835	1	1
PBANKA_0401900	NO	NA	0.494032	0.303864	0.859742	0.695796	1	0.531876	1	1
PBANKA_0402000	NO	NA	0.0712567	0.0479947	0.998994	1	0.293447	0.214159	1	1
PBANKA_0402100	YES	8.06345	0.00320871	0.0274904	0.444368	0.0619038	0.0355669	0.150328	1	1
PBANKA_0402200	NO	NA	0.999999	0.815776	1	1	1	0.886382	1	1
PBANKA_0402300	NO	NA	0.901808	0.694356	1	1	1	0.801444	1	1
PBANKA_0402400	NO	NA	0.999222	0.119808	0.999101	1	1	0.34715	1	1
PBANKA_0402500	NO	NA	0.352955	0.257085	0.989607	0.228404	0.953877	0.496067	1	1
PBANKA_0402600	NO	NA	0.998786	0.375453	0.999999	1	1	0.573971	1	1
PBANKA_0402700	NO	NA	0.911587	0.985588	1	1	1	1	1	1
PBANKA_0402800	NO	NA	0.99565	0.212673	0.998821	1	1	0.455172	1	1
PBANKA_0402900	NO	NA	0.6956	0.406291	1	1	1	0.59423	1	1
PBANKA_0403000	NO	NA	0.896898	0.748531	1	1	1	0.83929	1	1
PBANKA_0403100	NO	NA	0.0864	0.0406	0.791009	0.252	0.338575	0.192989	1	1
PBANKA_0403200	NO	NA	0.0576202	0.0107506	0.896303	0.666112	0.251248	0.083815	1	1
PBANKA_0403300	NO	NA	0.844701	0.921562	1	1	1	0.961076	1	1
PBANKA_0403400	NO	NA	0.830562	0.00247478	0.86054	1	1	0.0369869	1	1
PBANKA_0403500	NO	NA	0.99651	0.311752	0.947758	1	1	0.5364	1	1
PBANKA_0403600	NO	NA	0.0655797	0.0134295	0.997689	1	0.276375	0.0963321	1	1
PBANKA_0403700	NO	NA	0.664412	0.255109	0.494636	0.128563	1	0.494676	1	1
PBANKA_0403800	NO	NA	0.00244331	0.313268	0.999987	1	0.0312789	0.536952	1	1
PBANKA_0403900	NO	NA	0.914794	0.177446	1	1	1	0.417468	1	1
PBANKA_0404000	NO	NA	0.0176376	0.0512171	0.96149	0.128563	0.106694	0.221425	1	1
PBANKA_0404100	NO	NA	0.999996	0.755061	0.999989	1	1	0.842363	1	1
PBANKA_0404200	NO	NA	1	0.677011	1	1	1	0.788773	1	1
PBANKA_0404300	NO	NA	1	0.191765	0.987966	1	1	0.433484	1	1
PBANKA_0404400	NO	NA	0.991826	0.477037	1	1	1	0.63851	1	1
PBANKA_0404500	NO	NA	0.0178261	0.0327866	0.989459	1	0.107695	0.171076	1	1
PBANKA_0404600	NO	NA	0.0256696	0.0663789	0.981922	0.72548	0.138907	0.259405	1	1
PBANKA_0404700	NO	NA	0.371781	0.286523	0.985684	0.857464	0.990425	0.520242	1	1
PBANKA_0404800	NO	NA	0.0201168	0.0128636	0.263995	0.058275	0.115468	0.0941344	1	1
PBANKA_0404900	NO	NA	1	0.235014	0.998036	1	1	0.480524	1	1
PBANKA_0405000	NO	NA	1	1	NA	1	1	1	NA	1
PBANKA_0405100	NO	NA	1	0.472435	1	1	1	0.635438	1	1
PBANKA_0405200	NO	NA	0.999952	0.251207	0.92879	1	1	0.493894	1	1
PBANKA_0405300	NO	NA	0.56116	0.248736	0.999705	0.0655326	1	0.490953	1	1
PBANKA_0405400	NO	NA	0.438225	0.0651851	0.988432	1	1	0.257107	1	1
PBANKA_0405500	NO	NA	0.970245	0.551102	0.999994	0.857464	1	0.693107	1	1
PBANKA_0405600	NO	NA	0.0204052	0.0352801	0.730642	0.0358989	0.11621	0.179503	1	1
PBANKA_0405700	NO	NA	0.895633	0.060952	0.99756	1	1	0.244958	1	1
PBANKA_0405800	NO	NA	1	0.518109	0.999591	1	1	0.669499	1	1
PBANKA_0405900	NO	NA	1	0.63687	0.99969	1	1	0.757946	1	1
PBANKA_0406000	NO	NA	0.290899	0.214035	0.914292	0.228404	0.835485	0.45675	1	1
PBANKA_0406100	NO	NA	0.329532	0.149195	0.796984	0.371471	0.914387	0.383036	1	1
PBANKA_0406200	NO	NA	0.38792	0.0600588	0.997176	1	1	0.243467	1	1
PBANKA_0406300	YES	1.93782	0.0002051	0.000579304	0.0540859	0.0135621	0.0108893	0.0250175	1	1
PBANKA_0406400	NO	NA	0.999949	0.120022	0.947547	1	1	0.34715	1	1
PBANKA_0406500	NO	NA	0.999921	0.592055	0.984039	1	1	0.724554	1	1
PBANKA_0406600	NO	NA	0.999969	0.342754	0.999815	1	1	0.56026	1	1
PBANKA_0406650	NO	NA	1	0.21632	0.999397	1	1	0.460444	1	1
PBANKA_0406700	NO	NA	1	0.202749	0.99992	1	1	0.445329	1	1
PBANKA_0406800	NO	NA	1	0.309893	0.999846	1	1	0.5351	1	1
PBANKA_0406900	YES	3.50157	5.4637e-05	0.000823678	0.699704	0.159138	0.00961082	0.0282642	1	1
PBANKA_0407000	NO	NA	0.919497	0.888883	0.995592	1	1	0.938003	1	1
PBANKA_0407100	NO	NA	0.982337	0.667211	1	1	1	0.78053	1	1
PBANKA_0407200	NO	NA	0.212014	0.198176	0.999998	1	0.661834	0.439528	1	1
PBANKA_0407300	NO	NA	1	0.323499	0.99998	1	1	0.543042	1	1
PBANKA_0407400	NO	NA	0.0272	0.0124646	0.957182	0.447203	0.143566	0.0923962	1	1
PBANKA_0407500	NO	NA	0.990988	0.99732	1	1	1	1	1	1
PBANKA_0407550	NO	NA	1	0.375917	0.999997	1	1	0.573971	1	1
PBANKA_0407600	NO	NA	0.999684	0.273141	0.999333	1	1	0.509029	1	1
PBANKA_0407700	NO	NA	0.833101	0.820843	1	0.789188	1	0.890231	1	1
PBANKA_0407800	NO	NA	0.999746	0.452667	0.999719	0.0923805	1	0.62255	1	1
PBANKA_0407900	NO	NA	1	0.411193	0.999968	1	1	0.598961	1	1
PBANKA_0408000	NO	NA	0.999979	0.0585614	0.891953	1	1	0.239058	1	1
PBANKA_0408100	NO	NA	1	1	NA	1	1	1	NA	1
PBANKA_0408200	NO	NA	0.664412	0.374331	0.999814	0.789188	1	0.573971	1	1
PBANKA_0408300	YES	3.25712	0.000779026	9.24161e-05	0.39489	0.195908	0.0170801	0.0200266	1	1
PBANKA_0408400	YES	4.28243	0.00340415	0.031394	0.9995	0.585185	0.0367145	0.165848	1	1
PBANKA_0408500	NO	NA	0.996799	0.886136	0.999995	1	1	0.936181	1	1
PBANKA_0408600	NO	NA	0.587425	0.317947	1	1	1	0.539447	1	1
PBANKA_0408700	NO	NA	0.378655	0.0239946	0.990538	0.757334	1	0.138023	1	1
PBANKA_0408800	NO	NA	0.178071	0.00544638	0.334695	0.0550096	0.584346	0.0574145	1	1
PBANKA_0408900	NO	NA	0.815768	0.643541	1	1	1	0.763551	1	1
PBANKA_0409000	NO	NA	0.741048	0.158807	0.980748	1	1	0.396146	1	1
PBANKA_0409100	NO	NA	0.999952	0.208707	0.999984	1	1	0.450816	1	1
PBANKA_0409300	NO	NA	0.0534783	0.164161	0.99888	0.159138	0.239674	0.400957	1	1
PBANKA_0409400	NO	NA	0.999976	0.935436	1	1	1	0.971423	1	1
PBANKA_0409600	NO	NA	0.97647	0.749214	0.905439	0.426749	1	0.839652	1	1
PBANKA_0409700	NO	NA	0.999	0.478543	0.996764	1	1	0.638839	1	1
PBANKA_0409800	NO	NA	0.371684	0.0351631	0.91094	0.38893	0.990425	0.179466	1	1
PBANKA_0409900	NO	NA	0.999997	0.723901	0.99995	1	1	0.819905	1	1
PBANKA_0410000	NO	NA	1	0.140293	0.998162	1	1	0.36997	1	1
PBANKA_0410100	NO	NA	0.999995	0.327	0.999535	1	1	0.547768	1	1
PBANKA_0410200	NO	NA	0.994857	0.386399	1	1	1	0.579288	1	1
PBANKA_0410300	NO	NA	1	0.453845	1	1	1	0.623003	1	1
PBANKA_0410400	NO	NA	1	0.262169	1	1	1	0.499725	1	1
PBANKA_0410500	NO	NA	0.0122	0.0267427	0.722275	0.0358989	0.0833678	0.147684	1	1
PBANKA_0410600	NO	NA	0.628679	0.151425	0.999897	1	1	0.386316	1	1
PBANKA_0410650	NO	NA	0.992032	0.81313	0.993298	1	1	0.884331	1	1
PBANKA_0410800	NO	NA	0.999976	0.554186	0.999876	1	1	0.695213	1	1
PBANKA_0410900	NO	NA	1	0.382937	0.999901	1	1	0.57669	1	1
PBANKA_0411000	NO	NA	1	0.191058	0.999795	1	1	0.433484	1	1
PBANKA_0411100	NO	NA	0.968619	0.992835	1	1	1	1	1	1
PBANKA_0411200	NO	NA	0.985666	0.780208	0.999999	1	1	0.858278	1	1
PBANKA_0411300	YES	7.8349	0.000196182	0.013349	0.896758	0.610862	0.0108893	0.0959284	1	1
PBANKA_0411400	NO	NA	0.999934	0.100924	0.999975	1	1	0.318672	1	1
PBANKA_0411500	NO	NA	1	0.129342	0.987856	1	1	0.359098	1	1
PBANKA_0411600	NO	NA	0.0250036	0.0849077	0.999987	1	0.136294	0.293718	1	1
PBANKA_0411700	NO	NA	0.877728	0.925518	1	1	1	0.964124	1	1
PBANKA_0411800	NO	NA	1	0.780932	1	1	1	0.858713	1	1
PBANKA_0411950	NO	NA	0.997429	0.281782	0.99999	1	1	0.515977	1	1
PBANKA_0412000	NO	NA	1	0.154388	0.999319	1	1	0.390727	1	1
PBANKA_0412100	NO	NA	0.759012	0.559931	0.999923	1	1	0.699913	1	1
PBANKA_0412200	YES	4.19572	0.00276358	0.0115506	0.891788	0.72548	0.0335756	0.0878523	1	1
PBANKA_0412300	YES	4.79018	0.000868547	0.000331895	0.524593	0.115314	0.0185211	0.0231785	1	1
PBANKA_0412400	YES	2.10392	0.00233842	0.00362474	0.987703	0.610862	0.0306753	0.0457142	1	1
PBANKA_0412600	NO	NA	0.736438	0.104055	0.995108	1	1	0.32504	1	1
PBANKA_0412700	NO	NA	0.970895	0.803183	1	1	1	0.876575	1	1
PBANKA_0412800	NO	NA	0.99965	0.944471	1	1	1	0.978412	1	1
PBANKA_0412900	NO	NA	0.158992	0.098714	0.921732	0.0923805	0.541338	0.314814	1	1
PBANKA_0413000	NO	NA	0.271431	0.424591	0.803859	0.72548	0.796722	0.611064	1	1
PBANKA_0413200	NO	NA	0.172837	0.0315562	0.998258	1	0.575303	0.166485	1	1
PBANKA_0413300	NO	NA	0.999987	0.286244	0.986166	1	1	0.520046	1	1
PBANKA_0413400	NO	NA	1	0.253236	0.999999	1	1	0.493894	1	1
PBANKA_0413500	YES	1.76874	0.00168153	0.00203326	0.460198	0.0923805	0.0265296	0.0347815	1	1
PBANKA_0413600	YES	2.32943	0.000111132	0.000242257	0.084559	0.00432332	0.00961082	0.0226268	1	1
PBANKA_0413700	NO	NA	0.743185	0.967869	1	1	1	0.994707	1	1
PBANKA_0413800	NO	NA	1	0.175549	0.998776	1	1	0.41517	1	1
PBANKA_0413900	NO	NA	0.999796	0.374435	0.999777	1	1	0.573971	1	1
PBANKA_0414000	NO	NA	0.812823	0.34815	0.999994	1	1	0.562874	1	1
PBANKA_0414100	YES	1.19934	0.00881881	0.00277575	0.608122	0.128563	0.0669477	0.0385796	1	1
PBANKA_0414200	NO	NA	0.816716	0.494681	1	1	1	0.651668	1	1
PBANKA_0414300	NO	NA	0.999987	0.126234	0.983632	0.857464	1	0.35536	1	1
PBANKA_0414400	YES	0.529617	0.00438555	0.00458731	0.365906	0.082509	0.0429384	0.0517457	1	1
PBANKA_0414500	NO	NA	0.270369	0.163459	0.977554	1	0.795103	0.400424	1	1
PBANKA_0414600	NO	NA	0.513097	0.187301	0.999981	1	1	0.430038	1	1
PBANKA_0414700	NO	NA	0.0145657	0.0445917	0.999853	0.930544	0.0925464	0.204964	1	1
PBANKA_0414800	NO	NA	0.0129473	0.0170126	0.945973	0.239881	0.084683	0.112375	1	1
PBANKA_0414900	YES	3.15426	6.05327e-05	0.00138579	0.77019	0.143134	0.00961082	0.0314156	1	1
PBANKA_0415000	NO	NA	0.763085	0.632614	1	1	1	0.754957	1	1
PBANKA_0415100	NO	NA	0.997474	0.152	0.999979	1	1	0.386766	1	1
PBANKA_0415200	NO	NA	0.79663	0.569489	1	1	1	0.707694	1	1
PBANKA_0415300	YES	3.66497	0.00847658	0.000192573	0.961164	0.489749	0.0655391	0.0200266	1	1
PBANKA_0415400	NO	NA	0.917341	0.548736	1	1	1	0.691836	1	1
PBANKA_0415500	NO	NA	0.512668	0.191651	0.999331	1	1	0.433484	1	1
PBANKA_0415600	YES	3.47406	0.00155827	0.000136886	0.191617	0.0262409	0.0254444	0.0200266	1	1
PBANKA_0415700	YES	3.05619	0.00733413	0.00122421	0.11311	0.0144838	0.0594625	0.0298686	1	1
PBANKA_0415800	NO	NA	1	0.623841	0.983775	1	1	0.74893	1	1
PBANKA_0415900	NO	NA	1	0.346248	1	1	1	0.562425	1	1
PBANKA_0416000	NO	NA	0.999265	0.525567	0.983377	1	1	0.675398	1	1
PBANKA_0416100	NO	NA	0.0534783	0.0459462	0.773094	1	0.239674	0.208725	1	1
PBANKA_0416200	YES	4.89221	0.000167975	0.00156495	0.76325	0.292172	0.0108893	0.0317752	1	1
PBANKA_0416300	NO	NA	0.361818	0.0326746	0.995609	1	0.970529	0.170862	1	1
PBANKA_0416400	NO	NA	0.849758	0.592678	1	1	1	0.724851	1	1
PBANKA_0416500	NO	NA	0.556147	0.00610957	0.4387	0.0923805	1	0.0600855	1	1
PBANKA_0416600	NO	NA	0.539317	0.704266	0.999939	1	1	0.808288	1	1
PBANKA_0416700	NO	NA	0.996836	0.391729	0.997984	1	1	0.584001	1	1
PBANKA_0416800	YES	3.41494	0.000546356	0.0110377	0.555396	0.103285	0.0149939	0.0854825	1	1
PBANKA_0417000	NO	NA	1	0.308008	0.999948	1	1	0.534322	1	1
PBANKA_0417100	NO	NA	0.902	0.563979	1	1	1	0.703092	1	1
PBANKA_0417200	NO	NA	1	0.439522	0.999948	1	1	0.613873	1	1
PBANKA_0417300	NO	NA	0.99999	0.167315	0.999209	1	1	0.40475	1	1
PBANKA_0417400	NO	NA	0.434209	0.348228	1	1	1	0.562874	1	1
PBANKA_0417500	NO	NA	0.80771	0.258529	0.998991	0.371471	1	0.49635	1	1
PBANKA_0417600	NO	NA	0.999999	0.461528	0.999999	1	1	0.629618	1	1
PBANKA_0417700	NO	NA	0.219635	0.10364	0.976079	0.930544	0.680271	0.324614	1	1
PBANKA_0417800	YES	3.05341	0.00073557	0.00571145	0.945431	0.559509	0.0165947	0.0586209	1	1
PBANKA_0417900	YES	3.41933	0.0189865	0.00372059	0.907833	0.292172	0.111679	0.0458447	1	1
PBANKA_0418000	NO	NA	0.873127	0.718713	1	1	1	0.816292	1	1
PBANKA_0418100	YES	4.84248	0.000367945	0.000580213	0.20235	0.0619038	0.0117692	0.0250175	1	1
PBANKA_0418200	NO	NA	0.998418	0.143	0.99996	1	1	0.372633	1	1
PBANKA_0418300	NO	NA	0.0896206	0.041841	0.990297	1	0.348193	0.197172	1	1
PBANKA_0418400	NO	NA	1	0.429122	0.999999	1	1	0.611908	1	1
PBANKA_0418500	NO	NA	1	0.0255063	0.423551	0.121938	1	0.142753	1	1
PBANKA_0501100	NO	NA	1	0.306166	0.999977	1	1	0.534303	1	1
PBANKA_0501200	NO	NA	0.0304392	0.0438676	0.894139	0.559509	0.156038	0.203034	1	1
PBANKA_0501300	NO	NA	0.0193431	0.0473489	0.979061	0.72548	0.112633	0.212615	1	1
PBANKA_0501400	NO	NA	0.999995	0.62177	0.998198	1	1	0.746827	1	1
PBANKA_0501500	NO	NA	0.999958	0.706214	1	1	1	0.808882	1	1
PBANKA_0501600	YES	3.4214	0.00197397	0.0178256	0.971859	0.426749	0.0279347	0.11498	1	1
PBANKA_0501700	NO	NA	0.0486581	0.0319814	0.78255	0.40784	0.223435	0.168191	1	1
PBANKA_0501800	NO	NA	0.11716	0.137788	0.981646	1	0.429464	0.368189	1	1
PBANKA_0501900	NO	NA	0.221347	0.176995	1	1	0.684021	0.416616	1	1
PBANKA_0502000	YES	3.10404	0.0176376	0.00197422	0.307729	0.228404	0.106694	0.0346705	1	1
PBANKA_0502100	NO	NA	1	0.142302	0.981655	0.638487	1	0.372633	1	1
PBANKA_0502200	NO	NA	1	0.0579397	0.859262	1	1	0.23735	1	1
PBANKA_0502300	YES	1.14496	0.00181605	0.00149504	0.351305	0.143134	0.0266697	0.0316114	1	1
PBANKA_0502400	NO	NA	0.93567	0.699028	0.999993	1	1	0.805841	1	1
PBANKA_0502500	YES	1.83102	0.000814437	0.00370765	0.469179	0.195908	0.0176084	0.0458062	1	1
PBANKA_0502600	NO	NA	0.222727	0.121293	0.992936	0.186298	0.686105	0.348363	1	1
PBANKA_0502650	NO	NA	0.610244	0.395969	0.998941	1	1	0.587665	1	1
PBANKA_0502700	NO	NA	0.80771	0.684135	0.999997	1	1	0.794557	1	1
PBANKA_0502800	NO	NA	0.012699	0.0209296	0.823181	0.278542	0.084507	0.127267	1	1
PBANKA_0502900	YES	1.71388	0.00376511	0.00548867	0.397266	0.0215766	0.0392638	0.0576002	1	1
PBANKA_0503000	NO	NA	0.70591	0.86915	1	1	1	0.923113	1	1
PBANKA_0503100	NO	NA	0.00658578	0.0127606	0.387013	0.082509	0.0548228	0.0935513	1	1
PBANKA_0503200	YES	3.4742	2.76327e-05	0.000412593	0.522724	0.0923805	0.00889535	0.0236929	1	1
PBANKA_0503300	NO	NA	0.348791	0.0256161	0.68949	0.666112	0.947008	0.142753	1	1
PBANKA_0503500	NO	NA	0.0327898	0.0888836	0.999995	1	0.165009	0.298255	1	1
PBANKA_0503600	NO	NA	0.999992	0.0920785	0.997694	1	1	0.304322	1	1
PBANKA_0503700	NO	NA	0.451395	0.594989	0.998247	1	1	0.726071	1	1
PBANKA_0503800	NO	NA	0.0191074	0.0321819	0.919883	0.292172	0.111679	0.168864	1	1
PBANKA_0503900	NO	NA	0.975123	0.907809	0.998713	1	1	0.951407	1	1
PBANKA_0504000	NO	NA	0.135184	0.17871	0.912036	0.489749	0.477182	0.420018	1	1
PBANKA_0504100	NO	NA	0.925374	0.439701	0.999993	0.638487	1	0.613873	1	1
PBANKA_0504200	NO	NA	0.0176376	0.081792	0.999023	0.894004	0.106694	0.288974	1	1
PBANKA_0504300	NO	NA	1	0.621	0.999998	1	1	0.746536	1	1
PBANKA_0504400	NO	NA	1	0.273149	0.905361	1	1	0.509029	1	1
PBANKA_0504500	NO	NA	1	0.303316	0.973821	1	1	0.531793	1	1
PBANKA_0504600	NO	NA	0.999998	0.15449	0.654951	0.823326	1	0.390727	1	1
PBANKA_0504700	NO	NA	1	0.321706	0.999662	1	1	0.542175	1	1
PBANKA_0504800	NO	NA	0.0267587	0.013793	0.704624	0.167913	0.142327	0.0980419	1	1
PBANKA_0504900	NO	NA	0.0637414	0.0712836	0.696259	0.337915	0.270611	0.269114	1	1
PBANKA_0505000	NO	NA	0.999512	0.503375	1	1	1	0.657924	1	1
PBANKA_0505100	NO	NA	1	0.474118	0.99488	1	1	0.636428	1	1
PBANKA_0505200	NO	NA	0.999999	0.171385	0.994401	1	1	0.409954	1	1
PBANKA_0505300	NO	NA	0.438717	0.213884	0.999907	1	1	0.45675	1	1
PBANKA_0505400	NO	NA	0.769017	0.656758	0.99823	1	1	0.77217	1	1
PBANKA_0505500	NO	NA	1	0.123352	0.992815	1	1	0.351271	1	1
PBANKA_0505600	NO	NA	0.999999	0.0749215	0.950497	1	1	0.275499	1	1
PBANKA_0505700	NO	NA	0.0265	0.0643073	0.723884	0.252	0.141493	0.253859	1	1
PBANKA_0505800	NO	NA	0.874356	0.545597	0.999992	1	1	0.68975	1	1
PBANKA_0505900	NO	NA	0.948129	0.537356	1	1	1	0.682918	1	1
PBANKA_0506000	NO	NA	0.0124078	0.0316214	0.98218	0.72548	0.0839773	0.166485	1	1
PBANKA_0506100	NO	NA	0.12207	0.00227254	0.847631	0.535676	0.441838	0.0365501	1	1
PBANKA_0506200	YES	2.78626	0.0088978	0.000918046	0.659896	0.143134	0.0671288	0.0285945	1	1
PBANKA_0506300	NO	NA	0.470717	0.494919	0.989173	0.757334	1	0.651796	1	1
PBANKA_0506400	NO	NA	0.994857	0.526871	0.999996	1	1	0.67585	1	1
PBANKA_0506500	YES	2.02183	6.44398e-06	0.000969013	0.494898	0.321817	0.00752335	0.0290083	1	1
PBANKA_0506600	NO	NA	0.049798	0.0729375	0.999997	1	0.227328	0.272064	1	1
PBANKA_0506700	YES	2.0048	0.00181605	0.000583921	0.503019	0.115314	0.0266697	0.0250175	1	1
PBANKA_0506800	YES	3.57737	9.36754e-05	8.26675e-05	0.372018	0.103285	0.00961082	0.0200266	1	1
PBANKA_0506900	YES	2.18518	0.00423829	0.00650083	0.401	0.0126403	0.0422007	0.0628548	1	1
PBANKA_0507000	NO	NA	0.876076	0.806452	1	1	1	0.879116	1	1
PBANKA_0507100	NO	NA	0.64419	0.477414	0.999884	0.969604	1	0.638674	1	1
PBANKA_0507200	NO	NA	0.531115	0.0885195	0.997842	1	1	0.297959	1	1
PBANKA_0507300	NO	NA	0.122636	0.355838	1	1	0.44293	0.56972	1	1
PBANKA_0507500	NO	NA	0.999852	0.143983	0.992715	0.228404	1	0.374598	1	1
PBANKA_0507600	NO	NA	0.91888	0.151356	0.99938	1	1	0.386316	1	1
PBANKA_0507700	NO	NA	1	0.382252	0.999998	1	1	0.576029	1	1
PBANKA_0507800	NO	NA	0.999999	0.333773	0.854258	0.757334	1	0.552855	1	1
PBANKA_0508000	NO	NA	0.039947	0.124667	0.983919	1	0.190944	0.353094	1	1
PBANKA_0508100	YES	0.270149	0.00154701	0.0023094	0.422653	0.115314	0.0254444	0.0365501	1	1
PBANKA_0508200	NO	NA	0.998418	0.535947	0.942787	0.371471	1	0.682167	1	1
PBANKA_0508300	NO	NA	0.114045	0.0337506	0.998348	1	0.4208	0.17416	1	1
PBANKA_0508400	NO	NA	0.806806	0.0826604	0.821762	0.535676	1	0.290925	1	1
PBANKA_0508500	NO	NA	0.837105	0.869438	1	1	1	0.923113	1	1
PBANKA_0508600	NO	NA	0.991	0.645666	0.999642	1	1	0.764907	1	1
PBANKA_0508700	NO	NA	0.814475	0.137193	0.99793	1	1	0.36724	1	1
PBANKA_0508800	NO	NA	1	0.0513496	0.943409	1	1	0.221425	1	1
PBANKA_0508900	NO	NA	0.999996	0.666199	1	1	1	0.780114	1	1
PBANKA_0509000	NO	NA	1	0.264072	0.999723	1	1	0.500743	1	1
PBANKA_0509100	NO	NA	0.753083	0.302634	0.999943	0.894004	1	0.530917	1	1
PBANKA_0509200	YES	13.8919	0.00481242	0.00133871	0.812928	0.128563	0.0451132	0.030894	1	1
PBANKA_0509300	NO	NA	0.00884512	0.0270524	0.72933	0.151136	0.0669477	0.148804	1	1
PBANKA_0509400	NO	NA	0.999997	0.135393	0.997923	1	1	0.365707	1	1
PBANKA_0509500	NO	NA	0.0305683	0.00828436	0.97929	1	0.156528	0.0720446	1	1
PBANKA_0509600	NO	NA	0.995314	0.632903	0.999248	0.585185	1	0.754957	1	1
PBANKA_0509700	NO	NA	0.99539	0.28812	0.998999	1	1	0.520484	1	1
PBANKA_0509800	NO	NA	0.998654	0.416681	0.999995	1	1	0.603754	1	1
PBANKA_0509900	NO	NA	0.975393	0.524	0.999999	1	1	0.674147	1	1
PBANKA_0510000	NO	NA	1	0.705578	1	1	1	0.808743	1	1
PBANKA_0510100	NO	NA	0.563401	0.243074	1	1	1	0.486357	1	1
PBANKA_0510200	NO	NA	0.906024	0.680906	1	1	1	0.792083	1	1
PBANKA_0510300	NO	NA	1	0.150597	0.999556	1	1	0.385575	1	1
PBANKA_0510400	NO	NA	0.999969	0.497915	0.999876	1	1	0.654267	1	1
PBANKA_0510500	NO	NA	1	0.94869	0.985025	1	1	0.980895	1	1
PBANKA_0510600	NO	NA	0.204586	0.0293973	0.759927	0.894004	0.647671	0.158652	1	1
PBANKA_0510700	NO	NA	0.804975	0.702086	1	1	1	0.806728	1	1
PBANKA_0510800	YES	0.727392	0.00308036	0.00119825	0.495699	0.082509	0.0346798	0.0298686	1	1
PBANKA_0510900	YES	1.1491	0.000351947	0.000994213	0.103713	0.0406133	0.0117692	0.0290186	1	1
PBANKA_0511000	NO	NA	0.982551	0.581521	1	1	1	0.716544	1	1
PBANKA_0511100	NO	NA	1	0.656	1	1	1	0.771996	1	1
PBANKA_0511200	NO	NA	0.0169027	0.0830002	0.987467	0.426749	0.104551	0.291499	1	1
PBANKA_0511300	YES	21.3959	0.00351548	0.00395362	0.367971	0.176688	0.0374824	0.047342	1	1
PBANKA_0511400	YES	4.95616	0.000511371	0.00681957	0.935458	0.467656	0.0149939	0.0649067	1	1
PBANKA_0511500	NO	NA	0.987985	0.642265	1	1	1	0.762231	1	1
PBANKA_0511600	NO	NA	1	0.10617	0.951879	1	1	0.328135	1	1
PBANKA_0511700	NO	NA	0.0471186	0.0894661	0.992451	1	0.217355	0.299074	1	1
PBANKA_0511800	NO	NA	0.277182	0.0731528	0.449737	0.167913	0.806505	0.272064	1	1
PBANKA_0511900	NO	NA	0.931229	0.163349	0.979922	1	1	0.400424	1	1
PBANKA_0512000	NO	NA	1	0.351991	0.999993	1	1	0.566436	1	1
PBANKA_0512100	NO	NA	0.997861	0.114071	0.997573	1	1	0.339858	1	1
PBANKA_0512200	NO	NA	0.103999	0.0730126	0.999655	1	0.389981	0.272064	1	1
PBANKA_0512300	NO	NA	1	0.0424574	0.82799	1	1	0.199181	1	1
PBANKA_0512400	NO	NA	0.237869	0.437821	0.999854	1	0.718532	0.613873	1	1
PBANKA_0512500	NO	NA	0.274865	0.265163	0.999632	1	0.803769	0.501747	1	1
PBANKA_0512600	NO	NA	0.247277	0.0505387	0.999767	1	0.741195	0.220164	1	1
PBANKA_0512700	NO	NA	0.117446	0.0358696	0.730149	0.264912	0.4295	0.181093	1	1
PBANKA_0512800	YES	2.19416	0.00143966	0.00166288	0.0862805	0.0144838	0.0242716	0.0329053	1	1
PBANKA_0512900	NO	NA	0.352955	0.283517	0.999796	1	0.953877	0.517196	1	1
PBANKA_0513000	YES	0.701867	0.00234962	0.00210247	0.368855	0.292172	0.0307359	0.0356078	1	1
PBANKA_0513100	NO	NA	0.0681	0.0737669	0.543227	0.103285	0.284128	0.272973	1	1
PBANKA_0513200	NO	NA	0.0708261	0.136989	0.999999	1	0.292189	0.36724	1	1
PBANKA_0513300	NO	NA	0.0589483	0.060883	0.690748	0.143134	0.255607	0.244958	1	1
PBANKA_0513400	NO	NA	0.999988	0.136978	0.853641	0.969604	1	0.36724	1	1
PBANKA_0513500	NO	NA	1	0.209227	0.999616	1	1	0.451167	1	1
PBANKA_0513600	NO	NA	0.999788	0.831764	0.99998	1	1	0.896662	1	1
PBANKA_0513700	YES	3.90182	0.000811	0.00901706	0.953933	0.559509	0.0176084	0.0757369	1	1
PBANKA_0513800	NO	NA	0.335575	0.120129	0.859818	0.757334	0.922386	0.347156	1	1
PBANKA_0513900	NO	NA	0.784915	0.291517	0.749797	0.186298	1	0.522809	1	1
PBANKA_0514000	NO	NA	1	0.33427	0.911765	0.489749	1	0.552973	1	1
PBANKA_0514100	NO	NA	0.0311082	0.0187627	0.836308	0.135849	0.158598	0.118365	1	1
PBANKA_0514200	NO	NA	0.880483	0.25293	0.999673	1	1	0.493894	1	1
PBANKA_0514300	YES	3.44676	0.00111542	0.00368527	0.93644	0.354012	0.0202686	0.0457142	1	1
PBANKA_0514500	NO	NA	0.999999	0.230291	0.944266	1	1	0.475446	1	1
PBANKA_0514600	NO	NA	0.272	0.116005	0.951225	0.72548	0.7973	0.342874	1	1
PBANKA_0514700	NO	NA	0.207405	0.255065	1	1	0.651365	0.494676	1	1
PBANKA_0514800	NO	NA	0.133553	0.214857	0.991541	0.894004	0.472756	0.457956	1	1
PBANKA_0514900	NO	NA	0.840532	0.426878	0.999266	1	1	0.611908	1	1
PBANKA_0515000	NO	NA	0.237869	0.224836	0.999992	0.559509	0.718532	0.469163	1	1
PBANKA_0515100	NO	NA	1	0.79933	1	1	1	0.8738	1	1
PBANKA_0515200	NO	NA	0.999	0.513	1	1	1	0.664955	1	1
PBANKA_0515300	YES	4.37458	0.000531826	0.0139082	0.605146	0.216927	0.0149939	0.0983612	1	1
PBANKA_0515350	NO	NA	0.236705	0.242705	0.917402	0.447203	0.718532	0.486243	1	1
PBANKA_0515400	YES	4.91293	0.00101224	0.00881695	0.972909	0.666112	0.0199335	0.0751108	1	1
PBANKA_0515500	NO	NA	0.550653	0.888994	1	1	1	0.938003	1	1
PBANKA_0515600	NO	NA	1	0.375917	0.999997	1	1	0.573971	1	1
PBANKA_0515800	NO	NA	0.789484	0.265441	0.809858	0.278542	1	0.502069	1	1
PBANKA_0515900	NO	NA	0.0140262	0.0221755	0.998798	0.930544	0.089484	0.131923	1	1
PBANKA_0516000	NO	NA	0.804244	0.4499	1	1	1	0.621464	1	1
PBANKA_0516100	NO	NA	0.438225	0.0198362	0.587435	0.585185	1	0.12221	1	1
PBANKA_0516200	NO	NA	0.00966249	0.0971026	0.896607	0.0189229	0.0713984	0.311235	1	1
PBANKA_0516300	NO	NA	0.841852	0.583321	1	1	1	0.717815	1	1
PBANKA_0516400	NO	NA	0.54146	0.256344	0.248084	0.0432451	1	0.495705	1	1
PBANKA_0516500	YES	4.93095	0.000205	0.0011876	0.735234	0.354012	0.0108893	0.0298686	1	1
PBANKA_0516600	NO	NA	0.999999	0.0865774	0.897856	1	1	0.295234	1	1
PBANKA_0516700	YES	4.64767	0.00147601	0.00226442	0.0941948	0.00215505	0.0245301	0.0365501	1	1
PBANKA_0516800	NO	NA	0.177296	0.212776	0.999994	1	0.58394	0.455183	1	1
PBANKA_0516900	YES	4.33564	0.00282366	0.00129427	0.308707	0.0923805	0.0335756	0.0304357	1	1
PBANKA_0517000	NO	NA	0.741048	0.297779	1	1	1	0.5271	1	1
PBANKA_0517100	NO	NA	1	0.429122	0.999999	1	1	0.611908	1	1
PBANKA_0517200	NO	NA	0.999997	0.677129	0.964741	1	1	0.788773	1	1
PBANKA_0517300	NO	NA	0.999993	0.136398	0.897883	0.695796	1	0.366713	1	1
PBANKA_0517400	YES	2.59893	0.00224746	0.000526196	0.295299	0.031683	0.0303342	0.0236929	1	1
PBANKA_0517500	NO	NA	0.772507	0.763136	1	1	1	0.846519	1	1
PBANKA_0517600	NO	NA	1	0.280959	0.959127	1	1	0.514944	1	1
PBANKA_0517700	NO	NA	0.156956	0.0227143	0.239328	0.031683	0.536985	0.133754	1	1
PBANKA_0517800	NO	NA	0.949813	0.405241	0.999464	0.894004	1	0.593716	1	1
PBANKA_0518000	NO	NA	0.998845	0.290363	0.99993	1	1	0.521938	1	1
PBANKA_0518100	NO	NA	0.994857	0.345415	1	1	1	0.562355	1	1
PBANKA_0518200	NO	NA	0.999958	0.512249	0.999994	1	1	0.664871	1	1
PBANKA_0518300	NO	NA	0.999921	0.314955	0.938164	1	1	0.538571	1	1
PBANKA_0518400	NO	NA	1	0.433635	0.999999	1	1	0.613659	1	1
PBANKA_0518500	NO	NA	0.999991	0.411579	1	1	1	0.599156	1	1
PBANKA_0518600	NO	NA	0.383	0.242	1	1	1	0.485077	1	1
PBANKA_0518700	NO	NA	0.0191074	0.0376439	0.993445	0.40784	0.111679	0.185981	1	1
PBANKA_0518800	NO	NA	0.985152	0.245089	0.993265	1	1	0.487667	1	1
PBANKA_0518900	NO	NA	1	0.347033	0.990992	1	1	0.562874	1	1
PBANKA_0519000	NO	NA	0.997	0.686118	0.996826	1	1	0.79539	1	1
PBANKA_0519100	NO	NA	1	0.0620852	0.990147	1	1	0.247176	1	1
PBANKA_0519300	NO	NA	1	0.46	0.999999	1	1	0.628294	1	1
PBANKA_0519400	NO	NA	0.997634	0.403461	1	1	1	0.59304	1	1
PBANKA_0519500	NO	NA	0.607728	0.377422	0.999992	1	1	0.574621	1	1
PBANKA_0519600	NO	NA	0.0680173	0.0732419	0.882594	0.252396	0.284128	0.272108	1	1
PBANKA_0519700	NO	NA	0.999998	0.889909	0.999986	1	1	0.938545	1	1
PBANKA_0519800	NO	NA	1	0.684012	0.99987	1	1	0.794557	1	1
PBANKA_0519900	YES	3.53294	0.00765301	0.00202945	0.513136	0.159138	0.060989	0.0347815	1	1
PBANKA_0520000	NO	NA	1	0.457815	1	1	1	0.62731	1	1
PBANKA_0520100	NO	NA	1	0.375917	0.999997	1	1	0.573971	1	1
PBANKA_0520200	NO	NA	0.167791	0.0932	0.890344	0.103285	0.561308	0.305568	1	1
PBANKA_0520300	NO	NA	0.999976	0.567205	0.999138	1	1	0.705231	1	1
PBANKA_0520400	NO	NA	0.677619	0.624693	0.999999	1	1	0.749642	1	1
PBANKA_0520500	NO	NA	0.842193	0.634604	0.873725	0.585185	1	0.756708	1	1
PBANKA_0520600	NO	NA	0.709616	0.539394	0.999999	0.559509	1	0.684426	1	1
PBANKA_0520700	NO	NA	0.85	0.71	1	1	1	0.809284	1	1
PBANKA_0520900	NO	NA	0.999994	0.578661	1	1	1	0.714529	1	1
PBANKA_0521000	NO	NA	0.998623	0.607301	0.976276	1	1	0.736209	1	1
PBANKA_0521100	NO	NA	1	0.426455	0.999963	1	1	0.611908	1	1
PBANKA_0521200	NO	NA	1	0.654602	1	1	1	0.770606	1	1
PBANKA_0521221	NO	NA	0.95376	0.139259	0.988794	1	1	0.368673	1	1
PBANKA_0521241	NO	NA	0.879916	0.19947	1	1	1	0.441095	1	1
PBANKA_0521261	NO	NA	0.924099	0.626	0.524781	0.115314	1	0.750148	1	1
PBANKA_0521300	YES	1.9621	0.00284894	0.00455209	0.472747	0.115314	0.0336824	0.0516565	1	1
PBANKA_0521400	NO	NA	0.00392881	0.113161	1	1	0.0399729	0.338766	1	1
PBANKA_0521500	NO	NA	0.512668	0.115226	0.718285	0.195908	1	0.341438	1	1
PBANKA_0521600	NO	NA	0.302533	0.330917	0.999999	1	0.860138	0.549958	1	1
PBANKA_0521700	YES	1.96867	0.0102569	0.00213672	0.492496	0.264912	0.0747267	0.0360234	1	1
PBANKA_0521800	NO	NA	0.6767	0.0429519	0.949881	0.0619038	1	0.200786	1	1
PBANKA_0521900	NO	NA	0.987757	0.801858	1	1	1	0.875948	1	1
PBANKA_0522000	NO	NA	0.0655971	0.10012	0.980784	0.638487	0.276375	0.316989	1	1
PBANKA_0522100	YES	0.148105	0.00122857	0.0073051	0.326508	0.082509	0.0215692	0.06722	1	1
PBANKA_0522200	NO	NA	0.00569788	0.0491678	0.999777	1	0.0501113	0.215867	1	1
PBANKA_0522300	NO	NA	1	1	NA	1	1	1	NA	1
PBANKA_0522400	NO	NA	0.0934524	0.312	0.954072	0.447203	0.358311	0.5364	1	1
PBANKA_0522600	YES	2.22826	0.000175974	5.19885e-05	0.21857	0.0517443	0.0108893	0.0200266	1	1
PBANKA_0522700	NO	NA	0.999985	0.94658	1	1	1	0.97951	1	1
PBANKA_0522800	NO	NA	0.877559	0.808036	1	1	1	0.880021	1	1
PBANKA_0522900	NO	NA	0.764526	0.921052	0.999994	1	1	0.960758	1	1
PBANKA_0523000	NO	NA	0.999908	0.309	0.999962	1	1	0.534963	1	1
PBANKA_0523100	NO	NA	0.735599	0.394469	0.953119	0.38893	1	0.586378	1	1
PBANKA_0523200	NO	NA	0.413699	0.302101	0.999994	0.159138	1	0.53078	1	1
PBANKA_0523400	NO	NA	0.0623593	0.107721	0.988297	0.585185	0.266439	0.331229	1	1
PBANKA_0523500	NO	NA	1	0.506161	1	1	1	0.660642	1	1
PBANKA_0523600	NO	NA	1	0.207405	0.999674	1	1	0.450252	1	1
PBANKA_0523700	NO	NA	0.152145	0.176868	0.996563	0.511843	0.524366	0.416616	1	1
PBANKA_0523800	NO	NA	1	0.648094	1	1	1	0.76681	1	1
PBANKA_0523900	NO	NA	0.211823	0.186699	0.98903	1	0.661834	0.429923	1	1
PBANKA_0524000	NO	NA	0.00594561	0.00755253	0.98626	0.666112	0.0512288	0.0684652	1	1
PBANKA_0524200	NO	NA	0.932173	0.916172	1	1	1	0.957331	1	1
PBANKA_0524300	NO	NA	0.990988	0.777467	1	1	1	0.856718	1	1
PBANKA_0524600	NO	NA	0.997474	0.196334	0.999995	1	1	0.438097	1	1
PBANKA_0524700	NO	NA	0.999836	0.979245	1	1	1	1	1	1
PBANKA_0524800	NO	NA	0.999991	0.23587	0.99997	1	1	0.481335	1	1
PBANKA_0524841	NO	NA	1	0.439522	0.999948	1	1	0.613873	1	1
PBANKA_0600061	NO	NA	1	1	NA	1	1	1	NA	1
PBANKA_0600071	NO	NA	0.99377	0.285649	0.999999	1	1	0.519261	1	1
PBANKA_0600096	NO	NA	1	0.238166	0.987256	1	1	0.483622	1	1
PBANKA_0600351	NO	NA	0.999965	0.671713	1	1	1	0.784617	1	1
PBANKA_0600500	NO	NA	0.650428	0.39166	0.999999	0.638487	1	0.584001	1	1
PBANKA_0600600	NO	NA	0.98937	0.244659	0.999997	1	1	0.487667	1	1
PBANKA_0600700	NO	NA	1	0.401975	0.99831	1	1	0.591769	1	1
PBANKA_0600800	NO	NA	0.999227	0.368974	0.980135	1	1	0.573971	1	1
PBANKA_0600900	NO	NA	0.127731	0.28834	0.999994	0.337915	0.456042	0.520484	1	1
PBANKA_0601000	YES	5.37326	0.000351947	0.00323976	0.529165	0.0230699	0.0117692	0.0428233	1	1
PBANKA_0601100	NO	NA	1	0.113	0.993875	1	1	0.338831	1	1
PBANKA_0601200	NO	NA	0.925682	0.234186	0.999501	1	1	0.479637	1	1
PBANKA_0601300	NO	NA	0.954833	0.987725	0.996027	1	1	1	1	1
PBANKA_0601500	NO	NA	0.992083	0.13253	0.993973	0.930544	1	0.362149	1	1
PBANKA_0601600	YES	2.10945	0.00263431	0.000454243	0.0700138	0.0245631	0.032728	0.0236929	1	1
PBANKA_0601700	NO	NA	0.11566	0.136249	1	1	0.424631	0.366637	1	1
PBANKA_0601800	NO	NA	0.988928	0.849653	1	1	1	0.908813	1	1
PBANKA_0601900	NO	NA	0.0395553	0.0652539	0.950668	0.666112	0.189266	0.257161	1	1
PBANKA_0602000	NO	NA	0.11462	0.136969	0.999988	1	0.422143	0.36724	1	1
PBANKA_0602100	NO	NA	0.9105	0.14	0.911721	1	1	0.369645	1	1
PBANKA_0602200	NO	NA	0.960416	0.831	1	1	1	0.89648	1	1
PBANKA_0602300	NO	NA	0.0385408	0.0563754	0.958809	0.0230699	0.187095	0.234437	1	1
PBANKA_0602400	YES	10.2138	0.000205194	0.00699364	0.425388	0.0517443	0.0108893	0.0659804	1	1
PBANKA_0602500	NO	NA	0.0100632	0.231847	0.989589	1	0.0738796	0.476551	1	1
PBANKA_0602600	NO	NA	0.281701	0.181149	0.962238	0.354012	0.814577	0.422139	1	1
PBANKA_0602700	NO	NA	1	0.125156	0.98809	1	1	0.353466	1	1
PBANKA_0602800	NO	NA	0.901202	0.603163	1	1	1	0.733725	1	1
PBANKA_0602900	NO	NA	0.384899	0.20517	0.991975	1	1	0.447105	1	1
PBANKA_0603000	NO	NA	0.997861	0.570146	0.995115	1	1	0.708322	1	1
PBANKA_0603100	NO	NA	1	0.434281	0.999952	1	1	0.613743	1	1
PBANKA_0603200	NO	NA	0.924099	0.484968	0.956319	1	1	0.644989	1	1
PBANKA_0603300	NO	NA	0.999908	0.573291	0.999758	1	1	0.710528	1	1
PBANKA_0603400	NO	NA	1	0.401571	0.985812	1	1	0.591588	1	1
PBANKA_0603500	NO	NA	0.966247	0.467667	0.999993	1	1	0.633928	1	1
PBANKA_0603600	NO	NA	0.993886	0.0610114	0.996067	1	1	0.244958	1	1
PBANKA_0603650	NO	NA	0.999991	0.0970901	0.99489	1	1	0.311235	1	1
PBANKA_0603700	NO	NA	0.810441	0.425484	0.999024	1	1	0.611576	1	1
PBANKA_0603800	NO	NA	0.999935	0.71005	0.999994	1	1	0.809554	1	1
PBANKA_0603900	NO	NA	0.118102	0.188835	0.996005	1	0.431564	0.431066	1	1
PBANKA_0604000	NO	NA	0.999999	0.181398	0.997136	1	1	0.422509	1	1
PBANKA_0604100	NO	NA	0.525428	0.229224	0.997219	1	1	0.474293	1	1
PBANKA_0604200	YES	3.12815	0.00941828	0.000538104	0.843034	0.264912	0.0700372	0.0239328	1	1
PBANKA_0604300	NO	NA	0.270369	0.161578	0.999838	1	0.795103	0.398617	1	1
PBANKA_0604400	NO	NA	1	0.375917	0.999997	1	1	0.573971	1	1
PBANKA_0604500	YES	3.05048	0.000351947	5.07501e-05	0.283582	0.0279187	0.0117692	0.0200266	1	1
PBANKA_0604600	NO	NA	0.0327898	0.0064672	0.424436	0.239881	0.165009	0.0627896	1	1
PBANKA_0604700	NO	NA	1	0.490187	0.999646	1	1	0.648308	1	1
PBANKA_0604800	YES	1.9701	0.000704921	0.00333923	0.329363	0.0144838	0.0162167	0.0434379	1	1
PBANKA_0604900	YES	2.95145	0.000364237	0.000408367	0.247584	0.0406133	0.0117692	0.0236929	1	1
PBANKA_0605000	NO	NA	0.0288	0.0639635	0.994396	0.695796	0.149862	0.252929	1	1
PBANKA_0605100	YES	4.21747	0.00122166	0.00232355	0.713267	0.135849	0.0215288	0.0365501	1	1
PBANKA_0605200	YES	3.01508	5.57713e-05	0.00010175	0.120863	0.0165688	0.00961082	0.0200266	1	1
PBANKA_0605300	NO	NA	0.0181954	0.00575608	0.772134	0.264912	0.109528	0.0587276	1	1
PBANKA_0605400	NO	NA	0.998418	0.827166	1	1	1	0.895218	1	1
PBANKA_0605500	NO	NA	0.135184	0.156323	1	1	0.477182	0.392318	1	1
PBANKA_0605600	NO	NA	0.0129473	0.00789975	0.788226	0.666112	0.084683	0.0700742	1	1
PBANKA_0605700	YES	3.85314	0.000614216	0.000895594	0.377497	0.00957921	0.0149939	0.0285945	1	1
PBANKA_0605800	NO	NA	0.389303	0.0764703	0.999985	1	1	0.278786	1	1
PBANKA_0605900	YES	3.03731	0.000546356	0.000492854	0.270861	0.0189229	0.0149939	0.0236929	1	1
PBANKA_0606000	NO	NA	1	0.0741862	0.558687	0.894004	1	0.27409	1	1
PBANKA_0606100	NO	NA	0.183609	0.164659	0.734585	0.115314	0.600143	0.401125	1	1
PBANKA_0606200	NO	NA	1	0.126338	0.79104	1	1	0.355419	1	1
PBANKA_0606300	NO	NA	0.211773	0.241411	0.989079	0.638487	0.661834	0.484898	1	1
PBANKA_0606400	NO	NA	0.999512	0.261	0.999072	1	1	0.498744	1	1
PBANKA_0606500	NO	NA	0.999752	0.704667	0.999981	1	1	0.808549	1	1
PBANKA_0606600	NO	NA	0.0864187	0.000223397	0.462409	0.176688	0.338575	0.0212911	1	1
PBANKA_0606700	NO	NA	0.0635563	0.0232738	0.758115	0.176688	0.270317	0.135522	1	1
PBANKA_0606800	NO	NA	0.072992	0.0211645	0.248303	0.00183768	0.298749	0.128323	1	1
PBANKA_0606900	NO	NA	1	0.101054	0.928355	1	1	0.318714	1	1
PBANKA_0607000	NO	NA	0.999986	0.19702	0.997773	1	1	0.438135	1	1
PBANKA_0607100	NO	NA	1	0.433635	0.999999	1	1	0.613659	1	1
PBANKA_0607200	NO	NA	0.999985	0.158988	0.997757	1	1	0.396146	1	1
PBANKA_0607300	NO	NA	0.00853711	0.0188021	0.982303	0.264912	0.0658981	0.118365	1	1
PBANKA_0607400	NO	NA	0.394558	0.371736	0.998433	0.167913	1	0.573971	1	1
PBANKA_0607500	NO	NA	1	0.81243	1	1	1	0.883981	1	1
PBANKA_0607600	NO	NA	0.950597	0.370401	0.994483	1	1	0.573971	1	1
PBANKA_0607700	YES	4.0673	0.0039074	0.00517537	0.928174	0.073586	0.0399729	0.0555609	1	1
PBANKA_0607800	NO	NA	0.0288783	0.0616947	0.634386	0.0695593	0.149862	0.246462	1	1
PBANKA_0607900	YES	3.89466	6.44398e-06	1.86277e-05	0.108664	0.0358989	0.00752335	0.0180893	1	1
PBANKA_0608000	NO	NA	0.124719	0.124679	0.981128	0.638487	0.447683	0.353094	1	1
PBANKA_0608100	NO	NA	0.165069	0.111641	0.999907	1	0.554835	0.338236	1	1
PBANKA_0608200	NO	NA	0.999616	0.806893	1	1	1	0.879391	1	1
PBANKA_0608300	NO	NA	1	0.156803	0.998929	1	1	0.3928	1	1
PBANKA_0608400	NO	NA	0.993087	0.248348	0.999999	1	1	0.490395	1	1
PBANKA_0608500	YES	25.5026	0.00301136	0.000854201	0.281311	0.0230699	0.0344683	0.0285945	1	1
PBANKA_0608600	NO	NA	0.999986	0.133338	0.999709	1	1	0.362871	1	1
PBANKA_0608700	NO	NA	0.99965	0.560696	1	1	1	0.700496	1	1
PBANKA_0608800	YES	5.11851	0.00254954	0.00709694	0.62641	0.176688	0.0319388	0.0662854	1	1
PBANKA_0608900	NO	NA	1	0.346413	0.999998	1	1	0.562425	1	1
PBANKA_0609000	NO	NA	1	0.235479	0.999985	1	1	0.481089	1	1
PBANKA_0609100	NO	NA	0.888671	0.30915	0.999031	1	1	0.534963	1	1
PBANKA_0609200	NO	NA	0.731343	0.122585	0.998515	0.757334	1	0.35035	1	1
PBANKA_0609250	NO	NA	1	0.309408	0.999954	1	1	0.534963	1	1
PBANKA_0609300	NO	NA	0.945312	0.594848	0.999991	1	1	0.726071	1	1
PBANKA_0609500	NO	NA	0.904577	0.609786	1	1	1	0.737746	1	1
PBANKA_0609600	NO	NA	0.0794775	0.0110172	0.909653	0.337915	0.31914	0.0854655	1	1
PBANKA_0609700	NO	NA	0.781329	0.506279	1	1	1	0.660642	1	1
PBANKA_0609800	NO	NA	0.996068	0.0955751	0.971922	1	1	0.309059	1	1
PBANKA_0609900	NO	NA	0.0492094	0.0320611	0.905386	0.216927	0.224861	0.16842	1	1
PBANKA_0610000	NO	NA	0.998453	0.231767	0.997708	1	1	0.476551	1	1
PBANKA_0610100	NO	NA	0.270837	0.435612	0.999998	1	0.795978	0.613873	1	1
PBANKA_0610200	NO	NA	0.0421059	0.0583481	0.891303	0.467656	0.199023	0.238471	1	1
PBANKA_0610300	NO	NA	0.884012	0.701681	1	1	1	0.806597	1	1
PBANKA_0610400	NO	NA	0.0197776	0.0620152	0.985531	0.559509	0.114309	0.247176	1	1
PBANKA_0610500	NO	NA	0.998187	0.419051	0.999984	1	1	0.605685	1	1
PBANKA_0610600	NO	NA	0.981645	0.273884	0.997024	1	1	0.509029	1	1
PBANKA_0610700	NO	NA	0.960416	0.306508	0.997533	1	1	0.534322	1	1
PBANKA_0610800	NO	NA	0.644695	0.0662851	0.892944	1	1	0.259405	1	1
PBANKA_0610900	NO	NA	0.650357	0.493849	1	1	1	0.650939	1	1
PBANKA_0611000	YES	3.67551	0.00181605	0.00713146	0.639574	0.40784	0.0266697	0.0663424	1	1
PBANKA_0611100	NO	NA	0.438398	0.373786	1	1	1	0.573971	1	1
PBANKA_0611200	NO	NA	1	0.287834	0.999994	1	1	0.520399	1	1
PBANKA_0611300	NO	NA	1	0.343284	0.999994	1	1	0.560733	1	1
PBANKA_0611400	NO	NA	0.238	0.0611	0.688514	0.103285	0.718532	0.244958	1	1
PBANKA_0611500	NO	NA	0.934052	0.173042	0.999987	1	1	0.412932	1	1
PBANKA_0611600	NO	NA	0.106097	0.074728	0.997945	0.321817	0.396473	0.275495	1	1
PBANKA_0611700	NO	NA	1	0.439103	1	1	1	0.613873	1	1
PBANKA_0611800	YES	4.00498	0.000334573	0.00230754	0.58824	0.264912	0.0117692	0.0365501	1	1
PBANKA_0611900	NO	NA	0.854103	0.410653	0.953953	0.186298	1	0.59859	1	1
PBANKA_0612000	NO	NA	1	0.321211	0.999984	1	1	0.541928	1	1
PBANKA_0612100	NO	NA	0.999997	0.860607	0.993309	1	1	0.916751	1	1
PBANKA_0612200	NO	NA	0.177296	0.227837	0.999337	1	0.58394	0.472259	1	1
PBANKA_0612300	NO	NA	0.0585689	0.0424807	0.927758	0.695796	0.254246	0.199181	1	1
PBANKA_0612400	NO	NA	0.999965	0.34203	0.999948	0.585185	1	0.559663	1	1
PBANKA_0612500	NO	NA	0.998418	0.081616	0.968405	1	1	0.288974	1	1
PBANKA_0612600	NO	NA	0.00620389	0.0379	0.640343	0.176688	0.0524858	0.185981	1	1
PBANKA_0612700	NO	NA	0.880548	0.34999	1	1	1	0.564383	1	1
PBANKA_0612800	NO	NA	0.721947	0.255564	0.974631	0.426749	1	0.495058	1	1
PBANKA_0612841	NO	NA	1	1	NA	1	1	1	NA	1
PBANKA_0612861	NO	NA	1	1	NA	1	1	1	NA	1
PBANKA_0612900	NO	NA	0.999995	0.191798	0.97517	1	1	0.433484	1	1
PBANKA_0613000	NO	NA	0.926516	0.545157	1	1	1	0.689568	1	1
PBANKA_0613100	NO	NA	0.531115	0.268476	0.999851	1	1	0.503465	1	1
PBANKA_0613200	NO	NA	0.427767	0.375969	1	1	1	0.573971	1	1
[truncated: 3,699 more rows]

## Sheet: Table1E_PbAK__Full_Results_DD
GeneID	Cycling	PeakOfExpression	RAIN_pValue	ARSER_pValue	LS_pValue	JTK_pValue	RAIN_fdr	ARSER_fdr	LS_fdr	JTK_fdr
[truncated: 4,670 more rows]

[truncated: 3 more sheets: Table1F_protein_expr, Table1G_Functional_analysis, Table1H_Bloodmeal_genes]
