# Supplementary material for: Parasite and vector circadian clocks mediate efficient malaria transmission
Source: Nat Microbiol. 2025 Mar 31;10(4):882–96. doi: 10.1038/s41564-025-01949-1 (PMC11964930; doi:10.1038/s41564-025-01949-1)
Supplement: Supplementary file 4 — Statistical source data. [file 41564_2025_1949_MOESM4_ESM.xlsx]

## Sheet: Fig 2A-F
Light-Dark conditions												Dark-Dark conditions
GeneID	Cycling	PeakOfExpression	RAIN_pValue	ARSER_pValue	LS_pValue	JTK_pValue	RAIN_fdr	ARSER_fdr	LS_fdr	JTK_fdr		GeneID	Cycling	PeakOfExpression	RAIN_pValue	ARSER_pValue	LS_pValue	JTK_pValue	RAIN_fdr	ARSER_fdr	LS_fdr	JTK_fdr
ASTE000001	YES	4.27883	0.000126934	0.000258859	0.0407487	0.00672457	0.00333692	0.00508911	1	0.103721		ASTE000001	YES	3.4241	0.00772438	0.000669828	0.105708	0.00831782	0.0189988	0.00606093	0.916068	0.0615616
ASTE000002	YES	26.0486	5.86716e-05	0.000617144	0.28016	0.239881	0.00216136	0.00795578	1	0.800282		ASTE000002	YES	1.21331	0.000674185	0.00323137	0.720624	0.195908	0.00338116	0.0134146	1	0.45124
ASTE000003	NO	NA	0.542023	0.0042656	0.261242	0.058275	0.816441	0.0252652	1	0.33267		ASTE000003	YES	5.64331	0.000591937	0.00263184	0.463994	0.159138	0.00309084	0.0120129	1	0.390992
ASTE000004	NO	NA	0.126598	0.052118	0.993018	0.354012	0.275171	0.124477	1	1		ASTE000004	NO	NA	0.106266	0.0622213	0.981245	1	0.161928	0.102588	1	1
ASTE000005	NO	NA	0.0022892	0.0611671	0.909266	0.72548	0.0168007	0.138836	1	1		ASTE000005	YES	1.45254	9.62432e-07	0.00177671	0.0987653	0.000570004	0.000179596	0.00970923	0.903057	0.0163024
ASTE000006	NO	NA	0.0566811	0.0554319	0.999929	1	0.151101	0.129778	1	1		ASTE000006	YES	5.72599	1.00123e-05	0.00867172	0.348854	0.058275	0.00039573	0.0249333	1	0.199502
ASTE000008	NO	NA	0.572812	0.459564	0.999795	0.467656	0.844929	0.554036	1	1		ASTE000008	YES	2.98089	0.000523344	0.0199163	0.670606	0.0144838	0.0029801	0.0440037	1	0.0847656
ASTE000009	NO	NA	0.909702	0.236488	0.993963	1	0.973372	0.347751	1	1		ASTE000009	NO	NA	0.219199	0.584743	0.999999	0.823326	0.298605	0.625988	1	1
ASTE000010	NO	NA	0.0137442	0.0281375	0.908772	0.121938	0.0539299	0.0833704	1	0.536954		ASTE000010	YES	13.589	9.36325e-05	0.00572222	0.346219	0.0382561	0.00120499	0.0191343	1	0.155358
ASTE000011	NO	NA	0.198729	0.17207	0.4253	0.115314	0.388615	0.27997	1	0.511344		ASTE000011	NO	NA	0.261357	0.115437	0.987965	0.511843	0.347468	0.166564	1	0.894565
ASTE000013	NO	NA	0.342077	0.341752	0.999999	1	0.585399	0.44973	1	1		ASTE000013	NO	NA	0.00647363	0.0510427	0.986835	0.321817	0.0164082	0.0883679	1	0.635648
ASTE000014	NO	NA	0.857644	0.945988	1	1	0.973372	0.958358	1	1		ASTE000014	NO	NA	0.124719	0.00710851	0.961091	0.930544	0.185408	0.0218988	1	1
ASTE000015	NO	NA	0.0726648	0.0327106	0.999991	1	0.183158	0.0917104	1	1		ASTE000015	YES	6.61112	3.70924e-06	0.00159832	0.286314	0.115314	0.000278575	0.00920734	1	0.314626
ASTE000016	NO	NA	0.893084	0.542123	0.999976	1	0.973372	0.623836	1	1		ASTE000016	NO	NA	0.297634	0.287602	0.999999	1	0.387329	0.347313	1	1
ASTE000017	NO	NA	0.0992478	0.0114549	0.947157	0.666112	0.230653	0.0463758	1	1		ASTE000017	NO	NA	0.0942372	0.0443942	0.870068	0.354012	0.146125	0.0795058	1	0.681964
ASTE000018	NO	NA	0.893084	0.65497	1	1	0.973372	0.721316	1	1		ASTE000018	NO	NA	0.16902	0.107561	0.975099	1	0.239865	0.157662	1	1
ASTE000019	NO	NA	0.162769	0.0864401	0.985105	0.354012	0.333298	0.175078	1	1		ASTE000019	YES	5.70089	0.000829401	0.00121223	0.10789	0.0126403	0.00390611	0.00799004	0.918439	0.0784969
ASTE000020	NO	NA	0.417287	0.188716	0.918355	0.72548	0.679053	0.298434	1	1		ASTE000020	NO	NA	0.00132789	0.0517821	0.624513	0.264912	0.00532042	0.0894304	1	0.558321
ASTE000021	NO	NA	0.151143	0.0409078	0.30177	0.082509	0.315738	0.105603	1	0.411388		ASTE000021	NO	NA	0.00444057	0.226626	0.68568	0.666112	0.0123981	0.285395	1	1
ASTE000022	NO	NA	0.943021	0.691455	1	1	0.980889	0.750389	1	1		ASTE000022	NO	NA	0.0791758	0.152429	0.999721	1	0.126156	0.20807	1	1
ASTE000023	NO	NA	0.8774	0.424945	0.999997	1	0.973372	0.524068	1	1		ASTE000023	YES	5.95806	0.0129473	0.0423084	0.749656	0.321817	0.0283257	0.0767729	1	0.635648
ASTE000024	YES	16.6082	0.00363974	0.00227119	0.178087	0.0155263	0.0220392	0.0172583	1	0.158935		ASTE000024	YES	15.5693	0.000847427	0.0105919	0.22688	0.00132851	0.00394472	0.0284023	1	0.0247099
ASTE000025	YES	15.2396	0.0353404	0.00567271	0.791482	0.176688	0.108082	0.0296476	1	0.665975		ASTE000025	YES	9.34119	0.0411359	0.00240574	0.505063	0.097833	0.0728369	0.0114391	1	0.285767
ASTE000026	YES	16.6165	0.00157054	0.000712236	0.287977	0.0780475	0.0129735	0.00857924	1	0.401816		ASTE000026	NO	NA	0.846968	0.40244	0.998876	0.894004	0.936351	0.45764	1	1
ASTE000027	NO	NA	0.229605	0.123644	0.867198	0.857464	0.433377	0.223581	1	1		ASTE000027	YES	19.0603	0.000196272	0.00210086	0.405319	0.0298009	0.00162203	0.0106007	1	0.132613
ASTE000028	YES	16.2979	0.00294571	0.00122155	0.163557	0.0144838	0.019241	0.0118947	1	0.150565		ASTE000028	NO	NA	0.243332	0.392544	0.99996	0.151136	0.326903	0.448727	1	0.381459
ASTE000029	NO	NA	0.736273	0.317279	0.999361	1	0.973372	0.426548	1	1		ASTE000029	NO	NA	0.0694096	0.365522	0.999964	0.135849	0.112913	0.4237	1	0.355323
ASTE000030	NO	NA	0.821195	0.500427	0.999246	1	0.973372	0.589624	1	1		ASTE000030	NO	NA	0.664412	0.336778	0.999753	1	0.778247	0.395955	1	1
ASTE000031	YES	13.4015	0.000307108	0.0319421	0.63693	0.00294686	0.00536691	0.0903629	1	0.066424		ASTE000031	NO	NA	0.00594561	0.179099	0.984255	0.252396	0.0154377	0.235932	1	0.543414
ASTE000032	NO	NA	0.789716	0.215705	1	1	0.973372	0.32748	1	1		ASTE000032	YES	24.4898	0.0154169	0.00481359	0.95915	0.354012	0.0327347	0.0170961	1	0.681964
ASTE000033	NO	NA	0.0177956	0.0464188	0.526057	0.0189229	0.0658514	0.115201	1	0.174554		ASTE000033	YES	16.2386	0.000642135	0.00543247	0.106045	0.00343631	0.00325508	0.0184847	0.916068	0.0384239
ASTE000034	NO	NA	0.803191	0.794232	0.999999	1	0.973372	0.836255	1	1		ASTE000034	YES	3.5033	0.000377588	0.00708974	0.82194	0.337915	0.00236418	0.0218765	1	0.662844
ASTE000035	NO	NA	0.331386	0.0564379	0.810231	0.930544	0.571888	0.13135	1	1		ASTE000035	NO	NA	0.520335	0.0024152	0.976973	0.930544	0.632256	0.0114638	1	1
ASTE000036	NO	NA	0.0176376	0.0318522	0.467999	0.143134	0.0655465	0.0901701	1	0.580441		ASTE000036	YES	1.60511	0.000470462	0.000173601	0.420596	0.0458769	0.00282451	0.00353024	1	0.171162
ASTE000037	NO	NA	0.106902	0.0116474	0.883616	0.930544	0.24435	0.0468157	1	1		ASTE000037	YES	2.62636	0.000614216	0.000764715	0.350228	0.00183768	0.00316568	0.00640527	1	0.0285769
ASTE000039	NO	NA	0.893084	0.638041	0.810003	0.0458769	0.973372	0.706363	1	0.288358		ASTE000039	YES	2.80842	0.000642135	3.0809e-05	0.138536	0.0619038	0.00325508	0.00225592	0.975666	0.210406
ASTE000040	NO	NA	0.0553154	0.214087	0.998827	1	0.148516	0.32597	1	1		ASTE000040	NO	NA	0.0299479	0.0811465	0.98821	0.128563	0.0558572	0.125811	1	0.338209
ASTE000041	YES	16.776	1	0.00807258	0.188231	0.0382561	1	0.0369199	1	0.262648		ASTE000041	NO	NA	0.999995	0.200515	0.999994	1	1	0.257992	1	1
ASTE000042	NO	NA	0.081805	0.184384	0.999971	0.535676	0.19974	0.293635	1	1		ASTE000042	YES	10.4152	0.192428	0.0089695	0.154654	0.0406133	0.26758	0.0253917	1	0.158757
ASTE000043	NO	NA	0.999996	0.0803492	0.773743	0.789188	1	0.167297	1	1		ASTE000043	NO	NA	1	0.286939	0.986568	0.337915	1	0.346623	1	0.662844
ASTE000044	NO	NA	0.0501626	0.0371235	0.367837	0.0177458	0.138324	0.0989411	1	0.172356		ASTE000044	NO	NA	0.999985	0.177476	0.999998	1	1	0.234092	1	1
ASTE000045	NO	NA	0.348577	0.0789602	0.822964	0.151136	0.592846	0.165282	1	0.608769		ASTE000045	NO	NA	0.556147	0.764128	1	1	0.668917	0.790159	1	1
ASTE000046	YES	16.4176	0.018596	0.0114715	0.418048	0.073586	0.067629	0.0463758	1	0.383004		ASTE000046	NO	NA	0.999746	0.541514	0.921084	1	1	0.586773	1	1
ASTE000047	NO	NA	0.953242	0.817525	1	1	0.988499	0.854927	1	1		ASTE000047	NO	NA	0.8774	0.558824	0.997258	1	0.956185	0.602151	1	1
ASTE000048	NO	NA	0.864609	0.261037	0.999818	1	0.973372	0.37133	1	1		ASTE000048	NO	NA	0.15428	0.0636138	0.999638	1	0.222188	0.104309	1	1
ASTE000049	YES	16.7248	0.000470462	0.00916982	0.0851846	0.000804524	0.00672772	0.0400845	1	0.0381579		ASTE000049	NO	NA	0.115196	0.160894	0.834271	0.264912	0.173587	0.216972	1	0.558321
ASTE000050	YES	2.92416	0.00434115	0.00276986	0.474441	0.143134	0.0244026	0.01962	1	0.580441		ASTE000050	YES	3.84331	0.000777681	0.000176623	0.0377138	0.00957921	0.00372573	0.00354434	0.764382	0.0668548
ASTE000051	YES	17.6603	0.00125695	0.000748947	0.179567	0.0155263	0.0114646	0.00884889	1	0.158935		ASTE000051	NO	NA	0.00406852	0.169039	0.973045	0.278542	0.0116596	0.225286	1	0.583267
ASTE000052	YES	16.5759	0.0492466	0.00542029	0.497684	0.128563	0.136526	0.0290897	1	0.544431		ASTE000052	YES	15.1344	8.59237e-06	0.00012624	0.00938778	0.000570004	0.000377114	0.00317919	0.750691	0.0163024
ASTE000053	YES	4.12837	0.0176376	0.00624823	0.861094	1	0.0655465	0.0315656	1	1		ASTE000053	YES	4.51687	0.00847658	0.000520402	0.456118	0.292172	0.020395	0.00545966	1	0.59709
ASTE000054	NO	NA	0.0467693	0.0391309	0.994748	1	0.131564	0.102538	1	1		ASTE000054	NO	NA	0.168216	0.250191	0.999924	1	0.238903	0.309604	1	1
ASTE000055	NO	NA	0.369108	0.149445	0.99931	0.930544	0.617875	0.254172	1	1		ASTE000055	NO	NA	0.0534783	0.122756	0.7911	0.292172	0.0905734	0.174863	1	0.59709
ASTE000056	NO	NA	0.19306	0.390746	0.999798	0.321817	0.379748	0.493804	1	0.954466		ASTE000056	YES	0.249472	0.000483124	0.0157332	0.745506	0.467656	0.00288911	0.0372022	1	0.835556
ASTE000057	YES	16.8923	0.0241333	0.00472429	0.397702	0.0262409	0.0818563	0.0268921	1	0.213816		ASTE000057	NO	NA	0.00392881	0.228533	0.987501	0.073586	0.0112962	0.287382	1	0.232288
ASTE000059	NO	NA	0.873127	0.523648	1	1	0.973372	0.608295	1	1		ASTE000059	YES	20.7775	0.0346575	0.0221823	0.999734	1	0.0634357	0.0476236	1	1
ASTE000060	YES	15.3371	0.00217058	0.00420302	0.257757	0.0923805	0.0161501	0.0250225	1	0.442952		ASTE000060	YES	15.2528	0.026511	0.0108027	0.55102	0.292172	0.0509755	0.0288047	1	0.59709
ASTE000061	NO	NA	0.359544	0.0366856	0.925889	1	0.606415	0.0984258	1	1		ASTE000061	NO	NA	0.204703	0.0043693	0.346343	0.159138	0.281723	0.0161656	1	0.390992
ASTE000062	NO	NA	0.782709	0.761779	0.999671	1	0.973372	0.809648	1	1		ASTE000062	NO	NA	0.611359	0.966464	1	1	0.724755	0.971242	1	1
ASTE000064	NO	NA	0.0193372	0.326943	0.998522	1	0.069079	0.435173	1	1		ASTE000064	NO	NA	0.130678	0.140074	0.999993	1	0.193033	0.194265	1	1
ASTE000065	NO	NA	0.677789	0.249365	0.996722	1	0.949455	0.359688	1	1		ASTE000065	NO	NA	0.0171131	0.104195	0.999785	0.930544	0.0357625	0.153573	1	1
ASTE000066	YES	4.80218	0.0349969	0.00277462	0.899807	0.894004	0.10718	0.0196366	1	1		ASTE000066	NO	NA	0.110372	0.101747	0.9814	0.789188	0.167337	0.15061	1	1
ASTE000067	YES	7.52491	3.16157e-05	0.00693319	0.437711	0.0165688	0.00162564	0.0336534	1	0.162869		ASTE000067	YES	4.95243	0.0036561	0.0147367	0.436481	0.159138	0.0109101	0.0356683	1	0.390992
ASTE000068	NO	NA	0.814475	0.626544	0.987725	1	0.973372	0.69614	1	1		ASTE000068	YES	5.65852	0.00425621	0.0347533	0.857992	0.666112	0.0119981	0.0663531	1	1
ASTE000069	NO	NA	0.772879	0.317463	0.999955	1	0.973372	0.426557	1	1		ASTE000069	YES	4.71234	0.00423829	0.00649732	0.592675	0.058275	0.0119832	0.0207193	1	0.199502
ASTE000070	NO	NA	0.0265017	0.0282862	0.770918	0.38893	0.087471	0.0836392	1	1		ASTE000070	NO	NA	0.0759116	0.175635	0.995473	0.167913	0.122013	0.232175	1	0.409722
ASTE000071	NO	NA	0.479896	0.356346	0.985361	1	0.750777	0.462994	1	1		ASTE000071	NO	NA	0.0529778	0.100047	0.973331	0.969604	0.0901672	0.148653	1	1
ASTE000072	YES	16.9236	0.0201652	0.0035412	0.355666	0.00672457	0.0710939	0.0226057	1	0.103721		ASTE000072	YES	17.0098	0.000196272	0.0670818	0.878454	0.00233874	0.00162203	0.108774	1	0.0332709
ASTE000073	YES	16.5417	0.0158411	0.0032074	0.35956	0.0619038	0.0602469	0.0215143	1	0.350398		ASTE000073	YES	16.3676	0.000347381	0.0125462	0.166637	0.0189229	0.00227691	0.0318987	1	0.0999997
ASTE000074	YES	15.4328	0.0002051	0.000397707	0.0222112	0.00156402	0.00416349	0.00624828	1	0.0489099		ASTE000074	YES	14.3435	0.00268102	0.0298526	0.373347	0.003718	0.00862822	0.059108	1	0.0412897
ASTE000075	NO	NA	0.886031	0.759182	1	1	0.973372	0.807491	1	1		ASTE000075	NO	NA	0.819651	0.725381	1	1	0.917955	0.755445	1	1
ASTE000076	NO	NA	0.371781	0.181969	0.975211	1	0.621436	0.291287	1	1		ASTE000076	NO	NA	0.131159	0.0533454	0.999984	0.72548	0.193519	0.0913266	1	1
ASTE000078	NO	NA	0.0664308	0.105158	0.778653	0.38893	0.170158	0.200269	1	1		ASTE000078	YES	6.55452	0.0141584	0.0171773	0.34216	0.306994	0.0304086	0.0396122	1	0.622686
ASTE000080	NO	NA	0.858839	0.259685	1	1	0.973372	0.370101	1	1		ASTE000080	NO	NA	0.808624	0.667979	0.999931	1	0.910081	0.703517	1	1
ASTE000089	NO	NA	0.767865	0.329764	0.999869	0.666112	0.973372	0.438056	1	1		ASTE000089	NO	NA	0.403377	0.030312	0.999999	1	0.507532	0.0597681	1	1
ASTE000090	NO	NA	0.929402	0.168297	1	1	0.975418	0.275587	1	1		ASTE000090	YES	1.35404	0.000586297	0.00825366	0.588828	0.195908	0.00309084	0.0241086	1	0.45124
ASTE000091	NO	NA	0.164938	0.00505292	0.486478	0.128563	0.336647	0.0281171	1	0.544431		ASTE000091	YES	8.07839	0.000546356	0.00289159	0.466718	0.264912	0.00305011	0.0126101	1	0.558321
ASTE000092	YES	12.5322	0.00148774	0.00149843	0.725169	0.467656	0.0129735	0.013328	1	1		ASTE000092	YES	5.36907	3.38921e-05	0.00280137	0.252312	0.0655326	0.000667463	0.0124417	1	0.215657
ASTE000093	NO	NA	0.0134867	0.129335	0.973839	1	0.0533238	0.230261	1	1		ASTE000093	YES	5.87135	0.000214017	0.00186578	0.187431	0.00957921	0.0016728	0.00991047	1	0.0668548
ASTE000094	YES	12.1942	1.11776e-06	5.15134e-05	0.0378823	0.000400455	0.000476046	0.00206831	1	0.028669		ASTE000094	YES	8.12128	2.17452e-06	0.000614414	0.0109622	0.00252242	0.000229191	0.00584077	0.750691	0.0332709
ASTE000095	NO	NA	0.159269	0.0440714	0.999942	1	0.327781	0.11116	1	1		ASTE000095	YES	2.75985	0.00134837	0.00136548	0.39655	0.0517443	0.00535164	0.00847981	1	0.184931
ASTE000096	NO	NA	0.487416	0.0948832	0.807431	0.38893	0.759411	0.186419	1	1		ASTE000096	NO	NA	0.91881	0.744052	1	1	0.971744	0.771642	1	1
ASTE000097	YES	16.2899	0.00157054	0.0204774	0.580006	0.0655326	0.0129735	0.0675245	1	0.358461		ASTE000097	YES	17.6697	0.00116854	0.0151481	0.276931	0.00721011	0.00483866	0.0363089	1	0.0568764
ASTE000098	YES	15.8084	2.74135e-06	9.58708e-05	0.109162	0.000878688	0.000713345	0.00270793	1	0.0401715		ASTE000098	YES	14.0987	0.000352847	0.00218199	0.533537	0.121938	0.00227691	0.010796	1	0.330246
ASTE000099	YES	17.5037	0.00742773	0.000792436	0.195694	0.0517443	0.0353174	0.00913911	1	0.309677		ASTE000099	YES	15.5899	0.000337136	0.00650629	0.107228	0.000804524	0.00227691	0.0207338	0.918439	0.0193613
ASTE000100	YES	17.0046	0.00612417	0.0158986	0.839421	0.306994	0.0307505	0.0570254	1	0.93737		ASTE000100	YES	15.3719	0.000196182	0.00734297	0.116221	0.00581415	0.00162203	0.0223489	0.930583	0.0522356
ASTE000101	YES	4.20712	3.24185e-05	4.66343e-06	0.0504544	0.00831782	0.00162564	0.000717349	1	0.114212		ASTE000101	YES	4.42764	0.000309161	0.000236343	0.0257768	0.000334569	0.00224724	0.00401862	0.752304	0.0131779
ASTE000102	NO	NA	0.495111	0.42952	0.999945	0.930544	0.767513	0.527995	1	1		ASTE000102	NO	NA	0.664412	0.502236	1	1	0.778247	0.550819	1	1
ASTE000103	NO	NA	0.0303575	0.0418809	0.351552	0.0432451	0.0955667	0.107157	1	0.281935		ASTE000103	NO	NA	0.563401	0.513786	0.999936	1	0.675145	0.561323	1	1
ASTE000104	YES	15.9224	0.00155536	0.00112008	0.0136781	0.000478277	0.0129735	0.011282	1	0.0309331		ASTE000104	YES	12.2928	0.0125821	0.0271379	0.657518	0.115314	0.0278913	0.0551726	1	0.314626
ASTE000105	NO	NA	0.874249	0.238721	0.999269	1	0.973372	0.349725	1	1		ASTE000105	NO	NA	0.0606158	0.0328561	0.891023	0.467656	0.100787	0.0634869	1	0.835556
ASTE000106	YES	18.1444	0.0384135	0.00118995	0.838618	0.0458769	0.114616	0.0116971	1	0.288358		ASTE000106	YES	15.5283	0.0012609	0.0046028	0.0706765	0.00343631	0.00510051	0.0166753	0.823204	0.0384239
ASTE000107	NO	NA	0.557389	0.33261	0.999913	1	0.833849	0.440756	1	1		ASTE000107	NO	NA	0.999512	0.144281	0.995585	0.823326	1	0.199025	1	1
ASTE000108	NO	NA	0.710956	0.87733	0.984447	1	0.973372	0.902788	1	1		ASTE000108	NO	NA	0.0745511	0.0209502	0.984558	1	0.120081	0.0457177	1	1
ASTE000109	YES	4.36767	0.00149831	0.000713932	0.875649	0.426749	0.0129735	0.00859058	1	1		ASTE000109	YES	4.33932	0.000704921	0.0027943	0.553076	0.103285	0.00349178	0.0124316	1	0.292462
ASTE000110	YES	4.56168	0.000642135	0.00011462	0.100642	0.031683	0.00780088	0.00297882	1	0.230741		ASTE000110	YES	4.057	0.00122166	0.000153107	0.0216516	0.00156402	0.00498011	0.00341982	0.750691	0.0266515
ASTE000111	YES	3.32558	0.000199846	0.00867985	0.469815	0.0458769	0.00416349	0.0388375	1	0.288358		ASTE000111	YES	3.97637	0.000970059	0.00140409	0.133147	0.058275	0.00426339	0.00860213	0.973247	0.199502
ASTE000112	YES	17.9746	0.0145801	0.00547299	0.45475	0.0458769	0.0563548	0.0291749	1	0.288358		ASTE000112	YES	17.5588	0.000719831	0.0245052	0.260645	0.00343631	0.00356409	0.0511353	1	0.0384239
ASTE000113	NO	NA	0.00874245	0.095709	0.809809	0.426749	0.0394994	0.187514	1	1		ASTE000113	NO	NA	0.789716	0.322052	1	1	0.89562	0.382105	1	1
ASTE000115	NO	NA	0.0235261	0.0633201	0.953925	0.426749	0.0800829	0.141857	1	1		ASTE000115	NO	NA	0.00101224	0.321557	0.980124	0.0655326	0.00437444	0.381598	1	0.215657
ASTE000116	NO	NA	0.121666	0.0145634	0.463427	0.511843	0.267129	0.0539459	1	1		ASTE000116	YES	5.99401	0.00217058	0.00502284	0.713615	0.073586	0.0075194	0.0175923	1	0.232288
ASTE000117	NO	NA	0.129069	0.242768	0.973705	1	0.279262	0.353358	1	1		ASTE000117	NO	NA	0.272673	0.128235	0.850043	0.128563	0.360074	0.181262	1	0.338209
ASTE000118	NO	NA	0.707878	0.460008	0.996961	1	0.973372	0.554278	1	1		ASTE000118	YES	5.59072	0.0194404	0.0130411	0.837646	0.264912	0.0391872	0.0327409	1	0.558321
ASTE000119	NO	NA	0.52115	0.0340742	0.992466	0.239881	0.799818	0.0942015	1	0.800282		ASTE000119	YES	6.96558	0.000642135	0.00533627	0.187921	0.00215505	0.00325508	0.018274	1	0.0309344
ASTE000120	NO	NA	0.436688	0.556042	1	1	0.702181	0.635804	1	1		ASTE000120	NO	NA	0.564812	0.174368	0.991581	0.857464	0.676265	0.230687	1	1
ASTE000121	NO	NA	0.990103	0.220446	0.999992	1	1	0.332224	1	1		ASTE000121	NO	NA	0.26833	0.022533	0.809688	0.789188	0.355204	0.0480854	1	1
ASTE000122	NO	NA	0.87285	0.725893	1	1	0.973372	0.77966	1	1		ASTE000122	NO	NA	0.0854361	0.265485	0.999895	1	0.134474	0.325018	1	1
ASTE000123	NO	NA	0.00117669	0.16148	0.992931	1	0.0110034	0.267636	1	1		ASTE000123	NO	NA	0.0287203	0.34493	0.999924	1	0.0539922	0.403903	1	1
ASTE000124	NO	NA	0.765977	0.16476	1	1	0.973372	0.271329	1	1		ASTE000124	YES	4.65436	0.000642135	1.10282e-05	0.590507	0.354012	0.00325508	0.00165821	1	0.681964
ASTE000125	YES	15.6011	0.00602273	0.0333377	0.36676	0.103285	0.0305511	0.0928569	1	0.475991		ASTE000125	NO	NA	0.0129473	0.10489	0.890526	0.239881	0.0283257	0.154438	1	0.520206
ASTE000126	NO	NA	0.709015	0.29969	0.882588	0.857464	0.973372	0.40962	1	1		ASTE000126	NO	NA	0.882145	0.823562	1	1	0.958063	0.843343	1	1
ASTE000127	NO	NA	0.709015	0.515345	0.989591	1	0.973372	0.601597	1	1		ASTE000127	NO	NA	0.924407	0.775248	1	1	0.975421	0.800276	1	1
ASTE000128	NO	NA	0.852565	0.476231	1	1	0.973372	0.569026	1	1		ASTE000128	NO	NA	0.881597	0.96762	1	1	0.958063	0.972318	1	1
ASTE000129	NO	NA	0.106845	0.235207	0.904879	0.354012	0.24435	0.346554	1	1		ASTE000129	YES	5.30467	0.0167575	0.0226383	0.925881	1	0.0351226	0.04823	1	1
ASTE000130	NO	NA	0.366264	0.260968	0.999485	1	0.616196	0.371324	1	1		ASTE000130	YES	7.94945	0.000670054	0.00792031	0.324772	0.0655326	0.0033719	0.0234783	1	0.215657
ASTE000131	YES	16.4438	0.000743869	0.00165119	0.0606107	0.00215505	0.00864909	0.0140685	1	0.0574495		ASTE000131	YES	14.1334	0.000388404	0.00160891	0.357753	0.00132851	0.002412	0.00924029	1	0.0247099
ASTE000132	YES	16.0864	4.0625e-06	2.69709e-06	0.00286778	3.23063e-05	0.000758089	0.000594243	1	0.0126808		ASTE000132	YES	14.9185	0.000591937	0.00196762	0.102975	0.000570004	0.00309084	0.0102318	0.913853	0.0163024
ASTE000133	YES	2.25002	5.32362e-05	2.86382e-05	0.133375	0.0144838	0.00213035	0.00149966	1	0.150565		ASTE000133	YES	2.90869	0.0107453	0.00208973	0.370236	0.058275	0.0246105	0.0105769	1	0.199502
ASTE000134	NO	NA	0.307102	0.159739	0.834653	1	0.540049	0.26585	1	1		ASTE000134	NO	NA	0.672848	0.0600573	0.965454	1	0.786832	0.0998148	1	1
ASTE000135	NO	NA	0.529879	0.0525129	0.864429	0.467656	0.808154	0.125237	1	1		ASTE000135	NO	NA	0.874203	0.749353	1	1	0.95498	0.776644	1	1
ASTE000136	NO	NA	0.975393	0.31478	0.999876	1	1	0.424059	1	1		ASTE000136	NO	NA	0.97242	0.512252	1	1	1	0.559862	1	1
ASTE000137	NO	NA	0.592113	0.0983883	0.999996	1	0.869	0.191543	1	1		ASTE000137	NO	NA	0.491187	0.0566149	0.999987	1	0.60088	0.0955585	1	1
ASTE000138	NO	NA	0.418132	0.145205	1	1	0.679748	0.249151	1	1		ASTE000138	YES	4.71223	0.002762	0.00607255	0.969266	0.559509	0.00882399	0.0198233	1	0.955
ASTE000139	YES	14.9473	0.00369665	0.0236813	0.542414	0.073586	0.0221662	0.0742841	1	0.383004		ASTE000139	NO	NA	0.896898	0.365305	0.999998	1	0.964606	0.423535	1	1
ASTE000140	YES	16.0666	2.88888e-05	9.89256e-05	0.146725	0.00183768	0.00157689	0.00273318	1	0.053092		ASTE000140	YES	14.6013	0.00254954	0.0490987	0.830516	0.082509	0.00829061	0.0857085	1	0.251324
ASTE000142	YES	15.5545	0.00151601	0.00809427	0.397634	0.0458769	0.0129735	0.0369816	1	0.288358		ASTE000142	NO	NA	0.00419638	0.0970052	0.991123	0.610862	0.0119359	0.145119	1	1
ASTE000143	NO	NA	0.6956	0.210209	0.998506	0.72548	0.96975	0.321961	1	1		ASTE000143	YES	5.04683	0.00117738	0.00336314	0.247088	0.0874448	0.00485056	0.0137312	1	0.2648
ASTE000144	NO	NA	0.0944262	0.0104265	0.867077	0.216927	0.221711	0.0435223	1	0.754671		ASTE000144	NO	NA	0.0209956	0.548711	0.998963	1	0.04186	0.593217	1	1
ASTE000145	NO	NA	0.0567913	0.0119277	0.959078	1	0.151237	0.0474898	1	1		ASTE000145	YES	3.41906	0.00259337	0.0111736	0.733331	0.426749	0.00840317	0.0293831	1	0.780728
ASTE000146	NO	NA	0.628218	0.0414785	0.998035	1	0.905191	0.1065	1	1		ASTE000146	YES	4.57772	9.81361e-05	6.81552e-05	0.0990826	0.00399969	0.00120499	0.00266119	0.903057	0.0416545
ASTE000147	YES	15.9956	0.000199846	9.36172e-06	0.0399041	0.00183768	0.00416349	0.000951469	1	0.053092		ASTE000147	YES	15.1157	1.66443e-05	8.3292e-05	0.0112679	0.000400455	0.00049272	0.00280537	0.750691	0.014471
ASTE000148	NO	NA	0.448312	0.159475	0.99996	1	0.713526	0.265581	1	1		ASTE000148	YES	3.69908	0.000522602	0.00015513	0.0618854	0.00721011	0.0029801	0.00342305	0.784962	0.0568764
ASTE000149	NO	NA	0.0540738	0.183239	0.982983	0.535676	0.146309	0.292294	1	1		ASTE000149	NO	NA	0.156201	0.413997	0.999937	0.857464	0.224499	0.468536	1	1
ASTE000151	NO	NA	1	0.453623	0.998849	1	1	0.5493	1	1		ASTE000151	NO	NA	1	0.583002	0.999999	1	1	0.6243	1	1
ASTE000152	NO	NA	0.513097	0.584287	0.987577	1	0.790336	0.660667	1	1		ASTE000152	NO	NA	0.736438	0.728037	1	1	0.847354	0.757656	1	1
ASTE000153	YES	15.6186	5.07709e-06	0.000171449	0.126396	0.00399969	0.000811334	0.00388531	1	0.0784973		ASTE000153	YES	14.5111	1.10112e-07	0.000131978	0.175492	0.000804524	8.73589e-05	0.00324471	1	0.0193613
ASTE000156	YES	1.64116	0.000309003	0.0181321	0.997251	0.930544	0.00536691	0.0621455	1	1		ASTE000156	YES	4.16165	0.000337506	0.00173985	0.256314	0.0279187	0.00227691	0.00960453	1	0.125118
ASTE000157	NO	NA	0.896898	0.486765	0.999394	1	0.973372	0.577894	1	1		ASTE000157	NO	NA	0.0436283	0.052767	0.998796	0.195908	0.0764268	0.0906363	1	0.45124
ASTE000158	NO	NA	0.582791	0.0669182	0.999722	1	0.858425	0.14691	1	1		ASTE000158	YES	6.18868	0.00920521	0.0113474	0.635568	0.559509	0.0216917	0.02968	1	0.955
ASTE000159	NO	NA	0.915702	0.357997	0.994162	1	0.973372	0.464449	1	1		ASTE000159	NO	NA	0.865185	0.356586	1	1	0.949426	0.415202	1	1
ASTE000160	YES	14.4484	4.50991e-05	0.00167814	0.0431968	0.000952852	0.00213035	0.0142322	1	0.0401715		ASTE000160	YES	14.4495	0.000667849	0.00416582	0.419451	0.0406133	0.0033719	0.0156353	1	0.158757
ASTE000162	YES	15.9573	0.00284894	3.41941e-06	0.0283677	0.00464696	0.0189204	0.000608173	1	0.0838293		ASTE000162	YES	15.1354	2.97558e-07	9.31266e-06	0.00087487	5.98858e-05	9.07964e-05	0.00163746	0.750691	0.00946783
ASTE000163	NO	NA	0.996799	0.4385	0.999782	1	1	0.536253	1	1		ASTE000163	NO	NA	0.710956	0.170108	0.979206	1	0.822524	0.226367	1	1
ASTE000164	YES	2.79571	0.000347381	0.00374107	0.257021	0.073586	0.00550955	0.0232576	1	0.383004		ASTE000164	YES	4.52597	0.000352847	0.000359601	0.043911	0.00252242	0.00227691	0.00465547	0.764382	0.0332709
ASTE000165	NO	NA	0.222727	0.0661301	0.840989	0.610862	0.422973	0.145658	1	1		ASTE000165	YES	5.26868	3.01448e-05	0.0122594	0.24428	0.0144838	0.000667463	0.0313804	1	0.0847656
ASTE000166	NO	NA	0.831086	0.508766	0.827073	0.337915	0.973372	0.596178	1	0.994437		ASTE000166	NO	NA	0.192704	0.0750038	0.99958	1	0.267702	0.118645	1	1
ASTE000167	YES	4.20337	0.0060856	0.0162548	0.99563	1	0.0305973	0.0579117	1	1		ASTE000167	YES	3.81416	0.000176424	0.00840147	0.836368	0.128563	0.00162203	0.0244728	1	0.338209
ASTE000168	NO	NA	0.998895	0.0436588	0.985937	1	1	0.110364	1	1		ASTE000168	NO	NA	0.913905	0.354452	0.997964	1	0.970339	0.413225	1	1
ASTE000169	YES	3.41465	3.38921e-05	0.00335936	0.0805509	0.00132851	0.00164168	0.0220911	1	0.0461051		ASTE000169	NO	NA	0.0563269	0.0140168	0.401446	0.159138	0.0945258	0.0344533	1	0.390992
ASTE000170	NO	NA	0.31807	0.0755769	0.980025	1	0.555343	0.159876	1	1		ASTE000170	NO	NA	0.164851	0.0167945	0.98286	1	0.234739	0.038959	1	1
ASTE000171	NO	NA	0.813034	0.384136	0.945311	0.610862	0.973372	0.488179	1	1		ASTE000171	YES	1.84799	0.000884864	0.02664	0.301437	0.058275	0.0040779	0.0544305	1	0.199502
ASTE000172	NO	NA	0.0283993	0.0539633	0.999966	1	0.0910105	0.127282	1	1		ASTE000172	YES	6.01505	0.00322854	0.0364441	0.487621	0.103285	0.00992329	0.0687053	1	0.292462
ASTE000173	NO	NA	0.569063	0.0940875	0.982921	0.559509	0.842354	0.185679	1	1		ASTE000173	NO	NA	0.0903131	0.145515	0.976548	1	0.140788	0.200459	1	1
ASTE000174	NO	NA	0.893883	0.62014	0.980319	0.666112	0.973372	0.690845	1	1		ASTE000174	YES	3.60712	0.00254954	0.00793601	0.0222074	0.00294686	0.00829061	0.0235127	0.750691	0.0364214
ASTE000175	NO	NA	0.761802	0.434364	0.997552	1	0.973372	0.532453	1	1		ASTE000175	NO	NA	0.882145	0.473727	1	1	0.958063	0.523979	1	1
ASTE000176	NO	NA	0.567212	0.230628	0.891005	0.511843	0.842354	0.342051	1	1		ASTE000176	YES	3.33713	0.000316594	0.00159767	0.291007	0.0189229	0.00226939	0.00920734	1	0.0999997
ASTE000178	NO	NA	0.0226858	0.0946775	0.989948	0.857464	0.0776874	0.186294	1	1		ASTE000178	YES	15.3567	0.0232117	0.0455973	0.577601	0.447203	0.0457046	0.0808929	1	0.814221
ASTE000179	YES	13.7374	0.0063516	0.00379783	0.449013	0.082509	0.0314486	0.0234816	1	0.411388		ASTE000179	NO	NA	0.0291602	0.130911	0.995529	0.195908	0.0546567	0.184175	1	0.45124
ASTE000180	NO	NA	0.879025	0.715401	1	1	0.973372	0.770864	1	1		ASTE000180	NO	NA	0.438225	0.151738	1	1	0.544533	0.207301	1	1
ASTE000181	YES	14.6336	0.000908027	0.00786717	0.576786	0.073586	0.00956158	0.0363737	1	0.383004		ASTE000181	NO	NA	0.56116	0.464157	1	1	0.67338	0.515464	1	1
ASTE000182	NO	NA	0.861027	0.707163	1	1	0.973372	0.764085	1	1		ASTE000182	NO	NA	0.360464	0.623758	1	1	0.458095	0.662212	1	1
ASTE000183	NO	NA	0.344501	0.00514979	0.655996	0.128563	0.588188	0.0283874	1	0.544431		ASTE000183	NO	NA	0.366642	0.208459	0.999715	1	0.465531	0.266433	1	1
ASTE000184	NO	NA	0.764846	0.741685	0.99954	0.72548	0.973372	0.79303	1	1		ASTE000184	NO	NA	0.212531	0.334728	1	1	0.290809	0.394268	1	1
ASTE000185	YES	16.0438	0.00561455	0.00171582	0.0584926	0.0406133	0.0294912	0.0144574	1	0.268001		ASTE000185	YES	14.1882	0.000337506	0.00750155	0.471415	0.00294686	0.00227691	0.0226728	1	0.0364214
ASTE000187	YES	25.0151	0.00354572	0.0199973	0.297537	0.0923805	0.0218877	0.0665777	1	0.442952		ASTE000187	YES	0.533151	8.56039e-06	0.000828939	0.055309	0.00343631	0.000377114	0.00667313	0.766368	0.0384239
ASTE000188	NO	NA	0.0727789	0.0685841	0.995091	1	0.183405	0.149564	1	1		ASTE000188	NO	NA	0.22888	0.290132	0.999975	1	0.309901	0.349998	1	1
ASTE000189	NO	NA	0.019325	0.0331649	0.597518	0.031683	0.069079	0.0925737	1	0.230741		ASTE000189	NO	NA	0.0918773	0.46669	1	1	0.142972	0.517619	1	1
ASTE000190	NO	NA	0.526323	0.0748333	0.999995	1	0.805151	0.159023	1	1		ASTE000190	NO	NA	0.249306	0.0218365	0.984148	0.823326	0.333512	0.0471303	1	1
ASTE000191	NO	NA	0.797342	0.119193	0.902704	0.585185	0.973372	0.218055	1	1		ASTE000191	NO	NA	0.0449377	0.058902	0.780781	0.38893	0.078479	0.09834	1	0.729236
ASTE000192	NO	NA	0.692715	0.144572	0.999155	1	0.967387	0.248365	1	1		ASTE000192	YES	7.06863	0.0130454	0.000232916	0.886706	1	0.0285075	0.00400495	1	1
ASTE000193	YES	26.2858	0.0323049	0.00735051	0.888951	1	0.100253	0.0348551	1	1		ASTE000193	YES	4.40543	1.37851e-05	1.45154e-07	0.101868	0.0118267	0.00049272	0.000413072	0.908508	0.0769278
ASTE000194	YES	16.0561	0.00232539	0.0352188	0.624573	0.00831782	0.0169384	0.0961294	1	0.114212		ASTE000194	YES	16.5888	0.00125504	0.00462246	0.165738	0.000952852	0.00509308	0.0167184	1	0.0206204
ASTE000195	NO	NA	0.851672	0.768344	1	1	0.973372	0.815256	1	1		ASTE000195	YES	6.05652	0.00245177	0.00554606	0.182324	0.0458769	0.00812003	0.0186931	1	0.171162
ASTE000196	NO	NA	0.912866	0.388912	0.969904	1	0.973372	0.492216	1	1		ASTE000196	NO	NA	0.0898754	0.0571743	0.998007	0.789188	0.14024	0.0962317	1	1
ASTE000197	NO	NA	0.886686	0.409	1	1	0.973372	0.510224	1	1		ASTE000197	YES	5.08523	0.000352847	0.012218	0.470177	0.143134	0.00227691	0.0313215	1	0.363927
ASTE000198	NO	NA	0.0850383	0.00878826	0.706179	0.073586	0.205431	0.0390921	1	0.383004		ASTE000198	NO	NA	0.0384088	0.123772	0.99443	1	0.0690364	0.176068	1	1
ASTE000199	NO	NA	0.0393109	0.213496	0.95771	1	0.11647	0.325444	1	1		ASTE000199	YES	18.7595	0.0030428	0.0155083	0.598064	0.610862	0.00951021	0.0368311	1	1
ASTE000202	YES	5.89539	0.00366707	0.0154385	0.996253	1	0.0220392	0.0560564	1	1		ASTE000202	YES	5.54063	7.91214e-05	0.00575145	0.390108	0.103285	0.00104604	0.0191837	1	0.292462
ASTE000203	NO	NA	0.82807	0.159748	0.999958	1	0.973372	0.26585	1	1		ASTE000203	NO	NA	0.520335	0.203414	0.999998	0.930544	0.632256	0.261103	1	1
ASTE000204	NO	NA	0.0681584	0.248395	1	1	0.173797	0.358773	1	1		ASTE000204	NO	NA	0.438649	0.226087	0.995194	1	0.544533	0.284874	1	1
ASTE000205	NO	NA	0.802691	0.142609	1	1	0.973372	0.246075	1	1		ASTE000205	YES	3.46072	0.000614216	0.012708	0.747216	0.0358989	0.00316568	0.0321957	1	0.146728
ASTE000206	NO	NA	0.899775	0.127311	0.986839	1	0.973372	0.227862	1	1		ASTE000206	NO	NA	0.369451	0.189006	1	1	0.468627	0.246219	1	1
ASTE000207	NO	NA	0.999641	0.878114	1	1	1	0.903269	1	1		ASTE000207	NO	NA	0.999783	0.355027	1	1	1	0.413684	1	1
ASTE000208	YES	1.47919	0.00733413	0.00333147	0.33039	0.195908	0.0349015	0.0219968	1	0.704812		ASTE000208	YES	3.96473	0.0002051	0.00346337	0.0928612	0.0165688	0.00162203	0.0139552	0.88561	0.0920011
ASTE000209	NO	NA	0.297425	0.683716	1	1	0.525712	0.744475	1	1		ASTE000209	NO	NA	0.110844	0.194305	0.999983	0.72548	0.16803	0.251652	1	1
ASTE000210	NO	NA	0.99916	0.229037	0.831527	0.585185	1	0.340579	1	1		ASTE000210	NO	NA	0.968619	0.420492	0.999865	1	1	0.474747	1	1
ASTE000211	NO	NA	0.545125	0.0862449	0.852908	0.857464	0.820354	0.174933	1	1		ASTE000211	NO	NA	0.284681	0.468586	1	1	0.373118	0.519216	1	1
ASTE000212	NO	NA	0.840964	0.686973	0.999997	1	0.973372	0.747235	1	1		ASTE000212	NO	NA	0.907826	0.500812	0.999156	1	0.968754	0.549628	1	1
ASTE000213	NO	NA	0.0510982	0.0598354	0.576096	0.292172	0.140234	0.136576	1	0.899105		ASTE000213	NO	NA	0.0434497	0.212032	0.996194	0.559509	0.0761959	0.270154	1	0.955
ASTE000214	NO	NA	0.994096	0.816868	1	1	1	0.854485	1	1		ASTE000214	NO	NA	0.980921	0.429312	1	1	1	0.482843	1	1
ASTE000215	NO	NA	0.614738	0.0151026	0.842104	0.559509	0.892913	0.0552953	1	1		ASTE000215	NO	NA	0.064174	0.20634	0.999982	1	0.105746	0.264174	1	1
ASTE000216	YES	6.55348	0.00647363	0.00793388	0.93043	0.511843	0.0319139	0.0365983	1	1		ASTE000216	NO	NA	0.00552476	0.0828323	0.99451	1	0.0147834	0.128039	1	1
ASTE000217	NO	NA	0.069003	0.015968	0.864588	0.857464	0.175522	0.0572306	1	1		ASTE000217	YES	5.26257	0.0002051	0.000864068	0.0699921	0.00831782	0.00162203	0.00682321	0.821082	0.0615616
ASTE000218	NO	NA	0.845641	0.36453	0.998225	1	0.973372	0.471153	1	1		ASTE000218	NO	NA	0.899775	0.430522	0.987029	1	0.966086	0.484061	1	1
ASTE000219	NO	NA	0.877728	0.415638	1	1	0.973372	0.516402	1	1		ASTE000219	YES	6.19028	0.00733413	0.000413185	0.447799	0.176688	0.0182161	0.00489925	1	0.418922
ASTE000220	NO	NA	0.330554	0.032233	0.99963	1	0.571158	0.0908864	1	1		ASTE000220	NO	NA	0.00469923	0.0569617	0.467754	0.0517443	0.0129833	0.0959874	1	0.184931
ASTE000221	YES	16.0243	0.00104092	0.0003554	0.0174806	0.0110131	0.0102389	0.00592396	1	0.131407		ASTE000221	YES	16.055	0.000970059	0.00865111	0.319372	0.00721011	0.00426339	0.024899	1	0.0568764
ASTE000222	YES	16.4252	0.000642135	0.000102276	0.119803	0.00294686	0.00780088	0.00279109	1	0.066424		ASTE000222	YES	15.8322	0.00117738	0.00160104	0.052985	0.00464696	0.00485056	0.00921212	0.764382	0.0452492
ASTE000223	YES	15.5053	0.00295201	0.000123551	0.0921804	0.00103955	0.019241	0.0031253	1	0.0427189		ASTE000223	YES	15.0924	0.00248531	0.0592083	0.958558	0.0215766	0.00820485	0.0987499	1	0.108006
ASTE000225	NO	NA	0.75875	0.130978	0.976815	1	0.973372	0.232339	1	1		ASTE000225	NO	NA	0.0539209	0.0191519	0.850912	0.195908	0.0912144	0.0427714	1	0.45124
ASTE000226	YES	16.6189	0.00109271	0.00813994	0.547674	0.292172	0.0104174	0.0371519	1	0.899105		ASTE000226	YES	6.77751	0.000337506	0.00264663	0.260832	0.143134	0.00227691	0.0120275	1	0.363927
ASTE000227	YES	12.0105	0.00301136	0.0367047	0.52336	0.195908	0.0195318	0.0984258	1	0.704812		ASTE000227	YES	6.8325	5.31499e-05	0.00145557	0.277453	0.00294686	0.000871836	0.00872959	1	0.0364214
ASTE000228	NO	NA	0.569402	0.197325	0.998975	1	0.842354	0.308367	1	1		ASTE000228	YES	6.36505	8.59237e-06	0.0027733	0.79103	0.239881	0.000377114	0.0123955	1	0.520206
ASTE000229	YES	4.93075	0.000323048	0.000820591	0.132884	0.0189229	0.00543682	0.0093783	1	0.174554		ASTE000229	YES	3.98602	0.0041331	0.00275509	0.201927	0.0245631	0.0117787	0.0123469	1	0.116259
ASTE000230	NO	NA	0.0367907	0.0491723	0.354239	0.103285	0.11141	0.119721	1	0.475991		ASTE000230	YES	1.45184	0.000316594	0.00548059	0.134512	0.0215766	0.00226939	0.0185578	0.97384	0.108006
ASTE000231	NO	NA	0.948129	0.979473	1	1	0.983734	0.983968	1	1		ASTE000231	NO	NA	0.926516	0.668479	1	1	0.976582	0.703913	1	1
ASTE000232	NO	NA	0.907995	0.437222	0.795862	0.321817	0.973372	0.535253	1	0.954466		ASTE000232	YES	8.57388	0.00758862	0.0337794	0.59313	0.239881	0.0187663	0.0647434	1	0.520206
ASTE000233	NO	NA	0.373528	0.0451118	0.999724	1	0.62399	0.112888	1	1		ASTE000233	YES	4.43501	0.00392881	0.00393117	0.33065	0.0279187	0.0112962	0.0151535	1	0.125118
ASTE000234	NO	NA	0.180871	0.0115696	0.961648	0.239881	0.361329	0.0465942	1	0.800282		ASTE000234	YES	16.1084	0.00885692	0.00699716	0.36219	0.115314	0.0210477	0.0216964	1	0.314626
ASTE000235	YES	1.5254	0.00425418	0.00438987	0.110496	0.0215766	0.024032	0.0256256	1	0.186631		ASTE000235	YES	3.18657	0.00853711	0.0119596	0.236292	0.151136	0.0205277	0.030821	1	0.381459
ASTE000236	NO	NA	0.903909	0.0871293	0.99021	1	0.973372	0.176068	1	1		ASTE000236	YES	4.62629	0.0223842	0.0153876	0.890976	0.823326	0.0443284	0.0366591	1	1
ASTE000237	NO	NA	0.515352	0.404148	0.999913	0.823326	0.792844	0.505819	1	1		ASTE000237	YES	16.4422	0.00423829	0.00632895	0.0810702	0.00581415	0.0119832	0.0204257	0.849243	0.0522356
ASTE000238	YES	16.239	0.00670822	0.00952455	0.70995	0.0382561	0.0328712	0.0410363	1	0.262648		ASTE000238	NO	NA	0.00619335	0.247679	0.998647	0.535676	0.0159016	0.307384	1	0.932497
ASTE000239	NO	NA	0.895585	0.553966	1	1	0.973372	0.634131	1	1		ASTE000239	NO	NA	0.0336509	0.261497	1	1	0.0616825	0.32095	1	1
ASTE000240	YES	17.7778	9.81171e-05	1.19086e-06	0.0234808	8.12171e-05	0.00298685	0.000581203	1	0.0188115		ASTE000240	YES	15.9659	9.80912e-05	0.000164459	0.0036731	0.000334569	0.00120499	0.00348312	0.750691	0.0131779
ASTE000241	NO	NA	0.37233	0.0738823	1	1	0.622171	0.157837	1	1		ASTE000241	YES	3.51875	0.0112338	0.00011259	0.687673	0.321817	0.0254526	0.00302233	1	0.635648
ASTE000242	NO	NA	0.842193	0.897132	0.999974	1	0.973372	0.918765	1	1		ASTE000242	NO	NA	0.84187	0.592223	0.999999	1	0.933975	0.632864	1	1
ASTE000243	YES	16.4779	0.003865	0.000333034	0.118713	0.00399969	0.0226546	0.00570064	1	0.0784973		ASTE000243	YES	15.5061	0.000566201	0.0154152	0.339225	0.00156402	0.00308229	0.0366883	1	0.0266515
ASTE000245	NO	NA	0.70766	0.0180446	0.736959	0.292172	0.973372	0.0619427	1	0.899105		ASTE000245	YES	5.48359	0.000121065	0.00029089	0.0200982	0.000952852	0.00123595	0.00433412	0.750691	0.0206204
ASTE000246	NO	NA	0.756868	0.3114	1	1	0.973372	0.420533	1	1		ASTE000246	NO	NA	0.23185	0.0492885	1	1	0.313252	0.0859453	1	1
ASTE000247	NO	NA	0.228133	0.171723	0.932844	0.206418	0.431511	0.279606	1	0.739816		ASTE000247	NO	NA	0.281701	0.681345	0.999994	1	0.369765	0.715409	1	1
ASTE000248	NO	NA	0.999998	0.80434	1	1	1	0.844086	1	1		ASTE000248	NO	NA	1	0.086869	0.934317	1	1	0.13314	1	1
ASTE000250	YES	4.77226	0.00117669	0.00857692	0.551339	0.176688	0.0110034	0.0385741	1	0.665975		ASTE000250	YES	3.64353	0.000352847	0.00326505	0.0813836	0.0406133	0.00227691	0.0135002	0.849243	0.158757
ASTE000251	NO	NA	0.030856	0.0370774	0.477475	0.1093	0.0965725	0.0989411	1	0.500265		ASTE000251	YES	14.5965	0.00109271	0.0345401	0.646094	0.0189229	0.00457966	0.0660014	1	0.0999997
ASTE000252	NO	NA	0.211773	0.0108803	0.908934	0.264912	0.409086	0.0448733	1	0.850873		ASTE000252	YES	17.505	0.000168434	0.0170017	0.790226	0.128563	0.00161932	0.0392956	1	0.338209
ASTE000253	NO	NA	0.111356	0.0381839	0.771398	0.72548	0.251851	0.10084	1	1		ASTE000253	YES	4.41629	0.000368189	0.00285689	0.120447	0.0110131	0.00230787	0.0125332	0.937335	0.0722549
ASTE000254	YES	19.4756	0.0218456	0.00331502	0.492601	0.176688	0.075377	0.0219644	1	0.665975		ASTE000254	NO	NA	0.655657	0.306263	1	1	0.769893	0.36585	1	1
ASTE000255	NO	NA	0.205412	0.0175659	0.933252	1	0.399556	0.0610289	1	1		ASTE000255	YES	10.3872	0.0046748	0.0255426	0.971485	0.857464	0.0129473	0.052835	1	1
ASTE000256	NO	NA	0.230643	0.0839448	0.854072	0.354012	0.43406	0.171772	1	1		ASTE000256	NO	NA	0.0158215	0.223759	0.908685	0.264912	0.0334627	0.282476	1	0.558321
ASTE000257	NO	NA	0.707878	0.290246	0.999688	1	0.973372	0.400192	1	1		ASTE000257	NO	NA	0.901808	0.535382	1	1	0.966258	0.580737	1	1
ASTE000258	NO	NA	0.894746	0.611425	1	1	0.973372	0.684553	1	1		ASTE000258	NO	NA	0.842982	0.920037	1	1	0.933975	0.929757	1	1
ASTE000259	NO	NA	0.0510982	0.107599	0.999859	1	0.140234	0.20359	1	1		ASTE000259	YES	5.91055	0.000540464	0.0126329	0.504605	0.073586	0.00305011	0.032034	1	0.232288
ASTE000260	YES	16.9612	0.00232539	0.000212917	0.116469	0.0102962	0.0169384	0.00452626	1	0.129647		ASTE000260	NO	NA	0.0041331	0.0869197	0.757826	0.0923805	0.0117787	0.1332	1	0.271442
ASTE000261	NO	NA	0.247424	0.452592	0.999968	1	0.457139	0.548361	1	1		ASTE000261	NO	NA	0.122707	0.164212	0.990709	1	0.182968	0.220064	1	1
ASTE000262	NO	NA	0.132872	0.186025	0.996264	1	0.285388	0.295414	1	1		ASTE000262	YES	1.55023	0.00340092	0.0184679	0.931023	0.264912	0.0103316	0.0416607	1	0.558321
ASTE000263	NO	NA	0.778666	0.0314854	0.997389	1	0.973372	0.0895549	1	1		ASTE000263	NO	NA	0.939369	0.212063	0.999998	1	0.985515	0.270164	1	1
ASTE000264	YES	3.86489	0.00524991	0.000270073	0.283928	0.073586	0.0280958	0.00517549	1	0.383004		ASTE000264	YES	4.37488	0.000110977	0.000365736	0.0341869	0.00538926	0.00120499	0.00467827	0.753022	0.0488424
ASTE000265	YES	5.42951	0.0038265	0.00118292	0.425784	0.176688	0.0224637	0.011672	1	0.665975		ASTE000265	YES	3.43492	0.00360141	0.00840054	0.481795	0.0655326	0.0107853	0.0244728	1	0.215657
ASTE000266	NO	NA	0.00970381	0.288159	0.987708	0.789188	0.0421597	0.398023	1	1		ASTE000266	NO	NA	0.263477	0.805686	1	1	0.349634	0.827644	1	1
ASTE000267	NO	NA	0.763456	0.829934	1	1	0.973372	0.86441	1	1		ASTE000267	YES	5.00342	0.00242414	0.00103698	0.50715	0.058275	0.00811553	0.0074103	1	0.199502
ASTE000268	NO	NA	0.803746	0.530184	1	1	0.973372	0.614383	1	1		ASTE000268	NO	NA	0.0631415	0.216149	0.99999	1	0.104226	0.274417	1	1
ASTE000269	YES	15.9559	0.00594561	0.00335571	0.149155	0.00215505	0.0303359	0.0220798	1	0.0574495		ASTE000269	NO	NA	0.820824	0.746127	1	1	0.918865	0.773512	1	1
ASTE000270	NO	NA	0.276066	0.0150744	0.983916	1	0.497381	0.0552362	1	1		ASTE000270	YES	2.90375	0.00244365	0.000109649	0.0603979	0.0144838	0.00811553	0.00299725	0.777725	0.0847656
ASTE000271	YES	16.219	0.000175974	4.56068e-05	0.0631246	0.000677892	0.00410752	0.00191566	1	0.0365708		ASTE000271	YES	15.5215	0.00894258	0.00295671	0.539027	0.058275	0.0212025	0.0127795	1	0.199502
ASTE000272	YES	15.6152	0.0002831	2.2529e-05	0.00486498	0.00010854	0.00533532	0.00137138	1	0.0194692		ASTE000272	YES	14.4421	0.000116021	0.000545049	0.0980082	0.000334569	0.00120499	0.00558182	0.902128	0.0131779
ASTE000273	NO	NA	0.924692	0.451081	0.999989	1	0.973758	0.547288	1	1		ASTE000273	NO	NA	0.0534508	0.0155685	0.915883	0.559509	0.0905734	0.0369123	1	0.955
ASTE000274	NO	NA	0.231498	0.205504	0.897147	0.354012	0.434986	0.31756	1	1		ASTE000274	YES	2.97277	0.013863	0.00416509	0.329915	0.0923805	0.0298925	0.0156353	1	0.271442
ASTE000275	NO	NA	0.035413	0.0511967	0.987553	0.930544	0.108275	0.122922	1	1		ASTE000275	YES	6.15211	0.000591937	0.00546776	0.49841	0.128563	0.00309084	0.0185427	1	0.338209
ASTE000276	YES	2.32134	0.0397841	0.00633428	0.930828	1	0.117383	0.0317827	1	1		ASTE000276	YES	5.21945	8.21879e-06	9.12167e-05	0.0203836	0.000570004	0.000377114	0.00286007	0.750691	0.0163024
ASTE000277	NO	NA	0.902253	0.39637	0.999983	1	0.973372	0.498936	1	1		ASTE000277	YES	10.2551	0.00109659	0.0058438	0.545598	0.0279187	0.00459083	0.0193428	1	0.125118
ASTE000278	NO	NA	0.0344371	0.0944	0.934645	0.306994	0.105745	0.186006	1	0.93737		ASTE000278	NO	NA	0.00594561	0.112785	0.957399	0.121938	0.0154377	0.163796	1	0.330246
ASTE000279	NO	NA	0.342768	0.0626459	0.996369	0.638487	0.585806	0.140929	1	1		ASTE000279	YES	15.2767	0.0144406	0.0095577	0.508797	0.097833	0.0309329	0.0264452	1	0.285767
ASTE000280	NO	NA	0.0513878	0.00377127	0.610309	0.447203	0.140646	0.0233433	1	1		ASTE000280	NO	NA	0.272673	0.0181952	0.607617	0.239881	0.360074	0.0412007	1	0.520206
ASTE000281	YES	15.7146	1.66443e-05	2.20387e-05	0.0238715	0.000131699	0.00118607	0.0013707	1	0.0194692		ASTE000281	YES	14.6109	8.21879e-06	0.000423914	0.0818679	0.00156402	0.000377114	0.00494915	0.849243	0.0266515
ASTE000282	YES	15.9814	0.00376511	0.00693585	0.0615432	0.00538926	0.0223101	0.0336534	1	0.0898184		ASTE000282	NO	NA	0.569259	0.234059	0.971566	1	0.679534	0.293263	1	1
ASTE000283	YES	15.0786	0.00151601	0.00201278	0.174896	0.0144838	0.0129735	0.0159439	1	0.150565		ASTE000283	YES	14.6096	0.00155536	0.0415899	0.635374	0.0406133	0.00583928	0.0757711	1	0.158757
ASTE000284	NO	NA	0.62593	0.142013	0.672559	0.239881	0.903457	0.24542	1	0.800282		ASTE000284	NO	NA	0.884012	0.983407	0.995562	0.930544	0.95881	0.985745	1	1
ASTE000285	YES	16.3213	0.00104092	0.00102434	0.00996908	0.000175979	0.0102389	0.010668	1	0.0204826		ASTE000285	YES	15.5647	5.25356e-05	0.000721447	0.0329001	0.000677892	0.000871836	0.00623501	0.752304	0.0178621
ASTE000286	NO	NA	0.19042	0.0131304	0.973974	1	0.375853	0.0506536	1	1		ASTE000286	YES	2.88934	0.000642135	0.000125923	0.172956	0.0458769	0.00325508	0.00317919	1	0.171162
ASTE000287	YES	16.2898	0.00350763	0.00189489	0.285498	0.0458769	0.0218182	0.0153302	1	0.288358		ASTE000287	YES	12.3297	0.0308327	0.0146113	0.953836	0.857464	0.0572729	0.03544	1	1
ASTE000288	NO	NA	0.631527	0.032525	0.798319	0.511843	0.908004	0.0913251	1	1		ASTE000288	NO	NA	0.204505	0.0475718	0.999368	1	0.281519	0.0836308	1	1
ASTE000292	NO	NA	0.222727	0.103111	0.916367	0.610862	0.422973	0.197694	1	1		ASTE000292	NO	NA	0.920871	0.108211	0.999916	1	0.972743	0.158509	1	1
ASTE000294	YES	17.6696	0.00189501	0.000526437	0.298743	0.082509	0.0146375	0.00728795	1	0.411388		ASTE000294	YES	16.0922	0.000322603	0.0162091	0.203752	0.00294686	0.00227691	0.0379655	1	0.0364214
ASTE000295	YES	15.5162	0.00252337	0.00311024	0.613277	0.0215766	0.0173661	0.0210612	1	0.186631		ASTE000295	NO	NA	0.0082662	0.0927299	0.84149	1	0.020067	0.140055	1	1
ASTE000296	NO	NA	0.130354	0.183367	0.986739	0.666112	0.281453	0.292457	1	1		ASTE000296	YES	4.96347	3.88743e-08	0.000276468	0.00917323	0.000131699	4.91674e-05	0.00429012	0.750691	0.00979821
ASTE000297	NO	NA	0.849534	0.223558	0.986342	1	0.973372	0.335232	1	1		ASTE000297	YES	5.96066	0.00442256	0.00660497	0.700268	0.186298	0.0123508	0.0209486	1	0.439237
ASTE000298	NO	NA	0.397383	0.478334	0.991964	0.666112	0.656328	0.570342	1	1		ASTE000298	NO	NA	0.317159	0.259257	0.986889	0.38893	0.410486	0.318593	1	0.729236
ASTE000299	NO	NA	0.933924	0.217714	0.995533	1	0.977145	0.329848	1	1		ASTE000299	NO	NA	0.122636	0.326569	0.999999	1	0.182957	0.386618	1	1
ASTE000300	NO	NA	0.179751	0.24601	0.999832	1	0.359829	0.356504	1	1		ASTE000300	NO	NA	0.445454	0.578128	0.999841	1	0.551272	0.620131	1	1
ASTE000301	YES	9.36156	0.00181605	0.0132072	0.981081	0.321817	0.014306	0.0508067	1	0.954466		ASTE000301	NO	NA	0.036496	0.167802	0.998051	0.930544	0.0661835	0.223926	1	1
ASTE000302	NO	NA	0.209212	0.108042	0.998621	1	0.404942	0.204056	1	1		ASTE000302	YES	8.20764	0.0097202	0.00679023	0.991083	0.264912	0.0225392	0.0213424	1	0.558321
ASTE000304	NO	NA	0.622717	0.36113	1	1	0.900227	0.467891	1	1		ASTE000304	NO	NA	0.646168	0.150486	0.999971	1	0.760935	0.206135	1	1
ASTE000305	NO	NA	0.233206	0.0583368	0.997253	0.186298	0.437689	0.134101	1	0.69666		ASTE000305	NO	NA	0.0425191	0.0261727	0.295279	0.0780475	0.0748292	0.0537477	1	0.245012
ASTE000306	NO	NA	0.13146	0.137677	0.998745	0.216927	0.282876	0.23996	1	0.754671		ASTE000306	NO	NA	0.994857	0.161602	0.999957	1	1	0.217579	1	1
ASTE000307	YES	0.50339	0.00360141	0.00736682	0.797436	0.239881	0.0220392	0.0348966	1	0.800282		ASTE000307	NO	NA	0.107027	0.0153336	0.939545	0.321817	0.162961	0.0365837	1	0.635648
ASTE000308	NO	NA	0.785337	0.543874	0.999965	1	0.973372	0.625466	1	1		ASTE000308	YES	23.5824	0.000450007	0.00612107	0.599907	0.00623904	0.00275548	0.0199453	1	0.0526457
ASTE000310	NO	NA	0.348791	0.474391	1	1	0.592846	0.567486	1	1		ASTE000310	NO	NA	0.474671	0.0437938	0.881005	0.467656	0.583244	0.0788399	1	0.835556
ASTE000311	NO	NA	0.856833	0.419662	1	1	0.973372	0.51941	1	1		ASTE000311	NO	NA	0.244141	0.00299728	0.958669	1	0.327873	0.0128462	1	1
ASTE000312	NO	NA	0.264439	0.392177	0.999947	1	0.481464	0.495302	1	1		ASTE000312	NO	NA	0.555166	0.262734	0.999336	0.321817	0.667948	0.322239	1	0.635648
ASTE000314	NO	NA	0.337165	0.0964307	0.999992	1	0.578876	0.188506	1	1		ASTE000314	YES	7.31155	0.000352847	0.0105717	0.544906	0.176688	0.00227691	0.0283815	1	0.418922
ASTE000315	YES	16.8364	0.000495913	0.00242763	0.952265	0.930544	0.00696051	0.0180495	1	1		ASTE000315	NO	NA	0.0408755	0.0627363	0.999957	1	0.0724857	0.103272	1	1
ASTE000317	NO	NA	0.448312	0.0363301	0.998589	1	0.713526	0.0980207	1	1		ASTE000317	YES	5.14647	0.00148774	0.00147199	0.0952559	0.00343631	0.00577589	0.00879562	0.896698	0.0384239
ASTE000318	NO	NA	0.0131716	0.0413027	0.995154	0.103285	0.0526802	0.106119	1	0.475991		ASTE000318	YES	6.14248	0.000970059	0.0192662	0.427221	0.115314	0.00426339	0.0429424	1	0.314626
ASTE000319	NO	NA	0.97242	0.232368	0.999998	1	1	0.343867	1	1		ASTE000319	NO	NA	0.554177	0.928432	1	1	0.66704	0.936827	1	1
ASTE000321	NO	NA	0.100762	0.0686144	0.999713	1	0.233124	0.149567	1	1		ASTE000321	YES	6.16524	0.00594561	0.00475519	0.767897	0.143134	0.0154377	0.0170054	1	0.363927
ASTE000322	NO	NA	0.0236017	0.0131443	0.666412	0.176688	0.0802922	0.0506536	1	0.665975		ASTE000322	YES	3.90258	0.00154701	0.00344969	0.10514	0.0406133	0.00583928	0.0139233	0.916068	0.158757
ASTE000323	NO	NA	0.036496	0.219025	0.932053	0.337915	0.110723	0.331053	1	0.994437		ASTE000323	NO	NA	0.159078	0.460913	0.996611	0.337915	0.227628	0.51256	1	0.662844
ASTE000324	NO	NA	0.0825343	0.203216	0.623713	0.0406133	0.200917	0.314936	1	0.268001		ASTE000324	NO	NA	0.0269733	0.0779249	0.999205	0.447203	0.0515943	0.122128	1	0.814221
ASTE000325	NO	NA	0.280868	0.232898	1	1	0.50388	0.3445	1	1		ASTE000325	NO	NA	0.103504	0.0522281	0.948485	0.115314	0.158402	0.0900639	1	0.314626
ASTE000326	NO	NA	0.41736	0.163116	0.999983	1	0.679075	0.269545	1	1		ASTE000326	YES	6.25414	7.84521e-06	0.00193998	0.0574322	0.058275	0.000377114	0.0101437	0.770545	0.199502
ASTE000327	NO	NA	0.100246	0.535835	0.999946	0.930544	0.232119	0.618754	1	1		ASTE000327	NO	NA	0.0186628	0.129207	0.997524	0.666112	0.0381534	0.182296	1	1
ASTE000329	NO	NA	0.909219	0.676464	0.999999	1	0.973372	0.738731	1	1		ASTE000329	NO	NA	0.451395	0.601177	1	1	0.556567	0.640449	1	1
ASTE000330	NO	NA	0.728453	0.83952	0.999598	1	0.973372	0.87213	1	1		ASTE000330	NO	NA	0.917739	0.0378978	0.996651	1	0.971598	0.0707893	1	1
ASTE000331	NO	NA	0.247398	0.202547	0.980021	0.467656	0.457139	0.314224	1	1		ASTE000331	YES	14.7323	0.000591937	0.0013687	0.223511	0.252396	0.00309084	0.00848118	1	0.543414
ASTE000332	YES	17.1217	0.00100144	0.0276583	0.534776	0.0550096	0.010088	0.0825255	1	0.326133		ASTE000332	NO	NA	0.87645	0.202545	0.997972	1	0.955799	0.26031	1	1
ASTE000333	YES	13.234	0.0117222	0.00753303	0.551211	0.073586	0.0486452	0.0354186	1	0.383004		ASTE000333	NO	NA	0.336696	0.382955	1	1	0.432087	0.440276	1	1
ASTE000334	NO	NA	0.209212	0.0303806	0.994504	1	0.404942	0.0875181	1	1		ASTE000334	YES	4.97577	0.000158297	0.000334495	0.428613	0.143134	0.00153223	0.0045246	1	0.363927
ASTE000335	NO	NA	0.120065	0.0705021	0.552844	0.292172	0.264762	0.152659	1	0.899105		ASTE000335	YES	10.6378	0.002762	0.00592147	0.634821	0.176688	0.00882399	0.0194978	1	0.418922
ASTE000336	NO	NA	0.398601	0.192443	0.997296	1	0.657863	0.30244	1	1		ASTE000336	NO	NA	0.207405	0.35214	1	1	0.284547	0.411034	1	1
ASTE000337	NO	NA	0.563401	0.46597	0.999742	1	0.839424	0.559638	1	1		ASTE000337	NO	NA	0.709015	0.445354	1	1	0.821299	0.498031	1	1
ASTE000338	NO	NA	0.895934	0.344231	1	1	0.973372	0.451895	1	1		ASTE000338	NO	NA	0.513199	0.301533	0.999982	1	0.624518	0.361311	1	1
ASTE000339	NO	NA	0.847924	0.342648	0.998382	1	0.973372	0.450611	1	1		ASTE000339	YES	12.38	0.0288812	0.0041373	0.386838	0.559509	0.0542232	0.0155869	1	0.955
ASTE000340	YES	14.563	2.74896e-09	2.42832e-06	0.00906013	1.30123e-06	1.56457e-05	0.000594243	1	0.00493732		ASTE000340	YES	16.2323	0.000321068	0.000564262	0.170135	0.00343631	0.00227691	0.00564411	1	0.0384239
ASTE000341	YES	6.45483	0.00233842	0.00447327	0.843882	0.292172	0.0169384	0.025966	1	0.899105		ASTE000341	YES	4.33692	0.00148774	0.000185111	0.117806	0.0279187	0.00577589	0.00360807	0.933922	0.125118
ASTE000342	YES	10.1451	0.000238918	0.0719988	0.705902	0.0126403	0.00471335	0.154897	1	0.140239		ASTE000342	YES	2.63111	0.00686433	0.00963955	0.192305	0.0655326	0.017264	0.0265747	1	0.215657
ASTE000343	YES	3.6969	0.00566442	0.070155	0.67693	0.031683	0.0296588	0.152109	1	0.230741		ASTE000343	NO	NA	0.245681	0.0440172	0.977157	1	0.329243	0.0790546	1	1
ASTE000344	YES	4.78119	0.000367945	0.00177542	0.306063	0.0189229	0.00551459	0.0146665	1	0.174554		ASTE000344	YES	3.89942	9.17796e-06	9.0435e-05	0.0643752	0.000677892	0.000377114	0.00286007	0.794636	0.0178621
ASTE000345	NO	NA	0.75875	0.114403	0.999992	1	0.973372	0.212545	1	1		ASTE000345	YES	5.56083	0.000121065	0.000570367	0.0160949	0.00831782	0.00123595	0.0056611	0.750691	0.0615616
ASTE000346	NO	NA	0.27197	0.206672	0.999989	1	0.491714	0.318617	1	1		ASTE000346	NO	NA	0.907655	0.499228	0.999679	1	0.968754	0.548312	1	1
ASTE000347	NO	NA	0.0917647	0.0530163	0.656588	0.195908	0.21739	0.125857	1	0.704812		ASTE000347	NO	NA	0.846487	0.540418	1	1	0.936351	0.585697	1	1
ASTE000348	NO	NA	0.0453295	0.0349734	0.9954	0.559509	0.128132	0.095859	1	1		ASTE000348	YES	4.81129	0.000523344	0.000400395	0.363252	0.0110131	0.0029801	0.00489023	1	0.0722549
ASTE000349	NO	NA	0.412346	0.641603	1	1	0.673704	0.709616	1	1		ASTE000349	NO	NA	0.816782	0.394673	1	1	0.915462	0.450698	1	1
ASTE000350	NO	NA	0.842982	0.700001	0.999999	1	0.973372	0.757738	1	1		ASTE000350	NO	NA	0.106292	0.130551	0.999987	0.789188	0.161928	0.183774	1	1
ASTE000351	NO	NA	0.815768	0.550905	1	1	0.973372	0.631515	1	1		ASTE000351	NO	NA	0.0679015	0.0387313	0.999338	0.789188	0.1111	0.0719918	1	1
ASTE000354	NO	NA	0.811666	0.516491	1	1	0.973372	0.602687	1	1		ASTE000354	NO	NA	0.0534783	0.00063102	0.65214	0.321817	0.0905734	0.0059046	1	0.635648
ASTE000355	NO	NA	0.831514	0.0626985	0.999961	1	0.973372	0.140963	1	1		ASTE000355	YES	5.52755	0.00758279	0.00283117	0.904469	0.72548	0.0187663	0.0124863	1	1
ASTE000356	NO	NA	0.079627	0.0354567	0.943903	0.354012	0.195428	0.0965097	1	1		ASTE000356	YES	2.17928	0.00134837	0.000246015	0.113992	0.0126403	0.00535164	0.00406735	0.926096	0.0784969
ASTE000357	YES	5.34828	0.00218215	0.0360977	0.952225	0.857464	0.016161	0.0976382	1	1		ASTE000357	YES	4.27062	0.000490917	0.0176955	0.339084	0.143134	0.00291655	0.0403906	1	0.363927
ASTE000358	NO	NA	0.857644	0.379829	0.904245	0.292172	0.973372	0.484599	1	0.899105		ASTE000358	NO	NA	0.0747347	0.0905429	0.946302	0.72548	0.120309	0.137466	1	1
ASTE000359	NO	NA	0.0178852	0.0135098	0.967904	0.426749	0.0660139	0.0516046	1	1		ASTE000359	YES	2.65421	0.00244471	0.000468487	0.313462	0.082509	0.00811553	0.00523849	1	0.251324
ASTE000360	NO	NA	0.843264	0.17869	0.998445	1	0.973372	0.287862	1	1		ASTE000360	NO	NA	0.380138	0.00632112	0.828774	1	0.481057	0.0204181	1	1
ASTE000361	NO	NA	0.822304	0.170279	0.991495	0.143134	0.973372	0.277891	1	0.580441		ASTE000361	YES	0.314115	0.00629103	0.00408827	0.812396	0.239881	0.0160598	0.0154813	1	0.520206
ASTE000362	YES	3.42649	0.000175974	0.00081469	0.421584	0.0923805	0.00410752	0.0093296	1	0.442952		ASTE000362	YES	6.14266	7.91214e-05	0.000428455	0.0924989	0.00343631	0.00104604	0.00497773	0.885213	0.0384239
ASTE000363	NO	NA	0.445454	0.051042	0.999996	1	0.710467	0.122868	1	1		ASTE000363	NO	NA	0.297072	0.0908436	1	1	0.387262	0.137847	1	1
ASTE000364	NO	NA	0.852565	0.226417	0.925027	0.426749	0.973372	0.338008	1	1		ASTE000364	NO	NA	0.892693	0.0772618	0.915018	0.128563	0.962505	0.12134	1	0.338209
ASTE000365	YES	1.34183	0.000777681	0.000936916	0.338401	0.0458769	0.00879728	0.0102252	1	0.288358		ASTE000365	YES	0.278661	0.0288812	0.00395739	0.785223	0.176688	0.0542232	0.0151878	1	0.418922
ASTE000366	YES	15.0963	0.00573492	0.00278256	0.0572827	0.0165688	0.0297406	0.0196366	1	0.162869		ASTE000366	NO	NA	0.360464	0.0576692	0.999161	1	0.458095	0.0968356	1	1
ASTE000367	NO	NA	0.886936	0.149079	0.999945	1	0.973372	0.253808	1	1		ASTE000367	NO	NA	0.0194404	0.403581	1	0.0655326	0.0391872	0.458708	1	0.215657
ASTE000368	NO	NA	0.90057	0.978515	0.999995	1	0.973372	0.983613	1	1		ASTE000368	YES	6.45382	0.00521835	0.0374101	0.91259	0.559509	0.014106	0.070158	1	0.955
ASTE000369	NO	NA	0.0397841	0.0944676	0.996148	1	0.117383	0.186037	1	1		ASTE000369	YES	23.9133	0.0160872	0.00131233	0.750734	0.216927	0.0339112	0.008323	1	0.485315
ASTE000370	NO	NA	0.530818	0.049851	0.989706	1	0.808154	0.120889	1	1		ASTE000370	NO	NA	0.117375	0.0464271	0.945357	0.321817	0.17652	0.0820493	1	0.635648
ASTE000371	NO	NA	0.19303	0.0606458	0.998041	1	0.379748	0.137901	1	1		ASTE000371	YES	6.11602	1.66443e-05	4.25872e-05	0.233083	0.073586	0.00049272	0.00245331	1	0.232288
ASTE000372	NO	NA	0.0402312	0.0321206	0.812887	0.354012	0.118066	0.0906367	1	1		ASTE000372	NO	NA	0.529879	0.229622	1	1	0.641934	0.288561	1	1
ASTE000373	NO	NA	0.0134867	0.0181576	0.522456	0.195908	0.0533238	0.0621455	1	0.704812		ASTE000373	NO	NA	0.18341	0.0354391	0.991052	1	0.256764	0.0672899	1	1
ASTE000374	NO	NA	0.667972	0.220963	0.975684	1	0.94208	0.33279	1	1		ASTE000374	YES	9.14629	3.24185e-05	0.000132622	0.749863	0.0458769	0.000667463	0.00325139	1	0.171162
ASTE000375	YES	0.867325	0.0125018	0.00162607	0.835238	0.354012	0.0509699	0.013917	1	1		ASTE000375	YES	4.26235	0.000970059	0.000177774	0.0491165	0.00538926	0.00426339	0.00355018	0.764382	0.0488424
ASTE000376	NO	NA	0.367282	0.532726	0.944627	0.638487	0.61627	0.616567	1	1		ASTE000376	NO	NA	0.529879	0.649218	1	1	0.641934	0.686233	1	1
ASTE000377	NO	NA	0.410608	0.317178	0.999946	1	0.672124	0.42651	1	1		ASTE000377	YES	6.09874	0.000591937	0.0116283	0.858763	0.0189229	0.00309084	0.0302272	1	0.0999997
ASTE000378	NO	NA	0.882145	0.625497	0.999881	1	0.973372	0.695315	1	1		ASTE000378	NO	NA	0.0684273	0.141579	0.999995	1	0.111623	0.195986	1	1
ASTE000379	NO	NA	0.0956707	0.233484	0.933456	1	0.224032	0.344976	1	1		ASTE000379	NO	NA	0.036496	0.0313939	0.478328	0.0406133	0.0661835	0.0614543	1	0.158757
ASTE000380	NO	NA	0.746259	0.0890461	0.879165	1	0.973372	0.178108	1	1		ASTE000380	YES	6.05767	0.00155536	4.92028e-05	0.0964782	0.00721011	0.00583928	0.00248573	0.899278	0.0568764
ASTE000381	YES	5.8459	0.00088127	0.0172249	0.74176	0.467656	0.00941924	0.0602624	1	1		ASTE000381	YES	4.71292	0.000591937	0.0117354	0.204687	0.0165688	0.00309084	0.0304363	1	0.0920011
ASTE000382	NO	NA	0.0471427	0.1463	0.828684	0.38893	0.132141	0.25058	1	1		ASTE000382	YES	14.7457	0.0298249	9.63119e-05	0.346511	0.0923805	0.0556552	0.00293604	1	0.271442
ASTE000383	NO	NA	0.792274	0.378841	0.999987	1	0.973372	0.483664	1	1		ASTE000383	NO	NA	0.05494	0.121129	0.998338	1	0.0926354	0.173086	1	1
ASTE000384	NO	NA	0.857809	0.93733	1	1	0.973372	0.951456	1	1		ASTE000384	NO	NA	0.0832191	0.00800848	0.997621	1	0.131512	0.0236474	1	1
ASTE000385	YES	2.40095	0.00181605	0.000829581	0.31257	0.0406133	0.014306	0.00943368	1	0.268001		ASTE000385	YES	6.04843	0.0176702	0.00141599	0.0919185	0.0144838	0.0367714	0.00861491	0.885213	0.0847656
ASTE000386	NO	NA	0.000776808	0.0511707	0.782147	0.103285	0.00879728	0.122911	1	0.475991		ASTE000386	YES	5.81155	0.000179344	0.000227926	0.10682	0.0189229	0.00162203	0.00394954	0.918439	0.0999997
ASTE000387	NO	NA	0.451395	0.213149	0.999303	1	0.714397	0.325151	1	1		ASTE000387	NO	NA	0.280868	0.00471868	0.829122	0.930544	0.369225	0.0169227	1	1
ASTE000388	NO	NA	0.0395553	0.046852	0.979063	0.789188	0.116859	0.115812	1	1		ASTE000388	NO	NA	0.143995	0.250202	0.991932	0.447203	0.209576	0.309604	1	0.814221
ASTE000389	NO	NA	0.272311	0.062295	0.976726	1	0.491862	0.140584	1	1		ASTE000389	YES	9.96871	0.00659374	0.000411902	0.493322	0.159138	0.0166496	0.00489925	1	0.390992
ASTE000390	NO	NA	0.998418	0.0521394	0.614842	0.321817	1	0.12449	1	0.954466		ASTE000390	NO	NA	0.998913	0.358634	1	1	1	0.417203	1	1
ASTE000393	YES	2.78639	0.000184475	0.00647803	0.505315	0.0358989	0.00416349	0.0321954	1	0.249626		ASTE000393	YES	4.7737	0.000368189	0.00151068	0.0743179	0.00343631	0.00230787	0.00893304	0.834355	0.0384239
ASTE000394	NO	NA	1	0.230489	0.997967	1	1	0.341977	1	1		ASTE000394	NO	NA	1	0.0255809	0.858232	0.72548	1	0.0528811	1	1
ASTE000395	NO	NA	0.0436283	0.0212171	0.552444	0.115314	0.124249	0.0692017	1	0.511344		ASTE000395	YES	0.0143024	1.37409e-10	8.93629e-05	0.0103571	0.000334569	1.56413e-06	0.00286007	0.750691	0.0131779
ASTE000396	NO	NA	0.0686176	0.0310533	0.995321	0.354012	0.174711	0.0886629	1	1		ASTE000396	YES	23.8827	0.0450589	0.0206687	0.476901	0.239881	0.0786303	0.0452968	1	0.520206
ASTE000398	NO	NA	0.845641	0.447841	0.971282	1	0.973372	0.54446	1	1		ASTE000398	YES	2.00185	0.00173709	0.00184774	0.770096	0.195908	0.00629324	0.0098983	1	0.45124
ASTE000399	NO	NA	0.0416096	0.0479326	0.908879	0.0488106	0.120704	0.117539	1	0.304946		ASTE000399	NO	NA	0.637281	0.0620277	0.985644	1	0.75095	0.102372	1	1
ASTE000400	NO	NA	0.455026	0.371515	0.998077	0.128563	0.719384	0.477524	1	0.544431		ASTE000400	NO	NA	0.0417032	0.0672766	0.774753	0.337915	0.0736894	0.109012	1	0.662844
ASTE000403	NO	NA	0.0437198	0.0251724	0.997272	0.38893	0.124416	0.0774424	1	1		ASTE000403	NO	NA	0.80771	0.350333	0.996687	1	0.909338	0.409262	1	1
ASTE000404	NO	NA	0.99565	0.314357	0.999999	1	1	0.423721	1	1		ASTE000404	NO	NA	0.978781	0.372661	0.999898	1	1	0.430442	1	1
ASTE000405	NO	NA	0.714238	0.43656	1	1	0.973372	0.534654	1	1		ASTE000405	NO	NA	0.190111	0.496274	0.999999	0.789188	0.264713	0.54549	1	1
ASTE000406	YES	17.0464	0.00156641	0.0010725	0.0282577	0.000952852	0.0129735	0.0109423	1	0.0401715		ASTE000406	YES	15.8902	0.00295201	0.0255271	0.777709	0.103285	0.00928766	0.0528222	1	0.292462
ASTE000407	NO	NA	0.0465055	0.0196178	0.981073	1	0.13113	0.0656792	1	1		ASTE000407	YES	5.00905	0.00413593	0.000903773	0.115077	0.0165688	0.0117787	0.00695582	0.927662	0.0920011
ASTE000408	YES	5.10015	0.00246351	0.0407589	0.884359	0.239881	0.0172249	0.105349	1	0.800282		ASTE000408	YES	3.38905	0.000405563	0.000767005	0.241715	0.0655326	0.00250218	0.00641029	1	0.215657
ASTE000409	NO	NA	0.70766	0.904171	0.985918	0.789188	0.973372	0.924807	1	1		ASTE000409	NO	NA	0.677619	0.730939	1	1	0.791066	0.759982	1	1
ASTE000410	NO	NA	0.827016	0.369013	0.999474	1	0.973372	0.475274	1	1		ASTE000410	NO	NA	0.0841082	0.0203169	0.891899	1	0.132844	0.0447152	1	1
ASTE000411	YES	2.94141	7.91214e-05	0.000266485	0.0298348	0.00399969	0.00263345	0.00515885	1	0.0784973		ASTE000411	YES	2.40173	0.00479111	0.00888033	0.221673	0.103285	0.0132211	0.0252649	1	0.292462
ASTE000412	YES	25.3672	0.00727948	0.0135504	0.396777	0.031683	0.0349015	0.0517077	1	0.230741		ASTE000412	YES	1.45461	0.000187496	0.00348028	0.164432	0.00721011	0.00162203	0.0140036	1	0.0568764
ASTE000413	YES	17.7068	0.00687211	0.00775073	0.336316	0.097833	0.0334725	0.0360992	1	0.464594		ASTE000413	YES	16.4368	1.66443e-05	0.0135907	0.279613	0.0102962	0.00049272	0.0337706	1	0.070945
ASTE000415	YES	0.301605	0.0363909	0.00811003	0.871703	0.610862	0.110552	0.0370303	1	1		ASTE000415	NO	NA	0.0201652	0.0830874	0.951699	0.857464	0.0404405	0.128346	1	1
ASTE000417	YES	5.28258	1.58877e-05	0.000110205	0.107722	0.082509	0.00117435	0.00290385	1	0.411388		ASTE000417	YES	23.2063	2.13153e-05	0.00296631	0.0760935	0.00623904	0.000591786	0.0127908	0.835456	0.0526457
ASTE000418	YES	6.45726	0.00583203	0.0441066	0.762987	1	0.0300661	0.111224	1	1		ASTE000418	YES	22.2058	0.0063516	0.000610538	0.143024	0.0215766	0.0161927	0.00583033	0.980013	0.108006
ASTE000419	YES	17.8563	0.000168753	8.04629e-06	0.034349	0.00183768	0.00410752	0.000877993	1	0.053092		ASTE000419	YES	15.5694	0.0002051	0.0127403	0.437165	0.073586	0.00162203	0.0322345	1	0.232288
ASTE000420	NO	NA	0.836166	0.397307	1	1	0.973372	0.499619	1	1		ASTE000420	YES	7.31843	0.0144406	0.0342294	0.227485	0.0619038	0.0309329	0.0654736	1	0.210406
ASTE000421	YES	5.55359	0.00423829	0.0017671	0.4299	0.0279187	0.0239783	0.014629	1	0.216632		ASTE000421	YES	1.07272	3.38921e-05	0.000214953	0.014158	0.00132851	0.000667463	0.00384115	0.750691	0.0247099
ASTE000422	NO	NA	0.423608	0.151682	0.999754	1	0.686595	0.256438	1	1		ASTE000422	YES	3.86627	0.000566201	0.0154257	0.912401	0.239881	0.00308229	0.0366961	1	0.520206
ASTE000423	YES	25.6575	0.0335763	0.000502977	0.568095	0.292172	0.103521	0.00709465	1	0.899105		ASTE000423	YES	3.82703	0.00423829	0.00062115	0.0652139	0.0144838	0.0119832	0.00585795	0.797207	0.0847656
ASTE000424	NO	NA	0.865971	0.395105	0.999966	1	0.973372	0.497839	1	1		ASTE000424	NO	NA	0.661157	0.24864	1	1	0.775152	0.308208	1	1
ASTE000425	NO	NA	0.0216218	0.0314361	0.982532	1	0.0748316	0.0894817	1	1		ASTE000425	YES	4.86887	0.000175974	0.0002739	0.0964512	0.00252242	0.00162203	0.0042827	0.899278	0.0332709
ASTE000426	NO	NA	0.851672	0.177929	0.998493	1	0.973372	0.287163	1	1		ASTE000426	YES	21.8084	0.00325305	0.00185549	0.580506	0.0262409	0.00997025	0.0098983	1	0.123379
ASTE000427	NO	NA	0.768108	0.262503	0.99905	1	0.973372	0.372671	1	1		ASTE000427	NO	NA	0.238445	0.00370445	0.972649	0.559509	0.321172	0.0145607	1	0.955
ASTE000428	NO	NA	0.412346	0.00658688	0.693267	0.894004	0.673704	0.0325427	1	1		ASTE000428	NO	NA	0.759012	0.0778735	0.906786	0.1093	0.867553	0.122065	1	0.3072
ASTE000429	NO	NA	0.80771	0.755647	1	0.354012	0.973372	0.804851	1	1		ASTE000429	YES	20.9658	0.00162299	0.00601742	0.151893	0.159138	0.00596335	0.0197225	0.997971	0.390992
ASTE000430	NO	NA	0.186963	0.237208	0.999942	0.72548	0.370831	0.348314	1	1		ASTE000430	YES	24.1752	0.0229456	0.0144191	0.873248	0.216927	0.0452042	0.0351011	1	0.485315
ASTE000431	YES	2.48502	0.00309402	0.000308343	0.0467928	0.0110131	0.0197639	0.00549065	1	0.131407		ASTE000431	YES	4.38379	1.52396e-07	0.000498478	0.0163929	0.00183768	9.07964e-05	0.00536983	0.750691	0.0285769
ASTE000432	YES	0.879116	0.0144406	0.00835775	0.637114	0.292172	0.0561016	0.0378426	1	0.899105		ASTE000432	YES	2.18652	0.000884864	0.000321668	0.0535103	0.00538926	0.0040779	0.00448595	0.764382	0.0488424
ASTE000433	YES	5.04233	0.000908027	0.000750815	0.929837	0.666112	0.00956158	0.00884889	1	1		ASTE000433	YES	3.79911	0.00442256	0.0126257	0.727304	0.292172	0.0123508	0.0320326	1	0.59709
ASTE000434	YES	3.77075	1.37851e-05	0.000132902	0.238196	0.031683	0.00112864	0.00326743	1	0.230741		ASTE000434	YES	26.274	0.0418832	0.00775763	0.555715	0.0144838	0.0738013	0.0231812	1	0.0847656
ASTE000435	YES	10.141	0.00733413	0.0351707	0.969298	1	0.0349015	0.096076	1	1		ASTE000435	YES	5.2079	0.000927882	0.190445	0.978635	0.00538926	0.00420465	0.247753	1	0.0488424
ASTE000436	YES	2.52392	0.00711824	0.00136756	0.435832	0.159138	0.034348	0.0126458	1	0.622925		ASTE000436	YES	3.62972	0.0121303	0.000995431	0.182982	0.0165688	0.0271489	0.00728809	1	0.0920011
ASTE000437	NO	NA	0.0161678	0.0318887	0.497667	0.0923805	0.0612033	0.0902509	1	0.442952		ASTE000437	YES	3.87885	0.000116021	0.00091884	0.0525724	0.0215766	0.00120499	0.00700546	0.764382	0.108006
ASTE000440	NO	NA	0.112075	0.075573	0.881146	0.857464	0.253327	0.159876	1	1		ASTE000440	YES	5.07804	0.000176424	0.00262417	0.262833	0.195908	0.00162203	0.0120108	1	0.45124
ASTE000441	NO	NA	0.712219	0.104431	1	1	0.973372	0.199419	1	1		ASTE000441	YES	4.19015	0.000566201	0.00408691	0.159506	0.0215766	0.00308229	0.0154813	1	0.108006
ASTE000442	NO	NA	0.997474	0.256485	0.996723	1	1	0.367057	1	1		ASTE000442	NO	NA	0.0854361	0.033628	0.78078	0.128563	0.134474	0.0645514	1	0.338209
ASTE000443	NO	NA	0.0939002	0.0937357	0.991056	0.610862	0.220931	0.185178	1	1		ASTE000443	YES	5.0402	3.88587e-06	0.000490766	0.0629272	0.0110131	0.000278575	0.00533053	0.787036	0.0722549
ASTE000444	YES	7.17655	0.000103832	0.0410614	0.42293	0.0279187	0.00303841	0.105699	1	0.216632		ASTE000444	NO	NA	0.0283405	0.0268753	0.590795	0.0874448	0.0534549	0.0547952	1	0.2648
ASTE000445	NO	NA	0.549122	0.136835	0.968729	0.559509	0.825932	0.238968	1	1		ASTE000445	YES	4.81094	0.0185693	0.00300862	0.582892	0.38893	0.0381534	0.01287	1	0.729236
ASTE000446	NO	NA	0.677511	0.801066	1	1	0.949455	0.841614	1	1		ASTE000446	NO	NA	0.939369	0.196548	1	1	0.985515	0.253922	1	1
ASTE000449	YES	6.93197	0.000527899	0.006432	0.721029	0.239881	0.00718084	0.0320839	1	0.800282		ASTE000449	YES	2.85792	0.000368189	0.0012566	0.0574235	0.00252242	0.00230787	0.00813647	0.770545	0.0332709
ASTE000450	NO	NA	0.257296	0.130955	0.999973	1	0.47099	0.232334	1	1		ASTE000450	YES	11.6536	0.0183725	0.000390822	0.876277	0.0517443	0.0378721	0.00485139	1	0.184931
ASTE000451	YES	0.635709	0.000566201	0.0012112	0.350407	0.239881	0.00741664	0.0118287	1	0.800282		ASTE000451	YES	4.96704	0.000337506	8.06349e-06	0.0121179	0.000478277	0.00227691	0.00163746	0.750691	0.015081
ASTE000454	NO	NA	0.0271778	0.026949	0.607623	0.186298	0.0886294	0.0811896	1	0.69666		ASTE000454	NO	NA	0.00425621	0.0989901	0.998949	1	0.0119981	0.147507	1	1
ASTE000455	NO	NA	0.0171075	0.0195656	0.979419	0.72548	0.0639731	0.0655624	1	1		ASTE000455	YES	13.4773	8.02552e-05	0.139565	0.995453	0.0215766	0.00105857	0.193764	1	0.108006
ASTE000456	NO	NA	0.938528	0.306833	1	1	0.979128	0.416341	1	1		ASTE000456	NO	NA	0.0352147	0.0606035	0.719932	0.535676	0.06429	0.100503	1	0.932497
ASTE000457	NO	NA	0.0752043	0.0139333	0.596483	0.00831782	0.187936	0.0525696	1	0.114212		ASTE000457	YES	14.7677	0.0163512	0.00100145	0.36116	0.0135621	0.0344167	0.00731167	1	0.083447
ASTE000458	NO	NA	0.152947	0.179577	0.999999	1	0.318248	0.288677	1	1		ASTE000458	YES	6.19771	0.00847658	0.00127293	0.785685	0.666112	0.020395	0.00822344	1	1
ASTE000459	NO	NA	0.222727	0.0144769	0.867723	0.857464	0.422973	0.0537205	1	1		ASTE000459	YES	6.37229	1.74008e-05	0.00447315	0.148044	0.0110131	0.00049272	0.0163776	0.99053	0.0722549
ASTE000460	NO	NA	0.903999	0.741771	1	1	0.973372	0.793047	1	1		ASTE000460	NO	NA	0.179857	0.333987	0.999892	1	0.25263	0.393518	1	1
ASTE000461	NO	NA	0.352955	0.193957	0.999903	1	0.598672	0.304232	1	1		ASTE000461	NO	NA	0.806572	0.512127	1	1	0.909295	0.559803	1	1
ASTE000462	NO	NA	0.882092	0.320442	0.992509	0.930544	0.973372	0.42933	1	1		ASTE000462	YES	2.34492	0.00351548	0.00383736	0.422718	0.082509	0.0106033	0.0149081	1	0.251324
ASTE000463	NO	NA	0.593761	0.565048	1	1	0.869073	0.644209	1	1		ASTE000463	YES	3.65155	0.00224572	0.00159509	0.0536989	0.00432332	0.00769408	0.00920734	0.764382	0.0445361
ASTE000464	NO	NA	0.530896	0.0158482	0.32268	0.143134	0.808154	0.0569264	1	0.580441		ASTE000464	YES	8.13616	0.00101224	0.00330831	0.314222	0.143134	0.00437444	0.0135853	1	0.363927
ASTE000465	NO	NA	0.714238	0.348899	1	1	0.973372	0.455815	1	1		ASTE000465	NO	NA	0.153795	0.0928474	0.904438	0.40784	0.221797	0.140189	1	0.760059
ASTE000466	NO	NA	0.57237	0.542061	0.999454	1	0.844715	0.623828	1	1		ASTE000466	NO	NA	0.423608	0.333528	0.981179	0.666112	0.529312	0.393017	1	1
ASTE000467	NO	NA	0.915112	0.710907	0.999999	1	0.973372	0.767463	1	1		ASTE000467	NO	NA	0.748593	0.159175	0.958555	0.371471	0.859255	0.215138	1	0.711622
ASTE000468	YES	23.9572	0.00323424	0.00340808	0.68028	0.559509	0.0204757	0.0222276	1	1		ASTE000468	YES	2.86443	3.37654e-05	0.00253588	0.336898	0.0144838	0.000667463	0.0117751	1	0.0847656
ASTE000469	NO	NA	0.569385	0.180649	0.998296	1	0.842354	0.289992	1	1		ASTE000469	YES	6.84101	0.000116021	0.0015652	0.0997591	0.00294686	0.00120499	0.00910872	0.904668	0.0364214
ASTE000470	NO	NA	0.120264	0.0456861	0.999114	1	0.264826	0.11392	1	1		ASTE000470	YES	4.60708	2.84654e-06	0.00111482	0.0328152	0.00399969	0.000274712	0.00763998	0.752304	0.0416545
ASTE000471	NO	NA	0.314754	0.21898	0.958348	0.38893	0.550783	0.331028	1	1		ASTE000471	NO	NA	0.106284	0.164966	0.9994	1	0.161928	0.220841	1	1
ASTE000472	NO	NA	0.0517522	0.111907	0.983608	0.292172	0.141507	0.209133	1	0.899105		ASTE000472	YES	1.52486	0.0117173	0.00942433	0.814007	0.115314	0.0263755	0.0261779	1	0.314626
ASTE000473	YES	13.8329	0.00884512	0.0101027	0.997719	1	0.0394994	0.0426395	1	1		ASTE000473	YES	9.22632	0.0239017	0.0127143	0.722017	0.159138	0.0468123	0.0322043	1	0.390992
ASTE000474	NO	NA	0.622717	0.324467	0.967061	1	0.900227	0.433041	1	1		ASTE000474	NO	NA	0.0239017	0.155076	0.999847	1	0.0468123	0.210975	1	1
ASTE000475	NO	NA	0.888533	0.907185	1	1	0.973372	0.927557	1	1		ASTE000475	YES	9.35203	0.000927882	0.00444772	0.489462	0.0517443	0.00420465	0.0163213	1	0.184931
ASTE000476	NO	NA	0.880483	0.440995	0.998562	1	0.973372	0.538436	1	1		ASTE000476	NO	NA	0.0393109	0.0829698	0.99757	0.38893	0.0703026	0.128182	1	0.729236
ASTE000477	NO	NA	0.314754	0.268221	0.995697	0.610862	0.550783	0.378472	1	1		ASTE000477	NO	NA	0.876961	0.965862	0.999999	1	0.956173	0.970895	1	1
ASTE000478	NO	NA	0.895934	0.110536	0.999583	1	0.973372	0.207526	1	1		ASTE000478	NO	NA	0.270369	0.313772	1	1	0.357446	0.373644	1	1
ASTE000479	NO	NA	0.914794	0.45019	1	1	0.973372	0.546556	1	1		ASTE000479	NO	NA	0.410775	0.177061	1	1	0.515472	0.233679	1	1
ASTE000480	NO	NA	0.425402	0.00546206	0.986465	1	0.688519	0.0291626	1	1		ASTE000480	NO	NA	0.0390459	0.0689394	0.381862	0.0923805	0.0698836	0.111011	1	0.271442
ASTE000481	NO	NA	0.451226	0.32174	1	1	0.714397	0.430208	1	1		ASTE000481	NO	NA	0.318292	0.241924	1	1	0.411577	0.301491	1	1
ASTE000482	NO	NA	0.842833	0.280797	0.999443	1	0.973372	0.390652	1	1		ASTE000482	YES	3.42821	0.000352847	0.000407324	0.142605	0.0358989	0.00227691	0.00489839	0.980013	0.146728
ASTE000483	NO	NA	0.520335	0.126358	0.880779	0.666112	0.798783	0.226903	1	1		ASTE000483	NO	NA	0.0534783	0.0154598	0.983337	1	0.0905734	0.0367465	1	1
ASTE000484	NO	NA	0.714238	0.0865527	0.999999	1	0.973372	0.175152	1	1		ASTE000484	YES	5.60098	0.000566201	1.86607e-05	0.031074	0.00183768	0.00308229	0.002023	0.752304	0.0285769
ASTE000485	NO	NA	0.610244	0.555658	0.999975	1	0.888838	0.635428	1	1		ASTE000485	NO	NA	0.00628458	0.078263	0.998238	0.894004	0.0160542	0.122507	1	1
ASTE000486	YES	25.9395	6.09532e-05	0.00503031	0.415882	0.0655326	0.00217502	0.0280549	1	0.358461		ASTE000486	YES	3.72887	0.0127032	0.000476822	0.860449	0.115314	0.0280125	0.00526446	1	0.314626
ASTE000487	NO	NA	0.105594	0.0139607	0.983945	1	0.242236	0.0526515	1	1		ASTE000487	YES	3.53965	0.0489092	0.000412859	0.632326	0.264912	0.0845586	0.00489925	1	0.558321
ASTE000488	NO	NA	0.85784	0.400106	0.872811	0.176688	0.973372	0.502195	1	0.665975		ASTE000488	YES	6.43446	0.0002051	0.00186666	0.338189	0.0458769	0.00162203	0.00991055	1	0.171162
ASTE000489	NO	NA	0.759012	0.298696	0.999785	1	0.973372	0.408674	1	1		ASTE000489	YES	6.77074	6.64944e-05	0.000597144	0.160127	0.0126403	0.000897871	0.00578001	1	0.0784969
ASTE000490	YES	16.4111	0.00732985	0.00359497	0.176295	0.0279187	0.0349015	0.0227342	1	0.216632		ASTE000490	YES	14.5149	0.00376511	0.110099	0.967066	0.031683	0.0110147	0.160871	1	0.135378
ASTE000492	NO	NA	0.994096	0.341014	1	1	1	0.449018	1	1		ASTE000492	NO	NA	0.0764207	0.0798676	0.807019	0.159138	0.12259	0.124458	1	0.390992
ASTE000493	NO	NA	0.871482	0.244693	0.914538	0.354012	0.973372	0.355092	1	1		ASTE000493	NO	NA	0.91729	0.611867	0.999947	1	0.971598	0.651106	1	1
ASTE000495	YES	15.6869	2.69778e-05	8.36147e-05	0.52035	0.264912	0.00157689	0.00257819	1	0.850873		ASTE000495	YES	15.9363	0.0379731	0.0223247	0.974398	1	0.0683504	0.0477763	1	1
ASTE000496	NO	NA	0.888608	0.853004	1	1	0.973372	0.882143	1	1		ASTE000496	NO	NA	0.708131	0.303665	0.999949	1	0.821092	0.363204	1	1
ASTE000497	NO	NA	0.99377	0.608092	0.999998	1	1	0.681559	1	1		ASTE000497	NO	NA	0.999906	0.141083	0.999565	1	1	0.19537	1	1
ASTE000498	NO	NA	0.784109	0.0885026	0.99645	0.72548	0.973372	0.177489	1	1		ASTE000498	YES	4.89586	0.0373299	0.00279694	0.702145	0.292172	0.0674271	0.0124317	1	0.59709
ASTE000500	NO	NA	0.371781	0.381337	0.999901	1	0.621436	0.485787	1	1		ASTE000500	YES	4.97146	0.00395241	0.0105047	0.89808	0.930544	0.0113583	0.0282417	1	1
ASTE000503	NO	NA	0.840964	0.0936305	0.993554	1	0.973372	0.185126	1	1		ASTE000503	NO	NA	0.740445	0.651364	0.999955	1	0.851362	0.688182	1	1
ASTE000506	NO	NA	0.0408229	0.03542	0.681986	0.559509	0.119303	0.0964789	1	1		ASTE000506	NO	NA	0.00205858	0.137871	0.999802	0.321817	0.00720344	0.191927	1	0.635648
ASTE000507	NO	NA	0.0680404	0.0426565	0.620115	0.292172	0.173797	0.108554	1	0.899105		ASTE000507	NO	NA	0.999991	0.574615	0.975877	1	1	0.616596	1	1
ASTE000508	YES	15.0678	0.00244471	0.0155113	0.250864	0.0155263	0.0171567	0.0562129	1	0.158935		ASTE000508	YES	13.4021	3.38921e-05	0.0104872	0.634729	0.00343631	0.000667463	0.028208	1	0.0384239
ASTE000509	NO	NA	0.243904	0.016853	0.919163	0.354012	0.451881	0.0593006	1	1		ASTE000509	YES	15.6457	0.00503471	0.0516715	0.709889	0.0458769	0.0137303	0.0892664	1	0.171162
ASTE000510	NO	NA	0.169458	0.0338395	0.961671	0.354012	0.343778	0.0937898	1	1		ASTE000510	YES	16.754	0.00561689	0.0940773	0.761638	0.0358989	0.014942	0.14167	1	0.146728
ASTE000511	NO	NA	0.152131	0.0178021	0.990255	1	0.317017	0.0614809	1	1		ASTE000511	NO	NA	0.329425	0.0544041	0.999768	1	0.424289	0.0926653	1	1
ASTE000512	YES	2.22606	0.000142841	0.000446462	0.181401	0.0382561	0.00370378	0.00664482	1	0.262648		ASTE000512	YES	3.89944	0.00425621	0.00430063	0.238977	0.033791	0.0119981	0.0159772	1	0.143309
ASTE000513	YES	1.45837	0.00107808	0.000320485	0.0245131	0.0144838	0.0104174	0.00563846	1	0.150565		ASTE000513	YES	3.91008	4.0625e-06	0.00379848	0.0572526	0.00538926	0.000278575	0.0148111	0.770545	0.0488424
ASTE000514	YES	15.7714	0.0167882	0.00107087	0.775878	0.0215766	0.0632152	0.0109423	1	0.186631		ASTE000514	YES	15.4132	1.66443e-05	0.0024058	0.0267227	0.000400455	0.00049272	0.0114391	0.752304	0.014471
ASTE000515	YES	16.4364	6.15107e-06	6.91283e-07	0.0174617	1.9077e-05	0.000811334	0.000524591	1	0.0120641		ASTE000515	YES	15.0538	3.88587e-06	0.0015956	0.137935	0.00156402	0.000278575	0.00920734	0.975292	0.0266515
ASTE000516	NO	NA	0.262935	0.0819725	0.999508	0.0780475	0.478878	0.169253	1	0.401816		ASTE000516	NO	NA	0.305894	0.506029	1	1	0.397443	0.554339	1	1
ASTE000518	NO	NA	0.804495	0.133061	0.964071	1	0.973372	0.234883	1	1		ASTE000518	NO	NA	0.0598957	0.0586461	0.999517	0.239881	0.0996628	0.0979989	1	0.520206
ASTE000519	NO	NA	0.0348087	0.0143234	0.682103	0.176688	0.106713	0.053342	1	0.665975		ASTE000519	YES	4.83075	0.000347381	2.33945e-05	0.00598215	8.924e-05	0.00227691	0.00212351	0.750691	0.00979821
ASTE000520	NO	NA	0.0150431	0.0138056	0.552074	0.176688	0.0578889	0.0523163	1	0.665975		ASTE000520	NO	NA	0.0889555	0.241146	1	1	0.138995	0.30072	1	1
ASTE000521	NO	NA	0.919315	0.427296	0.998376	1	0.973372	0.525942	1	1		ASTE000521	YES	5.75708	0.00265577	0.00609264	0.378277	0.082509	0.00855423	0.0198775	1	0.251324
ASTE000522	NO	NA	0.841181	0.444478	0.981404	0.559509	0.973372	0.541128	1	1		ASTE000522	NO	NA	0.0569822	0.0438405	0.99985	0.666112	0.0954848	0.0788866	1	1
ASTE000523	NO	NA	0.474671	0.185094	0.995809	1	0.744034	0.294391	1	1		ASTE000523	NO	NA	0.464591	0.413677	1	1	0.571785	0.468266	1	1
ASTE000524	NO	NA	0.999865	0.364264	0.999995	1	1	0.470916	1	1		ASTE000524	NO	NA	0.999999	0.142031	0.937594	1	1	0.196539	1	1
ASTE000526	NO	NA	0.0402336	0.167649	1	1	0.118066	0.274633	1	1		ASTE000526	NO	NA	0.0433284	0.137361	0.999653	0.666112	0.075995	0.191334	1	1
ASTE000527	NO	NA	0.0323049	0.0162862	0.927143	0.72548	0.100253	0.0579512	1	1		ASTE000527	YES	4.59263	0.000566201	0.000292679	0.172019	0.00183768	0.00308229	0.00434106	1	0.0285769
ASTE000528	NO	NA	0.822823	0.396356	0.999976	1	0.973372	0.498936	1	1		ASTE000528	NO	NA	0.0472358	0.0497199	0.953694	1	0.0819857	0.0865783	1	1
ASTE000529	NO	NA	0.673816	0.223303	0.864094	1	0.948325	0.33494	1	1		ASTE000529	NO	NA	0.874356	0.03934	0.803942	0.239881	0.95498	0.0728142	1	0.520206
ASTE000530	NO	NA	0.118752	0.0477991	0.999952	1	0.262956	0.117301	1	1		ASTE000530	YES	3.14587	0.013863	0.0224694	0.987267	0.467656	0.0298925	0.0480107	1	0.835556
ASTE000531	NO	NA	0.294498	0.120721	0.788184	1	0.521895	0.219973	1	1		ASTE000531	YES	8.01428	0.0109373	0.0314511	0.511196	0.0923805	0.0249798	0.0615152	1	0.271442
ASTE000532	NO	NA	0.615618	0.376648	1	1	0.892913	0.482112	1	1		ASTE000532	YES	2.49858	0.00729155	0.0498196	0.998357	0.321817	0.0181698	0.0867022	1	0.635648
ASTE000535	NO	NA	0.92665	0.107845	0.999983	1	0.973967	0.203819	1	1		ASTE000535	YES	5.4358	0.00322854	0.0249331	0.374638	0.073586	0.00992329	0.051895	1	0.232288
ASTE000536	NO	NA	0.893084	0.365152	0.999999	1	0.973372	0.471796	1	1		ASTE000536	YES	5.53388	0.000352847	0.00627068	0.297989	0.0110131	0.00227691	0.0203244	1	0.0722549
ASTE000537	NO	NA	0.389851	0.0137911	0.992973	1	0.645574	0.0523163	1	1		ASTE000537	YES	6.254	0.000196182	0.00393648	0.208453	0.00957921	0.00162203	0.0151535	1	0.0668548
ASTE000538	YES	2.28343	0.0271778	0.00426796	0.358898	0.0655326	0.0886294	0.0252652	1	0.358461		ASTE000538	YES	2.12222	0.00140699	0.00105802	0.29586	0.0279187	0.00555141	0.00746183	1	0.125118
ASTE000539	NO	NA	0.837105	0.548578	0.99975	1	0.973372	0.629546	1	1		ASTE000539	NO	NA	0.0960221	0.0123361	0.977155	1	0.148488	0.0315166	1	1
ASTE000540	YES	17.427	0.0314782	0.00187923	0.988627	1	0.0981374	0.0152577	1	1		ASTE000540	NO	NA	0.353377	0.172311	1	1	0.4508	0.22865	1	1
ASTE000541	YES	1.98416	0.00210606	0.0126647	0.0878638	0.031683	0.0159609	0.0494213	1	0.230741		ASTE000541	YES	2.58729	6.13385e-05	0.00015718	0.0166962	0.00464696	0.000871836	0.00342305	0.750691	0.0452492
ASTE000542	YES	3.85445	0.000347381	0.0262975	0.651456	0.176688	0.00550955	0.0798891	1	0.665975		ASTE000542	YES	3.13636	1.7283e-05	0.00118986	0.0572812	2.11319e-05	0.00049272	0.00789289	0.770545	0.00775949
ASTE000543	YES	4.04975	0.0036561	0.0434514	0.995766	0.789188	0.0220392	0.109985	1	1		ASTE000543	YES	2.98293	0.000847995	0.0019793	0.100331	0.00103955	0.00394472	0.0102411	0.905534	0.0223689
ASTE000544	NO	NA	0.103337	0.165867	0.994796	1	0.237969	0.272487	1	1		ASTE000544	YES	0.195095	3.37654e-05	0.0144008	0.661273	0.0432451	0.000667463	0.0350716	1	0.167835
ASTE000545	NO	NA	0.709175	0.159831	0.999016	1	0.973372	0.265949	1	1		ASTE000545	NO	NA	0.686627	0.488161	1	1	0.799988	0.537454	1	1
ASTE000546	NO	NA	0.118752	0.0153643	0.699952	0.103285	0.262956	0.0558848	1	0.475991		ASTE000546	NO	NA	0.0106635	0.0614234	0.934379	0.264912	0.0244378	0.101606	1	0.558321
ASTE000547	YES	16.3535	0.00423829	0.00287618	0.212945	0.159138	0.0239783	0.0200364	1	0.622925		ASTE000547	YES	14.4833	0.00122166	0.0036696	0.259772	0.00464696	0.00498011	0.0145089	1	0.0452492
ASTE000548	NO	NA	0.880483	0.942134	1	1	0.973372	0.95531	1	1		ASTE000548	NO	NA	0.207405	0.179968	0.96749	1	0.284547	0.236884	1	1
ASTE000549	NO	NA	0.124205	0.269229	0.999097	0.610862	0.271157	0.379333	1	1		ASTE000549	NO	NA	0.102355	0.0216458	0.689089	0.306994	0.156812	0.0467897	1	0.622686
ASTE000550	NO	NA	0.923097	0.269161	1	0.511843	0.973758	0.379285	1	1		ASTE000550	NO	NA	0.417287	0.499101	1	1	0.522607	0.548226	1	1
ASTE000551	YES	15.5396	0.00236876	0.0362693	0.856615	0.115314	0.017044	0.0979254	1	0.511344		ASTE000551	NO	NA	0.0210054	0.0823343	0.970116	0.40784	0.04186	0.127356	1	0.760059
ASTE000552	NO	NA	0.438649	0.0848848	0.898348	0.195908	0.702181	0.173224	1	0.704812		ASTE000552	NO	NA	0.449312	0.265938	1	1	0.555531	0.325467	1	1
ASTE000553	NO	NA	0.526272	0.150084	0.974803	0.610862	0.805151	0.254758	1	1		ASTE000553	NO	NA	0.0764207	0.0383691	0.990104	1	0.12259	0.0714821	1	1
ASTE000554	NO	NA	0.568765	0.473317	0.999962	1	0.842354	0.566537	1	1		ASTE000554	NO	NA	0.529879	0.8221	1	1	0.641934	0.842225	1	1
ASTE000555	NO	NA	0.781723	0.201807	0.969537	0.610862	0.973372	0.313264	1	1		ASTE000555	NO	NA	0.136406	0.0267541	0.999582	0.467656	0.200117	0.0546166	1	0.835556
ASTE000556	YES	2.95683	6.09532e-05	0.00134613	0.237128	0.073586	0.00217502	0.0125669	1	0.383004		ASTE000556	YES	4.11115	0.00392881	0.0120803	0.37473	0.00721011	0.0112962	0.0310578	1	0.0568764
ASTE000557	NO	NA	0.79986	0.495598	1	1	0.973372	0.585814	1	1		ASTE000557	NO	NA	0.62593	0.162562	1	1	0.740173	0.218548	1	1
ASTE000558	YES	2.58313	0.00206445	0.00138604	0.197718	0.0406133	0.0156978	0.0126929	1	0.268001		ASTE000558	YES	3.68733	0.0127032	0.00651347	0.0807331	0.031683	0.0280125	0.0207509	0.849243	0.135378
ASTE000559	NO	NA	0.168216	0.126829	0.999831	1	0.341625	0.227463	1	1		ASTE000559	NO	NA	0.122707	0.0335076	0.939749	1	0.182968	0.0644176	1	1
ASTE000560	NO	NA	0.0107583	0.168967	1	1	0.0458313	0.276423	1	1		ASTE000560	YES	26.2805	0.000546356	0.00124176	0.252235	0.00831782	0.00305011	0.00809073	1	0.0615616
ASTE000561	NO	NA	0.0259314	0.0473669	0.992367	1	0.08641	0.116516	1	1		ASTE000561	YES	0.900285	0.00129669	0.0140465	0.553535	0.0165688	0.00520274	0.0345039	1	0.0920011
ASTE000562	NO	NA	0.759328	0.758393	1	1	0.973372	0.806933	1	1		ASTE000562	YES	4.16727	1.66443e-05	0.00141502	0.596797	0.073586	0.00049272	0.00861491	1	0.232288
ASTE000563	YES	7.18809	9.81171e-05	0.0272164	0.84797	0.467656	0.00298685	0.0816319	1	1		ASTE000563	YES	6.54443	1.00102e-07	0.000279278	0.0195294	0.00010854	8.73589e-05	0.00430179	0.750691	0.00979821
ASTE000564	YES	17.029	0.909242	0.0038738	0.252889	0.0189229	0.973372	0.0237711	1	0.174554		ASTE000564	YES	6.10638	0.000352847	0.00185295	0.208045	0.0165688	0.00227691	0.0098983	1	0.0920011
ASTE000565	YES	2.46637	0.027726	0.0039908	0.494647	0.176688	0.0899416	0.0241701	1	0.665975		ASTE000565	YES	3.26588	0.0265707	0.0098948	0.593357	0.216927	0.0510731	0.0270291	1	0.485315
ASTE000566	NO	NA	0.11985	0.174278	1	1	0.264339	0.282835	1	1		ASTE000566	YES	6.92847	0.000591937	0.0043698	0.250115	0.0406133	0.00309084	0.0161656	1	0.158757
ASTE000567	NO	NA	0.036496	0.0502347	0.998907	0.666112	0.110723	0.121483	1	1		ASTE000567	NO	NA	0.23903	0.758284	1	1	0.321693	0.784876	1	1
ASTE000568	YES	11.6023	0.00340092	0.0649094	0.501436	0.0358989	0.0212824	0.144056	1	0.249626		ASTE000568	NO	NA	0.380138	0.591859	1	1	0.481057	0.632535	1	1
ASTE000570	NO	NA	0.86278	0.148662	0.958634	0.666112	0.973372	0.25338	1	1		ASTE000570	NO	NA	0.64419	0.0798732	0.999994	1	0.758855	0.124458	1	1
ASTE000571	YES	6.96361	0.000176454	0.000224242	0.614867	0.128563	0.00410752	0.00466644	1	0.544431		ASTE000571	YES	4.50408	0.000337136	0.000893132	0.158575	0.0458769	0.00227691	0.00689724	1	0.171162
ASTE000572	NO	NA	0.799777	0.776072	0.999998	0.857464	0.973372	0.821463	1	1		ASTE000572	YES	3.94199	0.00439052	0.00115113	0.454038	0.195908	0.0123401	0.00773182	1	0.45124
ASTE000573	NO	NA	0.697051	0.279315	0.996402	1	0.970295	0.389131	1	1		ASTE000573	YES	5.2181	0.00668882	0.0146457	0.715792	0.292172	0.016871	0.0355084	1	0.59709
ASTE000574	NO	NA	0.103027	0.103576	0.783765	0.321817	0.237447	0.198252	1	0.954466		ASTE000574	NO	NA	0.445454	0.205896	0.999963	1	0.551272	0.263724	1	1
ASTE000575	NO	NA	0.32839	0.248663	0.900091	0.159138	0.569393	0.359022	1	0.622925		ASTE000575	YES	3.21692	0.0027554	0.000911653	0.0690873	0.000524141	0.00882399	0.00698004	0.816493	0.0162569
ASTE000576	YES	2.35238	0.000309003	0.00667848	0.407243	0.239881	0.00536691	0.0328953	1	0.800282		ASTE000576	YES	4.04002	0.000154581	0.0042291	0.136411	0.082509	0.00150521	0.0157991	0.975292	0.251324
ASTE000577	NO	NA	0.352955	0.322208	0.994961	0.426749	0.598672	0.430703	1	1		ASTE000577	NO	NA	0.520335	0.257611	0.991848	0.186298	0.632256	0.31681	1	0.439237
ASTE000578	NO	NA	0.759753	0.0696712	0.913328	1	0.973372	0.151407	1	1		ASTE000578	NO	NA	0.186905	0.238323	0.999333	1	0.260664	0.297656	1	1
ASTE000579	YES	9.03989	0.00551649	0.0393057	0.808717	0.559509	0.0292338	0.102878	1	1		ASTE000579	YES	6.89209	0.00469923	0.041566	0.190992	0.0279187	0.0129833	0.0757459	1	0.125118
ASTE000580	NO	NA	0.847143	0.241481	0.999994	1	0.973372	0.352362	1	1		ASTE000580	YES	5.25294	0.0171075	0.000450428	0.643735	0.264912	0.0357625	0.0051221	1	0.558321
ASTE000581	NO	NA	0.487416	0.105445	0.998708	1	0.759411	0.200616	1	1		ASTE000581	NO	NA	0.190081	0.00352982	0.965894	0.930544	0.264704	0.0141578	1	1
ASTE000582	NO	NA	0.17214	0.107971	0.988622	0.666112	0.347793	0.203956	1	1		ASTE000582	YES	3.79244	0.0154169	0.0260239	0.385491	0.103285	0.0327347	0.0535582	1	0.292462
ASTE000583	NO	NA	0.947104	0.187148	1	0.511843	0.983492	0.296866	1	1		ASTE000583	NO	NA	0.0167575	0.0555147	0.989491	1	0.0351226	0.0941553	1	1
ASTE000586	NO	NA	0.012699	0.0279087	0.933223	0.167913	0.0515326	0.0830002	1	0.653231		ASTE000586	YES	18.1626	0.0283956	0.0204074	0.880917	0.666112	0.0535303	0.0448364	1	1
ASTE000587	NO	NA	0.835905	0.894571	1	1	0.973372	0.916965	1	1		ASTE000587	NO	NA	0.451226	0.697135	1	1	0.556567	0.729231	1	1
ASTE000588	YES	17.074	2.69778e-05	0.000330081	0.016807	0.000741208	0.00157689	0.00569193	1	0.037666		ASTE000588	YES	16.6516	0.00113144	0.0105795	0.30897	0.121938	0.00471763	0.0283892	1	0.330246
ASTE000589	NO	NA	0.0143007	0.015998	0.447894	0.0165688	0.0557351	0.0573197	1	0.162869		ASTE000589	YES	3.21165	0.000302829	0.00123642	0.0496873	0.000478277	0.00224421	0.00807935	0.764382	0.015081
ASTE000590	YES	24.5616	0.000347381	0.00771779	0.57572	1	0.00550955	0.0359753	1	1		ASTE000590	YES	3.28462	0.000884864	0.00274277	0.316707	0.0215766	0.0040779	0.0123014	1	0.108006
ASTE000594	NO	NA	0.0825343	0.0282431	0.96205	0.128563	0.200917	0.0835694	1	0.544431		ASTE000594	NO	NA	0.0598957	0.180172	0.877646	1	0.0996628	0.237081	1	1
ASTE000595	YES	16.8182	0.000309161	2.36169e-06	0.00456999	0.000334569	0.00536691	0.000594243	1	0.0262649		ASTE000595	YES	15.7059	0.000199846	0.00025868	0.0303215	0.000478277	0.00162203	0.00414574	0.752304	0.015081
ASTE000596	NO	NA	0.159947	0.0087158	0.999868	1	0.328701	0.0389219	1	1		ASTE000596	NO	NA	0.874356	0.549045	1	1	0.95498	0.593438	1	1
ASTE000597	YES	16.6755	0.00503471	0.0027384	0.730678	0.128563	0.0271355	0.0195554	1	0.544431		ASTE000597	YES	15.4334	0.0175181	0.000399964	0.0923405	0.058275	0.0365083	0.00489023	0.885213	0.199502
ASTE000598	NO	NA	0.132293	0.137174	0.999922	1	0.284398	0.239304	1	1		ASTE000598	NO	NA	0.132867	0.309368	1	1	0.195674	0.369166	1	1
ASTE000599	YES	4.67799	6.00775e-07	0.00540111	0.145685	0.00831782	0.000403892	0.0290552	1	0.114212		ASTE000599	YES	4.71397	0.00254954	0.00241604	0.0475715	0.0358989	0.00829061	0.0114638	0.764382	0.146728
ASTE000600	NO	NA	0.999512	0.496017	1	1	1	0.586127	1	1		ASTE000600	NO	NA	0.129173	0.0193154	0.817167	1	0.191107	0.0430184	1	1
ASTE000601	NO	NA	0.550284	0.380694	0.999999	1	0.826815	0.485268	1	1		ASTE000601	NO	NA	0.88566	0.995437	0.999524	1	0.959652	0.996137	1	1
ASTE000602	NO	NA	0.222727	0.133975	0.871724	1	0.422973	0.235781	1	1		ASTE000602	YES	19.5049	0.0198423	0.00860083	0.113449	0.0102962	0.0399267	0.0248137	0.926096	0.070945
ASTE000603	NO	NA	0.151918	0.0184472	0.776761	0.857464	0.317009	0.0629072	1	1		ASTE000603	NO	NA	0.564812	0.0492486	0.987797	1	0.676265	0.0859021	1	1
ASTE000604	NO	NA	0.538473	0.189482	0.993061	0.559509	0.812903	0.299274	1	1		ASTE000604	YES	7.79974	0.000495913	4.7117e-05	0.108167	0.0110131	0.00294162	0.00248409	0.918687	0.0722549
ASTE000605	NO	NA	0.816782	0.32629	0.954236	0.159138	0.973372	0.434709	1	0.622925		ASTE000605	YES	5.2095	0.000196272	0.000891638	0.321978	0.264912	0.00162203	0.0068965	1	0.558321
ASTE000606	NO	NA	0.0613425	0.0537334	0.996419	1	0.160042	0.126871	1	1		ASTE000606	NO	NA	0.816782	0.110243	0.935504	1	0.915462	0.160971	1	1
ASTE000607	NO	NA	0.749944	0.187673	0.920713	0.610862	0.973372	0.297279	1	1		ASTE000607	NO	NA	0.0510157	0.173668	0.999357	1	0.0874961	0.229948	1	1
ASTE000608	NO	NA	0.244978	0.163152	0.999945	1	0.453354	0.269545	1	1		ASTE000608	YES	3.57941	0.00884512	0.0219297	0.862444	0.292172	0.0210416	0.047276	1	0.59709
ASTE000610	NO	NA	0.436618	0.463743	0.998642	0.371471	0.702181	0.557716	1	1		ASTE000610	YES	4.8261	0.00374459	0.00705639	0.0314817	0.00399969	0.0110147	0.021815	0.752304	0.0416545
ASTE000611	YES	1.99849	0.0080436	0.0137437	0.94239	0.0923805	0.0372802	0.0522353	1	0.442952		ASTE000611	YES	5.58658	0.00376511	0.000117614	0.0538047	0.00721011	0.0110147	0.00309193	0.764382	0.0568764
ASTE000612	NO	NA	0.231867	0.815963	1	0.306994	0.435534	0.853922	1	0.93737		ASTE000612	NO	NA	0.106292	0.0583324	0.805604	0.103285	0.161928	0.0976467	1	0.292462
ASTE000613	NO	NA	0.999476	0.274702	0.979054	1	1	0.384617	1	1		ASTE000613	NO	NA	0.999125	0.540169	0.999966	1	1	0.585483	1	1
ASTE000614	NO	NA	0.0682029	0.155779	0.999988	1	0.173797	0.261076	1	1		ASTE000614	NO	NA	0.998654	0.299973	0.949962	1	1	0.359918	1	1
ASTE000615	YES	15.1475	0.000921327	0.0758231	0.614746	0.0215766	0.00959935	0.160248	1	0.186631		ASTE000615	YES	15.5062	2.82624e-05	0.00134981	0.299054	0.0874448	0.000667463	0.00842837	1	0.2648
ASTE000616	NO	NA	0.0587229	0.055497	0.999995	1	0.155416	0.129876	1	1		ASTE000616	NO	NA	0.171398	0.0327437	0.983892	1	0.242665	0.0633664	1	1
ASTE000617	YES	4.30343	0.00217926	0.00131166	0.109393	0.073586	0.0161501	0.0123736	1	0.383004		ASTE000617	YES	3.64072	2.41664e-05	0.00100509	0.0529548	0.00776396	0.0006581	0.00731167	0.764382	0.0609498
ASTE000618	NO	NA	0.888811	0.155374	0.988918	1	0.973372	0.260551	1	1		ASTE000618	NO	NA	0.677789	0.18999	1	1	0.791066	0.247265	1	1
ASTE000619	NO	NA	0.677789	0.307139	1	1	0.949455	0.416606	1	1		ASTE000619	NO	NA	0.569259	0.4145	1	1	0.679534	0.468887	1	1
ASTE000620	NO	NA	0.862419	0.756835	0.997533	0.969604	0.973372	0.805672	1	1		ASTE000620	YES	13.9791	0.00270268	0.0273689	0.476838	0.115314	0.00868565	0.0554539	1	0.314626
ASTE000621	NO	NA	0.826379	0.962284	1	1	0.973372	0.970727	1	1		ASTE000621	NO	NA	0.698122	0.59342	0.999993	1	0.811884	0.633728	1	1
ASTE000625	NO	NA	0.539317	0.235515	0.930999	0.292172	0.812903	0.346813	1	0.899105		ASTE000625	NO	NA	0.872621	0.664562	1	1	0.954553	0.700176	1	1
ASTE000628	NO	NA	0.487416	0.268078	0.999731	1	0.759411	0.378449	1	1		ASTE000628	NO	NA	0.20716	0.321915	1	0.72548	0.284547	0.381982	1	1
ASTE000629	NO	NA	0.950597	0.858349	0.99996	1	0.985936	0.887106	1	1		ASTE000629	NO	NA	0.988928	0.154174	0.700323	1	1	0.209924	1	1
ASTE000630	NO	NA	0.853148	0.161267	0.999961	1	0.973372	0.267362	1	1		ASTE000630	NO	NA	0.494032	0.199062	1	1	0.603452	0.256501	1	1
ASTE000631	YES	6.04701	0.00122195	0.0468429	0.988075	0.426749	0.0112264	0.115812	1	1		ASTE000631	YES	1.56184	0.013863	0.0159141	0.827576	0.38893	0.0298925	0.0375252	1	0.729236
ASTE000632	NO	NA	0.925556	0.816683	1	1	0.973758	0.85444	1	1		ASTE000632	YES	4.25756	0.00219763	0.00334303	0.514529	0.143134	0.00754392	0.0136933	1	0.363927
ASTE000633	NO	NA	0.833975	0.965931	0.999994	1	0.973372	0.973802	1	1		ASTE000633	YES	4.06972	0.000884864	0.00195126	0.122367	0.00170085	0.0040779	0.0101746	0.942	0.0285769
ASTE000634	NO	NA	0.438649	0.36889	1	1	0.702181	0.47517	1	1		ASTE000634	YES	6.96429	0.00728579	0.00445352	0.100189	0.0189229	0.0181674	0.0163267	0.905534	0.0999997
ASTE000636	NO	NA	0.0918457	0.0272437	0.954889	1	0.21743	0.0816707	1	1		ASTE000636	NO	NA	0.151226	0.0720444	0.999255	0.666112	0.218674	0.115028	1	1
ASTE000637	NO	NA	0.637281	0.177643	0.999962	1	0.913624	0.286864	1	1		ASTE000637	NO	NA	0.792274	0.908943	0.999998	1	0.897984	0.919443	1	1
ASTE000638	YES	15.414	0.000116021	0.00346268	0.0936681	0.00831782	0.00308567	0.0223221	1	0.114212		ASTE000638	NO	NA	0.303351	0.172706	0.998929	0.638487	0.394408	0.229021	1	1
ASTE000639	NO	NA	0.0060856	0.146557	0.995389	0.0550096	0.0305973	0.250867	1	0.326133		ASTE000639	NO	NA	0.219358	0.211576	0.995642	0.216927	0.298643	0.269815	1	0.485315
ASTE000640	YES	17.5122	0.00189501	0.000199161	0.182375	0.0215766	0.0146375	0.0043018	1	0.186631		ASTE000640	NO	NA	0.0556701	0.0755648	0.711876	0.103285	0.0935333	0.11935	1	0.292462
ASTE000641	YES	13.7395	0.00431575	0.00396057	0.588416	0.0298009	0.0243122	0.0240701	1	0.227819		ASTE000641	YES	13.6709	0.00569788	0.0222633	0.747014	0.103285	0.015038	0.0476965	1	0.292462
ASTE000642	NO	NA	0.926516	0.895062	1	1	0.973967	0.917221	1	1		ASTE000642	NO	NA	0.00822101	0.0581407	0.643237	0.354012	0.0200085	0.0974118	1	0.681964
ASTE000643	NO	NA	0.94306	0.43881	1	1	0.980889	0.53646	1	1		ASTE000643	YES	0.0462971	0.00488729	0.00255711	0.543879	0.0406133	0.0134312	0.0118275	1	0.158757
ASTE000644	NO	NA	0.0980912	0.00881434	0.984786	1	0.228525	0.0391317	1	1		ASTE000644	YES	3.71526	0.00488729	0.00145454	0.428152	0.103285	0.0134312	0.00872802	1	0.292462
ASTE000645	NO	NA	0.051918	0.000569178	0.56051	0.0517443	0.14179	0.00764	1	0.309677		ASTE000645	YES	16.3167	0.00109271	0.0118877	0.20965	0.00399969	0.00457966	0.0307135	1	0.0416545
ASTE000646	NO	NA	0.052401	0.201212	0.999455	1	0.142767	0.312554	1	1		ASTE000646	YES	12.0279	0.0046748	0.00239977	0.560012	0.143134	0.0129473	0.0114247	1	0.363927
ASTE000647	NO	NA	0.0164175	0.0269968	0.596988	0.0155263	0.0620248	0.0812759	1	0.158935		ASTE000647	YES	13.7037	0.00143966	0.0428356	0.97274	0.0110131	0.00566656	0.0775196	1	0.0722549
ASTE000648	NO	NA	0.808891	0.796716	1	1	0.973372	0.838327	1	1		ASTE000648	YES	6.26682	0.00594561	0.0023223	0.653929	0.0458769	0.0154377	0.0112358	1	0.171162
ASTE000649	NO	NA	0.0618561	0.0125687	0.990349	0.38893	0.161086	0.0491896	1	1		ASTE000649	NO	NA	0.11716	0.125178	0.997985	0.610862	0.17622	0.177824	1	1
ASTE000650	YES	16.5493	0.00820001	9.01862e-05	0.190385	0.0144838	0.0378818	0.00264585	1	0.150565		ASTE000650	YES	15.9763	0.000175974	0.000135442	0.0657381	0.000478277	0.00162203	0.00328728	0.799583	0.015081
ASTE000651	NO	NA	0.0883494	0.0430684	0.32786	0.0215766	0.211678	0.109284	1	0.186631		ASTE000651	NO	NA	0.138288	0.0929186	0.993979	0.354012	0.202592	0.140278	1	0.681964
ASTE000652	YES	1.44411	0.000529274	0.00530796	0.316587	0.0517443	0.00718084	0.0288403	1	0.309677		ASTE000652	YES	0.927459	9.37566e-06	0.0034721	0.0985299	0.00144627	0.000377114	0.0139805	0.903057	0.026553
ASTE000653	NO	NA	0.0888147	0.111014	0.950448	1	0.212078	0.208183	1	1		ASTE000653	NO	NA	0.0060706	0.0528694	0.956203	0.930544	0.0156835	0.0907478	1	1
ASTE000654	NO	NA	0.953857	0.309307	0.999721	1	0.988956	0.41865	1	1		ASTE000654	NO	NA	0.192704	0.0673491	0.999978	1	0.267702	0.109114	1	1
ASTE000655	NO	NA	0.885777	0.148939	0.998945	1	0.973372	0.253685	1	1		ASTE000655	NO	NA	0.0668389	0.092354	1	0.239881	0.109419	0.13961	1	0.520206
ASTE000656	NO	NA	0.249596	0.0696867	0.999999	1	0.459214	0.151411	1	1		ASTE000656	YES	3.94823	0.000196182	0.00075131	0.152289	0.00623904	0.00162203	0.0063398	0.998142	0.0526457
ASTE000657	NO	NA	0.879852	0.74984	1	1	0.973372	0.799796	1	1		ASTE000657	NO	NA	0.470717	0.361303	0.999857	1	0.578886	0.419394	1	1
ASTE000658	NO	NA	0.567212	0.0228056	0.520753	0.426749	0.842354	0.0725265	1	1		ASTE000658	NO	NA	0.103702	0.00699238	0.685029	0.264912	0.158619	0.0216937	1	0.558321
ASTE000659	YES	27.3393	0.0331848	0.00281585	0.379439	0.467656	0.102592	0.0197857	1	1		ASTE000659	YES	5.88054	0.000116021	0.000187301	0.0157672	0.000400455	0.00120499	0.00361977	0.750691	0.014471
ASTE000660	NO	NA	0.11524	0.21891	0.795122	0.306994	0.258072	0.330968	1	0.93737		ASTE000660	NO	NA	0.917431	0.265353	0.997842	1	0.971598	0.324891	1	1
ASTE000661	YES	17.0642	0.000367945	0.00180081	0.301872	0.0245631	0.00551459	0.0148326	1	0.202464		ASTE000661	YES	13.3598	0.00545015	0.0156456	0.219778	0.0215766	0.0146249	0.0370489	1	0.108006
ASTE000662	YES	7.0832	0.00240915	0.00477324	0.75447	0.511843	0.0171567	0.0270183	1	1		ASTE000662	YES	4.86266	0.00366707	0.00183284	0.282749	0.0279187	0.0109101	0.00987839	1	0.125118
ASTE000667	YES	16.4242	0.000642135	0.00151372	0.222589	0.00776396	0.00780088	0.0133572	1	0.112154		ASTE000667	NO	NA	0.131595	0.0217952	0.61742	0.128563	0.194009	0.0470501	1	0.338209
ASTE000668	NO	NA	0.0511141	0.012091	0.86076	0.239881	0.140234	0.0479385	1	0.800282		ASTE000668	YES	14.7596	0.00490355	0.0020897	0.271034	0.121938	0.0134499	0.0105769	1	0.330246
ASTE000669	NO	NA	0.849758	0.230552	0.963822	1	0.973372	0.341982	1	1		ASTE000669	YES	3.69306	0.00155536	0.00229822	0.685895	0.292172	0.00583928	0.0111845	1	0.59709
ASTE000670	NO	NA	0.84943	0.210064	0.999786	1	0.973372	0.321824	1	1		ASTE000670	YES	9.72047	0.00490355	0.00555838	0.925717	0.426749	0.0134499	0.0187192	1	0.780728
ASTE000671	NO	NA	0.517193	0.575202	1	1	0.795138	0.652676	1	1		ASTE000671	YES	5.88745	0.000116021	0.0162793	0.133531	0.0144838	0.00120499	0.0380743	0.973254	0.0847656
ASTE000672	YES	19.2857	0.00588151	0.00317228	0.418555	0.0358989	0.0302118	0.0213765	1	0.249626		ASTE000672	NO	NA	0.0279451	0.0789074	0.696311	0.128563	0.0529012	0.123278	1	0.338209
ASTE000673	NO	NA	0.190081	0.0723075	0.999779	1	0.375439	0.155415	1	1		ASTE000673	NO	NA	0.646491	0.601074	1	1	0.760935	0.6404	1	1
ASTE000674	YES	17.2824	0.0157608	0.00332081	0.613735	0.00776396	0.0600508	0.0219763	1	0.112154		ASTE000674	YES	15.4486	0.00309402	0.0189848	0.264659	0.00672457	0.00960961	0.042515	1	0.0561186
ASTE000675	NO	NA	0.0963521	0.0258222	0.623862	0.354012	0.225164	0.0790013	1	1		ASTE000675	NO	NA	0.451395	0.68041	1	1	0.556567	0.714625	1	1
ASTE000676	NO	NA	0.793333	0.929865	0.99984	1	0.973372	0.945649	1	1		ASTE000676	NO	NA	0.445454	0.464377	1	1	0.551272	0.515657	1	1
ASTE000677	NO	NA	0.368843	0.0279122	0.612305	0.103285	0.617875	0.0830002	1	0.475991		ASTE000677	NO	NA	0.215127	0.0228256	0.98631	1	0.293543	0.0485198	1	1
ASTE000678	NO	NA	0.434209	0.0122033	0.999167	1	0.700383	0.0482999	1	1		ASTE000678	NO	NA	0.00916959	0.0524364	1	1	0.0216821	0.0902695	1	1
ASTE000679	NO	NA	0.15428	0.0326301	0.268619	0.195908	0.32011	0.0915525	1	0.704812		ASTE000679	NO	NA	0.570133	0.824472	1	1	0.680132	0.844199	1	1
ASTE000680	NO	NA	0.318482	0.0438181	0.999615	1	0.555343	0.110594	1	1		ASTE000680	YES	4.36404	0.000352847	0.000611612	0.112369	0.00464696	0.00227691	0.00583569	0.926096	0.0452492
ASTE000681	NO	NA	0.150465	0.0238595	0.994317	1	0.3149	0.0746134	1	1		ASTE000681	YES	5.28223	0.009242	0.00729279	0.487274	0.292172	0.0217224	0.0222671	1	0.59709
ASTE000682	NO	NA	0.841443	0.786549	1	1	0.973372	0.830007	1	1		ASTE000682	NO	NA	0.186649	0.486209	1	1	0.260456	0.535875	1	1
ASTE000683	NO	NA	0.628747	0.669334	1	1	0.905608	0.732952	1	1		ASTE000683	NO	NA	0.0225509	0.291686	0.999999	1	0.0445808	0.351443	1	1
ASTE000684	YES	16.4239	0.000908027	1.33644e-05	0.026114	0.00132851	0.00956158	0.00113263	1	0.0461051		ASTE000684	YES	15.9136	1.66443e-05	0.00140792	0.0527894	8.924e-05	0.00049272	0.00861171	0.764382	0.00979821
ASTE000685	NO	NA	0.893084	0.704217	1	1	0.973372	0.761407	1	1		ASTE000685	YES	3.69456	0.0224576	0.0320904	0.606144	0.176688	0.044435	0.0623992	1	0.418922
ASTE000686	YES	26.045	0.00250046	0.00431079	0.230706	0.0517443	0.0173114	0.0254247	1	0.309677		ASTE000686	YES	3.3138	0.000108552	0.000390496	0.0753799	0.00183768	0.00120499	0.00485139	0.834532	0.0285769
ASTE000687	NO	NA	0.907995	0.220798	0.993509	1	0.973372	0.332629	1	1		ASTE000687	NO	NA	0.140381	0.23252	0.974105	1	0.205262	0.291624	1	1
ASTE000688	NO	NA	0.572812	0.102848	0.999865	1	0.844929	0.197348	1	1		ASTE000688	YES	3.66824	0.000348401	7.89688e-05	0.0228403	0.000677892	0.00227691	0.00279657	0.750691	0.0178621
ASTE000689	NO	NA	0.707878	0.210011	0.999947	1	0.973372	0.321802	1	1		ASTE000689	YES	2.43079	0.000552286	0.0383396	0.843934	0.789188	0.00307417	0.0714505	1	1
ASTE000690	NO	NA	0.871141	0.224267	0.995013	1	0.973372	0.335855	1	1		ASTE000690	YES	8.90445	0.00189501	0.00448221	0.915428	1	0.00669697	0.0164055	1	1
ASTE000691	NO	NA	0.0283993	0.384871	0.94347	0.0406133	0.0910105	0.488895	1	0.268001		ASTE000691	NO	NA	0.0125821	0.146454	0.999616	1	0.0278913	0.201421	1	1
ASTE000692	NO	NA	0.240997	0.0309838	0.999888	1	0.447151	0.0885485	1	1		ASTE000692	YES	5.22831	3.30528e-05	9.99426e-05	0.631621	0.354012	0.000667463	0.00294727	1	0.681964
ASTE000693	NO	NA	0.916483	0.482247	0.99998	1	0.973372	0.574026	1	1		ASTE000693	NO	NA	0.803518	0.467203	1	1	0.907565	0.518038	1	1
ASTE000694	YES	25.4592	0.0363909	0.00175328	0.612694	0.239881	0.110552	0.0145782	1	0.800282		ASTE000694	YES	4.97486	0.00101224	0.00605264	0.235367	0.058275	0.00437444	0.0197867	1	0.199502
ASTE000695	NO	NA	0.631527	0.397785	1	1	0.908004	0.500053	1	1		ASTE000695	NO	NA	0.755356	0.212346	1	1	0.864664	0.270353	1	1
ASTE000696	YES	17.8387	0.00369988	0.0410082	0.730103	0.72548	0.0221662	0.105603	1	1		ASTE000696	NO	NA	0.735599	0.023194	0.990533	1	0.847245	0.0490388	1	1
ASTE000697	NO	NA	0.353377	0.0132877	0.828951	0.511843	0.599119	0.0510613	1	1		ASTE000697	YES	11.2472	0.0176376	0.00974345	0.997003	1	0.0367171	0.026751	1	1
ASTE000698	NO	NA	0.215303	0.472199	1	1	0.413008	0.565555	1	1		ASTE000698	NO	NA	0.133709	0.208291	0.99232	1	0.196566	0.26626	1	1
ASTE000700	NO	NA	0.0847806	0.0458026	0.945422	0.292172	0.204983	0.114085	1	0.899105		ASTE000700	YES	14.879	0.00376511	0.0375034	0.358654	0.031683	0.0110147	0.0702984	1	0.135378
ASTE000701	NO	NA	0.405981	0.162634	0.997719	0.857464	0.66666	0.268971	1	1		ASTE000701	YES	5.28438	0.0178007	0.0333737	0.969599	0.159138	0.0369753	0.0642253	1	0.390992
ASTE000702	NO	NA	0.0556779	0.0598486	0.584586	0.216927	0.148985	0.136579	1	0.754671		ASTE000702	NO	NA	0.318893	0.451858	0.999965	1	0.412075	0.504314	1	1
ASTE000703	NO	NA	0.0300365	0.269772	0.968219	0.337915	0.0950794	0.379792	1	0.994437		ASTE000703	YES	19.079	0.000642135	0.00666917	0.158919	0.143134	0.00325508	0.0210875	1	0.363927
ASTE000704	NO	NA	0.620962	0.378627	0.999997	1	0.898603	0.483517	1	1		ASTE000704	NO	NA	0.567212	0.409684	1	1	0.67807	0.464392	1	1
ASTE000705	NO	NA	0.811666	0.420416	0.999996	1	0.973372	0.52023	1	1		ASTE000705	NO	NA	0.206212	0.0221905	0.982441	0.511843	0.283389	0.0476324	1	0.894565
ASTE000706	NO	NA	0.91069	0.68552	1	1	0.973372	0.746154	1	1		ASTE000706	NO	NA	0.636583	0.597102	1	1	0.750593	0.636763	1	1
ASTE000707	NO	NA	0.571635	0.274249	0.999999	1	0.844715	0.384082	1	1		ASTE000707	YES	6.19839	0.0340761	0.0209197	0.271198	0.216927	0.0624518	0.0456624	1	0.485315
ASTE000708	NO	NA	0.494032	0.202806	0.999965	1	0.766049	0.31443	1	1		ASTE000708	NO	NA	0.026511	0.338121	0.99976	0.757334	0.0509755	0.397319	1	1
ASTE000709	NO	NA	0.0829619	0.0233267	0.741876	0.426749	0.201613	0.0735127	1	1		ASTE000709	NO	NA	0.954567	0.152188	0.999993	1	0.998148	0.207791	1	1
ASTE000710	NO	NA	0.270174	0.0453386	0.922593	1	0.489598	0.113324	1	1		ASTE000710	YES	7.46711	0.00244331	0.000183031	0.585658	0.0923805	0.00811553	0.00359583	1	0.271442
ASTE000711	NO	NA	0.284701	0.0993561	0.999771	1	0.508114	0.192735	1	1		ASTE000711	YES	7.49677	0.0193485	0.0168088	0.84669	0.38893	0.0391872	0.0389812	1	0.729236
ASTE000713	NO	NA	0.731124	0.937489	1	1	0.973372	0.951533	1	1		ASTE000713	NO	NA	0.0260907	0.0913842	0.807488	0.0874448	0.0504229	0.138438	1	0.2648
ASTE000715	NO	NA	0.248411	0.0744726	0.99992	1	0.457772	0.15872	1	1		ASTE000715	YES	4.56157	0.00172133	0.000117386	0.0791662	0.00957921	0.00626002	0.00309193	0.843963	0.0668548
ASTE000716	NO	NA	0.0248941	0.0532344	0.978906	1	0.0837628	0.126191	1	1		ASTE000716	YES	3.51336	0.00181605	2.02089e-05	0.403759	0.143134	0.00647826	0.0020756	1	0.363927
ASTE000717	NO	NA	0.0751267	0.0574236	0.999221	1	0.187866	0.132883	1	1		ASTE000717	YES	3.93369	0.0173822	0.0312065	0.996236	0.72548	0.0363093	0.0611893	1	1
ASTE000718	NO	NA	0.0585689	0.0117936	0.997707	1	0.155073	0.0471631	1	1		ASTE000718	YES	4.96434	6.15107e-06	6.91587e-06	0.67665	0.857464	0.000366585	0.00163746	1	1
ASTE000719	YES	0.496951	0.000758006	0.000654593	0.187062	0.00957921	0.00874202	0.00822431	1	0.122931		ASTE000719	YES	2.2521	4.83328e-05	7.73039e-05	0.191501	0.0298009	0.000871836	0.00278465	1	0.132613
ASTE000720	NO	NA	0.895633	0.504391	0.999999	1	0.973372	0.592638	1	1		ASTE000720	NO	NA	0.0411538	0.137936	0.931255	0.38893	0.0728544	0.191993	1	0.729236
ASTE000721	YES	15.8321	0.000470462	0.000398005	0.0407313	0.00112624	0.00672772	0.00624828	1	0.0440549		ASTE000721	YES	16.3859	5.48631e-05	0.0182524	0.733977	0.00623904	0.000871836	0.0412892	1	0.0526457
ASTE000722	NO	NA	0.123424	0.127169	0.612694	0.115314	0.269921	0.227748	1	0.511344		ASTE000722	YES	18.0257	0.0025139	0.0146021	0.806579	0.239881	0.00827762	0.0354328	1	0.520206
ASTE000723	YES	15.8051	1.67007e-06	1.12236e-06	0.00240888	2.13524e-06	0.000559131	0.000581203	1	0.00502557		ASTE000723	NO	NA	0.0129069	0.0905963	0.971286	0.38893	0.0283257	0.137519	1	0.729236
ASTE000724	NO	NA	0.256897	0.0696061	0.979852	1	0.470516	0.151294	1	1		ASTE000724	YES	5.87538	0.00845136	0.00405068	0.174103	0.0245631	0.020395	0.0153953	1	0.116259
ASTE000725	NO	NA	0.0558066	0.0198541	0.492769	0.757334	0.149294	0.0662755	1	1		ASTE000725	NO	NA	0.0921185	0.0696278	0.955415	1	0.143298	0.111961	1	1
ASTE000726	NO	NA	0.128567	0.145873	0.399721	0.195908	0.278704	0.250108	1	0.704812		ASTE000726	YES	13.7203	5.78295e-05	0.0620771	0.993485	0.00156402	0.000871836	0.102439	1	0.0266515
ASTE000727	NO	NA	0.0496533	0.28897	0.944763	0.0550096	0.137532	0.398805	1	0.326133		ASTE000727	YES	13.0113	0.00390578	0.000524387	0.229688	0.033791	0.0112962	0.00547694	1	0.143309
ASTE000728	NO	NA	0.813913	0.568449	0.998398	1	0.973372	0.647259	1	1		ASTE000728	YES	22.5492	0.00970381	0.032731	0.94859	1	0.0225392	0.0633527	1	1
ASTE000729	YES	5.38384	0.00366707	0.0249894	0.900862	0.610862	0.0220392	0.0770505	1	1		ASTE000729	YES	5.36322	0.000337506	9.7909e-05	0.00710294	0.000192536	0.00227691	0.00293604	0.750691	0.0110133
ASTE000730	YES	1.88631	0.000884864	0.00199278	0.432351	0.0245631	0.00943993	0.0158236	1	0.202464		ASTE000730	YES	5.6123	0.0041331	0.000141996	0.023829	0.00183768	0.0117787	0.00333954	0.752304	0.0285769
ASTE000732	NO	NA	0.297634	0.403713	0.999945	0.930544	0.525755	0.505441	1	1		ASTE000732	NO	NA	0.720006	0.322773	1	1	0.831726	0.382801	1	1
ASTE000734	YES	25.1798	0.00395241	0.0278332	0.714519	0.115314	0.0228475	0.0828952	1	0.511344		ASTE000734	YES	24.5572	0.000811126	0.0201457	0.749604	0.082509	0.00383582	0.0444329	1	0.251324
ASTE000735	NO	NA	0.0933321	0.0374732	0.853482	0.489749	0.220095	0.0996165	1	1		ASTE000735	NO	NA	0.143933	0.293271	0.99916	0.535676	0.20954	0.353073	1	0.932497
ASTE000736	YES	18.9256	0.0321165	0.00124189	0.671848	0.0550096	0.0998312	0.0119866	1	0.326133		ASTE000736	YES	16.8635	0.00234962	0.00492647	0.692309	0.031683	0.00795056	0.0173455	1	0.135378
ASTE000737	NO	NA	0.213262	0.251746	0.955871	0.38893	0.410825	0.36205	1	1		ASTE000737	YES	3.60789	0.0122055	0.00791769	0.698174	0.216927	0.0272323	0.0234767	1	0.485315
ASTE000738	NO	NA	0.0269733	0.261466	0.99989	1	0.0883815	0.371755	1	1		ASTE000738	NO	NA	0.84825	0.936395	1	1	0.936985	0.943857	1	1
ASTE000739	YES	16.5591	3.38921e-05	0.000199666	0.00804033	8.924e-05	0.00164168	0.00430455	1	0.0188115		ASTE000739	NO	NA	0.0400092	0.167407	0.185247	0.00957921	0.0712046	0.223556	1	0.0668548
ASTE000740	NO	NA	0.0513878	0.0202913	0.993745	0.857464	0.140646	0.0672224	1	1		ASTE000740	NO	NA	0.0384088	0.0977278	0.808868	0.216927	0.0690364	0.145923	1	0.485315
ASTE000741	NO	NA	0.779744	0.660988	1	1	0.973372	0.725977	1	1		ASTE000741	NO	NA	0.0738059	0.137317	1	1	0.118948	0.191295	1	1
ASTE000742	NO	NA	0.157481	0.134947	0.990848	0.666112	0.324923	0.236834	1	1		ASTE000742	NO	NA	0.363417	0.503961	1	1	0.461642	0.552339	1	1
ASTE000743	NO	NA	0.70575	0.221516	0.845086	0.857464	0.973372	0.333337	1	1		ASTE000743	NO	NA	0.924692	0.822175	1	1	0.975421	0.842226	1	1
ASTE000744	NO	NA	0.861167	0.510789	0.999636	1	0.973372	0.597934	1	1		ASTE000744	NO	NA	0.909597	0.681557	1	1	0.968754	0.715565	1	1
ASTE000745	NO	NA	0.413699	0.920442	0.995309	1	0.674012	0.93833	1	1		ASTE000745	NO	NA	0.297521	0.18071	0.999932	1	0.387314	0.237649	1	1
ASTE000746	YES	5.44841	0.000642135	0.0396898	0.99703	1	0.00780088	0.103455	1	1		ASTE000746	YES	5.62209	0.000490917	0.0150979	0.379869	0.0358989	0.00291655	0.0362115	1	0.146728
ASTE000747	NO	NA	0.0205861	0.124307	0.972419	0.354012	0.0723246	0.224254	1	1		ASTE000747	YES	4.49846	0.00124266	0.00112128	0.156612	0.0215766	0.00505004	0.00765958	1	0.108006
ASTE000748	NO	NA	0.0553154	0.063424	0.997232	1	0.148516	0.141968	1	1		ASTE000748	YES	1.76454	0.00647363	0.037704	0.95115	0.321817	0.0164082	0.0705664	1	0.635648
ASTE000749	YES	15.762	0.0124289	0.00979194	0.6987	0.239881	0.0508	0.04184	1	0.800282		ASTE000749	NO	NA	0.304904	0.585041	1	1	0.396233	0.62613	1	1
ASTE000750	NO	NA	0.283279	0.229148	0.990528	1	0.506052	0.340655	1	1		ASTE000750	NO	NA	0.736438	0.22418	0.999993	1	0.847354	0.282847	1	1
ASTE000751	NO	NA	0.0626055	0.0242203	0.901965	1	0.162666	0.0754864	1	1		ASTE000751	YES	3.04071	0.00140699	0.0107153	0.940325	0.306994	0.00555141	0.0286521	1	0.622686
ASTE000752	NO	NA	0.0720984	0.176852	0.999779	0.857464	0.18191	0.285865	1	1		ASTE000752	YES	3.00667	0.00654644	0.00653853	0.38573	0.0215766	0.0165706	0.0208105	1	0.108006
ASTE000753	NO	NA	0.574577	0.414396	0.999974	1	0.847313	0.515302	1	1		ASTE000753	NO	NA	0.903151	0.523052	1	1	0.966582	0.569931	1	1
ASTE000754	NO	NA	0.165474	0.0190002	0.867069	0.857464	0.336726	0.0641589	1	1		ASTE000754	YES	25.2285	0.00116854	0.000807286	0.294716	0.0298009	0.00483866	0.00659207	1	0.132613
ASTE000755	NO	NA	0.658946	0.273574	0.999992	1	0.934114	0.38365	1	1		ASTE000755	NO	NA	0.0288066	0.0407058	0.958777	0.857464	0.0541342	0.0746803	1	1
ASTE000756	NO	NA	0.530896	0.519209	1	1	0.808154	0.604867	1	1		ASTE000756	NO	NA	0.180428	0.159635	1	1	0.25315	0.215655	1	1
ASTE000757	NO	NA	0.919454	0.22146	0.998542	1	0.973372	0.333318	1	1		ASTE000757	YES	5.70454	0.0134867	0.000479284	0.786881	0.292172	0.0292195	0.00527507	1	0.59709
ASTE000758	NO	NA	0.805355	0.619692	1	1	0.973372	0.690548	1	1		ASTE000758	YES	4.6595	0.00233708	0.00227884	0.388868	0.128563	0.00793517	0.0111235	1	0.338209
ASTE000759	NO	NA	0.0850383	0.0663102	0.871011	0.321817	0.205431	0.145998	1	0.954466		ASTE000759	NO	NA	0.125438	0.157006	0.951146	0.559509	0.186356	0.21299	1	0.955
ASTE000760	YES	25.4025	0.00116854	0.000225217	0.0969892	0.00132851	0.0110034	0.00467818	1	0.0461051		ASTE000760	YES	2.53751	0.00488729	0.00165662	0.0993801	0.00538926	0.0134312	0.00937525	0.904036	0.0488424
ASTE000761	NO	NA	0.438649	0.672254	1	1	0.702181	0.7353	1	1		ASTE000761	NO	NA	0.897882	0.773088	0.999997	1	0.965117	0.798481	1	1
ASTE000762	NO	NA	0.0935385	0.345587	0.998569	1	0.220263	0.452891	1	1		ASTE000762	NO	NA	0.0931707	0.0122034	0.221884	0.252396	0.144688	0.0313215	1	0.543414
ASTE000763	NO	NA	0.0949703	0.301542	1	1	0.22274	0.411319	1	1		ASTE000763	NO	NA	0.00790482	0.0704302	0.999869	1	0.0193756	0.112997	1	1
ASTE000764	YES	16.9829	0.13146	0.000322184	0.0961104	0.0406133	0.282876	0.0056596	1	0.268001		ASTE000764	NO	NA	1	0.0209531	0.635582	0.206418	1	0.0457177	1	0.473053
ASTE000767	NO	NA	0.0141548	0.0367855	0.683046	0.0780475	0.0552174	0.0984258	1	0.401816		ASTE000767	NO	NA	0.0846707	0.114917	0.987812	1	0.133491	0.166002	1	1
ASTE000770	YES	5.64278	9.81171e-05	0.0019805	0.466087	0.0126403	0.00298685	0.0157982	1	0.140239		ASTE000770	YES	6.60119	0.00233708	0.0110246	0.0658298	0.0126403	0.00793517	0.0291671	0.799583	0.0784969
ASTE000771	NO	NA	0.0265707	0.0177939	0.257975	0.216927	0.0875919	0.0614713	1	0.754671		ASTE000771	NO	NA	0.00550552	0.0873291	0.912653	0.292172	0.0147423	0.133683	1	0.59709
ASTE000772	NO	NA	0.818302	0.2368	0.999641	1	0.973372	0.347956	1	1		ASTE000772	YES	3.87635	0.00569788	0.00259398	0.256836	0.0458769	0.015038	0.0119302	1	0.171162
ASTE000773	NO	NA	0.87571	0.583642	0.999999	1	0.973372	0.660135	1	1		ASTE000773	NO	NA	0.133636	0.0808147	0.910561	0.195908	0.196566	0.125448	1	0.45124
ASTE000774	NO	NA	0.811962	0.493129	0.999923	1	0.973372	0.583623	1	1		ASTE000774	NO	NA	0.0183876	0.192303	0.999994	1	0.0378904	0.249657	1	1
ASTE000775	NO	NA	0.864863	0.300447	0.999915	1	0.973372	0.410071	1	1		ASTE000775	NO	NA	0.731124	0.0877578	0.999999	1	0.842873	0.134226	1	1
ASTE000776	NO	NA	0.413699	0.490691	0.999771	0.610862	0.674012	0.581668	1	1		ASTE000776	YES	3.75593	0.0492094	0.0229279	0.913386	0.38893	0.0847557	0.0486735	1	0.729236
ASTE000777	NO	NA	0.776179	0.447925	1	1	0.973372	0.544503	1	1		ASTE000777	YES	3.87139	0.0258037	0.00641953	0.875776	0.511843	0.0499785	0.0205725	1	0.894565
ASTE000778	NO	NA	0.556147	0.0176241	0.926696	1	0.833196	0.0611632	1	1		ASTE000778	YES	4.85639	0.00162299	0.010454	0.700805	0.0358989	0.00596335	0.0281786	1	0.146728
ASTE000779	NO	NA	0.0415139	0.0831473	0.99718	0.38893	0.120549	0.170796	1	1		ASTE000779	YES	4.75757	5.07709e-06	0.000212962	0.0242344	0.000804524	0.000319295	0.00381174	0.752304	0.0193613
ASTE000780	NO	NA	0.0562261	0.0324272	0.948052	0.321817	0.150169	0.091213	1	0.954466		ASTE000780	YES	4.10415	0.000674185	0.00465084	0.161606	0.00721011	0.00338116	0.0167746	1	0.0568764
ASTE000781	NO	NA	0.321082	0.527614	1	1	0.55849	0.611966	1	1		ASTE000781	NO	NA	0.13588	0.358899	0.998624	1	0.199474	0.417383	1	1
ASTE000782	NO	NA	0.840849	0.680966	1	1	0.973372	0.742261	1	1		ASTE000782	YES	2.20634	0.00309402	0.0104514	0.541955	0.167913	0.00960961	0.0281783	1	0.409722
ASTE000784	YES	15.7696	0.000470462	4.2096e-06	0.00542854	0.000741208	0.00672772	0.000674158	1	0.037666		ASTE000784	YES	15.4317	2.31157e-05	8.81137e-06	0.00729456	0.000192536	0.000632514	0.00163746	0.750691	0.0110133
ASTE000787	NO	NA	0.915112	0.69029	1	1	0.973372	0.749482	1	1		ASTE000787	NO	NA	0.0513392	0.0226798	0.700838	0.278542	0.0877996	0.0482754	1	0.583267
ASTE000788	NO	NA	0.894746	0.573156	1	1	0.973372	0.651058	1	1		ASTE000788	YES	7.14969	0.00668882	0.0286152	0.353344	0.228404	0.016871	0.0572858	1	0.507996
ASTE000789	NO	NA	0.112388	0.0201657	0.632133	0.666112	0.253631	0.0669815	1	1		ASTE000789	NO	NA	0.141652	0.0771995	0.999999	1	0.206589	0.121309	1	1
ASTE000790	NO	NA	0.83384	0.375781	1	1	0.973372	0.48154	1	1		ASTE000790	NO	NA	0.00322854	0.140249	0.995106	0.0923805	0.00992329	0.194428	1	0.271442
ASTE000791	YES	16.184	0.00765301	0.0125396	0.437604	0.0144838	0.0360274	0.0491692	1	0.150565		ASTE000791	YES	16.0817	0.000307108	0.0301658	0.862111	0.0118267	0.00224724	0.059552	1	0.0769278
ASTE000792	YES	16.1229	1.68643e-05	0.0377876	0.31594	0.000878688	0.00118607	0.100218	1	0.0401715		ASTE000792	YES	17.1461	6.84249e-06	0.00390816	0.0267162	9.889e-05	0.000377114	0.0150853	0.752304	0.00979821
ASTE000793	YES	16.8	0.00072642	0.0652192	0.402062	0.00144627	0.0085158	0.144518	1	0.0489099		ASTE000793	YES	17.9483	0.000168434	0.00148993	0.214262	0.000878688	0.00161932	0.00885695	1	0.0205805
ASTE000794	NO	NA	0.0821127	0.0417942	0.981012	0.467656	0.200405	0.107029	1	1		ASTE000794	YES	1.60857	0.00447129	0.000678108	0.389539	0.082509	0.0124747	0.0061019	1	0.251324
ASTE000795	NO	NA	0.8774	0.390004	1	1	0.973372	0.493159	1	1		ASTE000795	YES	5.58489	0.00284894	0.000697897	0.214223	0.0655326	0.0090132	0.00614398	1	0.215657
ASTE000796	YES	10.9315	0.00883701	0.00722877	0.932738	0.292172	0.0394994	0.0345156	1	0.899105		ASTE000796	YES	7.57273	0.00201449	0.002266	0.097449	0.0189229	0.00706221	0.0110751	0.901886	0.0999997
ASTE000797	NO	NA	0.23903	0.288085	0.999887	0.264912	0.444588	0.39797	1	0.850873		ASTE000797	NO	NA	0.29439	0.723579	0.999992	0.72548	0.384479	0.753706	1	1
ASTE000798	YES	15.0969	1.38164e-05	9.28003e-05	0.0567354	0.000192536	0.00112864	0.00266757	1	0.0204826		ASTE000798	YES	14.466	0.000591937	0.00335542	0.2774	0.128563	0.00309084	0.0137243	1	0.338209
ASTE000799	NO	NA	0.151918	0.484794	0.999999	1	0.317009	0.576274	1	1		ASTE000799	NO	NA	0.999265	0.161284	0.99873	1	1	0.217266	1	1
ASTE000800	YES	5.58337	0.00172133	0.00611178	0.52007	0.0923805	0.0138767	0.0311018	1	0.442952		ASTE000800	YES	0.75853	0.000330359	0.00306187	0.216559	0.00252242	0.00227691	0.0129952	1	0.0332709
ASTE000801	NO	NA	0.786783	0.839973	1	1	0.973372	0.872283	1	1		ASTE000801	NO	NA	0.0115908	0.0846936	0.858278	0.321817	0.0261937	0.13047	1	0.635648
ASTE000802	NO	NA	0.909628	0.45039	0.999927	1	0.973372	0.546682	1	1		ASTE000802	YES	7.54025	0.00884512	0.00934408	0.998031	0.72548	0.0210416	0.0260763	1	1
ASTE000803	NO	NA	0.967519	0.297869	0.818533	1	1	0.407895	1	1		ASTE000803	NO	NA	0.303351	0.137868	0.97893	1	0.394408	0.191927	1	1
ASTE000804	YES	5.26868	0.00490355	0.022063	0.789891	0.292172	0.0266049	0.0710163	1	0.899105		ASTE000804	YES	4.22531	0.00078527	0.000250808	0.0828673	0.00294686	0.00375735	0.00409821	0.849354	0.0364214
ASTE000805	NO	NA	0.804975	0.370912	1	1	0.973372	0.476965	1	1		ASTE000805	NO	NA	0.888671	0.903539	0.999994	1	0.959899	0.914953	1	1
ASTE000806	NO	NA	0.0534783	0.00224928	0.255738	0.143134	0.14487	0.0171677	1	0.580441		ASTE000806	YES	11.1079	0.00933139	0.000412668	0.480357	0.559509	0.0218558	0.00489925	1	0.955
ASTE000807	NO	NA	0.847326	0.178036	0.980013	0.559509	0.973372	0.287238	1	1		ASTE000807	NO	NA	0.0577566	0.0744057	0.989581	1	0.0966118	0.117895	1	1
ASTE000808	NO	NA	0.877407	0.982633	0.800457	0.216927	0.973372	0.98662	1	0.754671		ASTE000808	YES	4.22916	0.00833454	0.00593228	0.34764	0.176688	0.0202027	0.0195278	1	0.418922
ASTE000809	NO	NA	0.778377	0.401616	0.95973	1	0.973372	0.503535	1	1		ASTE000809	NO	NA	0.0846707	0.099567	0.99417	1	0.133491	0.148114	1	1
ASTE000810	NO	NA	0.70575	0.755851	0.99999	1	0.973372	0.804851	1	1		ASTE000810	NO	NA	0.0111271	0.134587	0.942694	1	0.0253067	0.188389	1	1
ASTE000811	NO	NA	0.749944	0.296731	0.999958	1	0.973372	0.406559	1	1		ASTE000811	NO	NA	0.934528	0.264242	0.999851	1	0.981884	0.323845	1	1
ASTE000812	NO	NA	0.891595	0.490399	0.988801	1	0.973372	0.581541	1	1		ASTE000812	NO	NA	0.976361	0.225035	0.999743	1	1	0.283768	1	1
ASTE000814	YES	0.0639903	0.00172133	0.00358479	0.364206	0.264912	0.0138767	0.0226916	1	0.850873		ASTE000814	YES	4.85284	0.000970059	0.00057276	0.0857298	0.00132851	0.00426339	0.0056611	0.859226	0.0247099
ASTE000815	NO	NA	0.92665	0.666462	0.99999	1	0.973967	0.730439	1	1		ASTE000815	YES	0.98331	0.00569788	0.00814381	0.459997	0.0165688	0.015038	0.0238978	1	0.0920011
ASTE000816	NO	NA	0.887487	0.925168	1	1	0.973372	0.942028	1	1		ASTE000816	NO	NA	0.205121	0.274333	0.999964	1	0.282231	0.333947	1	1
ASTE000817	NO	NA	0.0917048	0.0310947	0.993447	1	0.21739	0.0887319	1	1		ASTE000817	NO	NA	0.012699	0.0812892	0.999474	0.143134	0.0280125	0.126013	1	0.363927
ASTE000818	NO	NA	0.239002	0.273978	1	1	0.444588	0.3839	1	1		ASTE000818	YES	24.0927	0.0154794	0.0248297	0.802361	0.097833	0.0328307	0.0516985	1	0.285767
ASTE000819	YES	6.25714	1.34063e-05	0.000326464	0.0637878	0.00252242	0.00112864	0.00567518	1	0.0607035		ASTE000819	YES	2.39226	0.0045299	0.00884774	0.342601	0.0358989	0.0126073	0.0252059	1	0.146728
ASTE000820	YES	3.93407	0.00883714	0.00957672	0.745135	0.666112	0.0394994	0.0411565	1	1		ASTE000820	YES	3.89554	6.37238e-05	9.10172e-05	0.0361887	0.00112624	0.000871836	0.00286007	0.764382	0.0225704
ASTE000821	NO	NA	0.0299048	0.0452037	0.984222	0.610862	0.0947414	0.113064	1	1		ASTE000821	YES	5.05859	0.00280844	0.000539616	0.0341125	0.0144838	0.00895476	0.00556381	0.753022	0.0847656
ASTE000822	YES	14.3188	0.0432099	0.00816292	0.150843	0.0406133	0.123661	0.0371972	1	0.268001		ASTE000822	YES	6.37674	0.0186628	0.00688725	0.625704	0.228404	0.0381534	0.0214612	1	0.507996
ASTE000823	NO	NA	0.92665	0.329716	1	1	0.973967	0.438043	1	1		ASTE000823	YES	3.13278	0.000335949	0.0264928	0.931133	0.559509	0.00227691	0.0542485	1	0.955
ASTE000824	NO	NA	0.897528	0.536207	0.937264	0.610862	0.973372	0.619031	1	1		ASTE000824	NO	NA	0.290899	0.170559	1	1	0.380391	0.226808	1	1
ASTE000825	YES	7.57836	3.19605e-06	0.000425614	0.0338647	0.00112624	0.000713345	0.00646831	1	0.0440549		ASTE000825	YES	5.07215	0.00933139	0.00186389	0.0537068	0.0517443	0.0218558	0.00990507	0.764382	0.184931
ASTE000826	YES	16.8123	0.00607149	0.0134022	0.384146	0.0358989	0.0305973	0.0513142	1	0.249626		ASTE000826	NO	NA	0.00960559	0.11303	0.999987	0.1093	0.0224012	0.164047	1	0.3072
ASTE000827	YES	15.2208	0.000132453	0.000770165	0.0293818	0.00776396	0.00347398	0.00897317	1	0.112154		ASTE000827	YES	16.4791	0.00072642	0.00425963	0.245341	0.000131699	0.00358735	0.0158738	1	0.00979821
ASTE000828	YES	21.2158	1.31585e-05	0.0103792	0.620602	0.00252242	0.00112864	0.0433884	1	0.0607035		ASTE000828	YES	16.3404	0.000704921	2.45912e-05	0.00338318	7.31942e-05	0.00349178	0.00212351	0.750691	0.00946783
ASTE000829	YES	20.3075	0.000196272	0.0124046	0.560482	0.0126403	0.00416349	0.0488248	1	0.140239		ASTE000829	YES	16.6144	0.000566201	4.09822e-05	0.00343051	3.9205e-06	0.00308229	0.00245331	0.750691	0.00663983
ASTE000830	NO	NA	0.077877	0.0499847	0.946514	0.789188	0.192419	0.12111	1	1		ASTE000830	YES	4.33493	0.0176376	0.00899931	0.52206	0.058275	0.0367171	0.0254318	1	0.199502
ASTE000831	NO	NA	0.128687	0.433412	0.992961	0.426749	0.278752	0.531402	1	1		ASTE000831	NO	NA	0.294498	0.709782	0.999999	1	0.384479	0.740826	1	1
ASTE000832	NO	NA	0.0704393	0.0278924	0.9898	0.559509	0.178616	0.0829846	1	1		ASTE000832	YES	4.96616	8.93289e-05	0.000342505	0.274159	0.0126403	0.00116475	0.00456526	1	0.0784969
ASTE000833	YES	15.788	6.37238e-05	0.00392327	0.271248	0.00831782	0.0022319	0.0239072	1	0.114212		ASTE000833	NO	NA	0.297072	0.517634	0.999982	1	0.387262	0.564984	1	1
ASTE000834	NO	NA	0.911587	0.502426	1	1	0.973372	0.591184	1	1		ASTE000834	YES	5.94377	0.0129473	0.0051417	0.191565	0.0144838	0.0283257	0.0178276	1	0.0847656
ASTE000835	YES	15.5832	0.000322603	0.000263232	0.0943914	0.00294686	0.00543682	0.00513957	1	0.066424		ASTE000835	YES	16.3778	0.0002831	0.000183535	0.0130984	0.000804524	0.0021313	0.00359583	0.750691	0.0193613
ASTE000836	NO	NA	0.257296	0.0278735	0.997806	1	0.47099	0.0829846	1	1		ASTE000836	NO	NA	0.271236	0.0110993	0.919982	0.930544	0.358426	0.0292935	1	1
ASTE000837	NO	NA	0.180428	0.114021	0.878678	0.252396	0.36076	0.212144	1	0.835911		ASTE000837	NO	NA	0.834965	0.388107	0.99992	1	0.930116	0.444762	1	1
ASTE000838	NO	NA	0.70766	0.312941	1	1	0.973372	0.422113	1	1		ASTE000838	NO	NA	0.395841	0.0149083	0.954585	0.292172	0.499319	0.0358701	1	0.59709
ASTE000839	YES	15.4056	5.86716e-05	2.48381e-06	0.034907	0.00464696	0.00216136	0.000594243	1	0.0838293		ASTE000839	YES	12.5988	0.000591937	0.00393455	0.34217	0.00894852	0.00309084	0.0151535	1	0.0658016
ASTE000840	YES	25.7719	0.0207569	0.00921529	0.317879	0.073586	0.0728349	0.0402369	1	0.383004		ASTE000840	YES	3.66103	6.09532e-05	0.00185105	0.0284981	0.00957921	0.000871836	0.0098983	0.752304	0.0668548
ASTE000841	NO	NA	0.683436	0.209907	0.999994	1	0.956306	0.321757	1	1		ASTE000841	YES	1.16926	0.0174043	0.00506211	0.892243	0.610862	0.0363378	0.0176386	1	1
ASTE000842	YES	6.49404	0.00157054	0.00708843	0.9716	0.354012	0.0129735	0.0341621	1	1		ASTE000842	YES	4.5579	4.0625e-06	0.000495	0.0490091	0.00831782	0.000278575	0.00535098	0.764382	0.0615616
ASTE000844	NO	NA	0.294498	0.219758	0.999992	0.823326	0.521895	0.331704	1	1		ASTE000844	NO	NA	0.272799	0.0877399	0.930656	0.969604	0.360157	0.134222	1	1
ASTE000845	NO	NA	0.329464	0.387017	1	0.206418	0.570243	0.490619	1	0.739816		ASTE000845	NO	NA	0.99539	0.427501	1	1	1	0.481282	1	1
ASTE000846	YES	15.2417	0.000337506	0.0055501	0.0329229	0.000334569	0.00550406	0.0292878	1	0.0262649		ASTE000846	YES	14.1538	0.0025139	0.0163248	0.706999	0.00721011	0.00827762	0.0381492	1	0.0568764
ASTE000847	NO	NA	0.919498	0.312829	1	1	0.973372	0.422012	1	1		ASTE000847	YES	4.48215	0.000591937	0.00722359	0.841051	0.292172	0.00309084	0.0221335	1	0.59709
ASTE000848	YES	15.6607	0.213262	0.00368865	0.431795	0.0189229	0.410825	0.0230829	1	0.174554		ASTE000848	YES	16.0605	0.0186628	0.00523098	0.288038	0.00399969	0.0381534	0.0180383	1	0.0416545
ASTE000849	NO	NA	0.855137	0.113649	0.976352	1	0.973372	0.211591	1	1		ASTE000849	NO	NA	0.881731	0.0559631	1	1	0.958063	0.0947254	1	1
ASTE000850	NO	NA	0.894417	0.94898	1	1	0.973372	0.960711	1	1		ASTE000850	YES	1.60329	0.00759462	0.00142689	0.967469	1	0.018773	0.00864063	1	1
ASTE000851	YES	13.6191	0.00845136	0.0307218	0.623145	0.00957921	0.0385647	0.0881064	1	0.122931		ASTE000851	NO	NA	0.200491	0.123187	0.995852	0.135849	0.276361	0.175385	1	0.355323
ASTE000852	NO	NA	0.800468	0.450557	1	1	0.973372	0.546827	1	1		ASTE000852	NO	NA	0.277088	0.00590718	0.999982	1	0.36484	0.0194677	1	1
ASTE000853	YES	6.69359	5.54199e-05	0.0227502	0.754457	0.292172	0.00213035	0.072458	1	0.899105		ASTE000853	YES	4.78099	0.00360141	0.004516	0.269506	0.0279187	0.0107853	0.0164762	1	0.125118
ASTE000854	YES	13.737	0.00325305	0.0249119	0.708227	0.143134	0.0205263	0.076974	1	0.580441		ASTE000854	YES	10.5159	0.0336509	0.0075504	0.797796	0.930544	0.0616825	0.0227672	1	1
ASTE000855	NO	NA	0.207879	0.14979	0.886314	0.151136	0.402703	0.254515	1	0.608769		ASTE000855	YES	16.0301	0.000383942	0.0183849	0.665171	0.00464696	0.00238951	0.0415228	1	0.0452492
ASTE000856	NO	NA	0.394704	0.215212	0.987279	1	0.652945	0.326983	1	1		ASTE000856	NO	NA	0.354588	0.158512	0.866256	0.167913	0.451889	0.214471	1	0.409722
ASTE000859	NO	NA	0.790257	0.291397	1	1	0.973372	0.401279	1	1		ASTE000859	YES	6.286	0.0041331	0.0224161	0.490611	0.0279187	0.0117787	0.0479268	1	0.125118
ASTE000860	NO	NA	0.925374	0.820666	1	1	0.973758	0.857188	1	1		ASTE000860	NO	NA	0.563401	0.621251	0.999999	1	0.675145	0.659858	1	1
ASTE000861	NO	NA	0.814446	0.954517	1	1	0.973372	0.964944	1	1		ASTE000861	NO	NA	0.604121	0.321501	1	1	0.71737	0.38157	1	1
ASTE000862	NO	NA	0.081751	0.130063	0.999935	0.789188	0.199651	0.231329	1	1		ASTE000862	NO	NA	0.257413	0.0683351	0.918027	0.894004	0.343067	0.110366	1	1
ASTE000863	YES	3.06042	0.0132614	0.00253459	0.465469	0.176688	0.0527628	0.0186137	1	0.665975		ASTE000863	YES	4.43683	0.000405563	1.90239e-05	0.0159523	5.98858e-05	0.00250218	0.00204291	0.750691	0.00946783
ASTE000864	NO	NA	0.272311	0.0328369	0.55386	0.115314	0.491862	0.0919968	1	0.511344		ASTE000864	YES	6.31177	6.37238e-05	0.00519138	0.325471	0.0126403	0.000871836	0.0179452	1	0.0784969
ASTE000865	NO	NA	0.569259	0.244521	0.999988	1	0.842354	0.354888	1	1		ASTE000865	YES	2.84354	0.0193528	0.0053445	0.499095	0.40784	0.0391872	0.0182912	1	0.760059
ASTE000866	NO	NA	0.550653	0.0409358	0.906204	1	0.826815	0.105603	1	1		ASTE000866	YES	5.60945	0.0002051	0.000285138	0.129252	0.0245631	0.00162203	0.00430867	0.964807	0.116259
ASTE000867	NO	NA	0.667972	0.506492	0.999703	1	0.94208	0.594372	1	1		ASTE000867	YES	5.01927	0.000116021	0.000548718	0.0492534	0.00501811	0.00120499	0.00558182	0.764382	0.0484078
ASTE000868	NO	NA	0.108158	0.280532	1	1	0.246332	0.390401	1	1		ASTE000868	NO	NA	0.0336509	0.0576094	0.654897	0.151136	0.0616825	0.0967584	1	0.381459
ASTE000869	YES	25.3857	0.00363621	0.0106201	0.773778	0.292172	0.0220392	0.044111	1	0.899105		ASTE000869	YES	2.46106	6.13385e-05	0.00289792	0.192631	0.00831782	0.000871836	0.012629	1	0.0615616
ASTE000873	NO	NA	0.868745	0.238077	1	1	0.973372	0.349186	1	1		ASTE000873	YES	5.83584	0.00155536	0.000368245	0.813729	0.38893	0.00583928	0.00467827	1	0.729236
ASTE000874	NO	NA	0.0125821	0.0379976	0.986102	0.72548	0.0512604	0.100541	1	1		ASTE000874	YES	2.58389	0.000352847	0.00181742	0.138195	0.0245631	0.00227691	0.00982549	0.975292	0.116259
ASTE000875	NO	NA	0.329532	0.0760233	0.981245	1	0.570243	0.160492	1	1		ASTE000875	NO	NA	0.840849	0.852931	1	1	0.933702	0.868651	1	1
ASTE000876	NO	NA	0.151226	0.179884	0.995018	0.511843	0.315796	0.28909	1	1		ASTE000876	NO	NA	0.0436283	0.0618398	0.618159	0.337915	0.0764268	0.102166	1	0.662844
ASTE000877	NO	NA	0.83384	0.353437	0.999709	0.72548	0.973372	0.46037	1	1		ASTE000877	NO	NA	0.782412	0.580331	1	1	0.889588	0.622201	1	1
ASTE000878	YES	2.94987	1.53215e-05	5.05326e-05	0.413545	0.216927	0.0011474	0.00204702	1	0.754671		ASTE000878	NO	NA	0.0510157	0.0349688	0.734043	0.72548	0.0874961	0.066675	1	1
ASTE000879	YES	15.5917	0.00188256	0.00948586	0.318538	0.082509	0.0146375	0.0409419	1	0.411388		ASTE000879	NO	NA	0.876076	0.361136	1	1	0.955799	0.419342	1	1
ASTE000880	NO	NA	0.27197	0.0720795	0.90783	0.467656	0.491714	0.155009	1	1		ASTE000880	NO	NA	0.102926	0.0776584	0.919667	0.857464	0.157581	0.121795	1	1
ASTE000881	NO	NA	0.0751025	0.023438	0.976758	0.789188	0.187866	0.0737409	1	1		ASTE000881	YES	3.35239	0.00266588	3.36716e-06	0.012798	0.000478277	0.00858192	0.00163746	0.750691	0.015081
ASTE000882	YES	14.7948	7.91214e-05	0.00291551	0.331307	0.000878688	0.00263345	0.0202238	1	0.0401715		ASTE000882	NO	NA	0.0832191	0.217447	0.981171	1	0.131512	0.275789	1	1
ASTE000883	NO	NA	0.78889	0.0140516	0.990567	1	0.973372	0.0528935	1	1		ASTE000883	NO	NA	0.812813	0.455455	0.999891	1	0.912879	0.507321	1	1
ASTE000884	YES	17.8728	3.05077e-06	3.16051e-05	0.0263679	7.31942e-05	0.000713345	0.00156697	1	0.0188115		ASTE000884	YES	15.9394	0.000295969	0.000271767	0.0188584	0.000804524	0.00220485	0.00427477	0.750691	0.0193613
ASTE000885	YES	2.55713	0.00291601	0.00130174	0.897644	1	0.019241	0.0123325	1	1		ASTE000885	YES	2.31082	0.0178852	0.00899778	0.930475	1	0.037063	0.0254318	1	1
ASTE000886	NO	NA	0.903999	0.891672	0.994178	1	0.973372	0.91478	1	1		ASTE000886	NO	NA	0.929402	0.350528	0.998614	0.306994	0.978395	0.409405	1	0.622686
ASTE000887	NO	NA	0.0184042	0.0472013	0.944505	0.857464	0.0672753	0.116247	1	1		ASTE000887	NO	NA	0.000566201	0.165202	0.976934	0.216927	0.00308229	0.221053	1	0.485315
ASTE000888	NO	NA	0.903151	0.207889	0.989329	1	0.973372	0.320043	1	1		ASTE000888	NO	NA	0.896898	0.775227	0.85304	0.894004	0.964606	0.800276	1	1
ASTE000889	YES	16.3295	0.0001063	0.00175101	0.0803	0.000400455	0.00303841	0.01457	1	0.028669		ASTE000889	YES	13.4614	0.000214017	0.0232671	0.810931	0.128563	0.0016728	0.0491307	1	0.338209
ASTE000890	NO	NA	0.797428	0.3454	0.979436	1	0.973372	0.452757	1	1		ASTE000890	YES	7.96188	0.0287203	0.00600251	0.806233	0.559509	0.0539922	0.019702	1	0.955
ASTE000891	NO	NA	0.157481	0.0741423	0.810253	0.103285	0.324923	0.158223	1	0.475991		ASTE000891	YES	4.01367	0.00161712	0.000109061	0.135986	0.103285	0.00596335	0.00299725	0.975292	0.292462
ASTE000892	NO	NA	0.14533	0.0839588	0.92916	1	0.306065	0.171772	1	1		ASTE000892	YES	16.8936	0.0218746	0.0238593	0.957595	0.72548	0.0434175	0.0500443	1	1
ASTE000893	YES	16.6585	0.00217926	6.46919e-05	0.0347458	0.000570004	0.0161501	0.00231568	1	0.0322804		ASTE000893	YES	16.3485	0.000388841	0.00553475	0.270551	0.00538926	0.00241208	0.0186673	1	0.0488424
ASTE000894	NO	NA	0.819135	0.573417	1	1	0.973372	0.651223	1	1		ASTE000894	YES	22.5462	0.0300365	0.00450362	0.550435	0.216927	0.0559858	0.0164553	1	0.485315
ASTE000895	NO	NA	0.927805	0.541824	0.999879	1	0.9748	0.623618	1	1		ASTE000895	NO	NA	0.738215	0.926239	1	0.823326	0.849227	0.935277	1	1
ASTE000896	YES	16.2209	0.00984002	0.0075591	0.162536	0.0458769	0.0426863	0.0354972	1	0.288358		ASTE000896	NO	NA	0.00885692	0.0730779	0.70617	0.103285	0.0210477	0.116293	1	0.292462
ASTE000897	YES	17.0068	0.0235052	0.00224166	0.110837	0.00721011	0.0800357	0.0171599	1	0.106588		ASTE000897	NO	NA	0.122636	0.131426	0.997828	1	0.182957	0.18474	1	1
ASTE000898	YES	3.36104	4.68162e-05	1.63909e-05	0.0505289	0.0144838	0.00213035	0.00123561	1	0.150565		ASTE000898	YES	1.80715	0.000196182	0.000108929	0.0206372	0.00343631	0.00162203	0.00299725	0.750691	0.0384239
ASTE000900	NO	NA	0.88779	0.592425	1	1	0.973372	0.667746	1	1		ASTE000900	NO	NA	0.332154	0.0153008	0.99244	0.72548	0.426691	0.0365441	1	1
ASTE000902	NO	NA	0.677494	0.455659	0.975413	0.264912	0.949455	0.551197	1	0.850873		ASTE000902	NO	NA	0.409867	0.47996	0.993349	0.857464	0.51473	0.529706	1	1
ASTE000903	NO	NA	0.141652	0.00747286	0.479571	0.128563	0.299819	0.035223	1	0.544431		ASTE000903	YES	4.80461	0.000591937	0.00105642	0.172001	0.00957921	0.00309084	0.0074598	1	0.0668548
ASTE000904	NO	NA	0.709015	0.532751	0.877184	0.857464	0.973372	0.616567	1	1		ASTE000904	YES	26.2167	0.0122055	0.0104619	0.252448	0.082509	0.0272323	0.0281865	1	0.251324
ASTE000905	NO	NA	0.950597	0.63771	1	1	0.985936	0.706065	1	1		ASTE000905	NO	NA	0.572812	0.242651	0.999986	1	0.682541	0.302166	1	1
ASTE000906	NO	NA	0.164934	0.156411	0.999803	1	0.336647	0.261789	1	1		ASTE000906	YES	7.32326	0.000368189	0.00434872	0.19735	0.0144838	0.00230787	0.016119	1	0.0847656
ASTE000907	YES	15.8892	0.000610828	2.84085e-05	0.00709684	0.000334569	0.0076671	0.00149919	1	0.0262649		ASTE000907	YES	14.7969	2.97558e-07	3.383e-05	0.00753673	0.000478277	9.07964e-05	0.00227862	0.750691	0.015081
ASTE000908	NO	NA	0.805868	0.0835057	0.999992	1	0.973372	0.171362	1	1		ASTE000908	NO	NA	0.177398	0.0479798	0.98677	1	0.249977	0.084231	1	1
ASTE000909	NO	NA	0.156956	0.225561	0.99969	1	0.324429	0.33726	1	1		ASTE000909	NO	NA	0.0984187	0.0472589	0.991526	1	0.151556	0.0831835	1	1
ASTE000910	NO	NA	0.195757	0.0222942	0.682456	0.176688	0.384057	0.0714658	1	0.665975		ASTE000910	NO	NA	0.329425	0.143318	0.999986	1	0.424289	0.19808	1	1
ASTE000911	NO	NA	0.524157	0.418959	0.991785	0.610862	0.802809	0.518742	1	1		ASTE000911	NO	NA	0.155775	0.0734662	0.994036	1	0.22404	0.11683	1	1
ASTE000912	NO	NA	0.893883	0.178799	1	1	0.973372	0.287956	1	1		ASTE000912	NO	NA	0.418132	0.242448	0.999999	1	0.523493	0.301948	1	1
ASTE000913	NO	NA	0.0632544	0.0818111	0.966252	1	0.163865	0.169115	1	1		ASTE000913	NO	NA	0.0129473	0.0633918	0.848078	0.159138	0.0283257	0.10402	1	0.390992
ASTE000914	YES	3.11802	0.00150568	0.00548523	0.624657	0.321817	0.0129735	0.0291749	1	0.954466		ASTE000914	YES	4.49151	0.0246	0.00803432	0.365754	0.058275	0.0479901	0.0236979	1	0.199502
ASTE000915	NO	NA	0.888454	0.992843	1	1	0.973372	0.994503	1	1		ASTE000915	NO	NA	0.0402336	0.0976805	0.807594	0.426749	0.071481	0.145923	1	0.780728
ASTE000916	YES	19.3402	0.0124078	0.00351531	0.979789	0.789188	0.050732	0.0225182	1	1		ASTE000916	NO	NA	0.0484329	0.275605	1	1	0.0838751	0.335341	1	1
ASTE000917	YES	17.1677	0.00442256	0.00797812	0.476923	0.128563	0.0246896	0.0367187	1	0.544431		ASTE000917	NO	NA	0.096764	0.0572339	0.999936	1	0.14941	0.0963036	1	1
ASTE000918	NO	NA	0.342353	0.310133	0.999411	0.559509	0.585399	0.419448	1	1		ASTE000918	NO	NA	0.0968864	0.0893741	0.972323	1	0.149459	0.136191	1	1
ASTE000919	YES	17.8229	0.000501701	9.8733e-05	0.0165841	0.000952852	0.00699003	0.00273318	1	0.0401715		ASTE000919	YES	16.0423	9.81361e-05	5.12262e-05	0.00993313	0.000677892	0.00120499	0.00249047	0.750691	0.0178621
ASTE000920	NO	NA	0.824146	0.610792	1	1	0.973372	0.683911	1	1		ASTE000920	NO	NA	0.192704	0.0417279	0.98182	1	0.267702	0.0760103	1	1
ASTE000921	NO	NA	0.831028	0.231126	0.999971	1	0.973372	0.342433	1	1		ASTE000921	NO	NA	0.563401	0.691858	1	1	0.675145	0.72451	1	1
ASTE000922	NO	NA	0.925374	0.511527	0.999928	1	0.973758	0.598625	1	1		ASTE000922	YES	18.7399	0.0690532	0.00251284	0.234279	0.0488106	0.112467	0.0117101	1	0.180569
ASTE000923	YES	15.7847	0.0327029	0.0123413	0.243323	0.0655326	0.101377	0.048626	1	0.358461		ASTE000923	NO	NA	0.0872567	0.0490087	0.999973	1	0.136754	0.0856017	1	1
ASTE000924	YES	17.5081	0.0111921	7.37679e-05	0.772511	0.426749	0.0470991	0.00239231	1	1		ASTE000924	YES	8.83337	0.0111271	0.0357106	0.902912	0.176688	0.0253067	0.0676846	1	0.418922
ASTE000925	NO	NA	0.785729	0.900939	0.999972	1	0.973372	0.921915	1	1		ASTE000925	YES	4.45168	0.0492094	0.00548771	0.798633	0.559509	0.0847557	0.0185636	1	0.955
ASTE000926	NO	NA	0.650428	0.205522	0.996052	0.610862	0.927216	0.31756	1	1		ASTE000926	YES	1.56327	0.0117173	0.0378891	0.999812	1	0.0263755	0.0707884	1	1
ASTE000927	NO	NA	0.582791	0.314794	1	1	0.858425	0.424059	1	1		ASTE000927	YES	4.84047	0.0193528	0.0316699	0.599347	0.128563	0.0391872	0.06182	1	0.338209
ASTE000928	NO	NA	0.0915792	0.230099	0.758958	0.278542	0.217176	0.341488	1	0.888384		ASTE000928	YES	14.4024	1.66443e-05	0.11681	0.9773	0.000478277	0.00049272	0.168143	1	0.015081
ASTE000929	NO	NA	0.888454	0.226123	0.998698	1	0.973372	0.337745	1	1		ASTE000929	NO	NA	0.610244	0.153568	1	1	0.723584	0.209299	1	1
ASTE000930	YES	16.0601	0.00354572	0.00434609	0.134868	0.0118267	0.0218877	0.0255008	1	0.139074		ASTE000930	YES	15.0568	6.37238e-05	0.019181	0.475932	0.00132851	0.000871836	0.0428113	1	0.0247099
ASTE000931	NO	NA	0.076316	0.00539729	0.218491	0.103285	0.190089	0.0290552	1	0.475991		ASTE000931	YES	6.34671	0.0186628	0.0428721	0.763516	0.073586	0.0381534	0.0775608	1	0.232288
ASTE000932	NO	NA	0.789408	0.246788	1	1	0.973372	0.357266	1	1		ASTE000932	NO	NA	0.925374	0.831504	1	1	0.975922	0.8501	1	1
ASTE000933	NO	NA	0.0131566	0.088911	0.981529	1	0.0526802	0.178025	1	1		ASTE000933	YES	1.4843	5.60047e-05	0.00206638	0.0996099	6.25168e-06	0.000871836	0.0105148	0.904036	0.00663983
ASTE000934	NO	NA	0.139516	0.00786081	0.882892	0.321817	0.29618	0.0363591	1	0.954466		ASTE000934	YES	17.6991	0.00147601	0.0162371	0.775363	0.0279187	0.00577589	0.0380147	1	0.125118
ASTE000937	NO	NA	0.523475	0.236458	0.999983	0.789188	0.802628	0.347751	1	1		ASTE000937	NO	NA	0.0505295	0.0231425	0.952726	0.789188	0.086793	0.0489831	1	1
ASTE000938	NO	NA	0.698122	0.397692	1	1	0.970295	0.500045	1	1		ASTE000938	NO	NA	0.743185	0.484145	1	1	0.853822	0.53391	1	1
ASTE000939	NO	NA	0.30522	0.745511	1	1	0.536989	0.796373	1	1		ASTE000939	YES	0.666553	0.00527613	0.0045336	0.982136	0.666112	0.0142487	0.0165021	1	1
ASTE000940	NO	NA	0.746259	0.593829	0.99997	1	0.973372	0.668932	1	1		ASTE000940	YES	7.18585	0.00962923	0.0636802	0.278761	0.0215766	0.0224334	0.104373	1	0.108006
ASTE000942	NO	NA	0.227601	0.337379	1	1	0.430863	0.445314	1	1		ASTE000942	YES	6.33756	0.000176424	0.00236801	0.0542347	0.00623904	0.00162203	0.0113398	0.764382	0.0526457
ASTE000943	YES	17.5329	0.00254954	0.000676215	0.118443	0.0135621	0.0174403	0.00831215	1	0.148725		ASTE000943	YES	16.406	0.000309161	0.00281449	0.138157	0.0215766	0.00224724	0.0124759	0.975292	0.108006
ASTE000944	NO	NA	0.900281	0.252774	1	1	0.973372	0.363121	1	1		ASTE000944	NO	NA	0.347433	0.035031	0.999988	1	0.444675	0.0667713	1	1
ASTE000945	NO	NA	0.153795	0.0743666	0.820543	0.354012	0.319461	0.158613	1	1		ASTE000945	NO	NA	0.061712	0.00581159	0.944188	1	0.102266	0.0192811	1	1
ASTE000946	YES	14.2287	0.0145225	0.002989	0.224254	0.143134	0.0562853	0.0205116	1	0.580441		ASTE000946	YES	9.20913	0.00962708	0.0277183	0.816526	0.176688	0.0224334	0.0559427	1	0.418922
ASTE000947	NO	NA	0.0164175	0.062193	0.584658	0.38893	0.0620248	0.140544	1	1		ASTE000947	NO	NA	0.0395553	0.161576	0.960343	1	0.0705512	0.217579	1	1
ASTE000948	YES	3.60358	0.0025139	0.00212428	0.88611	0.857464	0.0173114	0.0164831	1	1		ASTE000948	YES	3.81363	0.00594561	0.0215186	0.632922	0.115314	0.0154377	0.0465854	1	0.314626
ASTE000949	NO	NA	0.0193431	0.0157361	0.965516	1	0.069079	0.0567027	1	1		ASTE000949	NO	NA	0.0842117	0.0462176	0.714311	0.176688	0.132952	0.0817807	1	0.418922
ASTE000950	YES	16.3839	0.000921327	0.000945329	0.29199	0.0144838	0.00959935	0.0102423	1	0.150565		ASTE000950	NO	NA	0.0959556	0.13613	0.877649	0.371471	0.148446	0.189968	1	0.711622
ASTE000951	NO	NA	0.876352	0.255685	1	1	0.973372	0.366097	1	1		ASTE000951	YES	4.73487	0.0283405	0.00360347	0.887444	0.195908	0.0534549	0.0143521	1	0.45124
ASTE000952	NO	NA	0.857644	0.0816328	1	1	0.973372	0.168981	1	1		ASTE000952	YES	5.06308	6.09532e-05	8.66976e-05	0.227945	0.0245631	0.000871836	0.00282693	1	0.116259
ASTE000953	YES	16.8385	0.00211914	4.84758e-05	0.0177325	0.000570004	0.0160174	0.00199206	1	0.0322804		ASTE000953	YES	15.7899	0.000529274	0.00141455	0.144283	0.00831782	0.00299887	0.00861491	0.980346	0.0615616
ASTE000954	NO	NA	0.177134	0.213879	0.99895	0.610862	0.35624	0.325849	1	1		ASTE000954	NO	NA	0.180428	0.0412635	0.987469	1	0.25315	0.0753694	1	1
ASTE000955	YES	15.709	0.00561455	0.00137829	0.207699	0.0279187	0.0294912	0.0126818	1	0.216632		ASTE000955	YES	8.23572	0.0111271	0.000525026	0.739242	1	0.0253067	0.00547788	1	1
ASTE000957	NO	NA	0.563401	0.137445	0.99591	1	0.839424	0.239701	1	1		ASTE000957	YES	3.45409	0.0171131	0.0117994	0.488282	0.115314	0.0357625	0.0305534	1	0.314626
ASTE000958	NO	NA	0.282412	0.0704064	0.987455	1	0.504615	0.152538	1	1		ASTE000958	NO	NA	0.766308	0.358388	1	1	0.874211	0.416959	1	1
ASTE000959	NO	NA	0.330578	0.761711	0.999027	1	0.571158	0.809648	1	1		ASTE000959	YES	4.1976	0.00244331	0.000855101	0.118517	0.0245631	0.00811553	0.00679247	0.934567	0.116259
ASTE000960	NO	NA	0.717964	0.117781	0.886592	1	0.973372	0.216522	1	1		ASTE000960	NO	NA	0.920184	0.0321985	0.881627	0.930544	0.972198	0.0625425	1	1
ASTE000961	NO	NA	0.598006	0.0160214	0.74391	1	0.87495	0.0573287	1	1		ASTE000961	YES	9.1405	0.000642135	0.00178606	0.277856	0.0279187	0.00325508	0.00973227	1	0.125118
ASTE000962	NO	NA	0.0416096	0.0405815	0.993406	1	0.120704	0.104986	1	1		ASTE000962	YES	5.88243	0.00881881	0.0111758	0.258843	0.0923805	0.0210416	0.0293831	1	0.271442
ASTE000963	YES	5.81933	0.0001063	9.55175e-05	0.318856	0.0279187	0.00303841	0.00270467	1	0.216632		ASTE000963	YES	3.98664	0.000132453	0.000736436	0.154142	0.0406133	0.00132024	0.00625338	1	0.158757
ASTE000964	YES	25.7033	0.00233708	9.63919e-05	0.0814704	0.000952852	0.0169384	0.00271112	1	0.0401715		ASTE000964	YES	2.38344	2.27337e-06	5.17341e-05	0.011297	0.000439366	0.000235252	0.00249047	0.750691	0.015081
ASTE000965	NO	NA	0.513097	0.0739198	0.998607	0.666112	0.790336	0.157837	1	1		ASTE000965	NO	NA	0.0982964	0.0657422	0.999409	0.354012	0.151511	0.107069	1	0.681964
ASTE000966	NO	NA	0.90183	0.268309	0.99284	1	0.973372	0.378505	1	1		ASTE000966	NO	NA	0.154213	0.0178969	0.982095	1	0.222188	0.0407064	1	1
ASTE000967	NO	NA	0.864609	0.725475	0.99891	1	0.973372	0.779397	1	1		ASTE000967	NO	NA	0.23185	0.0861543	0.924781	1	0.313252	0.132207	1	1
ASTE000968	NO	NA	0.0939002	0.0108578	0.654935	0.292172	0.220931	0.0448294	1	0.899105		ASTE000968	YES	13.0089	0.020218	0.0348718	0.999775	1	0.0404894	0.0665346	1	1
ASTE000969	NO	NA	0.360464	0.00565355	0.393766	0.159138	0.607336	0.0296427	1	0.622925		ASTE000969	NO	NA	0.0967889	0.013856	0.771329	0.610862	0.14941	0.0341761	1	1
ASTE000970	NO	NA	0.950597	0.0451136	0.994594	0.559509	0.985936	0.112888	1	1		ASTE000970	NO	NA	0.0218746	0.0594754	0.727875	0.216927	0.0434175	0.0990937	1	0.485315
ASTE000971	NO	NA	0.0822718	0.00613363	0.984092	1	0.200621	0.0311971	1	1		ASTE000971	YES	3.11272	0.000187496	0.000500716	0.111718	0.00464696	0.00162203	0.00536983	0.924697	0.0452492
ASTE000973	NO	NA	0.0432436	0.144416	0.994767	1	0.123661	0.248172	1	1		ASTE000973	NO	NA	0.120065	0.050826	0.451371	0.0619038	0.179924	0.0880731	1	0.210406
ASTE000974	NO	NA	0.0370127	0.027784	0.752862	0.216927	0.111933	0.0827791	1	0.754671		ASTE000974	YES	5.5968	0.00173709	0.00530233	0.348548	0.073586	0.00629324	0.0182138	1	0.232288
ASTE000975	NO	NA	0.207405	0.0746932	0.955207	1	0.402127	0.158863	1	1		ASTE000975	YES	5.20416	0.000522602	0.00148093	0.0812925	0.00273464	0.0029801	0.00882734	0.849243	0.0357387
ASTE000979	YES	15.6042	0.030345	0.0110883	0.154543	0.058275	0.0955667	0.0453773	1	0.33267		ASTE000979	NO	NA	0.154332	0.0284496	0.997352	1	0.222235	0.0570145	1	1
ASTE000981	YES	5.73377	5.73467e-07	0.000349175	0.548146	0.0655326	0.000403892	0.00586232	1	0.358461		ASTE000981	YES	2.47134	0.00161427	0.000307747	0.0969962	0.00721011	0.00596335	0.0044175	0.899689	0.0568764
ASTE000982	NO	NA	0.0687244	0.0441726	0.562179	0.354012	0.174931	0.111341	1	1		ASTE000982	NO	NA	0.278146	0.282689	0.999995	1	0.365985	0.342434	1	1
ASTE000983	YES	14.9117	0.00699989	0.00370882	0.344548	0.0406133	0.0338723	0.0231455	1	0.268001		ASTE000983	NO	NA	0.031494	0.250149	0.999912	0.228404	0.0583015	0.309604	1	0.507996
ASTE000985	YES	17.7355	0.00147601	0.000784663	0.084886	0.00538926	0.0129142	0.00909554	1	0.0898184		ASTE000985	YES	16.0185	0.000183972	0.000221138	0.0116107	0.000192536	0.00162203	0.00388504	0.750691	0.0110133
ASTE000986	YES	25.3931	0.000495913	0.000750126	0.322419	0.0655326	0.00696051	0.00884889	1	0.358461		ASTE000986	YES	3.95298	0.00101224	0.0154034	0.133486	0.0110131	0.00437444	0.0366814	0.973254	0.0722549
ASTE000987	NO	NA	0.925556	0.303935	1	1	0.973758	0.413845	1	1		ASTE000987	NO	NA	0.0513392	0.00633066	0.997784	0.789188	0.0877996	0.0204257	1	1
ASTE000988	NO	NA	0.0690943	0.0830228	0.600365	0.0655326	0.175676	0.170778	1	0.358461		ASTE000988	YES	25.3561	6.37238e-05	0.00012795	0.130505	0.0135621	0.000871836	0.00319398	0.969013	0.083447
ASTE000989	YES	26.4012	0.112232	0.000854845	0.229601	0.0126403	0.25358	0.00964854	1	0.140239		ASTE000989	YES	1.48279	0.000546098	0.000474021	0.0550957	0.00464696	0.00305011	0.0052591	0.765189	0.0452492
ASTE000990	NO	NA	0.860097	0.668479	0.998849	1	0.973372	0.732297	1	1		ASTE000990	YES	3.32124	0.00349759	0.0016458	0.563041	0.103285	0.0105914	0.00936236	1	0.292462
ASTE000991	NO	NA	0.152841	0.169101	0.916607	0.0780475	0.318248	0.276602	1	0.401816		ASTE000991	NO	NA	0.200951	0.332143	0.993579	1	0.276962	0.391994	1	1
ASTE000992	NO	NA	0.0531446	0.0151299	0.747809	0.292172	0.144344	0.0553025	1	0.899105		ASTE000992	NO	NA	0.0772833	0.0163837	0.953479	0.216927	0.123799	0.0382399	1	0.485315
ASTE000993	NO	NA	0.189941	0.519614	0.980967	0.426749	0.375439	0.605215	1	1		ASTE000993	NO	NA	0.0620349	0.00890991	0.979132	0.216927	0.102652	0.0252931	1	0.485315
ASTE000994	NO	NA	0.451226	0.636116	0.99942	1	0.714397	0.704643	1	1		ASTE000994	YES	8.15778	0.000101468	0.0195295	0.387448	0.0279187	0.00120499	0.0433679	1	0.125118
ASTE000995	NO	NA	0.238336	0.0551765	0.949678	0.216927	0.444241	0.129393	1	0.754671		ASTE000995	YES	0.666084	0.00201449	0.00503706	0.601713	0.143134	0.00706221	0.0176096	1	0.363927
ASTE000996	NO	NA	0.118527	0.23337	0.873332	1	0.262688	0.344904	1	1		ASTE000996	NO	NA	0.154132	0.222956	0.999922	0.306994	0.222188	0.281677	1	0.622686
ASTE000997	NO	NA	0.355039	0.303683	0.89871	0.228404	0.601222	0.413644	1	0.79001		ASTE000997	NO	NA	0.00644108	0.0539017	0.947183	0.638487	0.0163856	0.0919914	1	1
ASTE000998	NO	NA	0.0979419	0.182745	0.996405	1	0.22827	0.291916	1	1		ASTE000998	YES	7.34072	0.000485029	0.00124932	0.442124	0.128563	0.00288911	0.0081124	1	0.338209
ASTE001004	YES	16.4842	7.91214e-05	0.000248631	0.0131673	0.00112624	0.00263345	0.00497392	1	0.0440549		ASTE001004	YES	15.4071	0.00155536	0.00213569	0.250898	0.000131699	0.00583928	0.010702	1	0.00979821
ASTE001008	NO	NA	1	0.122565	0.968371	1	1	0.2223	1	1		ASTE001008	NO	NA	1	0.370115	0.999984	1	1	0.427978	1	1
ASTE001011	NO	NA	0.0386861	0.0678161	0.999184	1	0.114826	0.148346	1	1		ASTE001011	NO	NA	0.0933321	0.132116	0.99995	1	0.14484	0.185458	1	1
ASTE001012	YES	4.69144	0.000294957	0.0005705	0.689069	0.292172	0.00536691	0.00764	1	0.899105		ASTE001012	YES	2.78429	0.00158192	0.00646484	0.562847	0.115314	0.00590395	0.0206595	1	0.314626
ASTE001013	YES	25.3492	0.0489662	0.00963144	0.603472	0.073586	0.136346	0.041288	1	0.383004		ASTE001013	NO	NA	0.319529	0.209882	0.999253	0.559509	0.412709	0.267985	1	0.955
ASTE001015	YES	17.8064	0.0137125	0.00120517	0.566356	0.0215766	0.0539299	0.0117957	1	0.186631		ASTE001015	YES	16.7087	0.0010452	0.00481619	0.543801	0.0144838	0.00445267	0.0171	1	0.0847656
ASTE001018	NO	NA	0.849758	0.376652	1	1	0.973372	0.482112	1	1		ASTE001018	NO	NA	0.520335	0.173631	1	1	0.632256	0.229925	1	1
ASTE001019	NO	NA	0.156484	0.0259397	0.737544	0.511843	0.323546	0.0791826	1	1		ASTE001019	NO	NA	0.0642681	0.00922342	0.981723	0.292172	0.105788	0.0258597	1	0.59709
ASTE001020	YES	2.26872	0.000321068	0.000924708	0.934942	0.857464	0.00543682	0.0101504	1	1		ASTE001020	YES	3.45444	0.0235457	0.0381847	0.996337	0.467656	0.0462663	0.0712318	1	0.835556
ASTE001021	NO	NA	0.0490543	0.0129649	0.916942	1	0.136358	0.0502313	1	1		ASTE001021	YES	1.18137	0.0344371	0.00797559	0.628582	0.143134	0.0630525	0.0235747	1	0.363927
ASTE001022	NO	NA	0.710956	0.0400784	0.999564	1	0.973372	0.104207	1	1		ASTE001022	YES	7.43548	0.00425621	0.0142621	0.986062	0.239881	0.0119981	0.0348231	1	0.520206
ASTE001023	YES	13.7799	0.00392881	0.00151678	0.3615	0.239881	0.0228306	0.0133572	1	0.800282		ASTE001023	YES	11.0683	0.0197776	0.0015331	0.871728	0.292172	0.0398247	0.00900012	1	0.59709
ASTE001024	NO	NA	0.0402312	0.0324608	0.868583	0.789188	0.118066	0.0912339	1	1		ASTE001024	NO	NA	0.379829	0.250026	0.999958	1	0.481041	0.309555	1	1
ASTE001025	YES	15.4606	0.00527613	0.00256549	0.331142	0.195908	0.0281567	0.0188042	1	0.704812		ASTE001025	YES	6.55738	0.000617674	0.00688185	0.554044	0.159138	0.00316568	0.0214561	1	0.390992
ASTE001026	YES	16.3113	0.000126934	7.64578e-06	0.0076825	0.00399969	0.00333692	0.00084497	1	0.0784973		ASTE001026	YES	15.5714	0.000704921	0.000341319	0.0177198	5.98858e-05	0.00349178	0.00456526	0.750691	0.00946783
ASTE001027	NO	NA	0.709015	0.0120065	0.997899	1	0.973372	0.0477034	1	1		ASTE001027	NO	NA	0.222727	0.296061	1	1	0.302578	0.355755	1	1
ASTE001028	YES	1.79704	0.00374459	0.001833	0.114206	0.0517443	0.0223101	0.0150092	1	0.309677		ASTE001028	YES	3.17886	0.000352847	0.0137596	0.128797	0.0245631	0.00227691	0.0340053	0.964053	0.116259
ASTE001029	NO	NA	0.095009	0.085624	0.984643	0.72548	0.22274	0.174139	1	1		ASTE001029	YES	5.02455	0.00392881	0.017294	0.367888	0.239881	0.0112962	0.0397947	1	0.520206
ASTE001030	NO	NA	0.418661	0.351275	1	1	0.680219	0.458299	1	1		ASTE001030	YES	4.4243	0.00360141	0.0166773	0.907617	0.321817	0.0107853	0.0387425	1	0.635648
ASTE001031	YES	5.75766	0.0002831	0.00048987	0.810313	0.467656	0.00533532	0.00700526	1	1		ASTE001031	YES	3.78404	0.00921367	0.0487651	0.91979	0.426749	0.0216917	0.0853071	1	0.780728
ASTE001032	NO	NA	0.0577566	0.22543	0.992839	1	0.153322	0.337108	1	1		ASTE001032	NO	NA	0.995912	0.873419	1	1	1	0.887622	1	1
ASTE001033	NO	NA	0.0777705	0.0468832	1	1	0.192419	0.11585	1	1		ASTE001033	NO	NA	0.294623	0.391531	0.999981	0.666112	0.38451	0.447981	1	1
ASTE001034	NO	NA	0.229614	0.176873	0.906903	0.511843	0.433377	0.285865	1	1		ASTE001034	NO	NA	0.0708437	0.0948903	0.949223	0.38893	0.11489	0.142611	1	0.729236
ASTE001036	YES	3.15306	0.000168753	0.00172418	0.0877721	0.0144838	0.00410752	0.0145016	1	0.150565		ASTE001036	YES	3.39026	1.7496e-06	0.000576536	0.00540996	0.000804524	0.000202145	0.00567708	0.750691	0.0193613
ASTE001037	NO	NA	0.218092	0.0233607	0.764294	0.857464	0.417515	0.073579	1	1		ASTE001037	YES	1.39465	0.00788041	0.00659745	0.426761	0.0655326	0.0193492	0.0209364	1	0.215657
ASTE001038	NO	NA	0.686627	0.171761	0.999712	1	0.959592	0.279628	1	1		ASTE001038	YES	4.83866	0.00284894	0.00370978	0.298658	0.0110131	0.0090132	0.0145716	1	0.0722549
ASTE001039	NO	NA	0.286684	0.189092	0.955159	0.666112	0.510558	0.298824	1	1		ASTE001039	YES	19.4971	0.00765301	0.0218583	0.87672	0.467656	0.0188722	0.0471505	1	0.835556
ASTE001040	NO	NA	0.883029	0.712471	1	1	0.973372	0.76858	1	1		ASTE001040	NO	NA	0.237869	0.0292122	0.994917	1	0.32051	0.0581536	1	1
ASTE001041	NO	NA	0.850819	0.0960596	0.999976	1	0.973372	0.187942	1	1		ASTE001041	YES	6.03952	0.000368189	0.00680409	0.122416	0.00957921	0.00230787	0.0213463	0.942	0.0668548
ASTE001042	NO	NA	0.833797	0.192599	0.990999	1	0.973372	0.302633	1	1		ASTE001042	NO	NA	0.126172	0.563307	0.999984	1	0.1873	0.606176	1	1
ASTE001043	NO	NA	0.769659	0.161806	0.999581	1	0.973372	0.267943	1	1		ASTE001043	YES	7.45642	0.00270143	0.0192596	0.949655	0.559509	0.00868409	0.0429397	1	0.955
ASTE001045	NO	NA	0.88779	0.296051	0.999997	1	0.973372	0.406018	1	1		ASTE001045	NO	NA	0.081751	0.85894	1	1	0.129624	0.873911	1	1
ASTE001046	NO	NA	0.185606	0.0134992	0.647233	0.354012	0.368782	0.0515817	1	1		ASTE001046	NO	NA	0.00995076	0.197736	0.996863	1	0.0230129	0.255196	1	1
ASTE001049	YES	15.1286	0.00162299	0.00312548	0.5733	0.195908	0.0132719	0.0211518	1	0.704812		ASTE001049	NO	NA	0.00820876	0.0747094	0.998366	1	0.0200001	0.118261	1	1
ASTE001052	NO	NA	0.900281	0.673864	1	1	0.973372	0.736636	1	1		ASTE001052	NO	NA	0.671705	0.118709	1	1	0.785899	0.17042	1	1
ASTE001053	NO	NA	0.731343	0.223225	0.998608	1	0.973372	0.334867	1	1		ASTE001053	NO	NA	0.884012	0.169696	0.999992	1	0.95881	0.225894	1	1
ASTE001055	NO	NA	0.884127	0.325205	0.999923	1	0.973372	0.433664	1	1		ASTE001055	NO	NA	0.0822718	0.039519	0.910314	0.467656	0.130341	0.073003	1	0.835556
ASTE001056	NO	NA	0.0293455	0.103364	0.99208	1	0.093094	0.19798	1	1		ASTE001056	YES	1.62108	0.00354879	0.0064061	0.695849	0.0923805	0.0106726	0.0205608	1	0.271442
ASTE001059	YES	3.96127	0.00010255	0.00149871	0.202852	0.0126403	0.00303841	0.013328	1	0.140239		ASTE001059	NO	NA	0.00628458	0.0544876	0.63305	0.176688	0.0160542	0.0927796	1	0.418922
ASTE001063	NO	NA	0.012699	0.0630907	0.528784	0.306994	0.0515326	0.14151	1	0.93737		ASTE001063	NO	NA	0.901202	0.391961	1	1	0.966258	0.448199	1	1
ASTE001067	NO	NA	0.0385408	0.0282407	0.634748	0.115314	0.114826	0.0835694	1	0.511344		ASTE001067	NO	NA	0.000522602	0.152223	0.992165	0.115314	0.0029801	0.207814	1	0.314626
ASTE001068	NO	NA	0.0950406	0.0521926	0.119646	0.143134	0.22274	0.124577	1	0.580441		ASTE001068	YES	9.13217	0.0001063	0.00111679	0.50816	0.321817	0.00120499	0.00764413	1	0.635648
ASTE001069	NO	NA	0.958271	0.464001	0.99986	1	0.992539	0.557924	1	1		ASTE001069	NO	NA	0.796673	0.174007	0.999995	1	0.901354	0.230289	1	1
ASTE001070	NO	NA	0.845641	0.919655	1	1	0.973372	0.937695	1	1		ASTE001070	NO	NA	0.438225	0.0154344	0.597388	0.0695593	0.544533	0.0367057	1	0.227266
ASTE001071	NO	NA	0.850819	0.278317	0.999902	1	0.973372	0.388103	1	1		ASTE001071	NO	NA	0.826379	0.151319	1	1	0.923853	0.206986	1	1
ASTE001072	NO	NA	0.529879	0.213201	0.998262	1	0.808154	0.325186	1	1		ASTE001072	NO	NA	0.885777	0.459846	0.999955	1	0.959652	0.511624	1	1
ASTE001074	NO	NA	0.842103	0.693448	1	1	0.973372	0.751906	1	1		ASTE001074	NO	NA	0.738905	0.17889	0.99996	1	0.849849	0.235684	1	1
ASTE001075	NO	NA	0.245228	0.935908	1	0.930544	0.453523	0.950363	1	1		ASTE001075	NO	NA	0.853148	0.480823	0.999992	1	0.93975	0.530555	1	1
ASTE001076	NO	NA	0.436788	0.852356	1	1	0.702181	0.881633	1	1		ASTE001076	NO	NA	0.847872	0.455872	0.999985	1	0.936841	0.507699	1	1
ASTE001077	NO	NA	0.886936	0.804339	1	1	0.973372	0.844086	1	1		ASTE001077	NO	NA	0.90057	0.0962619	1	1	0.966181	0.144197	1	1
ASTE001078	NO	NA	0.998876	0.752485	0.999994	1	1	0.802092	1	1		ASTE001078	NO	NA	0.994754	0.177398	0.999999	1	1	0.23407	1	1
ASTE001079	NO	NA	0.592566	0.205623	1	1	0.869	0.317653	1	1		ASTE001079	NO	NA	0.177911	0.217646	0.999975	1	0.250515	0.275959	1	1
ASTE001080	NO	NA	0.0299625	0.236812	0.999072	1	0.0948979	0.347956	1	1		ASTE001080	NO	NA	0.192704	0.251074	0.999998	1	0.267702	0.310481	1	1
ASTE001085	YES	5.75683	0.000670054	0.000557358	0.138963	0.143134	0.00811407	0.0075709	1	0.580441		ASTE001085	YES	6.82793	0.00173709	0.00668471	0.137394	0.00464696	0.00629324	0.0211214	0.975292	0.0452492
ASTE001086	YES	17.2565	0.0145225	0.00150301	0.251332	0.00294686	0.0562853	0.0133558	1	0.066424		ASTE001086	NO	NA	0.000462119	0.067867	0.953052	0.103285	0.00281299	0.109766	1	0.292462
ASTE001089	YES	15.8413	0.00284894	0.00948825	0.489411	0.0215766	0.0189204	0.0409419	1	0.186631		ASTE001089	NO	NA	0.0418404	0.192385	1	1	0.0737602	0.249705	1	1
ASTE001090	NO	NA	0.942874	0.796019	0.99997	1	0.980889	0.837825	1	1		ASTE001090	YES	6.24163	0.00379431	0.0113251	0.706681	0.239881	0.0110802	0.0296352	1	0.520206
ASTE001091	YES	4.96121	0.0112291	0.0162622	0.261002	0.103285	0.0470991	0.0579202	1	0.475991		ASTE001091	YES	1.19754	0.000268602	0.00891024	0.790775	0.252396	0.00203021	0.0252931	1	0.543414
ASTE001094	NO	NA	0.833101	0.19057	1	1	0.973372	0.300467	1	1		ASTE001094	NO	NA	0.13588	0.0562273	0.999965	1	0.199474	0.0950172	1	1
ASTE001095	YES	16.6172	0.000614216	0.00309621	0.421916	0.0126403	0.0076671	0.0209912	1	0.140239		ASTE001095	NO	NA	0.942626	0.942343	1	1	0.987839	0.949494	1	1
ASTE001096	NO	NA	0.763085	0.553304	0.999997	1	0.973372	0.633501	1	1		ASTE001096	NO	NA	0.563401	0.159852	0.999692	1	0.675145	0.215848	1	1
ASTE001098	NO	NA	0.880483	0.945879	1	1	0.973372	0.958339	1	1		ASTE001098	YES	11.2162	0.00531218	0.00106342	0.96359	1	0.0143157	0.00748725	1	1
ASTE001099	NO	NA	0.449334	0.210243	0.999734	1	0.714397	0.321969	1	1		ASTE001099	YES	5.18724	0.000110977	6.82656e-05	0.0635989	0.00343631	0.00120499	0.00266119	0.788473	0.0384239
ASTE001100	NO	NA	0.0418404	0.037167	0.986034	1	0.120942	0.0990336	1	1		ASTE001100	YES	6.06395	0.0129473	0.0225367	0.996367	0.103285	0.0283257	0.0480854	1	0.292462
ASTE001102	YES	15.3875	6.07075e-05	1.32049e-05	0.0102617	0.000478277	0.00217502	0.00113016	1	0.0309331		ASTE001102	YES	14.4791	2.97558e-07	0.000113956	0.114382	0.000952852	9.07964e-05	0.00304497	0.926096	0.0206204
ASTE001103	NO	NA	0.0215533	0.0499564	0.394668	0.0780475	0.0747765	0.121067	1	0.401816		ASTE001103	YES	13.1037	0.000116021	0.0148483	0.746104	0.103285	0.00120499	0.0358165	1	0.292462
ASTE001104	NO	NA	0.0802934	0.120525	0.994895	0.894004	0.196682	0.219686	1	1		ASTE001104	YES	13.6337	0.00336306	0.0184361	0.191937	0.0144838	0.0102689	0.0416143	1	0.0847656
ASTE001105	NO	NA	0.925599	0.383361	0.986851	1	0.973758	0.487521	1	1		ASTE001105	NO	NA	0.720006	0.037175	0.998061	1	0.831726	0.069876	1	1
ASTE001107	YES	15.7239	0.00143966	0.00010425	0.0239318	0.00132851	0.0127332	0.00280538	1	0.0461051		ASTE001107	NO	NA	0.999894	0.0336438	0.82406	0.38893	1	0.0645596	1	0.729236
ASTE001108	NO	NA	0.762594	0.354774	1	1	0.973372	0.46163	1	1		ASTE001108	YES	25.5498	0.0112338	0.0137273	0.982048	0.857464	0.0254526	0.0339692	1	1
ASTE001109	NO	NA	0.537604	0.0323898	0.999968	1	0.812903	0.0911703	1	1		ASTE001109	YES	0.143663	0.00804305	0.00199636	0.218563	0.00183768	0.0196439	0.0102887	1	0.0285769
ASTE001110	NO	NA	0.873127	0.824954	0.999961	1	0.973372	0.860325	1	1		ASTE001110	NO	NA	0.57237	0.445547	1	1	0.682158	0.4981	1	1
ASTE001111	YES	10.5647	0.000614216	0.00036411	0.412043	0.0406133	0.0076671	0.00600677	1	0.268001		ASTE001111	YES	5.40356	0.0267392	0.0156106	0.765358	0.278542	0.051267	0.0369815	1	0.583267
ASTE001112	NO	NA	0.569063	0.30125	0.999937	1	0.842354	0.411019	1	1		ASTE001112	NO	NA	0.0418832	0.127173	1	1	0.0738013	0.180163	1	1
ASTE001113	NO	NA	0.871141	0.69273	1	1	0.973372	0.751277	1	1		ASTE001113	NO	NA	0.0551145	0.0970305	0.999999	1	0.0929021	0.145119	1	1
ASTE001114	YES	15.5216	0.00158192	0.0004031	0.230824	0.0230699	0.0130297	0.00628831	1	0.197299		ASTE001114	YES	16.8887	0.00200958	0.00105467	0.0306358	0.000439366	0.00705802	0.0074567	0.752304	0.015081
ASTE001115	YES	15.62	0.000777681	2.14456e-06	0.0585767	0.00233874	0.00879728	0.000594243	1	0.0602304		ASTE001115	YES	15.7214	9.81361e-05	0.000406753	0.0308197	0.000255453	0.00120499	0.00489839	0.752304	0.0122581
ASTE001116	YES	4.65219	0.0136035	0.00410525	0.767433	0.789188	0.0537294	0.0245948	1	1		ASTE001116	YES	5.89469	0.000811493	0.0017384	0.0446272	0.00252242	0.00383582	0.00960453	0.764382	0.0332709
ASTE001117	NO	NA	0.998623	0.550245	0.999986	1	1	0.63095	1	1		ASTE001117	NO	NA	0.999991	0.284958	0.999684	1	1	0.344742	1	1
ASTE001120	YES	18.8377	0.00561689	0.00353856	0.651935	0.0279187	0.0294912	0.0226057	1	0.216632		ASTE001120	YES	16.4496	5.48631e-05	0.00207828	0.421671	0.00432332	0.000871836	0.0105518	1	0.0445361
ASTE001121	NO	NA	0.219199	0.899228	0.964286	0.239881	0.418958	0.920412	1	0.800282		ASTE001121	NO	NA	0.149469	0.201823	0.997727	1	0.216547	0.2595	1	1
ASTE001122	NO	NA	0.0999299	0.0376305	0.988964	1	0.231765	0.0998947	1	1		ASTE001122	NO	NA	0.154132	0.759069	1	1	0.222188	0.785498	1	1
ASTE001123	YES	18.0792	0.0236205	0.000573387	0.683108	0.058275	0.0803223	0.00765165	1	0.33267		ASTE001123	YES	13.9872	0.00155536	0.015464	0.334335	0.0126403	0.00583928	0.0367469	1	0.0784969
ASTE001124	YES	5.19644	0.0070018	0.0351112	0.179244	0.0126403	0.0338723	0.0959825	1	0.140239		ASTE001124	YES	5.90608	0.000196182	0.0137784	0.102939	0.0358989	0.00162203	0.0340368	0.913853	0.146728
ASTE001125	YES	16.1501	0.00104092	0.000946575	0.103957	0.0358989	0.0102389	0.0102423	1	0.249626		ASTE001125	NO	NA	0.0258037	0.163614	0.985215	0.426749	0.0499785	0.219521	1	0.780728
ASTE001126	NO	NA	0.920762	0.249216	0.994424	0.894004	0.973758	0.359639	1	1		ASTE001126	YES	1.21174	0.0160872	0.00481197	0.533978	0.128563	0.0339112	0.0170961	1	0.338209
ASTE001127	YES	13.9891	0.00995076	0.00452488	0.289245	0.239881	0.0430846	0.0261588	1	0.800282		ASTE001127	YES	6.81156	0.00409251	0.0233539	0.881374	0.857464	0.011693	0.0492365	1	1
ASTE001128	YES	4.81664	0.00461068	0.00597069	0.683186	0.535676	0.0254898	0.0306975	1	1		ASTE001128	NO	NA	0.99651	0.562544	0.999987	1	1	0.605526	1	1
ASTE001129	NO	NA	0.716747	0.626531	1	1	0.973372	0.69614	1	1		ASTE001129	YES	3.00037	0.0323049	0.00670549	0.91793	0.216927	0.0595123	0.0211671	1	0.485315
ASTE001130	NO	NA	0.0680173	0.0819032	0.950477	0.426749	0.173797	0.169172	1	1		ASTE001130	NO	NA	0.931415	0.750736	1	1	0.980151	0.777794	1	1
ASTE001131	NO	NA	0.0418404	0.165266	0.995428	0.72548	0.120942	0.271931	1	1		ASTE001131	NO	NA	0.079627	0.359959	1	1	0.12668	0.418231	1	1
ASTE001132	YES	5.24704	1.46831e-05	0.0363304	0.88598	0.426749	0.00112864	0.0980207	1	1		ASTE001132	YES	3.74986	0.0104666	0.00943305	0.784891	0.610862	0.024064	0.0261958	1	1
ASTE001133	NO	NA	0.348254	0.098044	0.683742	0.292172	0.592846	0.191003	1	0.899105		ASTE001133	NO	NA	0.436618	0.134671	0.850521	0.115314	0.544097	0.188411	1	0.314626
ASTE001134	NO	NA	0.211492	0.0947987	0.888645	0.097833	0.40866	0.186364	1	0.464594		ASTE001134	YES	14.8987	0.000168434	0.0205033	0.286171	0.00538926	0.00161932	0.0449777	1	0.0488424
ASTE001135	NO	NA	0.248736	0.548682	0.920055	0.195908	0.45815	0.629601	1	0.704812		ASTE001135	YES	3.20606	0.0103193	0.0451664	0.933123	0.292172	0.0237549	0.0803326	1	0.59709
ASTE001136	YES	2.80579	0.0112338	0.00514087	0.351351	0.176688	0.0470991	0.0283651	1	0.665975		ASTE001136	YES	3.39278	3.24185e-05	0.00026388	0.0285256	0.00215505	0.000667463	0.00419095	0.752304	0.0309344
ASTE001137	YES	16.211	0.000147479	1.63139e-05	0.00587725	0.000231995	0.00377247	0.00123561	1	0.0216459		ASTE001137	YES	16.5101	0.0280706	0.00489739	0.150459	0.058275	0.0530979	0.0172698	0.996725	0.199502
ASTE001138	NO	NA	0.451226	0.528578	0.986061	1	0.714397	0.612834	1	1		ASTE001138	YES	8.50212	0.00179617	0.0429922	0.973425	0.789188	0.00646405	0.077741	1	1
ASTE001139	NO	NA	0.072992	0.00197076	0.463779	0.292172	0.18382	0.0157585	1	0.899105		ASTE001139	NO	NA	0.197201	0.0404845	0.999918	1	0.272983	0.0744056	1	1
ASTE001140	NO	NA	0.0917647	0.0827017	0.995815	1	0.21739	0.170234	1	1		ASTE001140	NO	NA	0.0160872	0.0584804	0.958897	0.321817	0.0339112	0.0978327	1	0.635648
ASTE001141	YES	1.12418	0.00960559	0.00127042	0.54789	0.321817	0.0418929	0.0121625	1	0.954466		ASTE001141	YES	4.5387	0.000777681	0.000478148	0.0534286	0.00721011	0.00372573	0.00526941	0.764382	0.0568764
ASTE001142	NO	NA	0.567212	0.746905	1	1	0.842354	0.797413	1	1		ASTE001142	NO	NA	0.358868	0.294386	1	1	0.456678	0.354055	1	1
ASTE001143	NO	NA	0.264939	0.223762	0.939723	1	0.482143	0.335377	1	1		ASTE001143	YES	19.0717	0.0124078	0.00471425	0.510532	0.159138	0.0275855	0.0169122	1	0.390992
ASTE001144	NO	NA	0.0201168	0.229661	0.96717	1	0.0710764	0.341016	1	1		ASTE001144	YES	19.2253	0.00374459	0.00544184	0.237168	0.0126403	0.0110147	0.0185019	1	0.0784969
ASTE001145	NO	NA	0.286185	0.217287	0.98472	1	0.510203	0.329344	1	1		ASTE001145	NO	NA	0.168216	0.0647729	0.843425	0.559509	0.238903	0.105799	1	0.955
ASTE001146	NO	NA	0.132872	0.104837	0.904432	0.559509	0.285388	0.199881	1	1		ASTE001146	NO	NA	0.0846707	0.112719	1	1	0.133491	0.163729	1	1
ASTE001147	YES	1.92388	0.00109271	0.00547045	0.149431	0.00623904	0.0104174	0.0291749	1	0.0975535		ASTE001147	YES	5.58906	6.37238e-05	0.00715124	0.096281	0.0126403	0.000871836	0.0219872	0.899278	0.0784969
ASTE001148	NO	NA	0.650428	0.42824	0.998928	1	0.927216	0.526762	1	1		ASTE001148	YES	5.62661	0.00594561	0.0214198	0.692229	0.216927	0.0154377	0.0464421	1	0.485315
ASTE001150	YES	15.6418	0.000704921	0.000382968	0.0967887	0.00464696	0.00830654	0.00615724	1	0.0838293		ASTE001150	YES	14.4193	4.50991e-05	0.00500032	0.42888	0.000570004	0.000854181	0.017535	1	0.0163024
ASTE001151	NO	NA	0.0245006	0.0283218	0.999928	0.789188	0.082911	0.0836574	1	1		ASTE001151	NO	NA	0.513097	0.661143	0.999999	1	0.624518	0.697026	1	1
ASTE001152	NO	NA	0.735104	0.0284864	0.935865	1	0.973372	0.0839403	1	1		ASTE001152	YES	4.52051	0.00254954	0.00578968	0.206554	0.128563	0.00829061	0.019242	1	0.338209
ASTE001153	NO	NA	0.302533	0.506493	0.999982	1	0.533581	0.594372	1	1		ASTE001153	YES	4.77137	0.00392881	0.0150273	0.957917	0.216927	0.0112962	0.0360802	1	0.485315
ASTE001154	YES	18.3054	0.00922137	0.0180879	0.446391	0.0655326	0.0406376	0.0620539	1	0.358461		ASTE001154	NO	NA	0.436688	0.079785	0.985136	0.321817	0.544097	0.124374	1	0.635648
ASTE001155	YES	14.3731	0.00175824	0.00215638	0.2659	0.195908	0.0140944	0.0167094	1	0.704812		ASTE001155	NO	NA	0.348791	0.120441	0.999998	1	0.445449	0.172385	1	1
ASTE001156	NO	NA	0.828584	0.608462	1	1	0.973372	0.681907	1	1		ASTE001156	YES	5.31563	0.00254954	0.00969629	0.961321	0.128563	0.00829061	0.0266859	1	0.338209
ASTE001157	NO	NA	0.26067	0.133652	0.99467	1	0.476124	0.235468	1	1		ASTE001157	YES	6.76806	0.00610531	0.0152069	0.253459	0.073586	0.0157482	0.0364147	1	0.232288
ASTE001159	NO	NA	0.699349	0.506277	0.999983	1	0.971764	0.594241	1	1		ASTE001159	YES	5.97145	0.000352847	0.000241015	0.101548	0.0215766	0.00227691	0.00403045	0.907379	0.108006
ASTE001160	NO	NA	0.932905	0.380363	1	1	0.977079	0.485008	1	1		ASTE001160	NO	NA	0.927768	0.203528	0.999999	1	0.977256	0.26119	1	1
ASTE001161	NO	NA	0.25486	0.0746398	0.819798	0.666112	0.467237	0.158838	1	1		ASTE001161	NO	NA	0.389552	0.223899	0.999992	1	0.491768	0.282586	1	1
ASTE001162	NO	NA	0.0450589	0.0843	0.684869	0.115314	0.127652	0.17234	1	0.511344		ASTE001162	NO	NA	0.487416	0.256868	0.999999	1	0.597036	0.316034	1	1
ASTE001163	NO	NA	0.907955	0.490713	1	1	0.973372	0.581668	1	1		ASTE001163	YES	6.62149	6.64944e-05	0.00403573	0.218356	0.0110131	0.000897871	0.0153589	1	0.0722549
ASTE001164	YES	16.7225	0.00217058	2.27691e-05	0.362774	0.0165688	0.0161501	0.00137467	1	0.162869		ASTE001164	YES	16.4063	3.38921e-05	0.00680004	0.697151	0.143134	0.000667463	0.0213463	1	0.363927
ASTE001165	NO	NA	0.0989677	0.0370204	0.944511	1	0.230049	0.0989299	1	1		ASTE001165	NO	NA	0.152959	0.372066	0.997827	1	0.220732	0.429885	1	1
ASTE001166	NO	NA	0.0671526	0.0430618	0.7596	0.511843	0.171852	0.109284	1	1		ASTE001166	NO	NA	0.658075	0.215396	1	1	0.771936	0.273613	1	1
ASTE001167	YES	7.71138	1.46831e-05	0.00646184	0.935346	0.789188	0.00112864	0.0321664	1	1		ASTE001167	YES	4.64268	0.00392881	0.000932392	0.207915	0.195908	0.0112962	0.00703808	1	0.45124
ASTE001168	NO	NA	0.789399	0.249296	0.999786	1	0.973372	0.359663	1	1		ASTE001168	NO	NA	0.102755	0.003426	0.947842	0.38893	0.15736	0.0138748	1	0.729236
ASTE001169	NO	NA	0.0976856	0.380162	1	1	0.227906	0.48486	1	1		ASTE001169	YES	1.60477	0.0260907	0.00791177	0.993199	1	0.0504229	0.0234714	1	1
ASTE001170	NO	NA	0.0467031	0.036715	0.97033	1	0.131524	0.0984258	1	1		ASTE001170	YES	3.44396	0.000367945	0.000248992	0.0526769	0.00132851	0.00230787	0.00408986	0.764382	0.0247099
ASTE001171	NO	NA	0.303351	0.467803	0.999921	0.128563	0.534444	0.561353	1	0.544431		ASTE001171	NO	NA	0.83384	0.0555088	1	1	0.929729	0.0941553	1	1
ASTE001174	NO	NA	0.888454	0.9535	1	1	0.973372	0.964087	1	1		ASTE001174	NO	NA	0.114166	0.0127374	0.966321	1	0.1724	0.0322345	1	1
ASTE001175	YES	15.2508	3.0945e-05	2.47209e-05	0.0425992	0.00132851	0.00160843	0.00141329	1	0.0461051		ASTE001175	NO	NA	0.478585	0.177017	0.453713	0.121938	0.587294	0.233648	1	0.330246
ASTE001176	NO	NA	0.585074	0.426507	0.999993	1	0.861231	0.525368	1	1		ASTE001176	NO	NA	0.31155	0.0820183	0.998297	0.489749	0.404099	0.126971	1	0.870793
ASTE001177	NO	NA	0.325291	0.16315	0.985583	1	0.564535	0.269545	1	1		ASTE001177	NO	NA	0.0307619	0.0470072	0.999679	0.426749	0.0571508	0.082779	1	0.780728
ASTE001178	NO	NA	0.221688	0.192244	0.992185	0.610862	0.422056	0.3023	1	1		ASTE001178	NO	NA	0.712219	0.091177	0.999874	1	0.823817	0.1382	1	1
ASTE001179	NO	NA	0.797428	0.233509	1	1	0.973372	0.344976	1	1		ASTE001179	YES	5.23939	0.0178852	0.00503961	0.96354	0.789188	0.037063	0.0176131	1	1
ASTE001180	YES	4.56679	0.000168434	0.00722558	0.231331	0.0165688	0.00410752	0.0345156	1	0.162869		ASTE001180	YES	4.17171	0.000196182	0.00196431	0.0394413	0.00831782	0.00162203	0.0102286	0.764382	0.0615616
ASTE001181	NO	NA	0.438398	0.375691	0.954007	1	0.702181	0.481479	1	1		ASTE001181	NO	NA	0.303351	0.175475	0.996956	0.894004	0.394408	0.232044	1	1
ASTE001182	NO	NA	0.803518	0.214121	0.999965	1	0.973372	0.325978	1	1		ASTE001182	NO	NA	0.79523	0.697895	1	1	0.900796	0.729659	1	1
ASTE001183	NO	NA	0.753083	0.172775	0.969967	1	0.973372	0.280917	1	1		ASTE001183	NO	NA	0.157391	0.0874797	0.989303	0.930544	0.225498	0.133896	1	1
ASTE001184	NO	NA	0.667972	0.00950444	0.986933	1	0.94208	0.040985	1	1		ASTE001184	NO	NA	0.80771	0.495901	0.99965	1	0.909338	0.545184	1	1
ASTE001185	YES	4.61244	0.000367945	0.00122803	0.588466	0.143134	0.00551459	0.0119475	1	0.580441		ASTE001185	YES	2.77412	0.015154	0.0306664	0.897484	0.206418	0.0322365	0.060331	1	0.473053
ASTE001186	NO	NA	0.267192	0.0263942	0.999993	1	0.485003	0.0801187	1	1		ASTE001186	NO	NA	0.0888265	0.0524583	1	1	0.138832	0.0902695	1	1
ASTE001187	NO	NA	0.0215218	0.0189399	0.895703	0.857464	0.0747127	0.0639932	1	1		ASTE001187	NO	NA	0.124798	0.26107	0.997285	0.930544	0.185502	0.320578	1	1
ASTE001190	YES	17.2512	0.00147601	0.00121299	0.0303646	0.000255453	0.0129142	0.0118316	1	0.023078		ASTE001190	NO	NA	0.0591576	0.00308983	0.390535	0.0655326	0.0985642	0.0130555	1	0.215657
ASTE001191	YES	3.58916	0.000224554	0.00790533	0.61938	0.082509	0.00447653	0.0365208	1	0.411388		ASTE001191	YES	4.567	3.38921e-05	0.000156591	0.00667926	0.000278911	0.000667463	0.00342305	0.750691	0.0122581
ASTE001192	NO	NA	0.512794	0.503439	0.988865	0.143134	0.790336	0.591703	1	0.580441		ASTE001192	NO	NA	0.00569788	0.0740962	0.999279	1	0.015038	0.117569	1	1
ASTE001193	NO	NA	0.716327	0.376609	0.999999	1	0.973372	0.482112	1	1		ASTE001193	YES	7.41263	0.00226495	0.00339915	0.922852	0.559509	0.00774232	0.0138237	1	0.955
ASTE001194	NO	NA	0.763456	0.271723	0.993853	1	0.973372	0.38176	1	1		ASTE001194	NO	NA	0.0521466	0.00624248	0.592532	0.151136	0.0889932	0.0202503	1	0.381459
ASTE001195	NO	NA	0.11524	0.0735827	0.999854	1	0.258072	0.157495	1	1		ASTE001195	NO	NA	0.0539209	0.146011	0.996001	1	0.0912144	0.200997	1	1
ASTE001196	YES	25.0363	0.0316821	0.00864545	0.985711	1	0.0985888	0.0387446	1	1		ASTE001196	YES	4.93125	6.09532e-05	1.8213e-05	0.338363	0.0358989	0.000871836	0.00199344	1	0.146728
ASTE001197	YES	25.518	0.00161712	0.0312269	0.568735	0.073586	0.0132716	0.0890198	1	0.383004		ASTE001197	NO	NA	0.0097202	0.143177	0.980375	0.058275	0.0225392	0.197933	1	0.199502
ASTE001198	YES	2.57992	1.80686e-05	0.00124664	0.234289	0.0245631	0.00122425	0.0119954	1	0.202464		ASTE001198	YES	7.2844	0.00117669	0.0202714	0.409498	0.0517443	0.00485056	0.0446409	1	0.184931
ASTE001200	NO	NA	0.0553154	0.00973316	0.929651	0.128563	0.148516	0.0416257	1	0.544431		ASTE001200	YES	12.3034	0.00244331	0.0568106	0.578958	0.0144838	0.00811553	0.0957929	1	0.0847656
ASTE001201	NO	NA	0.83885	0.233781	1	1	0.973372	0.345198	1	1		ASTE001201	YES	6.46034	0.0178852	0.0226174	0.995876	1	0.037063	0.0482123	1	1
ASTE001202	NO	NA	0.714624	0.849895	0.999998	1	0.973372	0.879487	1	1		ASTE001202	NO	NA	0.530896	0.173296	0.995499	0.511843	0.642619	0.229536	1	0.894565
ASTE001203	YES	15.1784	0.00325305	0.00572724	0.31443	0.0279187	0.0205263	0.0298367	1	0.216632		ASTE001203	NO	NA	0.0615239	0.281664	1	1	0.102029	0.341556	1	1
ASTE001204	NO	NA	0.155803	0.0443824	0.999771	1	0.322572	0.111672	1	1		ASTE001204	YES	6.52623	0.00409251	0.0456742	0.932719	0.426749	0.011693	0.0809954	1	0.780728
ASTE001205	NO	NA	0.826357	0.133288	1	1	0.973372	0.235082	1	1		ASTE001205	YES	4.95963	0.0002051	0.000552051	0.913326	0.292172	0.00162203	0.00559572	1	0.59709
ASTE001206	NO	NA	0.846968	0.513161	0.999999	1	0.973372	0.599743	1	1		ASTE001206	NO	NA	0.272311	0.163736	0.999996	1	0.359679	0.219644	1	1
ASTE001207	YES	15.6432	0.00573492	0.00210515	0.382251	0.264912	0.0297406	0.0163855	1	0.850873		ASTE001207	NO	NA	0.261357	0.24245	1	1	0.347468	0.301948	1	1
ASTE001208	NO	NA	0.855137	0.555233	1	1	0.973372	0.635006	1	1		ASTE001208	NO	NA	0.396449	0.029833	0.999775	1	0.499865	0.0590898	1	1
ASTE001209	NO	NA	0.888811	0.93592	0.999958	1	0.973372	0.950363	1	1		ASTE001209	NO	NA	0.0877297	0.0174572	0.985745	0.115314	0.137363	0.0400475	1	0.314626
ASTE001210	NO	NA	0.84825	0.967952	1	1	0.973372	0.97532	1	1		ASTE001210	NO	NA	0.499962	0.623399	0.999385	0.666112	0.610041	0.661892	1	1
ASTE001211	NO	NA	0.724934	0.336064	0.9975	1	0.973372	0.44399	1	1		ASTE001211	YES	11.401	0.0138078	0.000145663	0.60462	0.354012	0.0298131	0.00338767	1	0.681964
ASTE001212	YES	6.30252	0.00884512	0.0249281	0.770667	0.159138	0.0394994	0.0769831	1	0.622925		ASTE001212	YES	9.18065	0.000383942	0.00179364	0.541653	0.00721011	0.00238951	0.00975041	1	0.0568764
ASTE001213	NO	NA	0.815768	0.374623	0.967103	0.38893	0.973372	0.480543	1	1		ASTE001213	NO	NA	0.0157608	0.0802783	0.998627	1	0.0333467	0.124854	1	1
ASTE001214	NO	NA	0.80771	0.372323	1	1	0.973372	0.478347	1	1		ASTE001214	NO	NA	0.80771	0.174808	0.999999	1	0.909338	0.231189	1	1
ASTE001215	NO	NA	0.807724	0.605507	1	1	0.973372	0.679107	1	1		ASTE001215	NO	NA	0.474671	0.368411	0.999999	1	0.583244	0.426398	1	1
ASTE001216	YES	4.00653	1.40447e-05	0.000952717	0.186307	0.058275	0.00112864	0.0102892	1	0.33267		ASTE001216	YES	5.25839	0.0043128	0.0191951	0.268615	0.239881	0.0121449	0.0428343	1	0.520206
ASTE001217	YES	15.8403	0.00320974	7.52454e-05	0.0820587	0.031683	0.0204229	0.00240916	1	0.230741		ASTE001217	YES	15.3713	6.37238e-05	0.000372997	0.0099303	7.31942e-05	0.000871836	0.00470713	0.750691	0.00946783
ASTE001218	NO	NA	0.0137287	0.0826366	0.99651	1	0.0539299	0.170192	1	1		ASTE001218	NO	NA	0.920184	0.852657	0.988097	1	0.972198	0.86845	1	1
ASTE001220	NO	NA	0.348577	0.38435	0.994804	0.666112	0.592846	0.488396	1	1		ASTE001220	NO	NA	0.318893	0.408223	0.999998	1	0.412075	0.463152	1	1
ASTE001221	NO	NA	0.164225	0.159516	0.98685	0.930544	0.335857	0.265581	1	1		ASTE001221	YES	5.5836	3.44899e-05	0.0116507	0.403387	0.0458769	0.000676894	0.030244	1	0.171162
ASTE001222	NO	NA	0.23097	0.249291	0.999414	1	0.434279	0.359663	1	1		ASTE001222	YES	4.30819	0.000199846	0.00210188	0.149926	0.0517443	0.00162203	0.0106007	0.994499	0.184931
ASTE001224	YES	15.5366	7.91214e-05	0.000228093	0.018411	0.000570004	0.00263345	0.00471194	1	0.0322804		ASTE001224	YES	14.0871	3.0945e-05	0.000572086	0.284001	0.000192536	0.000667463	0.0056611	1	0.0110133
ASTE001225	NO	NA	0.851672	0.588364	1	1	0.973372	0.664287	1	1		ASTE001225	NO	NA	0.0315707	0.0528718	0.991097	1	0.0583601	0.0907478	1	1
ASTE001226	YES	18.2416	0.0117222	0.0167366	0.818318	0.426749	0.0486452	0.0590188	1	1		ASTE001226	YES	12.2366	0.0103193	0.0467527	0.893537	0.321817	0.0237549	0.0824072	1	0.635648
ASTE001227	NO	NA	0.999894	0.99296	1	1	1	0.994532	1	1		ASTE001227	NO	NA	0.994754	0.264786	0.999991	1	1	0.324371	1	1
ASTE001228	YES	4.53317	0.0258249	0.0115814	0.911257	0.559509	0.0861563	0.0466165	1	1		ASTE001228	YES	3.8433	0.000423997	9.23371e-05	0.0683711	0.0189229	0.00260603	0.00287179	0.814491	0.0999997
ASTE001229	YES	4.42821	0.00587921	0.0063741	0.46779	0.128563	0.0302118	0.0319069	1	0.544431		ASTE001229	YES	4.45044	3.38921e-05	0.0061222	0.060737	0.0189229	0.000667463	0.0199453	0.77866	0.0999997
ASTE001230	NO	NA	0.0872222	0.240619	0.999916	1	0.209368	0.351556	1	1		ASTE001230	NO	NA	0.261737	0.119004	0.962803	0.969604	0.347731	0.170694	1	1
ASTE001231	NO	NA	0.106266	0.00375584	0.685816	0.38893	0.243348	0.023295	1	1		ASTE001231	NO	NA	1	0.236317	0.992897	1	1	0.295668	1	1
ASTE001232	YES	16.7583	0.000275947	0.000159481	0.0466074	7.31942e-05	0.00527031	0.00368517	1	0.0188115		ASTE001232	YES	14.8668	7.78992e-07	0.000527234	0.131919	0.0279187	0.000152884	0.00548651	0.973247	0.125118
ASTE001235	YES	18.1081	0.00154018	0.0224141	0.881218	0.252396	0.0129735	0.0717489	1	0.835911		ASTE001235	NO	NA	0.292101	0.371777	0.999394	1	0.381875	0.429595	1	1
ASTE001236	YES	16.5652	0.00549739	0.0010204	0.190754	0.0165688	0.0291597	0.0106464	1	0.162869		ASTE001236	YES	14.2693	0.000352847	0.0357808	0.560704	0.031683	0.00227691	0.0677292	1	0.135378
ASTE001237	YES	12.8765	5.70016e-06	0.00476028	0.0490063	8.924e-05	0.000811334	0.0269718	1	0.0188115		ASTE001237	NO	NA	0.89713	0.672969	0.999995	1	0.964764	0.708051	1	1
ASTE001238	NO	NA	0.422427	0.218453	0.994779	1	0.685067	0.330715	1	1		ASTE001238	YES	5.1091	0.00151601	0.0132878	0.389581	0.159138	0.00583393	0.0331845	1	0.390992
ASTE001239	YES	15.4871	0.00263806	0.0093052	0.410137	0.073586	0.0178958	0.0404742	1	0.383004		ASTE001239	YES	12.7815	0.000504129	0.00226128	0.518451	0.103285	0.0029641	0.0110615	1	0.292462
ASTE001240	NO	NA	0.193222	0.0370325	0.631011	0.354012	0.380001	0.0989299	1	1		ASTE001240	NO	NA	0.472442	0.569713	0.999998	1	0.580945	0.612209	1	1
ASTE001241	NO	NA	0.904577	0.379035	1	1	0.973372	0.483857	1	1		ASTE001241	NO	NA	0.0556779	0.0337742	0.306663	0.0517443	0.0935333	0.0647434	1	0.184931
ASTE001242	YES	18.1645	0.000115963	0.00641467	0.724065	0.0189229	0.00308567	0.0320334	1	0.174554		ASTE001242	YES	17.584	0.000111132	0.000241443	0.00500562	8.924e-05	0.00120499	0.00403045	0.750691	0.00979821
ASTE001243	NO	NA	0.814475	0.138311	0.993704	1	0.973372	0.240769	1	1		ASTE001243	YES	8.12885	0.00282366	0.00148395	0.181941	0.128563	0.00898156	0.00883927	1	0.338209
ASTE001244	YES	10.1518	0.0260907	0.0115026	0.404246	0.511843	0.0865105	0.0464471	1	1		ASTE001244	YES	7.40231	4.0625e-06	1.05538e-05	0.0209948	0.00132851	0.000278575	0.00165821	0.750691	0.0247099
ASTE001245	NO	NA	0.11268	0.0303231	0.675388	0.467656	0.253988	0.0874286	1	1		ASTE001245	NO	NA	0.841852	0.843555	1	1	0.933975	0.860488	1	1
ASTE001246	NO	NA	0.871162	0.32078	1	1	0.973372	0.429632	1	1		ASTE001246	NO	NA	0.865185	0.182028	1	1	0.949426	0.239098	1	1
ASTE001247	YES	16.1536	0.0132555	0.00172495	0.537868	0.135849	0.0527628	0.0145016	1	0.570825		ASTE001247	NO	NA	0.064174	0.00483269	0.626443	0.371471	0.105746	0.0171359	1	0.711622
ASTE001248	NO	NA	0.0214227	0.0437972	0.646028	0.128563	0.0744595	0.110579	1	0.544431		ASTE001248	YES	13.5432	1.82913e-06	0.000814205	0.0257718	0.00122738	0.000202145	0.00661265	0.752304	0.0242136
ASTE001249	NO	NA	0.0918046	0.0455089	0.964533	0.610862	0.217394	0.11365	1	1		ASTE001249	YES	3.45934	0.000142841	0.010002	0.319633	0.0655326	0.00141388	0.0272376	1	0.215657
ASTE001250	NO	NA	0.0209997	0.133895	0.825552	0.073586	0.0732551	0.235714	1	0.383004		ASTE001250	YES	18.917	0.00583203	0.0150898	0.396387	0.097833	0.0153565	0.0362115	1	0.285767
ASTE001252	YES	3.40187	0.000111132	0.0023819	0.232618	0.00623904	0.00304822	0.0178578	1	0.0975535		ASTE001252	YES	3.51429	0.000179344	0.000298482	0.0175658	0.00183768	0.00162203	0.00437223	0.750691	0.0285769
ASTE001253	NO	NA	0.360464	0.282966	0.995646	1	0.607336	0.392758	1	1		ASTE001253	NO	NA	0.278897	0.262495	0.960609	1	0.366846	0.321981	1	1
ASTE001254	NO	NA	0.0156446	0.0155537	0.786341	0.252396	0.0597392	0.0562952	1	0.835911		ASTE001254	NO	NA	0.87645	0.169713	0.999795	1	0.955799	0.225894	1	1
ASTE001255	NO	NA	0.041781	0.0336347	0.495783	0.239881	0.120942	0.0933524	1	0.800282		ASTE001255	NO	NA	0.0717631	0.0933264	0.976038	0.757334	0.116216	0.140725	1	1
ASTE001256	NO	NA	0.872335	0.781126	1	1	0.973372	0.825279	1	1		ASTE001256	YES	5.71326	0.00770845	0.00377897	0.449334	0.0655326	0.0189678	0.0147669	1	0.215657
ASTE001257	NO	NA	0.731124	0.0326739	0.939895	1	0.973372	0.0916303	1	1		ASTE001257	YES	13.0318	0.0249914	0.00656006	0.956032	0.857464	0.048669	0.0208574	1	1
ASTE001258	NO	NA	0.286777	0.136217	0.999823	1	0.510558	0.238144	1	1		ASTE001258	YES	3.94112	0.000485029	0.0020889	0.139788	0.0215766	0.00288911	0.0105769	0.980013	0.108006
ASTE001259	NO	NA	0.451395	0.432009	0.999399	0.72548	0.714397	0.530366	1	1		ASTE001259	NO	NA	0.843264	0.473763	1	1	0.934015	0.523979	1	1
ASTE001260	YES	2.4429	0.000196182	0.00364989	0.579862	0.082509	0.00416349	0.0228781	1	0.411388		ASTE001260	YES	3.12096	0.000617674	0.00716331	0.365483	0.0923805	0.00316568	0.022014	1	0.271442
ASTE001261	YES	1.90437	0.000674185	0.0010574	0.874792	0.857464	0.0081209	0.010865	1	1		ASTE001261	NO	NA	0.052401	0.079227	0.998738	1	0.0893202	0.123692	1	1
ASTE001262	NO	NA	0.0260733	0.0183296	0.331692	0.073586	0.0865105	0.0625811	1	0.383004		ASTE001262	YES	3.16305	0.0290451	0.010546	0.57376	0.216927	0.0545038	0.0283259	1	0.485315
ASTE001263	NO	NA	0.161984	0.389411	0.62955	0.159138	0.332228	0.492737	1	0.622925		ASTE001263	NO	NA	0.159447	0.551454	1	1	0.227984	0.59556	1	1
ASTE001264	YES	15.8616	0.00113144	0.00122042	0.0878336	0.0358989	0.0107685	0.0118938	1	0.249626		ASTE001264	NO	NA	0.0186628	0.0526592	0.79809	0.857464	0.0381534	0.0905195	1	1
ASTE001265	NO	NA	0.236221	0.0212256	0.999999	1	0.442399	0.0692096	1	1		ASTE001265	NO	NA	0.809885	0.437609	0.999979	1	0.910961	0.490721	1	1
ASTE001266	YES	16.4934	0.0002051	0.0102121	0.10227	0.000145561	0.00416349	0.0429104	1	0.0204558		ASTE001266	NO	NA	0.19303	0.213596	0.889301	0.176688	0.267804	0.271612	1	0.418922
ASTE001267	NO	NA	0.0132555	0.046053	0.562214	0.337915	0.0527628	0.114634	1	0.994437		ASTE001267	YES	13.2421	0.00847658	0.0021306	0.473438	0.206418	0.020395	0.0106934	1	0.473053
ASTE001269	NO	NA	0.204357	0.081956	0.764993	0.354012	0.398389	0.16925	1	1		ASTE001269	YES	2.43313	6.40054e-05	0.00267669	0.17684	0.00399969	0.000873589	0.0121341	1	0.0416545
ASTE001270	NO	NA	0.648889	0.165673	0.999957	1	0.926646	0.272326	1	1		ASTE001270	YES	2.94331	0.00336306	0.046525	0.964947	0.159138	0.0102689	0.0821585	1	0.390992
ASTE001271	NO	NA	0.160268	0.0180035	0.985493	1	0.329302	0.0619277	1	1		ASTE001271	NO	NA	0.157391	0.810273	1	1	0.225498	0.831381	1	1
ASTE001272	NO	NA	0.0656104	0.156151	1	1	0.168778	0.261468	1	1		ASTE001272	NO	NA	0.0209956	0.138079	0.978726	0.38893	0.04186	0.192146	1	0.729236
ASTE001275	YES	4.78399	0.00727243	0.00825855	0.867694	0.38893	0.0349015	0.0374829	1	1		ASTE001275	YES	5.9867	0.00354572	0.000746737	0.0969456	0.00538926	0.0106662	0.0063104	0.899689	0.0488424
ASTE001277	NO	NA	0.267114	0.261035	1	1	0.485003	0.37133	1	1		ASTE001277	NO	NA	0.0178261	0.203712	0.999992	0.511843	0.037008	0.261397	1	0.894565
ASTE001278	NO	NA	0.0201156	0.0138032	0.666804	0.321817	0.0710764	0.0523163	1	0.954466		ASTE001278	NO	NA	0.70575	0.302531	0.998879	1	0.8191	0.362115	1	1
ASTE001281	YES	16.4684	0.000352847	4.2642e-06	0.0528352	0.00183768	0.00550955	0.000674158	1	0.053092		ASTE001281	YES	14.5714	9.80912e-05	0.000725827	0.0797276	0.00623904	0.00120499	0.00625078	0.844382	0.0526457
ASTE001282	NO	NA	0.478585	0.189742	0.999968	1	0.749139	0.299562	1	1		ASTE001282	NO	NA	0.072992	0.225406	1	1	0.11777	0.284173	1	1
ASTE001283	NO	NA	0.709015	0.0234842	0.967203	0.789188	0.973372	0.073857	1	1		ASTE001283	NO	NA	0.873032	0.453777	1	1	0.954553	0.505812	1	1
ASTE001284	NO	NA	0.865185	0.0718345	0.749799	0.610862	0.973372	0.154632	1	1		ASTE001284	NO	NA	0.248411	0.384649	1	0.930544	0.332548	0.441733	1	1
ASTE001285	YES	17.2429	0.000346973	1.13271e-05	0.0423628	0.000804524	0.00550955	0.00106402	1	0.0381579		ASTE001285	YES	15.433	2.97558e-07	9.78935e-05	0.0289433	0.00343631	9.07964e-05	0.00293604	0.752304	0.0384239
ASTE001286	NO	NA	0.593761	0.158825	0.986007	0.511843	0.869073	0.264662	1	1		ASTE001286	YES	6.45745	0.000617674	0.000403178	0.16215	0.0245631	0.00316568	0.00489794	1	0.116259
ASTE001287	NO	NA	0.65366	0.569453	0.999963	1	0.931233	0.648208	1	1		ASTE001287	YES	4.04884	0.00117669	0.0122173	0.823435	0.38893	0.00485056	0.0313215	1	0.729236
ASTE001288	NO	NA	0.484158	0.401213	0.998281	1	0.756509	0.503277	1	1		ASTE001288	NO	NA	0.103504	0.0913508	0.984886	0.857464	0.158402	0.138406	1	1
ASTE001289	NO	NA	0.192864	0.0965586	0.995483	1	0.379748	0.188691	1	1		ASTE001289	YES	4.47368	0.00052046	0.000105884	0.0794447	0.0110131	0.0029801	0.00299078	0.843963	0.0722549
ASTE001290	YES	0.081927	0.00697617	0.00208097	0.314003	0.176688	0.0337914	0.0163033	1	0.665975		ASTE001290	YES	1.91594	3.37654e-05	8.26632e-05	0.0341267	0.000159423	0.000667463	0.00280537	0.753022	0.010195
ASTE001291	NO	NA	0.287012	0.294435	1	1	0.510558	0.404371	1	1		ASTE001291	YES	3.30404	1.12623e-05	0.00416595	0.239719	0.0923805	0.000436049	0.0156353	1	0.271442
ASTE001292	NO	NA	0.526323	0.12417	0.991655	0.930544	0.805151	0.22414	1	1		ASTE001292	NO	NA	0.564812	0.510324	1	1	0.676265	0.558077	1	1
ASTE001293	YES	2.38489	0.00120458	0.00294512	0.420922	0.195908	0.0111932	0.0203382	1	0.704812		ASTE001293	YES	3.80425	2.78857e-05	0.00029092	0.0106798	0.000231995	0.000667463	0.00433412	0.750691	0.0118422
ASTE001294	YES	24.1732	0.0147466	0.0019181	0.774618	0.930544	0.0569019	0.0154411	1	1		ASTE001294	YES	3.61219	0.000187496	0.000602463	0.0970089	0.00464696	0.00162203	0.00580626	0.899689	0.0452492
ASTE001295	NO	NA	0.356574	0.199008	0.946474	0.789188	0.603014	0.309841	1	1		ASTE001295	NO	NA	0.252344	0.0202321	0.973211	0.38893	0.336982	0.0445889	1	0.729236
ASTE001296	NO	NA	0.0746597	0.15234	0.957533	0.930544	0.186945	0.257092	1	1		ASTE001296	YES	3.65569	0.00323424	0.00398832	0.467557	0.00957921	0.00992329	0.0152602	1	0.0668548
ASTE001297	NO	NA	0.228512	0.0637592	0.999698	1	0.43187	0.14228	1	1		ASTE001297	YES	5.19754	0.000121065	0.00482042	0.12819	0.0144838	0.00123595	0.0171097	0.963709	0.0847656
ASTE001298	NO	NA	0.352955	0.0267883	0.703889	0.511843	0.598672	0.0809265	1	1		ASTE001298	YES	7.04098	0.000121065	0.000259136	0.35177	0.143134	0.00123595	0.00414574	1	0.363927
ASTE001299	YES	17.8912	0.0060856	0.0138575	0.236989	0.00721011	0.0305973	0.0523645	1	0.106588		ASTE001299	NO	NA	0.91888	0.928393	1	1	0.971744	0.936827	1	1
ASTE001300	YES	15.3004	0.00573492	0.0240888	0.242692	0.00399969	0.0297406	0.0751241	1	0.0784973		ASTE001300	YES	14.481	0.000551894	0.0439191	0.988841	0.128563	0.00307417	0.078953	1	0.338209
ASTE001301	NO	NA	0.6767	0.115916	0.990197	1	0.949455	0.214374	1	1		ASTE001301	YES	4.11535	0.00323424	0.000278143	0.305795	0.0279187	0.00992329	0.00429012	1	0.125118
ASTE001302	NO	NA	0.895633	0.107832	1	1	0.973372	0.203819	1	1		ASTE001302	YES	5.23856	0.00234962	0.000197086	0.422755	0.00957921	0.00795056	0.00368863	1	0.0668548
ASTE001303	NO	NA	0.502574	0.023141	0.990715	1	0.777495	0.0732519	1	1		ASTE001303	YES	3.69076	0.0181954	0.00535817	0.869731	0.239881	0.0375828	0.0183118	1	0.520206
ASTE001304	YES	2.83211	0.00697617	0.000531992	0.173531	0.0358989	0.0337914	0.00732245	1	0.249626		ASTE001304	YES	2.73045	0.00309402	8.05967e-05	0.00611042	0.000231995	0.00960961	0.0028012	0.750691	0.0118422
ASTE001305	NO	NA	0.794894	0.567765	1	1	0.973372	0.646799	1	1		ASTE001305	YES	3.64714	0.00664269	0.000320819	0.0845023	0.0245631	0.0167695	0.00448595	0.857566	0.116259
ASTE001306	NO	NA	0.830562	0.328509	0.999993	0.857464	0.973372	0.436797	1	1		ASTE001306	YES	5.92336	0.000368189	0.000583136	0.168416	0.0406133	0.00230787	0.00572227	1	0.158757
ASTE001307	NO	NA	0.137926	0.066746	0.990445	1	0.294011	0.146645	1	1		ASTE001307	NO	NA	0.115925	0.155941	0.972083	1	0.174524	0.211975	1	1
ASTE001308	YES	16.1182	0.0001063	0.000813176	0.410501	0.00464696	0.00303841	0.00932163	1	0.0838293		ASTE001308	YES	15.3336	0.000945677	0.000145828	0.034882	0.000478277	0.00426339	0.00338767	0.75354	0.015081
ASTE001309	NO	NA	0.803191	0.763857	1	1	0.973372	0.811251	1	1		ASTE001309	YES	12.043	0.0400092	0.00816066	0.973939	0.695796	0.0712046	0.0239106	1	1
ASTE001310	NO	NA	0.229833	0.128591	0.838264	0.143134	0.43355	0.229283	1	0.580441		ASTE001310	YES	1.43507	0.00442256	0.00334792	0.294361	0.00831782	0.0123508	0.0137035	1	0.0615616
ASTE001311	YES	14.9484	0.000704921	5.63027e-05	0.0882206	0.0102962	0.00830654	0.00220998	1	0.129647		ASTE001311	NO	NA	0.00847658	0.195585	0.987885	0.0780475	0.020395	0.252793	1	0.245012
ASTE001312	NO	NA	0.26067	0.024731	0.968701	0.0780475	0.476124	0.0765189	1	0.401816		ASTE001312	NO	NA	0.835174	0.0983117	0.993351	0.40784	0.930116	0.146592	1	0.760059
ASTE001313	YES	14.9865	0.00648013	0.00296296	0.234719	0.0189229	0.0319322	0.0203791	1	0.174554		ASTE001313	YES	12.7738	0.0201156	0.0463516	0.648176	0.0245631	0.040379	0.0819588	1	0.116259
ASTE001315	NO	NA	0.545125	0.18119	0.999914	1	0.820354	0.29062	1	1		ASTE001315	NO	NA	0.430606	0.0568126	1	1	0.53716	0.0957929	1	1
ASTE001316	NO	NA	0.847265	0.340978	0.999674	1	0.973372	0.449018	1	1		ASTE001316	YES	4.196	0.012699	0.0481234	0.935103	0.264912	0.0280125	0.0844051	1	0.558321
ASTE001317	NO	NA	0.2095	0.115332	0.995209	0.467656	0.40536	0.213502	1	1		ASTE001317	NO	NA	0.0854763	0.0787752	0.971882	0.511843	0.134501	0.123115	1	0.894565
ASTE001318	NO	NA	0.0256696	0.664249	0.999402	0.159138	0.0858393	0.728725	1	0.622925		ASTE001318	NO	NA	0.0371387	0.0340502	0.391429	0.0488106	0.067135	0.0651855	1	0.180569
ASTE001319	NO	NA	0.569259	0.478336	0.999998	1	0.842354	0.570342	1	1		ASTE001319	NO	NA	0.157377	0.00130877	0.575442	1	0.225498	0.00831812	1	1
ASTE001322	NO	NA	0.423608	0.248499	0.993061	1	0.686595	0.358876	1	1		ASTE001322	NO	NA	0.0145657	0.111594	0.960749	0.789188	0.0311305	0.162516	1	1
ASTE001323	NO	NA	0.0511141	0.000490539	0.603403	0.354012	0.140234	0.00700604	1	1		ASTE001323	YES	17.1027	0.00561689	0.00282808	0.491854	0.239881	0.014942	0.012484	1	0.520206
ASTE001325	NO	NA	0.91888	0.793708	1	1	0.973372	0.835857	1	1		ASTE001325	YES	4.62729	0.009242	0.00468012	0.508001	0.0517443	0.0217224	0.0168375	1	0.184931
ASTE001326	NO	NA	0.11985	0.0259771	0.648774	0.082509	0.264339	0.0792627	1	0.411388		ASTE001326	NO	NA	0.135368	0.150607	0.970296	0.354012	0.19885	0.206277	1	0.681964
ASTE001327	NO	NA	0.749944	0.442726	1	1	0.973372	0.539451	1	1		ASTE001327	NO	NA	0.0764207	0.132831	0.991676	0.535676	0.12259	0.186346	1	0.932497
ASTE001328	NO	NA	0.840654	0.445099	0.999479	1	0.973372	0.541762	1	1		ASTE001328	YES	0.324108	0.0201592	0.0110364	0.686803	0.143134	0.0404405	0.0291817	1	0.363927
ASTE001329	NO	NA	0.0738059	0.00482547	0.999938	1	0.185255	0.0272868	1	1		ASTE001329	YES	7.79889	0.0298249	0.00609932	0.959918	1	0.0556552	0.0198936	1	1
ASTE001330	NO	NA	0.804224	0.867847	1	1	0.973372	0.895296	1	1		ASTE001330	NO	NA	0.0141643	0.186456	0.999378	1	0.0304155	0.243761	1	1
ASTE001331	NO	NA	0.735599	0.431381	0.997339	1	0.973372	0.529709	1	1		ASTE001331	YES	3.47652	0.00158192	0.00737088	0.718771	0.216927	0.00590395	0.0224099	1	0.485315
ASTE001332	YES	7.26757	0.000176454	9.1818e-05	0.984764	1	0.00410752	0.00265945	1	1		ASTE001332	YES	3.65767	0.00788041	0.023726	0.823984	0.292172	0.0193492	0.0498566	1	0.59709
ASTE001333	NO	NA	0.0384088	0.0514864	0.756878	0.216927	0.114616	0.123487	1	0.754671		ASTE001333	YES	4.95262	0.00175824	0.0730344	0.923178	0.0279187	0.00635536	0.11624	1	0.125118
ASTE001334	YES	25.5741	0.000868547	0.00258471	0.38022	0.38893	0.00935352	0.0188722	1	1		ASTE001334	YES	4.98437	0.000156821	4.23113e-05	0.00987584	0.000231995	0.00152441	0.00245331	0.750691	0.0118422
ASTE001335	YES	1.80649	0.00155827	0.000288791	0.198748	0.103285	0.0129735	0.00531032	1	0.475991		ASTE001335	YES	4.26226	0.00104092	0.000129962	0.0322238	0.00183768	0.00445267	0.00320901	0.752304	0.0285769
ASTE001336	YES	3.82879	0.000794843	0.00961142	0.338576	0.073586	0.00891399	0.0412447	1	0.383004		ASTE001336	NO	NA	0.0510157	0.0990521	0.945589	0.306994	0.0874961	0.147563	1	0.622686
ASTE001337	NO	NA	0.0183725	0.170562	0.999524	0.143134	0.0672349	0.278194	1	0.580441		ASTE001337	NO	NA	0.970785	0.633957	1	1	1	0.671849	1	1
ASTE001338	NO	NA	0.421735	0.12515	0.988741	1	0.684043	0.225373	1	1		ASTE001338	YES	4.63762	0.00104092	0.00394978	0.361357	0.0923805	0.00445267	0.0151878	1	0.271442
ASTE001339	NO	NA	0.0691988	0.0638926	0.982336	0.930544	0.175863	0.142494	1	1		ASTE001339	YES	4.81028	0.0002051	0.00124691	0.0586924	0.00343631	0.00162203	0.0081089	0.774191	0.0384239
ASTE001340	NO	NA	0.753659	0.849834	1	1	0.973372	0.879487	1	1		ASTE001340	NO	NA	0.152841	0.00508267	0.978379	0.789188	0.220618	0.017693	1	1
ASTE001341	NO	NA	0.0176376	0.0218173	0.999643	1	0.0655465	0.070433	1	1		ASTE001341	YES	1.34239	0.0086256	0.0122301	0.883098	0.216927	0.0207055	0.0313264	1	0.485315
ASTE001342	NO	NA	0.896898	0.32952	0.99892	1	0.973372	0.437837	1	1		ASTE001342	YES	5.70664	0.000591937	0.0203623	0.753872	0.426749	0.00309084	0.0447832	1	0.780728
ASTE001343	NO	NA	0.230201	0.0678691	0.995994	1	0.43355	0.148425	1	1		ASTE001343	YES	5.68669	0.00392881	0.00820295	0.189462	0.176688	0.0112962	0.0240036	1	0.418922
ASTE001344	NO	NA	0.0632544	0.216802	0.985681	1	0.163865	0.328829	1	1		ASTE001344	NO	NA	0.027726	0.205002	0.975771	0.0488106	0.052557	0.262727	1	0.180569
ASTE001345	NO	NA	0.944385	0.417258	0.999648	0.695796	0.981371	0.517705	1	1		ASTE001345	NO	NA	0.491187	0.409596	1	1	0.60088	0.464339	1	1
ASTE001346	NO	NA	0.0226363	0.0165925	0.797458	0.559509	0.0775411	0.0587314	1	1		ASTE001346	YES	5.0347	1.74008e-05	0.000925757	0.118408	0.0165688	0.00049272	0.00702399	0.934536	0.0920011
ASTE001347	YES	4.50102	0.00169532	0.00021811	0.0658764	0.00252242	0.0137682	0.00457228	1	0.0607035		ASTE001347	YES	27.0204	0.00898501	0.00843773	0.600254	0.0458769	0.021281	0.0245518	1	0.171162
ASTE001348	NO	NA	0.86692	0.909419	0.999986	1	0.973372	0.929238	1	1		ASTE001348	NO	NA	0.205693	0.335663	1	1	0.282813	0.395042	1	1
ASTE001349	NO	NA	0.593761	0.115115	0.999269	1	0.869073	0.213276	1	1		ASTE001349	YES	3.56005	0.0103196	0.00170783	0.268234	0.337915	0.0237549	0.00951087	1	0.662844
ASTE001350	NO	NA	0.920184	0.645188	0.908748	0.354012	0.973372	0.712473	1	1		ASTE001350	YES	6.27137	3.38921e-05	0.00303123	0.683757	0.354012	0.000667463	0.012935	1	0.681964
ASTE001351	YES	14.6803	0.0227496	0.00839495	0.512724	0.38893	0.0776955	0.0379808	1	1		ASTE001351	NO	NA	0.755476	0.484595	0.95876	1	0.864714	0.534303	1	1
ASTE001352	NO	NA	0.244978	0.242378	0.987224	1	0.453354	0.353173	1	1		ASTE001352	YES	3.35622	0.00587921	0.00405781	0.314929	0.0923805	0.0154377	0.0154121	1	0.271442
ASTE001353	YES	0.429492	0.0117222	0.00599704	0.392933	0.058275	0.0486452	0.0307913	1	0.33267		ASTE001353	YES	5.64345	3.24185e-05	0.00108094	0.0477678	0.00464696	0.000667463	0.00751182	0.764382	0.0452492
ASTE001354	NO	NA	0.131159	0.0804358	0.999587	1	0.282495	0.167407	1	1		ASTE001354	NO	NA	0.858839	0.927868	1	1	0.944192	0.936506	1	1
ASTE001355	NO	NA	0.70575	0.934004	0.999927	0.72548	0.973372	0.94895	1	1		ASTE001355	NO	NA	0.131194	0.369948	0.999999	0.666112	0.193519	0.427915	1	1
ASTE001356	YES	0.680381	0.00337486	0.00937204	0.202095	0.0406133	0.0211659	0.0406873	1	0.268001		ASTE001356	YES	7.08611	0.00966249	0.00565057	0.30867	0.073586	0.0224971	0.01894	1	0.232288
ASTE001357	NO	NA	0.356256	0.0675347	0.999997	1	0.602745	0.14795	1	1		ASTE001357	YES	4.81703	0.00117738	0.000163171	0.636747	0.292172	0.00485056	0.00347822	1	0.59709
ASTE001358	YES	16.2594	0.00104092	0.000848411	0.00810109	0.00252242	0.0102389	0.00959986	1	0.0607035		ASTE001358	YES	16.678	0.00217926	0.00289986	0.221232	0.00132851	0.0075194	0.0126297	1	0.0247099
ASTE001359	NO	NA	0.545125	0.176814	0.999923	1	0.820354	0.28585	1	1		ASTE001359	NO	NA	0.654718	0.0895606	0.999599	1	0.76887	0.136366	1	1
ASTE001360	NO	NA	0.829293	0.36504	0.999894	1	0.973372	0.471705	1	1		ASTE001360	NO	NA	0.738332	0.164532	1	1	0.849276	0.220468	1	1
ASTE001361	NO	NA	0.0933247	0.317493	0.787	1	0.220095	0.426557	1	1		ASTE001361	YES	4.33824	6.13385e-05	0.00485645	0.135133	0.0189229	0.000871836	0.017184	0.975292	0.0999997
ASTE001362	NO	NA	0.280868	0.0887691	0.999763	1	0.50388	0.177898	1	1		ASTE001362	YES	8.85613	0.0145657	0.00680978	0.532768	0.559509	0.0311305	0.0213463	1	0.955
ASTE001363	NO	NA	0.813034	0.333303	0.99966	1	0.973372	0.441322	1	1		ASTE001363	YES	21.1525	0.00970381	0.0253539	0.561616	0.371471	0.0225392	0.0525506	1	0.711622
ASTE001364	NO	NA	0.846487	0.051211	0.555919	1	0.973372	0.12293	1	1		ASTE001364	YES	9.75755	0.0309295	0.00741296	0.747456	0.426749	0.0573779	0.0224779	1	0.780728
ASTE001365	NO	NA	0.209212	0.0281348	0.997105	1	0.404942	0.0833704	1	1		ASTE001365	YES	2.79198	0.000116021	2.2746e-05	0.0354223	0.00156402	0.00120499	0.00212351	0.757324	0.0266515
ASTE001366	NO	NA	0.0864187	0.0868326	0.712888	0.073586	0.207711	0.175593	1	0.383004		ASTE001366	YES	2.93789	0.00336306	0.0442936	0.989045	1	0.0102689	0.0794132	1	1
ASTE001367	YES	16.1599	0.000309161	0.00258706	0.113771	0.031683	0.00536691	0.0188772	1	0.230741		ASTE001367	YES	16.2452	0.000337136	0.0168178	0.234682	0.0517443	0.00227691	0.0389812	1	0.184931
ASTE001368	YES	19.3538	0.000522602	0.00457372	0.0756059	0.0144838	0.00717738	0.026281	1	0.150565		ASTE001368	NO	NA	0.892693	0.896314	1	1	0.962505	0.908526	1	1
ASTE001370	NO	NA	0.143995	0.053765	0.390338	0.72548	0.303817	0.12692	1	1		ASTE001370	NO	NA	0.840654	0.130707	0.967156	0.426749	0.933661	0.183933	1	0.780728
ASTE001371	YES	2.7213	0.00244365	0.00208512	0.419377	0.115314	0.0171567	0.0163126	1	0.511344		ASTE001371	YES	4.3513	0.00122166	6.4899e-06	0.0133446	0.00156402	0.00498011	0.00163746	0.750691	0.0266515
ASTE001372	NO	NA	0.0681928	0.154752	0.97821	1	0.173797	0.260107	1	1		ASTE001372	YES	6.19254	0.0129473	0.00575307	0.115158	0.143134	0.0283257	0.0191837	0.927662	0.363927
ASTE001373	NO	NA	0.219199	0.18319	1	1	0.418958	0.292257	1	1		ASTE001373	YES	1.57922	7.91214e-05	0.00200733	0.320654	0.0155263	0.00104604	0.0103158	1	0.0904019
ASTE001374	NO	NA	0.215009	0.20077	0.999893	1	0.413008	0.311996	1	1		ASTE001374	NO	NA	0.91727	0.163522	0.999966	1	0.971598	0.21945	1	1
ASTE001375	YES	3.84522	0.000176454	0.0041415	0.211043	0.115314	0.00410752	0.0247286	1	0.511344		ASTE001375	YES	4.21027	0.00728579	0.00199511	0.0326189	0.00399969	0.0181674	0.0102887	0.752304	0.0416545
ASTE001376	NO	NA	0.825543	0.117273	1	1	0.973372	0.215902	1	1		ASTE001376	NO	NA	0.0225509	0.11263	0.999024	1	0.0445808	0.163674	1	1
ASTE001377	NO	NA	0.222314	0.672107	0.999605	0.0550096	0.422948	0.735209	1	0.326133		ASTE001377	NO	NA	0.413699	0.278841	1	1	0.518379	0.338854	1	1
ASTE001378	YES	0.298113	0.00250046	0.0132958	0.673826	0.789188	0.0173114	0.0510613	1	1		ASTE001378	YES	3.95231	0.000187496	0.00143427	0.144181	0.00399969	0.00162203	0.00864282	0.980346	0.0416545
ASTE001381	YES	15.6879	0.00108618	0.0214736	0.15532	0.0102962	0.0104174	0.069679	1	0.129647		ASTE001381	YES	15.917	0.00104092	0.000710266	0.00811049	0.000878688	0.00445267	0.00617948	0.750691	0.0205805
ASTE001382	NO	NA	0.0917647	0.0630339	0.842198	0.292172	0.21739	0.141466	1	0.899105		ASTE001382	YES	25.0233	3.37654e-05	0.00369916	0.171241	0.0406133	0.000667463	0.0145571	1	0.158757
ASTE001383	YES	3.7535	0.00628458	0.000916828	0.534401	0.195908	0.03128	0.0101029	1	0.704812		ASTE001383	YES	2.25352	0.00374304	0.00107954	0.103035	0.0245631	0.0110147	0.00750669	0.913853	0.116259
ASTE001384	NO	NA	0.0432436	0.0425846	0.999631	1	0.123661	0.108419	1	1		ASTE001384	NO	NA	0.0531421	0.0848553	0.960396	0.666112	0.0903198	0.130652	1	1
ASTE001386	NO	NA	0.318893	0.13634	0.999742	1	0.55538	0.23825	1	1		ASTE001386	NO	NA	0.00861648	0.131703	0.999994	0.757334	0.0207055	0.18506	1	1
ASTE001387	NO	NA	0.934528	0.634779	1	1	0.977374	0.70367	1	1		ASTE001387	YES	1.20218	0.00340092	0.00297773	0.44686	0.0245631	0.0103316	0.0128107	1	0.116259
ASTE001390	YES	3.29749	0.0134867	0.00346465	0.786535	0.426749	0.0533238	0.0223221	1	1		ASTE001390	YES	26.9887	0.047806	0.00589406	0.780794	0.447203	0.0829284	0.0194357	1	0.814221
ASTE001391	NO	NA	0.807215	0.277165	1	1	0.973372	0.38704	1	1		ASTE001391	NO	NA	0.0559948	0.0392338	0.999984	1	0.0940518	0.0726649	1	1
ASTE001392	NO	NA	0.0700723	0.111402	0.917888	0.72548	0.177805	0.208678	1	1		ASTE001392	YES	3.99775	0.0086256	0.044894	0.749122	0.264912	0.0207055	0.0800482	1	0.558321
ASTE001393	NO	NA	0.943021	0.441632	1	1	0.980889	0.538731	1	1		ASTE001393	NO	NA	0.92234	0.749446	0.998015	1	0.974023	0.77667	1	1
ASTE001394	NO	NA	0.526272	0.0841493	0.855965	0.097833	0.805151	0.172062	1	0.464594		ASTE001394	NO	NA	0.0328062	0.0530457	0.909866	0.371471	0.0602993	0.0909367	1	0.711622
ASTE001395	NO	NA	0.54146	0.124679	0.966011	1	0.815809	0.224774	1	1		ASTE001395	NO	NA	0.900281	0.0858997	0.973439	1	0.966086	0.131921	1	1
ASTE001396	NO	NA	0.996836	0.0503027	0.91214	0.695796	1	0.12157	1	1		ASTE001396	NO	NA	0.990103	0.687261	0.999992	1	1	0.720448	1	1
ASTE001397	NO	NA	0.973192	0.187723	0.980582	1	1	0.297281	1	1		ASTE001397	NO	NA	0.501104	0.595132	1	1	0.611238	0.635198	1	1
ASTE001398	NO	NA	0.981494	0.837288	1	1	1	0.870318	1	1		ASTE001398	NO	NA	0.999581	0.12597	0.999765	1	1	0.178748	1	1
ASTE001399	YES	17.6708	0.00197359	2.34365e-05	0.0333803	0.00252242	0.015172	0.00138227	1	0.0607035		ASTE001399	YES	15.5306	0.00117738	0.0252111	0.240329	0.097833	0.00485056	0.0523205	1	0.285767
ASTE001400	NO	NA	0.883442	0.586066	1	1	0.973372	0.662219	1	1		ASTE001400	YES	22.4162	0.00138414	0.00477174	0.65175	0.0517443	0.00548785	0.0170292	1	0.184931
ASTE001401	YES	5.62728	0.0001063	0.00227893	0.755478	0.195908	0.00303841	0.0173056	1	0.704812		ASTE001401	YES	4.08608	0.000334573	0.00284258	0.238686	0.0189229	0.00227691	0.0125049	1	0.0999997
ASTE001402	NO	NA	0.0681584	0.114409	0.701256	0.535676	0.173797	0.212545	1	1		ASTE001402	NO	NA	0.846487	0.759947	0.995875	1	0.936351	0.786335	1	1
ASTE001403	NO	NA	0.0415139	0.0419363	0.998323	1	0.120549	0.107248	1	1		ASTE001403	YES	0.907301	0.0386861	0.0167179	0.923876	1	0.0693159	0.038813	1	1
ASTE001405	NO	NA	0.811803	0.689494	0.99996	1	0.973372	0.749047	1	1		ASTE001405	NO	NA	0.829885	0.360223	1	1	0.926863	0.41841	1	1
ASTE001409	NO	NA	0.946888	0.371315	0.999754	0.610862	0.983492	0.477429	1	1		ASTE001409	NO	NA	0.785337	0.953435	1	1	0.891542	0.959674	1	1
ASTE001411	YES	3.64526	6.44398e-06	1.33801e-06	0.0155836	0.000677892	0.000811334	0.000585791	1	0.0365708		ASTE001411	YES	3.75762	0.00188256	0.00165063	0.0494393	0.0189229	0.00667574	0.00937525	0.764382	0.0999997
ASTE001412	NO	NA	0.912439	0.826853	1	1	0.973372	0.861832	1	1		ASTE001412	YES	6.28411	0.00392881	0.0026399	0.251519	0.0279187	0.0112962	0.0120255	1	0.125118
ASTE001414	NO	NA	0.919042	0.858499	1	1	0.973372	0.88718	1	1		ASTE001414	NO	NA	0.769002	0.285427	0.999997	1	0.876747	0.345126	1	1
ASTE001416	YES	18.293	1.25319e-05	5.62426e-06	0.0263155	8.74966e-06	0.00112864	0.000740666	1	0.00905431		ASTE001416	YES	15.2017	3.11083e-07	0.00047371	0.0339341	0.000278911	9.07964e-05	0.0052591	0.753022	0.0122581
ASTE001418	YES	3.92245	0.000337506	0.00189062	0.741891	0.128563	0.00550406	0.0153065	1	0.544431		ASTE001418	NO	NA	0.259691	0.244805	0.967974	0.159138	0.345778	0.304349	1	0.390992
ASTE001419	NO	NA	0.909242	0.449054	0.995231	1	0.973372	0.545352	1	1		ASTE001419	NO	NA	0.911587	0.554087	0.993677	0.354012	0.969129	0.598006	1	0.681964
ASTE001421	NO	NA	0.883216	0.793359	1	1	0.973372	0.835644	1	1		ASTE001421	NO	NA	0.103999	0.338624	0.981287	0.511843	0.159029	0.397754	1	0.894565
ASTE001422	YES	4.83696	0.000309161	0.00858439	0.75462	0.0923805	0.00536691	0.0385925	1	0.442952		ASTE001422	YES	1.69801	0.00189929	0.000335432	0.102479	0.0135621	0.00670585	0.0045246	0.911896	0.083447
ASTE001423	YES	1.72512	0.000256393	0.000134743	0.13319	0.0110131	0.00503193	0.00329846	1	0.131407		ASTE001423	YES	4.52192	0.0118637	0.00502272	0.311262	0.073586	0.0266569	0.0175923	1	0.232288
ASTE001424	NO	NA	0.0835051	0.131903	0.998317	0.38893	0.202717	0.233472	1	1		ASTE001424	NO	NA	0.18341	0.453594	0.999898	1	0.256764	0.505656	1	1
ASTE001425	YES	4.56329	9.81361e-05	2.90721e-06	0.104397	0.00343631	0.00298685	0.000594243	1	0.0721689		ASTE001425	YES	3.79091	0.000199846	0.00379285	0.500075	0.0358989	0.00162203	0.0147958	1	0.146728
ASTE001426	NO	NA	0.0418832	0.0428855	0.67494	0.0262409	0.120943	0.108985	1	0.213816		ASTE001426	NO	NA	0.00148774	0.0804212	0.985069	0.264912	0.00577589	0.125008	1	0.558321
ASTE001430	YES	3.47187	0.00469923	0.00225022	0.315676	0.058275	0.0257294	0.0171677	1	0.33267		ASTE001430	YES	3.81424	0.000470462	0.00305335	0.223852	0.0458769	0.00282451	0.0129784	1	0.171162
ASTE001431	YES	4.71696	0.000642135	0.000489418	0.0746939	0.00252242	0.00780088	0.00700526	1	0.0607035		ASTE001431	YES	3.48299	0.000847995	9.39862e-05	0.0393546	0.00183768	0.00394472	0.00289147	0.764382	0.0285769
ASTE001432	NO	NA	0.556643	0.315654	0.98489	1	0.833413	0.424901	1	1		ASTE001432	NO	NA	0.883014	0.761865	1	1	0.958292	0.788177	1	1
ASTE001433	NO	NA	0.180675	0.41113	1	1	0.361064	0.512303	1	1		ASTE001433	NO	NA	0.0125821	0.122291	1	1	0.0278913	0.174332	1	1
ASTE001434	NO	NA	0.854359	0.33091	0.999997	1	0.973372	0.439271	1	1		ASTE001434	YES	21.4652	0.000566201	0.013404	0.652461	0.167913	0.00308229	0.0334087	1	0.409722
ASTE001435	NO	NA	0.342353	0.043532	0.755368	0.176688	0.585399	0.110068	1	0.665975		ASTE001435	YES	3.51905	9.99229e-05	0.00391133	0.340719	0.128563	0.00120499	0.0150924	1	0.338209
ASTE001436	YES	3.84999	0.00181605	0.0286719	0.797483	0.292172	0.014306	0.0843993	1	0.899105		ASTE001436	NO	NA	0.674851	0.674584	0.999997	1	0.788932	0.709226	1	1
ASTE001437	NO	NA	0.0751202	0.0177601	0.961037	1	0.187866	0.061429	1	1		ASTE001437	YES	5.81546	0.00019997	0.0039654	0.212045	0.00831782	0.00162203	0.0151878	1	0.0615616
ASTE001438	NO	NA	0.735599	0.333822	0.995762	1	0.973372	0.441746	1	1		ASTE001438	NO	NA	0.907995	0.999629	1	1	0.968754	0.999892	1	1
ASTE001439	NO	NA	0.569402	0.0635434	0.952421	1	0.842354	0.142019	1	1		ASTE001439	YES	4.81243	1.74008e-05	0.00028811	0.040051	0.00294686	0.00049272	0.00431709	0.764382	0.0364214
ASTE001440	YES	26.3558	0.111033	0.00413133	0.438913	0.0279187	0.251621	0.024712	1	0.216632		ASTE001440	YES	1.30436	0.00323424	0.00138766	0.0537165	0.00721011	0.00992329	0.00856628	0.764382	0.0568764
ASTE001441	YES	17.9362	0.0269478	0.0107502	0.226488	0.143134	0.0883815	0.0445142	1	0.580441		ASTE001441	NO	NA	0.0160349	0.196221	0.994775	0.72548	0.0338889	0.253556	1	1
ASTE001442	YES	5.28562	0.0283405	0.00939581	0.904186	0.559509	0.0910105	0.0407302	1	1		ASTE001442	YES	4.1876	0.000307108	0.000156864	0.0316246	0.00343631	0.00224724	0.00342305	0.752304	0.0384239
ASTE001443	NO	NA	0.857556	0.387597	1	1	0.973372	0.490884	1	1		ASTE001443	YES	3.64492	0.0287203	0.014932	0.881443	0.426749	0.0539922	0.035912	1	0.780728
ASTE001444	NO	NA	0.944175	0.297787	0.999999	1	0.981332	0.407858	1	1		ASTE001444	YES	2.82071	0.00134837	0.00258132	0.489285	0.0358989	0.00535164	0.0118816	1	0.146728
ASTE001445	NO	NA	0.908689	0.226625	0.999656	1	0.973372	0.33817	1	1		ASTE001445	YES	7.69344	0.0194404	0.024981	0.910567	1	0.0391872	0.0519514	1	1
ASTE001446	YES	15.0256	0.000617674	0.00357915	0.535218	0.0358989	0.00768413	0.0226916	1	0.249626		ASTE001446	NO	NA	0.0148727	0.3893	1	1	0.0317331	0.445904	1	1
ASTE001447	NO	NA	0.352955	0.405191	0.985443	0.426749	0.598672	0.506734	1	1		ASTE001447	NO	NA	0.0707185	0.0871411	0.994487	0.72548	0.114785	0.133467	1	1
ASTE001448	NO	NA	0.118607	0.00689157	0.563726	0.216927	0.262769	0.0335243	1	0.754671		ASTE001448	YES	2.71052	0.00337486	0.00745327	0.312577	0.0406133	0.0102689	0.02257	1	0.158757
ASTE001449	YES	10.284	1.7283e-05	3.85635e-05	0.0486084	0.00343631	0.00118607	0.00173505	1	0.0721689		ASTE001449	YES	6.96788	1.37851e-05	0.00024874	0.052664	0.0110131	0.00049272	0.00408986	0.764382	0.0722549
ASTE001450	YES	4.54934	0.00154701	0.00296056	0.396056	0.264912	0.0129735	0.0203749	1	0.850873		ASTE001450	YES	7.11521	5.32362e-05	0.00457828	0.190367	0.0144838	0.000871836	0.0166129	1	0.0847656
ASTE001452	NO	NA	0.0434497	0.344528	0.999997	1	0.123864	0.452128	1	1		ASTE001452	YES	8.66223	0.00442256	0.00649811	0.967639	0.0550096	0.0123508	0.0207193	1	0.195009
ASTE001453	NO	NA	0.0449151	0.0590064	0.441514	0.128563	0.127435	0.135192	1	0.544431		ASTE001453	YES	9.89004	0.00309362	0.00805923	0.54296	0.40784	0.00960961	0.0237284	1	0.760059
ASTE001456	NO	NA	0.0256696	0.062684	0.933428	0.447203	0.0858393	0.140958	1	1		ASTE001456	NO	NA	0.0465055	0.0829625	0.963167	0.0202498	0.0810056	0.128182	1	0.106076
ASTE001457	YES	13.6393	0.0145716	0.00851364	0.648202	0.073586	0.0563548	0.0384109	1	0.383004		ASTE001457	YES	13.8243	7.56814e-05	0.0235662	0.600018	0.0406133	0.0010147	0.0495848	1	0.158757
ASTE001458	YES	15.1812	0.00144705	0.000596365	0.128637	0.0102962	0.0127688	0.00779383	1	0.129647		ASTE001458	YES	12.9077	0.00423829	0.0525661	0.656079	0.0189229	0.0119832	0.090414	1	0.0999997
ASTE001459	NO	NA	0.116478	0.089802	0.999847	1	0.260281	0.179242	1	1		ASTE001459	YES	4.66982	9.17796e-06	0.000125827	0.0222635	0.000478277	0.000377114	0.00317919	0.750691	0.015081
ASTE001460	NO	NA	0.0260907	0.0263512	0.648233	0.426749	0.0865105	0.0800217	1	1		ASTE001460	YES	2.92561	0.00898501	0.0173676	0.448288	0.38893	0.021281	0.0399143	1	0.729236
ASTE001462	YES	16.8619	6.9265e-05	0.000811005	0.204043	0.0165688	0.00240379	0.00930611	1	0.162869		ASTE001462	YES	11.826	0.0194404	0.0333013	0.602531	0.0923805	0.0391872	0.0641295	1	0.271442
ASTE001463	NO	NA	0.999044	0.544153	0.999999	1	1	0.625666	1	1		ASTE001463	NO	NA	0.041781	0.0784523	0.771147	0.638487	0.0737125	0.122702	1	1
ASTE001464	NO	NA	0.138288	0.343743	0.999995	1	0.294451	0.451567	1	1		ASTE001464	NO	NA	0.70766	0.180172	0.996175	1	0.820796	0.237081	1	1
ASTE001465	NO	NA	0.12446	0.463664	0.999913	1	0.271455	0.557681	1	1		ASTE001465	NO	NA	0.213262	0.409364	0.964798	0.467656	0.291459	0.464168	1	0.835556
ASTE001467	YES	16.4937	0.000214045	2.7746e-05	0.135705	0.003718	0.00429854	0.00148278	1	0.0769491		ASTE001467	YES	14.5758	3.24185e-05	0.00321408	0.0284979	0.00464696	0.000667463	0.0133622	0.752304	0.0452492
ASTE001468	NO	NA	0.874356	0.392702	0.92692	0.666112	0.973372	0.495733	1	1		ASTE001468	NO	NA	0.484158	0.0476404	0.940241	1	0.593556	0.0837385	1	1
ASTE001469	YES	3.8139	3.33741e-06	0.00151725	0.0626839	0.000570004	0.000716788	0.0133572	1	0.0322804		ASTE001469	YES	2.53002	3.37654e-05	0.00369181	0.0305365	3.23063e-05	0.000667463	0.0145437	0.752304	0.0078243
ASTE001470	YES	1.08453	0.0080436	0.00610311	0.813965	0.666112	0.0372802	0.0311018	1	1		ASTE001470	YES	3.87263	0.000347381	0.000104953	0.0539537	0.00156402	0.00227691	0.00299078	0.764382	0.0266515
ASTE001471	NO	NA	0.900281	0.393849	0.999999	1	0.973372	0.496795	1	1		ASTE001471	YES	24.4372	0.000462119	0.00449823	0.603281	0.00538926	0.00281299	0.0164482	1	0.0488424
ASTE001472	NO	NA	0.672848	0.181674	0.96751	0.426749	0.947196	0.290981	1	1		ASTE001472	YES	9.41015	0.0010452	4.74701e-05	0.359753	0.292172	0.00445267	0.00248573	1	0.59709
ASTE001473	NO	NA	0.0453588	0.0306586	0.919789	0.128563	0.12816	0.0880613	1	0.544431		ASTE001473	NO	NA	0.0467693	0.223679	0.999691	0.930544	0.0813708	0.282434	1	1
ASTE001474	NO	NA	0.178128	0.104609	0.871812	0.426749	0.357292	0.199642	1	1		ASTE001474	NO	NA	0.352955	0.050979	0.999995	1	0.450363	0.0882845	1	1
ASTE001475	YES	3.98097	0.000102577	0.0100442	0.714012	0.0165688	0.00303841	0.042503	1	0.162869		ASTE001475	NO	NA	0.14533	0.0328202	0.534311	0.264912	0.211356	0.0634371	1	0.558321
ASTE001476	NO	NA	0.0366973	0.151135	0.999914	1	0.111275	0.255932	1	1		ASTE001476	YES	0.788885	0.0227496	0.00356167	0.105014	0.00233874	0.0448647	0.0142504	0.916068	0.0332709
ASTE001477	NO	NA	0.0623593	0.0667097	0.998635	1	0.162285	0.146594	1	1		ASTE001477	YES	3.9549	0.00569788	0.00111744	0.0610489	0.00721011	0.015038	0.00764413	0.779408	0.0568764
ASTE001478	YES	3.14469	0.000503904	0.00137701	0.165329	0.0517443	0.00700672	0.0126818	1	0.309677		ASTE001478	YES	3.01811	0.0193634	0.00243423	0.113953	0.0215766	0.0391872	0.0115165	0.926096	0.108006
ASTE001479	NO	NA	0.83633	0.839754	0.999999	1	0.973372	0.872243	1	1		ASTE001479	NO	NA	0.096515	0.118014	0.994613	0.176688	0.149149	0.169637	1	0.418922
ASTE001480	NO	NA	0.8349	0.484909	1	1	0.973372	0.576352	1	1		ASTE001480	YES	0.542658	0.0321417	0.0194043	0.716689	0.354012	0.059298	0.0431489	1	0.681964
ASTE001481	NO	NA	0.436618	0.741661	1	1	0.702181	0.79303	1	1		ASTE001481	NO	NA	0.174206	0.29316	0.999214	1	0.246054	0.352977	1	1
ASTE001482	NO	NA	0.463119	0.252688	0.982181	1	0.729948	0.363083	1	1		ASTE001482	YES	11.0389	0.012699	0.00725722	0.925719	0.354012	0.0280125	0.0222007	1	0.681964
ASTE001483	YES	16.4795	0.000860664	4.02071e-05	0.0391511	0.0110131	0.00933931	0.00174805	1	0.131407		ASTE001483	YES	14.9758	0.000196182	0.00732209	0.261873	0.00252242	0.00162203	0.0223198	1	0.0332709
ASTE001484	YES	16.2342	0.00256948	9.14798e-05	0.0356316	0.00399969	0.017535	0.00265924	1	0.0784973		ASTE001484	YES	15.1269	0.000196182	0.010545	0.413394	0.00721011	0.00162203	0.0283259	1	0.0568764
ASTE001485	NO	NA	0.710956	0.169797	1	1	0.973372	0.277389	1	1		ASTE001485	YES	4.16183	0.00348809	0.000239757	0.0704521	0.00721011	0.0105739	0.00403045	0.822234	0.0568764
ASTE001486	YES	5.30673	0.000440635	0.00890936	0.783162	0.292172	0.00652951	0.0394305	1	0.899105		ASTE001486	YES	3.98114	0.00151601	0.000148778	0.0217569	0.00399969	0.00583393	0.00340524	0.750691	0.0416545
ASTE001487	NO	NA	0.999921	0.0796379	0.997578	1	1	0.166212	1	1		ASTE001487	NO	NA	0.853148	0.00276794	0.634361	0.757334	0.93975	0.0123801	1	1
ASTE001488	NO	NA	0.149137	0.538216	0.999999	0.72548	0.312812	0.620595	1	1		ASTE001488	NO	NA	0.993087	0.743537	1	1	1	0.771249	1	1
ASTE001489	YES	17.3145	0.00960559	0.012935	0.604572	0.058275	0.0418929	0.0501665	1	0.33267		ASTE001489	YES	16.7815	0.00072642	0.000336341	0.209166	0.103285	0.00358735	0.0045246	1	0.292462
ASTE001492	YES	17.3961	0.000295969	0.000349038	0.11432	0.00294686	0.00536691	0.00586232	1	0.066424		ASTE001492	YES	14.5318	0.000175974	0.000591046	0.0456516	0.000570004	0.00162203	0.00575406	0.764382	0.0163024
ASTE001493	NO	NA	0.933924	0.619487	0.999999	1	0.977145	0.690388	1	1		ASTE001493	NO	NA	0.102355	0.0187228	0.994189	0.559509	0.156812	0.0421099	1	0.955
ASTE001494	NO	NA	0.816782	0.213076	0.998053	1	0.973372	0.325083	1	1		ASTE001494	YES	6.18854	6.64944e-05	0.0103043	0.5322	0.082509	0.000897871	0.027894	1	0.251324
ASTE001495	NO	NA	0.488685	0.0900207	0.999999	1	0.760868	0.179593	1	1		ASTE001495	NO	NA	0.00101224	0.0665306	0.994997	1	0.00437444	0.108049	1	1
ASTE001496	NO	NA	0.35854	0.0079918	0.924095	1	0.605348	0.036741	1	1		ASTE001496	YES	4.78036	0.00561689	0.00141748	0.664639	0.0358989	0.014942	0.00861491	1	0.146728
ASTE001497	YES	17.3749	0.000823919	0.00543213	0.0762794	0.00432332	0.00905277	0.029109	1	0.0832696		ASTE001497	YES	13.282	3.24185e-05	0.00483966	0.600044	0.228404	0.000667463	0.0171459	1	0.507996
ASTE001498	YES	15.2062	0.0118683	0.0047419	0.912661	1	0.0491441	0.0269657	1	1		ASTE001498	YES	11.1497	0.00379431	0.0318009	0.921402	0.666112	0.0110802	0.0619611	1	1
ASTE001499	NO	NA	0.566356	0.217487	0.999872	1	0.842063	0.329604	1	1		ASTE001499	NO	NA	0.137277	0.120854	0.945825	0.321817	0.201317	0.172781	1	0.635648
ASTE001500	NO	NA	0.604121	0.161141	0.999918	0.638487	0.882988	0.26723	1	1		ASTE001500	YES	13.7943	0.0130454	0.0352844	0.81098	0.321817	0.0285075	0.0671194	1	0.635648
ASTE001501	YES	20.8734	0.0169027	0.00334984	0.750164	0.0177458	0.0633741	0.0220667	1	0.172356		ASTE001501	NO	NA	0.0538223	0.129064	0.90309	1	0.0910747	0.182163	1	1
ASTE001502	NO	NA	0.816782	0.1166	0.999978	0.167913	0.973372	0.21508	1	0.653231		ASTE001502	NO	NA	0.8424	0.60759	1	1	0.933975	0.646857	1	1
ASTE001503	NO	NA	0.197271	0.0873636	0.992132	0.857464	0.386762	0.176354	1	1		ASTE001503	YES	7.45601	0.00155536	0.00270334	0.113758	0.0126403	0.00583928	0.0122016	0.926096	0.0784969
ASTE001504	YES	16.5815	0.0226363	0.00981186	0.561643	0.073586	0.0775411	0.0418679	1	0.383004		ASTE001504	YES	15.3991	0.000337506	0.0212362	0.349605	0.00399969	0.00227691	0.046176	1	0.0416545
ASTE001505	YES	17.0655	0.00248531	0.000774249	0.225109	0.0382561	0.0172818	0.00900233	1	0.262648		ASTE001505	NO	NA	0.0097202	0.194993	0.992292	0.195908	0.0225392	0.252257	1	0.45124
ASTE001506	NO	NA	0.847143	0.441572	0.988074	1	0.973372	0.538731	1	1		ASTE001506	NO	NA	0.846531	0.648407	1	1	0.936351	0.685504	1	1
ASTE001507	NO	NA	0.646168	0.441997	1	1	0.923918	0.53887	1	1		ASTE001507	NO	NA	0.369108	0.285736	1	1	0.468244	0.345463	1	1
ASTE001508	NO	NA	0.902769	0.154978	0.993627	1	0.973372	0.260232	1	1		ASTE001508	NO	NA	0.928706	0.822384	1	1	0.978024	0.842364	1	1
ASTE001509	NO	NA	0.0556175	0.0433151	0.949813	0.559509	0.148985	0.109739	1	1		ASTE001509	NO	NA	0.823323	0.788059	1	1	0.920979	0.812102	1	1
ASTE001510	NO	NA	0.491743	0.249488	0.999939	1	0.763644	0.359758	1	1		ASTE001510	NO	NA	0.031494	0.0321412	0.6534	0.103285	0.0583015	0.0624659	1	0.292462
ASTE001511	NO	NA	0.27618	0.0623613	0.998262	1	0.49743	0.140622	1	1		ASTE001511	NO	NA	0.00561689	0.0607601	0.990758	0.216927	0.014942	0.100733	1	0.485315
ASTE001512	NO	NA	0.0883131	0.0365466	0.692273	0.38893	0.211678	0.0982685	1	1		ASTE001512	NO	NA	0.0139644	0.223111	0.896997	0.143134	0.0300998	0.281842	1	0.363927
ASTE001513	YES	17.2754	0.00173709	0.00224495	0.0572184	0.00199636	0.0139445	0.0171677	1	0.056249		ASTE001513	NO	NA	0.417905	0.290823	0.986692	0.228404	0.523324	0.350645	1	0.507996
ASTE001514	NO	NA	0.27461	0.0775848	0.668943	0.38893	0.495464	0.162852	1	1		ASTE001514	NO	NA	0.903999	0.0782472	1	1	0.967217	0.122507	1	1
ASTE001515	YES	5.39134	3.19605e-06	0.00561929	0.296508	0.031683	0.000713345	0.0295447	1	0.230741		ASTE001515	YES	5.62633	0.00594561	0.00852486	0.23959	0.103285	0.0154377	0.024698	1	0.292462
ASTE001516	NO	NA	0.189251	0.206471	0.999938	1	0.375042	0.31842	1	1		ASTE001516	NO	NA	0.0437198	0.0574801	0.987381	0.610862	0.0765634	0.0966464	1	1
ASTE001517	NO	NA	0.840654	0.732222	0.999178	1	0.973372	0.785346	1	1		ASTE001517	NO	NA	0.0276156	0.0475519	0.618482	0.103285	0.0523653	0.0836088	1	0.292462
ASTE001520	NO	NA	0.026511	0.0274166	0.609105	0.38893	0.087471	0.0820447	1	1		ASTE001520	YES	4.06014	0.000970059	0.000375087	0.0681346	0.00252242	0.00426339	0.00472302	0.814414	0.0332709
ASTE001521	YES	6.63816	0.000614216	0.0122506	0.353177	0.082509	0.0076671	0.0484099	1	0.411388		ASTE001521	YES	8.21182	0.00162299	0.0433541	0.266112	0.00721011	0.00596335	0.0782588	1	0.0568764
ASTE001522	NO	NA	0.0681928	0.0334686	0.991182	1	0.173797	0.0931246	1	1		ASTE001522	NO	NA	0.200454	0.32122	1	1	0.276361	0.381356	1	1
ASTE001523	NO	NA	0.133709	0.631925	0.999456	0.278542	0.286093	0.701023	1	0.888384		ASTE001523	NO	NA	0.077877	0.0347079	0.794449	0.610862	0.12454	0.0662996	1	1
ASTE001524	YES	0.96227	0.00181605	0.00905404	0.362481	0.0406133	0.014306	0.0398231	1	0.268001		ASTE001524	YES	1.40219	0.00177439	0.00286012	0.169026	0.082509	0.00638973	0.0125363	1	0.251324
ASTE001525	NO	NA	0.0127032	0.0404186	0.985976	1	0.0515326	0.104731	1	1		ASTE001525	NO	NA	0.13588	0.255329	1	1	0.199474	0.314581	1	1
ASTE001526	NO	NA	0.0497731	0.030133	0.207888	0.0432451	0.137604	0.0870128	1	0.281935		ASTE001526	YES	3.70482	0.0201247	0.0183777	0.696204	0.306994	0.0403806	0.0415149	1	0.622686
ASTE001527	NO	NA	0.828584	0.491317	1	1	0.973372	0.582047	1	1		ASTE001527	NO	NA	0.0933247	0.390528	1	1	0.14484	0.447131	1	1
ASTE001528	YES	16.2847	0.00255502	0.00502102	0.0739249	0.00464696	0.0174573	0.0280168	1	0.0838293		ASTE001528	YES	15.0513	0.000234974	0.00244188	0.0539978	0.00252242	0.00180312	0.011538	0.764382	0.0332709
ASTE001531	NO	NA	0.162769	0.019128	0.991164	0.930544	0.333298	0.0644564	1	1		ASTE001531	NO	NA	0.0292844	0.0241064	0.904317	0.292172	0.0548354	0.0504789	1	0.59709
ASTE001532	NO	NA	0.839793	0.46037	0.999982	1	0.973372	0.554538	1	1		ASTE001532	YES	4.58394	0.000470462	0.013887	0.378163	0.128563	0.00282451	0.0342304	1	0.338209
ASTE001533	NO	NA	0.659452	0.404266	0.999972	0.559509	0.934114	0.505876	1	1		ASTE001533	YES	0.134975	0.00200758	0.00101028	0.277507	0.0165688	0.00705316	0.00733203	1	0.0920011
ASTE001534	NO	NA	0.0781066	0.0144991	0.922377	0.930544	0.192819	0.0537602	1	1		ASTE001534	YES	4.48239	0.000847995	0.000790539	0.0960525	0.00957921	0.00394472	0.00651136	0.899278	0.0668548
ASTE001535	NO	NA	0.525428	0.129067	0.992161	0.610862	0.804431	0.230023	1	1		ASTE001535	YES	6.3557	0.0002051	0.00357192	0.393249	0.115314	0.00162203	0.0142764	1	0.314626
ASTE001536	NO	NA	0.0122106	0.0378802	0.539508	0.058275	0.0502507	0.10035	1	0.33267		ASTE001536	YES	1.86715	0.00431575	0.0036384	0.720123	0.115314	0.0121449	0.0144306	1	0.314626
ASTE001537	NO	NA	0.0556779	0.0193035	0.899292	0.0102962	0.148985	0.0648942	1	0.129647		ASTE001537	YES	16.6777	0.000367945	0.0411735	0.440452	0.058275	0.00230787	0.0752775	1	0.199502
ASTE001538	NO	NA	0.0304392	0.114232	0.999915	1	0.0957152	0.212399	1	1		ASTE001538	YES	15.9927	0.0039561	0.00150249	0.0921542	0.00957921	0.0113603	0.00888923	0.885213	0.0668548
ASTE001539	NO	NA	0.736519	0.668016	1	1	0.973372	0.732	1	1		ASTE001539	YES	6.67212	0.0140262	0.0349642	0.982726	0.666112	0.030153	0.066675	1	1
ASTE001540	NO	NA	0.915112	0.547696	1	1	0.973372	0.628788	1	1		ASTE001540	NO	NA	0.846531	0.696203	1	1	0.936351	0.72839	1	1
ASTE001541	YES	3.1833	0.00632885	0.0024729	0.501656	0.292172	0.0314143	0.0182807	1	0.899105		ASTE001541	YES	5.3721	1.74008e-05	0.000164624	0.0105403	0.000570004	0.00049272	0.00348312	0.750691	0.0163024
ASTE001542	NO	NA	0.0759116	0.0419335	0.904025	0.610862	0.189247	0.107248	1	1		ASTE001542	NO	NA	0.0400092	0.0514046	0.265606	0.0517443	0.0712046	0.0888728	1	0.184931
ASTE001544	NO	NA	0.00593416	0.112444	0.997252	0.0517443	0.0303359	0.209829	1	0.309677		ASTE001544	NO	NA	0.000642135	0.0911904	0.686533	0.321817	0.00325508	0.1382	1	0.635648
ASTE001546	NO	NA	0.144648	0.0826957	0.697818	0.511843	0.305083	0.170234	1	1		ASTE001546	NO	NA	0.277115	0.558553	1	1	0.36484	0.60197	1	1
ASTE001547	NO	NA	0.677789	0.315151	0.999526	1	0.949455	0.424389	1	1		ASTE001547	YES	3.30216	4.29619e-06	1.77805e-05	0.0195367	0.000878688	0.000284323	0.00198654	0.750691	0.0205805
ASTE001548	NO	NA	0.62593	0.157566	0.989138	1	0.903457	0.263065	1	1		ASTE001548	NO	NA	0.307682	0.146872	0.998918	1	0.399537	0.201938	1	1
ASTE001549	NO	NA	0.842584	0.129131	0.984045	0.38893	0.973372	0.230031	1	1		ASTE001549	YES	3.82701	0.024539	0.016541	0.958752	1	0.047912	0.0385122	1	1
ASTE001551	YES	16.3819	0.00073557	0.000614503	0.309985	0.00252242	0.00858768	0.00794513	1	0.0607035		ASTE001551	YES	14.2429	0.00360141	0.00115407	0.0976356	0.0110131	0.0107853	0.00774117	0.902128	0.0722549
ASTE001553	YES	18.4245	0.0332795	0.0111562	0.6282	0.0279187	0.102829	0.0455657	1	0.216632		ASTE001553	YES	16.2472	0.000605351	0.0203842	0.220043	0.00343631	0.00315653	0.04482	1	0.0384239
ASTE001554	NO	NA	0.0276156	0.0371887	0.997093	1	0.0897114	0.0990461	1	1		ASTE001554	YES	5.94895	0.00376511	0.0214576	0.450322	0.264912	0.0110147	0.04648	1	0.558321
ASTE001555	NO	NA	0.189897	0.102515	0.971153	0.666112	0.375439	0.196887	1	1		ASTE001555	NO	NA	0.052401	0.300892	1	1	0.0893202	0.360721	1	1
ASTE001556	NO	NA	0.448234	0.101655	0.840437	0.511843	0.713526	0.195787	1	1		ASTE001556	NO	NA	0.0794775	0.0330069	0.996729	1	0.12653	0.0637133	1	1
ASTE001557	NO	NA	0.604121	0.448206	1	1	0.882988	0.544581	1	1		ASTE001557	NO	NA	0.23185	0.0244626	0.989524	0.239881	0.313252	0.0510886	1	0.520206
ASTE001558	NO	NA	0.173306	0.169176	0.869623	0.610862	0.349653	0.276646	1	1		ASTE001558	NO	NA	0.129069	0.237806	0.999893	1	0.191053	0.297206	1	1
ASTE001559	NO	NA	0.412816	0.0923531	0.997578	1	0.673704	0.183193	1	1		ASTE001559	YES	5.59928	0.000116021	8.9153e-05	0.133842	0.0126403	0.00120499	0.00286007	0.973254	0.0784969
ASTE001560	NO	NA	0.875101	0.621153	1	1	0.973372	0.691703	1	1		ASTE001560	NO	NA	0.768108	0.138021	0.991956	0.115314	0.875914	0.192089	1	0.314626
ASTE001561	NO	NA	0.318482	0.0511473	0.992213	1	0.555343	0.122911	1	1		ASTE001561	YES	3.3984	0.0177956	0.0090734	0.341264	0.082509	0.0369716	0.0255776	1	0.251324
ASTE001562	NO	NA	0.00633916	0.0517028	0.996909	1	0.0314143	0.123876	1	1		ASTE001562	YES	6.49146	0.026511	0.0145331	0.409391	0.264912	0.0509755	0.0353031	1	0.558321
ASTE001564	NO	NA	0.0181954	0.057824	0.999308	1	0.0668125	0.133405	1	1		ASTE001564	NO	NA	0.0589483	0.0769439	0.907888	0.38893	0.0982875	0.121008	1	0.729236
ASTE001565	NO	NA	0.0282649	0.138858	1	1	0.0910105	0.24139	1	1		ASTE001565	NO	NA	0.261357	0.110888	0.991629	1	0.347468	0.161722	1	1
ASTE001566	NO	NA	0.000898084	0.0615195	0.878184	0.264912	0.00956158	0.139469	1	0.850873		ASTE001566	YES	4.44758	0.0038265	0.00462564	0.461604	0.292172	0.0111428	0.0167184	1	0.59709
ASTE001567	NO	NA	0.869515	0.819093	0.999997	1	0.973372	0.856017	1	1		ASTE001567	NO	NA	0.0398384	0.0278158	0.471209	0.0358989	0.0710116	0.0560998	1	0.146728
ASTE001568	NO	NA	0.11716	0.104302	0.708934	0.321817	0.261087	0.199274	1	0.954466		ASTE001568	NO	NA	0.816716	0.907893	0.999988	1	0.915462	0.918463	1	1
ASTE001569	NO	NA	0.778666	0.0917001	0.999988	1	0.973372	0.182136	1	1		ASTE001569	YES	4.50918	0.000371934	0.000223358	0.476378	0.306994	0.00233007	0.00391732	1	0.622686
ASTE001570	NO	NA	0.237054	0.403381	0.99969	1	0.443157	0.505191	1	1		ASTE001570	YES	25.0371	0.00219763	0.000922533	0.480199	0.082509	0.00754392	0.00701482	1	0.251324
ASTE001571	YES	6.65697	0.00320871	0.0259241	0.848068	0.426749	0.0204229	0.079156	1	1		ASTE001571	YES	7.26754	6.37238e-05	1.13626e-05	0.0191798	0.00132851	0.000871836	0.00165821	0.750691	0.0247099
ASTE001573	NO	NA	0.0445596	0.0610277	0.976371	0.511843	0.126521	0.138548	1	1		ASTE001573	YES	4.75002	8.21879e-06	3.05453e-05	0.0166047	0.000231995	0.000377114	0.00225592	0.750691	0.0118422
ASTE001575	NO	NA	0.418132	0.290666	0.999936	1	0.679748	0.400612	1	1		ASTE001575	NO	NA	0.0402336	0.0736419	0.900346	0.72548	0.071481	0.117011	1	1
ASTE001576	NO	NA	0.198439	0.0832896	0.999591	0.857464	0.388316	0.171042	1	1		ASTE001576	YES	25.0663	0.0124471	0.0182833	0.966591	0.72548	0.0276512	0.0413399	1	1
ASTE001577	NO	NA	0.569063	0.421495	0.843628	0.239881	0.842354	0.521281	1	0.800282		ASTE001577	NO	NA	0.220705	0.44735	1	1	0.300405	0.499752	1	1
ASTE001578	NO	NA	0.0307619	0.0683046	0.81036	0.354012	0.0965435	0.149177	1	1		ASTE001578	NO	NA	0.974602	0.830334	1	0.695796	1	0.849132	1	1
ASTE001579	NO	NA	0.806572	0.109442	0.999983	1	0.973372	0.205948	1	1		ASTE001579	NO	NA	0.6767	0.533745	1	1	0.790526	0.579127	1	1
ASTE001581	YES	1.25167	0.0224904	0.000930603	0.199925	0.073586	0.0771808	0.0101794	1	0.383004		ASTE001581	YES	3.55624	0.00217926	0.000307664	0.0641914	0.00538926	0.0075194	0.0044175	0.793227	0.0488424
ASTE001582	NO	NA	0.888671	0.293338	0.999996	1	0.973372	0.403415	1	1		ASTE001582	YES	1.41744	0.00270143	0.0172699	0.940656	0.559509	0.00868409	0.039762	1	0.955
ASTE001583	NO	NA	0.920184	0.646978	1	1	0.973372	0.714103	1	1		ASTE001583	NO	NA	0.0681928	0.345233	0.999998	1	0.111273	0.404196	1	1
ASTE001584	NO	NA	0.800468	0.693946	1	1	0.973372	0.752304	1	1		ASTE001584	NO	NA	0.56116	0.14994	1	1	0.67338	0.205511	1	1
ASTE001585	NO	NA	0.988928	0.863734	0.971308	1	1	0.891681	1	1		ASTE001585	NO	NA	0.999994	0.077367	0.954057	0.666112	1	0.121479	1	1
ASTE001586	NO	NA	0.90532	0.352253	1	1	0.973372	0.459196	1	1		ASTE001586	NO	NA	0.036496	0.0860181	0.992743	1	0.0661835	0.132085	1	1
ASTE001587	NO	NA	0.00845136	0.200471	0.998995	1	0.0385647	0.311658	1	1		ASTE001587	NO	NA	0.276066	0.249798	1	1	0.36387	0.30934	1	1
ASTE001588	NO	NA	0.296518	0.126708	0.982111	1	0.525087	0.2274	1	1		ASTE001588	YES	18.6283	5.78295e-05	0.00496017	0.439349	0.0550096	0.000871836	0.0174534	1	0.195009
ASTE001589	YES	2.12346	0.00168743	0.00132453	0.0980347	0.0144838	0.0137298	0.0124646	1	0.150565		ASTE001589	YES	5.43716	0.00569788	0.0174304	0.171205	0.0135621	0.015038	0.0400022	1	0.083447
ASTE001592	YES	16.8497	0.000440635	0.00674652	0.0743462	0.0144838	0.00652951	0.0330873	1	0.150565		ASTE001592	NO	NA	0.137432	0.102682	0.999997	1	0.201519	0.151756	1	1
ASTE001594	NO	NA	0.0185063	0.0158183	0.800969	0.239881	0.0675618	0.0568837	1	0.800282		ASTE001594	YES	4.42612	0.0016291	0.000392459	0.148442	0.0517443	0.00597808	0.00485993	0.991439	0.184931
ASTE001595	NO	NA	0.84073	0.330485	0.999793	1	0.973372	0.438758	1	1		ASTE001595	NO	NA	0.264939	0.163088	0.998692	0.38893	0.351247	0.218996	1	0.729236
ASTE001596	YES	14.4068	0.000441113	0.00278186	0.138266	0.00721011	0.00652951	0.0196366	1	0.106588		ASTE001596	YES	10.0451	0.00533175	0.00814026	0.529717	0.128563	0.0143478	0.0238939	1	0.338209
ASTE001597	YES	1.15503	0.000566201	0.00523843	0.80517	0.252396	0.00741664	0.0286403	1	0.835911		ASTE001597	NO	NA	0.15883	0.346006	1	1	0.227445	0.404913	1	1
ASTE001598	YES	15.236	0.00960559	0.00539398	0.562708	0.0102962	0.0418929	0.0290552	1	0.129647		ASTE001598	NO	NA	0.0707185	0.170249	0.997205	1	0.114785	0.226502	1	1
ASTE001601	NO	NA	0.140236	0.815747	1	1	0.297597	0.853774	1	1		ASTE001601	NO	NA	0.491743	0.978772	1	1	0.60143	0.981795	1	1
ASTE001602	NO	NA	0.881326	0.321518	1	1	0.973372	0.430084	1	1		ASTE001602	NO	NA	0.500979	0.381843	1	1	0.61115	0.439175	1	1
ASTE001603	NO	NA	0.041781	0.0575516	0.859934	0.354012	0.120942	0.133051	1	1		ASTE001603	NO	NA	0.8775	0.684703	1	1	0.956185	0.718278	1	1
ASTE001604	NO	NA	0.470717	0.379242	0.999987	1	0.73967	0.484067	1	1		ASTE001604	NO	NA	0.841181	0.278612	0.999992	1	0.933797	0.338649	1	1
ASTE001605	NO	NA	0.076875	0.00781887	0.983141	1	0.190771	0.0362682	1	1		ASTE001605	YES	3.2875	0.000187496	0.000202426	0.0873023	0.0245631	0.00162203	0.0037528	0.866249	0.116259
ASTE001606	NO	NA	0.0210054	0.0253948	0.999322	1	0.0732551	0.0779163	1	1		ASTE001606	YES	4.38032	0.00162299	0.00260137	0.152425	0.0358989	0.00596335	0.0119545	0.998142	0.146728
ASTE001607	YES	1.0024	0.0164	0.000886507	0.342893	0.0358989	0.0620248	0.00990295	1	0.249626		ASTE001607	YES	4.39555	0.000337506	0.000254914	0.0507141	0.0189229	0.00227691	0.00413848	0.764382	0.0999997
ASTE001608	NO	NA	0.943707	0.143178	0.997716	1	0.980954	0.246603	1	1		ASTE001608	NO	NA	0.360464	0.501882	1	1	0.458095	0.550537	1	1
ASTE001609	NO	NA	0.731835	0.0913535	0.990178	1	0.973372	0.181574	1	1		ASTE001609	NO	NA	0.630835	0.477127	0.999889	1	0.74451	0.52709	1	1
ASTE001610	NO	NA	0.484158	0.0462658	0.999715	1	0.756509	0.114988	1	1		ASTE001610	NO	NA	0.105594	0.00329026	0.99276	1	0.161339	0.0135503	1	1
ASTE001611	NO	NA	0.0509471	0.0186889	0.493529	0.321817	0.140234	0.0635573	1	0.954466		ASTE001611	NO	NA	0.0347751	0.142568	0.971847	0.40784	0.0636406	0.197187	1	0.760059
ASTE001613	NO	NA	0.98122	0.154766	0.989411	1	1	0.260107	1	1		ASTE001613	NO	NA	0.958271	0.793717	1	1	1	0.817044	1	1
ASTE001614	YES	1.65675	0.00481462	0.00741841	0.460719	0.195908	0.0262853	0.0350909	1	0.704812		ASTE001614	YES	3.48606	5.31499e-05	3.53752e-06	0.0191802	8.74966e-06	0.000871836	0.00163746	0.750691	0.00663983
ASTE001615	YES	2.02766	0.000261672	0.00273538	0.0787162	0.00294686	0.00510911	0.0195554	1	0.066424		ASTE001615	YES	1.41509	5.86716e-05	3.85279e-05	0.0109838	8.924e-05	0.000871836	0.00239652	0.750691	0.00979821
ASTE001616	YES	5.35756	1.37851e-05	0.0072462	0.703526	0.115314	0.00112864	0.0345843	1	0.511344		ASTE001616	YES	5.26954	3.38921e-05	0.00125598	0.02795	0.00183768	0.000667463	0.00813647	0.752304	0.0285769
ASTE001617	NO	NA	0.321082	0.00624715	0.890439	0.930544	0.55849	0.0315656	1	1		ASTE001617	NO	NA	0.0311508	0.0329952	0.868264	0.128563	0.0577225	0.0637016	1	0.338209
ASTE001618	NO	NA	1	0.269683	0.940329	1	1	0.379785	1	1		ASTE001618	NO	NA	1	0.308897	0.99995	1	1	0.368656	1	1
ASTE001619	YES	8.36165	0.000367945	0.0261217	0.974353	0.72548	0.00551459	0.0795202	1	1		ASTE001619	YES	6.93152	0.000743869	0.00725396	0.0774472	0.00831782	0.00364035	0.0221967	0.839918	0.0615616
ASTE001620	YES	5.34427	0.000529274	0.0109007	0.346801	0.216927	0.00718084	0.044925	1	0.754671		ASTE001620	YES	3.40958	0.00602273	0.0110166	0.649816	0.195908	0.0155775	0.0291671	1	0.45124
ASTE001621	YES	15.6041	3.38921e-05	5.5526e-05	0.0556329	0.0118267	0.00164168	0.00218703	1	0.139074		ASTE001621	NO	NA	0.286185	0.306527	0.999928	1	0.374959	0.366127	1	1
ASTE001622	NO	NA	0.717964	0.157467	0.999994	1	0.973372	0.262937	1	1		ASTE001622	NO	NA	0.849534	0.787346	0.99995	0.535676	0.937014	0.81144	1	0.932497
ASTE001623	YES	25.6999	0.00469923	0.000898731	0.304554	0.082509	0.0257294	0.00997101	1	0.411388		ASTE001623	YES	3.65381	3.24185e-05	0.00138036	0.0236137	0.00183768	0.000667463	0.00853486	0.750691	0.0285769
ASTE001624	NO	NA	0.826379	0.0562719	0.82774	0.72548	0.973372	0.131122	1	1		ASTE001624	NO	NA	0.908689	0.452171	1	1	0.968754	0.504614	1	1
ASTE001626	NO	NA	0.781723	0.949275	0.989247	0.789188	0.973372	0.960925	1	1		ASTE001626	NO	NA	0.051847	0.0664022	0.941772	1	0.0885882	0.107902	1	1
ASTE001627	YES	15.9377	7.91214e-05	2.65046e-06	0.00184553	2.61632e-05	0.00263345	0.000594243	1	0.0126808		ASTE001627	YES	15.8521	0.000110977	0.000100634	0.00448009	0.000278911	0.00120499	0.00295236	0.750691	0.0122581
ASTE001631	NO	NA	0.40132	0.182212	0.995729	1	0.661582	0.291405	1	1		ASTE001631	NO	NA	0.160541	0.342735	0.87625	0.789188	0.229376	0.401746	1	1
ASTE001632	NO	NA	0.189941	0.0295286	0.996798	1	0.375439	0.0859441	1	1		ASTE001632	YES	4.27346	5.86716e-05	0.000176221	0.0787455	0.000570004	0.000871836	0.00354434	0.843345	0.0163024
ASTE001633	NO	NA	0.769837	0.237299	1	1	0.973372	0.348314	1	1		ASTE001633	YES	6.15085	0.000591937	0.00639832	0.326465	0.082509	0.00309084	0.0205551	1	0.251324
ASTE001635	NO	NA	0.129173	0.178114	0.832995	0.135849	0.279273	0.287252	1	0.570825		ASTE001635	NO	NA	0.534227	0.224268	0.999606	1	0.645621	0.282927	1	1
ASTE001636	YES	15.6625	0.027726	0.00531711	0.560078	0.0655326	0.0899416	0.0288488	1	0.358461		ASTE001636	NO	NA	0.678266	0.573947	1	1	0.79138	0.615936	1	1
ASTE001637	YES	15.6777	0.00569788	0.00876729	0.820532	0.467656	0.0296702	0.0390446	1	1		ASTE001637	YES	12.9649	0.0109948	0.0231657	0.929898	0.306994	0.0250859	0.049014	1	0.622686
ASTE001638	YES	15.9594	0.000321068	5.24274e-06	0.0137089	9.889e-05	0.00543682	0.000740666	1	0.0194692		ASTE001638	YES	15.504	0.00165324	0.0142357	0.459639	0.00156402	0.00605692	0.034781	1	0.0266515
ASTE001645	NO	NA	0.905958	0.0329865	0.998408	1	0.973372	0.0922795	1	1		ASTE001645	YES	5.90242	0.000908027	0.00320484	0.180318	0.031683	0.00416273	0.0133353	1	0.135378
ASTE001646	NO	NA	0.760276	0.370045	1	1	0.973372	0.476173	1	1		ASTE001646	NO	NA	0.297521	0.28327	1	1	0.387314	0.343027	1	1
ASTE001647	NO	NA	0.888301	0.34837	0.886989	0.930544	0.973372	0.455385	1	1		ASTE001647	YES	3.72914	9.81361e-05	0.00059143	0.114364	0.0432451	0.00120499	0.00575406	0.926096	0.167835
ASTE001648	NO	NA	0.570133	0.471203	0.984465	0.511843	0.842834	0.5646	1	1		ASTE001648	NO	NA	0.0598957	0.151338	0.946568	0.321817	0.0996628	0.206986	1	0.635648
ASTE001649	YES	3.03745	0.00461068	0.0177793	0.905326	1	0.0254898	0.06144	1	1		ASTE001649	YES	2.65899	0.0124078	0.0491822	0.854508	0.321817	0.0275855	0.0858126	1	0.635648
ASTE001650	NO	NA	0.0791075	0.0772521	0.486498	0.239881	0.194783	0.162333	1	0.800282		ASTE001650	NO	NA	0.591346	0.942404	1	1	0.703522	0.949494	1	1
ASTE001651	NO	NA	0.917431	0.613239	1	1	0.973372	0.686112	1	1		ASTE001651	YES	22.2758	0.0160872	0.0123292	0.470741	0.176688	0.0339112	0.0315097	1	0.418922
ASTE001652	NO	NA	0.00845292	0.0761746	0.920184	0.264912	0.0385647	0.160573	1	0.850873		ASTE001652	NO	NA	0.0949703	0.625771	1	1	0.147041	0.664163	1	1
ASTE001653	NO	NA	0.807724	0.0558232	0.999986	1	0.973372	0.130453	1	1		ASTE001653	YES	5.66935	0.000352847	0.00225093	0.903438	0.292172	0.00227691	0.0110251	1	0.59709
ASTE001654	YES	24.8443	0.0114728	0.00543624	0.213226	0.00831782	0.04796	0.029109	1	0.114212		ASTE001654	YES	24.6655	0.000847995	0.00815079	0.398512	0.128563	0.00394472	0.0239026	1	0.338209
ASTE001655	NO	NA	0.0576202	0.0490803	0.941	0.72548	0.15321	0.11953	1	1		ASTE001655	NO	NA	0.0933321	0.302175	0.999712	1	0.14484	0.36184	1	1
ASTE001656	NO	NA	0.0977656	0.00908279	0.439952	0.058275	0.227953	0.0398906	1	0.33267		ASTE001656	YES	4.07653	5.86716e-05	0.000681958	0.108365	0.00831782	0.000871836	0.00610369	0.918687	0.0615616
ASTE001657	YES	1.70207	0.00944974	0.0114768	0.622232	0.159138	0.0414036	0.0463758	1	0.622925		ASTE001657	YES	3.57036	0.00134837	0.0178318	0.235603	0.00132851	0.00535164	0.0406121	1	0.0247099
ASTE001659	NO	NA	0.773443	0.761891	1	1	0.973372	0.809692	1	1		ASTE001659	YES	23.1229	4.50991e-05	0.000875848	0.364832	0.031683	0.000854181	0.00686152	1	0.135378
ASTE001660	NO	NA	0.434209	0.0324765	0.995474	1	0.700383	0.0912339	1	1		ASTE001660	YES	6.44918	0.000566201	0.00227242	0.227334	0.0406133	0.00308229	0.011097	1	0.158757
ASTE001661	NO	NA	0.248736	0.0845687	0.993082	0.666112	0.45815	0.172765	1	1		ASTE001661	YES	4.34577	0.0112291	0.0314801	0.461754	0.176688	0.0254526	0.0615385	1	0.418922
ASTE001662	NO	NA	0.352955	0.037371	0.991582	1	0.598672	0.0994377	1	1		ASTE001662	YES	8.91502	0.0213599	0.0142176	0.997329	1	0.0425441	0.0347521	1	1
ASTE001663	NO	NA	0.0328062	0.0474381	0.97902	0.72548	0.101615	0.116653	1	1		ASTE001663	YES	4.20601	2.31157e-05	0.00175253	0.25142	0.0517443	0.000632514	0.00963719	1	0.184931
ASTE001664	NO	NA	0.940291	0.712676	1	1	0.980117	0.768581	1	1		ASTE001664	YES	6.6556	0.0143169	0.0443865	0.995153	1	0.0307084	0.0795046	1	1
ASTE001667	YES	15.7222	0.00244331	5.38065e-05	0.0844892	0.00957921	0.0171567	0.00214154	1	0.122931		ASTE001667	YES	14.8639	3.24185e-05	0.00235686	0.0894137	0.000804524	0.000667463	0.0113153	0.874742	0.0193613
ASTE001668	NO	NA	0.32359	0.0836698	0.999999	1	0.562012	0.171453	1	1		ASTE001668	NO	NA	0.13022	0.0562261	0.999903	1	0.19253	0.0950172	1	1
ASTE001669	YES	24.6059	0.00839275	0.0118603	0.971234	0.292172	0.0384755	0.0473526	1	0.899105		ASTE001669	NO	NA	0.42163	0.223305	0.964896	0.426749	0.527292	0.282024	1	0.780728
ASTE001670	NO	NA	0.0165298	0.0151404	0.892379	0.72548	0.0623455	0.0553025	1	1		ASTE001670	YES	1.64912	0.000268602	0.00118748	0.163114	0.00957921	0.00203021	0.0078817	1	0.0668548
ASTE001671	YES	17.6829	0.000921327	0.000789624	0.173483	0.0144838	0.00959935	0.00913444	1	0.150565		ASTE001671	YES	19.0838	0.000175974	0.00217282	0.382338	0.0110131	0.00162203	0.010777	1	0.0722549
ASTE001672	YES	16.8421	0.00336306	0.030064	0.738026	0.1093	0.0211268	0.0868574	1	0.500265		ASTE001672	YES	13.7457	0.000116021	0.0244966	0.24125	0.00957921	0.00120499	0.0511353	1	0.0668548
ASTE001673	NO	NA	0.841181	0.0586034	0.995721	1	0.973372	0.134497	1	1		ASTE001673	NO	NA	0.904507	0.0865782	0.998822	1	0.967487	0.132748	1	1
ASTE001674	NO	NA	0.121847	0.074462	0.936749	0.666112	0.26719	0.15872	1	1		ASTE001674	YES	25.4042	0.00488729	0.000827573	0.620627	0.0517443	0.0134312	0.00667313	1	0.184931
ASTE001675	YES	1.83773	0.00376511	0.00688073	0.650997	0.159138	0.0223101	0.0334858	1	0.622925		ASTE001675	YES	25.2648	0.045542	0.0115565	0.97779	0.292172	0.0793759	0.0300887	1	0.59709
ASTE001676	YES	4.15182	0.0314782	0.0101181	0.862168	0.195908	0.0981374	0.0426887	1	0.704812		ASTE001676	YES	24.9889	0.00219763	0.00241164	0.511281	0.121938	0.00754392	0.0114573	1	0.330246
ASTE001677	YES	1.68717	0.00883701	0.00401664	0.86557	0.176688	0.0394994	0.0242554	1	0.665975		ASTE001677	NO	NA	0.0562261	0.00624603	0.836718	0.292172	0.0943846	0.020256	1	0.59709
ASTE001678	NO	NA	0.119244	0.0771575	0.995372	0.930544	0.263563	0.162195	1	1		ASTE001678	NO	NA	0.182666	0.0883401	0.95568	0.467656	0.25607	0.134868	1	0.835556
ASTE001679	YES	3.26885	0.00189929	0.00146526	0.735204	0.0655326	0.0146375	0.0131524	1	0.358461		ASTE001679	YES	25.6352	0.0197089	0.00358523	0.663026	0.0517443	0.0397073	0.0143195	1	0.184931
ASTE001680	NO	NA	0.0720984	0.0415792	0.64069	0.0923805	0.18191	0.106646	1	0.442952		ASTE001680	YES	4.51248	8.59237e-06	0.0015977	0.0460958	0.00957921	0.000377114	0.00920734	0.764382	0.0668548
ASTE001681	NO	NA	0.646131	0.0365188	0.999894	1	0.923918	0.0982495	1	1		ASTE001681	YES	4.60547	0.0267587	0.00245033	0.841759	0.467656	0.0512827	0.011562	1	0.835556
ASTE001684	YES	4.27701	8.93289e-05	0.00056021	0.21584	0.0406133	0.00288872	0.00760056	1	0.268001		ASTE001684	YES	1.36367	8.02552e-05	7.40091e-05	0.022812	0.00156402	0.00105857	0.00272795	0.750691	0.0266515
ASTE001685	YES	4.25952	0.00883701	0.020537	0.83578	0.195908	0.0394994	0.0677012	1	0.704812		ASTE001685	YES	1.34653	0.0236205	0.00470469	0.687639	0.38893	0.0463733	0.0168885	1	0.729236
ASTE001686	YES	1.56237	0.0070131	0.00531049	0.928648	0.103285	0.0338981	0.0288403	1	0.475991		ASTE001686	YES	2.81438	0.00602273	0.0148558	0.425629	0.0923805	0.0155775	0.0358194	1	0.271442
ASTE001687	NO	NA	0.374107	0.687364	1	1	0.624132	0.747287	1	1		ASTE001687	NO	NA	0.874356	0.68212	0.812947	0.0230699	0.95498	0.716024	1	0.114724
ASTE001688	NO	NA	0.21869	0.0923609	0.88432	0.239881	0.418518	0.183193	1	0.800282		ASTE001688	NO	NA	0.887388	0.517845	1	1	0.959889	0.565053	1	1
ASTE001689	YES	4.38447	0.00449492	0.0246602	0.879566	0.72548	0.0250235	0.0763621	1	1		ASTE001689	YES	3.24519	0.00154681	0.000887131	0.25	0.0458769	0.00583928	0.00689298	1	0.171162
ASTE001690	NO	NA	0.0118123	0.0900252	0.812174	0.0923805	0.0489656	0.179593	1	0.442952		ASTE001690	YES	14.5432	0.0201652	0.0330331	0.224525	0.082509	0.0404405	0.0637423	1	0.251324
ASTE001691	YES	0.778101	0.00573492	0.0292735	0.441166	0.0279187	0.0297406	0.0855728	1	0.216632		ASTE001691	NO	NA	0.041781	0.776574	0.997508	0.38893	0.0737125	0.8015	1	0.729236
ASTE001692	NO	NA	0.902769	0.515116	1	1	0.973372	0.601577	1	1		ASTE001692	NO	NA	0.0872567	0.0457945	0.75707	0.354012	0.136754	0.0811707	1	0.681964
ASTE001693	YES	0.186933	0.00272507	0.000523939	0.0995892	0.00957921	0.0184201	0.00727809	1	0.122931		ASTE001693	YES	3.92367	0.00155536	0.000775481	0.0407832	0.00294686	0.00583928	0.00645664	0.764382	0.0364214
ASTE001694	YES	18.0465	0.00759462	0.00119278	0.023967	0.000677892	0.0358712	0.0117129	1	0.0365708		ASTE001694	YES	16.7102	2.77576e-05	0.000867335	0.0284104	0.00252242	0.000667463	0.00682499	0.752304	0.0332709
ASTE001695	NO	NA	0.531115	0.0228119	0.99994	1	0.808154	0.0725265	1	1		ASTE001695	YES	10.9803	0.0395553	0.0115515	0.90931	0.38893	0.0705512	0.0300824	1	0.729236
ASTE001696	NO	NA	0.117375	0.100223	0.615116	0.0406133	0.261263	0.193776	1	0.268001		ASTE001696	NO	NA	0.106292	0.677878	1	1	0.161928	0.71236	1	1
ASTE001697	NO	NA	0.313912	0.347904	1	1	0.55041	0.455038	1	1		ASTE001697	NO	NA	0.820824	0.398212	1	1	0.918865	0.453966	1	1
ASTE001698	NO	NA	0.369108	0.419325	0.999716	1	0.617875	0.519105	1	1		ASTE001698	NO	NA	0.027954	0.0273059	0.966269	0.176688	0.0529012	0.055346	1	0.418922
ASTE001699	NO	NA	0.0216218	0.0141829	0.971023	1	0.0748316	0.0531128	1	1		ASTE001699	NO	NA	0.0556701	0.0122294	0.462422	0.0780475	0.0935333	0.0313264	1	0.245012
ASTE001700	NO	NA	0.0735018	0.192745	0.999522	1	0.184533	0.302748	1	1		ASTE001700	NO	NA	0.0111271	0.0553718	0.999884	1	0.0253067	0.0939805	1	1
ASTE001701	NO	NA	0.448312	0.101331	0.998952	1	0.713526	0.195302	1	1		ASTE001701	YES	12.4684	0.00109271	0.00025336	0.205296	0.0279187	0.00457966	0.00412	1	0.125118
ASTE001702	YES	13.5122	0.0219896	0.00691632	0.298672	0.159138	0.075713	0.0335872	1	0.622925		ASTE001702	NO	NA	0.197392	0.317974	1	1	0.273114	0.378063	1	1
ASTE001703	YES	16.6845	0.00503117	0.00137149	0.0365084	0.00399969	0.0271292	0.0126718	1	0.0784973		ASTE001703	YES	13.9955	0.0002051	0.00366667	0.0551318	0.00623904	0.00162203	0.0145023	0.765189	0.0526457
ASTE001704	NO	NA	0.853148	0.174881	0.999997	0.789188	0.973372	0.283369	1	1		ASTE001704	NO	NA	0.808624	0.754045	0.999894	1	0.910081	0.781081	1	1
ASTE001705	YES	5.56069	0.000908027	0.00155754	0.177384	0.0245631	0.00956158	0.0135443	1	0.202464		ASTE001705	YES	3.50385	0.000470462	0.000137771	0.019014	0.00112624	0.00282451	0.00331474	0.750691	0.0225704
ASTE001706	NO	NA	0.11686	0.101641	0.504838	0.143134	0.261083	0.195787	1	0.580441		ASTE001706	YES	2.54101	0.000884864	0.00664217	0.491942	0.264912	0.0040779	0.0210372	1	0.558321
ASTE001707	NO	NA	0.078478	0.0498071	0.999561	0.666112	0.193694	0.120809	1	1		ASTE001707	NO	NA	0.874356	0.835271	1	1	0.95498	0.853263	1	1
ASTE001708	NO	NA	0.219324	0.501671	0.973149	0.72548	0.418958	0.590784	1	1		ASTE001708	NO	NA	0.0126938	0.0624316	0.93934	1	0.0280125	0.10286	1	1
ASTE001709	YES	15.9132	0.000196182	8.87821e-05	0.034369	0.00122738	0.00416349	0.00263866	1	0.0461051		ASTE001709	YES	14.3619	2.52481e-06	0.000789494	0.132792	0.0262409	0.000256606	0.00651136	0.973247	0.123379
ASTE001710	YES	9.33842	0.000351947	0.00421276	0.837317	0.128563	0.00550955	0.0250543	1	0.544431		ASTE001710	YES	5.25287	0.00820876	0.0444849	0.767611	0.559509	0.0200001	0.0796104	1	0.955
ASTE001712	NO	NA	0.782756	0.519009	1	1	0.973372	0.604731	1	1		ASTE001712	NO	NA	0.0210054	0.0737759	0.973404	0.159138	0.04186	0.117126	1	0.390992
ASTE001715	NO	NA	0.041971	0.0432099	0.182309	0.0245631	0.120981	0.109535	1	0.202464		ASTE001715	NO	NA	0.0419311	0.0802267	0.952184	0.135849	0.0738514	0.124825	1	0.355323
ASTE001716	NO	NA	0.886138	0.843006	1	1	0.973372	0.874549	1	1		ASTE001716	NO	NA	0.126145	0.0824744	0.999746	1	0.1873	0.127555	1	1
ASTE001717	YES	17.1454	0.00695501	0.00815219	0.143665	0.0155263	0.0337667	0.0371631	1	0.158935		ASTE001717	NO	NA	0.141652	0.080728	0.992483	1	0.206589	0.125382	1	1
ASTE001718	NO	NA	0.438225	0.0269538	0.609084	1	0.702181	0.0811896	1	1		ASTE001718	NO	NA	0.445454	0.120579	0.998822	1	0.551272	0.172539	1	1
ASTE001719	NO	NA	0.102196	0.00716465	0.680121	0.447203	0.235942	0.0343535	1	1		ASTE001719	YES	15.8428	0.00114022	0.0747625	0.792775	0.0458769	0.00473173	0.118313	1	0.171162
ASTE001720	NO	NA	0.650419	0.0844184	0.791409	0.930544	0.927216	0.17252	1	1		ASTE001720	NO	NA	0.348791	0.43865	1	1	0.445449	0.491694	1	1
ASTE001721	YES	4.30075	6.53941e-05	7.05759e-05	0.206141	0.00623904	0.00228338	0.00237967	1	0.0975535		ASTE001721	YES	4.01882	4.0625e-06	0.00225806	0.0282207	0.0144838	0.000278575	0.0110505	0.752304	0.0847656
ASTE001722	YES	14.9105	0.00205858	0.0215582	0.264083	0.0126403	0.0156636	0.0698939	1	0.140239		ASTE001722	NO	NA	0.0846707	0.155994	1	1	0.133491	0.211996	1	1
ASTE001723	YES	16.2082	0.000470462	0.000121222	0.0209846	0.00132851	0.00672772	0.00311484	1	0.0461051		ASTE001723	YES	15.5356	8.21879e-06	0.000176072	0.00513569	3.23063e-05	0.000377114	0.00354434	0.750691	0.0078243
ASTE001724	YES	19.4055	0.00405401	0.000428917	0.375973	0.0165688	0.0233655	0.0064978	1	0.162869		ASTE001724	YES	16.2938	0.000101468	0.0103715	0.295416	0.00623904	0.00120499	0.0279958	1	0.0526457
ASTE001725	YES	17.0667	0.0084688	0.0332897	0.284366	0.0144838	0.0385647	0.0928085	1	0.150565		ASTE001725	NO	NA	0.104134	0.065811	0.761074	0.176688	0.159215	0.107147	1	0.418922
ASTE001726	NO	NA	0.846968	0.0734046	0.747711	1	0.973372	0.157209	1	1		ASTE001726	NO	NA	0.9105	0.236425	1	1	0.9688	0.295739	1	1
ASTE001728	NO	NA	0.261357	0.10177	0.912595	0.489749	0.476919	0.195915	1	1		ASTE001728	NO	NA	0.00114022	0.053769	0.864238	0.306994	0.00473173	0.0918722	1	0.622686
ASTE001729	NO	NA	0.811437	0.746379	1	1	0.973372	0.797076	1	1		ASTE001729	NO	NA	0.0655797	0.0318479	0.994813	1	0.107738	0.0620124	1	1
ASTE001730	NO	NA	0.455371	0.187235	0.98518	1	0.719787	0.296878	1	1		ASTE001730	YES	4.11187	0.00392881	0.00200147	0.215917	0.0165688	0.0112962	0.0102996	1	0.0920011
ASTE001731	NO	NA	0.903006	0.577126	0.999797	1	0.973372	0.654456	1	1		ASTE001731	YES	3.18351	0.0145055	0.046989	0.35113	0.031683	0.031066	0.0827596	1	0.135378
ASTE001732	NO	NA	0.789484	0.454377	1	1	0.973372	0.549998	1	1		ASTE001732	NO	NA	0.06575	0.0282618	0.99417	0.857464	0.107843	0.056728	1	1
ASTE001733	NO	NA	0.829885	0.404753	0.999966	1	0.973372	0.506352	1	1		ASTE001733	YES	5.55786	0.00284894	0.0112077	0.623671	0.216927	0.0090132	0.0294296	1	0.485315
ASTE001734	NO	NA	0.735104	0.618928	0.961343	0.292172	0.973372	0.689968	1	0.899105		ASTE001734	YES	3.32796	0.00336306	0.00208411	0.570882	0.176688	0.0102689	0.0105625	1	0.418922
ASTE001735	NO	NA	0.805868	0.0847121	0.982948	1	0.973372	0.172975	1	1		ASTE001735	YES	5.96186	0.000970059	0.00641251	0.461582	0.0406133	0.00426339	0.0205608	1	0.158757
ASTE001736	NO	NA	0.463733	0.0806441	0.907767	1	0.73041	0.167636	1	1		ASTE001736	NO	NA	0.0315707	0.127712	0.994258	1	0.0583601	0.180702	1	1
ASTE001737	YES	2.90092	2.78857e-05	8.44827e-05	0.0952088	0.0406133	0.00157689	0.00257819	1	0.268001		ASTE001737	YES	4.46158	0.00434115	0.000839573	0.14484	0.073586	0.0122073	0.00673019	0.983459	0.232288
ASTE001738	NO	NA	0.259691	0.248269	0.999618	0.857464	0.474716	0.358771	1	1		ASTE001738	NO	NA	0.899775	0.54129	0.999991	1	0.966086	0.586586	1	1
ASTE001739	NO	NA	0.0421059	0.0177528	0.93783	0.72548	0.121186	0.0614226	1	1		ASTE001739	YES	5.01217	3.38921e-05	0.000133106	0.0293418	0.00156402	0.000667463	0.00325139	0.752304	0.0266515
ASTE001740	NO	NA	0.114166	0.0387171	0.712108	0.559509	0.256574	0.101726	1	1		ASTE001740	NO	NA	0.910287	0.497429	1	1	0.968754	0.546601	1	1
ASTE001741	YES	1.85028	0.0002051	9.2363e-05	0.0124854	0.000804524	0.00416349	0.00266757	1	0.0381579		ASTE001741	YES	1.74493	0.000302829	3.62163e-05	0.00813323	0.000400455	0.00224421	0.00237247	0.750691	0.014471
ASTE001742	YES	17.8573	5.54199e-05	0.000153551	0.0774857	0.00156402	0.00213035	0.00362012	1	0.0489099		ASTE001742	YES	16.2384	0.000470462	2.62375e-05	0.00723728	0.00252242	0.00282451	0.00212351	0.750691	0.0332709
ASTE001743	NO	NA	0.367282	0.185273	0.977755	0.610862	0.61627	0.294547	1	1		ASTE001743	NO	NA	0.512668	0.353734	0.991015	1	0.624518	0.412641	1	1
ASTE001744	YES	5.26136	0.000175966	6.85014e-07	0.00319132	0.00132851	0.00410752	0.000524591	1	0.0461051		ASTE001744	YES	4.15295	0.000308837	0.000574415	0.029887	0.031683	0.00224724	0.0056611	0.752304	0.135378
ASTE001746	YES	17.7415	0.000168753	6.0676e-05	0.178842	0.0298009	0.00410752	0.00227945	1	0.227819		ASTE001746	NO	NA	0.0126938	0.122799	0.871537	0.278542	0.0280125	0.174903	1	0.583267
ASTE001747	YES	4.24804	0.00073557	0.0048677	0.681466	0.0215766	0.00858768	0.0274302	1	0.186631		ASTE001747	YES	1.85367	0.0063516	0.000948035	0.324595	0.031683	0.0161927	0.00709037	1	0.135378
ASTE001748	NO	NA	0.763085	0.325277	0.968764	1	0.973372	0.433664	1	1		ASTE001748	NO	NA	0.658075	0.787141	1	1	0.771936	0.811302	1	1
ASTE001749	YES	17.4261	4.58698e-07	3.97232e-05	0.0707472	0.000570004	0.000403892	0.00174504	1	0.0322804		ASTE001749	NO	NA	0.118102	0.395743	0.999852	1	0.177304	0.451649	1	1
ASTE001750	NO	NA	0.031494	0.0463642	0.615892	0.143134	0.0981374	0.115134	1	0.580441		ASTE001750	YES	16.1867	0.000192495	0.0389792	0.794556	0.426749	0.00162203	0.0722992	1	0.780728
ASTE001751	YES	17.4304	0.00154701	0.000563709	0.204064	0.115314	0.0129735	0.00763892	1	0.511344		ASTE001751	NO	NA	0.157391	0.0743204	0.936369	1	0.225498	0.117793	1	1
ASTE001752	YES	1.28869	0.000811126	7.48054e-05	0.125927	0.0189229	0.00895723	0.0024054	1	0.174554		ASTE001752	YES	0.87529	2.07568e-06	2.78137e-05	0.014552	0.000334569	0.000220818	0.00218347	0.750691	0.0131779
ASTE001753	NO	NA	0.650428	0.21254	0.999985	0.930544	0.927216	0.324439	1	1		ASTE001753	YES	4.36308	0.000523344	0.000915273	0.051721	0.00215505	0.0029801	0.00699701	0.764382	0.0309344
ASTE001754	NO	NA	0.729397	0.142044	0.999976	1	0.973372	0.245429	1	1		ASTE001754	YES	1.33731	0.00488729	0.00217756	0.441974	0.0517443	0.0134312	0.0107911	1	0.184931
ASTE001755	YES	16.4048	0.047612	0.000391283	0.333482	0.115314	0.133162	0.00622964	1	0.511344		ASTE001755	NO	NA	0.0140262	0.13341	0.962018	0.610862	0.030153	0.187069	1	1
ASTE001756	NO	NA	0.0593818	0.0402153	0.8591	0.666112	0.15665	0.104418	1	1		ASTE001756	YES	4.01129	0.000758006	0.00221061	0.125386	0.0245631	0.00368577	0.0108885	0.956447	0.116259
ASTE001757	YES	10.1277	0.00162653	0.00650183	0.204687	0.0923805	0.0132722	0.0322204	1	0.442952		ASTE001757	YES	7.18472	3.70924e-06	0.000474554	0.0213997	0.000952852	0.000278575	0.0052591	0.750691	0.0206204
ASTE001758	YES	0.998033	0.000566201	0.000343855	0.0510491	0.0165688	0.00741664	0.00579009	1	0.162869		ASTE001758	YES	1.18002	0.0157608	0.0255681	0.686629	0.0358989	0.0333467	0.0528782	1	0.146728
ASTE001759	NO	NA	0.84825	0.381451	1	1	0.973372	0.485849	1	1		ASTE001759	YES	4.87624	0.000752551	7.22084e-05	0.104372	0.00957921	0.0036781	0.0027127	0.916068	0.0668548
ASTE001760	NO	NA	1	0.239324	0.98511	1	1	0.350473	1	1		ASTE001760	NO	NA	1	0.609702	0.992084	1	1	0.648863	1	1
ASTE001761	NO	NA	0.143251	0.0355484	0.890142	0.159138	0.302808	0.0966632	1	0.622925		ASTE001761	YES	15.9785	3.08293e-05	0.00464415	0.261257	0.000878688	0.000667463	0.0167557	1	0.0205805
ASTE001763	NO	NA	0.171062	0.102522	0.998084	0.511843	0.346447	0.196887	1	1		ASTE001763	NO	NA	0.849758	0.629723	1	1	0.937014	0.667984	1	1
ASTE001764	NO	NA	0.835835	0.593719	0.999849	1	0.973372	0.668874	1	1		ASTE001764	NO	NA	0.816782	0.103771	0.999536	1	0.915462	0.153088	1	1
ASTE001765	NO	NA	0.847872	0.427413	1	1	0.973372	0.526028	1	1		ASTE001765	NO	NA	0.883029	0.656691	1	1	0.958292	0.693232	1	1
ASTE001766	NO	NA	0.534227	0.0336116	0.999986	1	0.808765	0.0933172	1	1		ASTE001766	NO	NA	0.782756	0.695586	1	1	0.889588	0.727878	1	1
ASTE001767	NO	NA	0.534227	0.3074	0.999426	1	0.808765	0.416721	1	1		ASTE001767	NO	NA	0.961278	0.161021	0.993898	0.585185	1	0.217039	1	0.994055
ASTE001768	NO	NA	0.279824	0.273285	1	1	0.502323	0.38334	1	1		ASTE001768	NO	NA	0.106292	0.38894	0.988502	1	0.161928	0.445537	1	1
ASTE001769	NO	NA	0.22888	0.380886	0.997793	0.789188	0.432421	0.48535	1	1		ASTE001769	YES	1.57506	5.86716e-05	0.00231876	0.208251	0.0298009	0.000871836	0.0112269	1	0.132613
ASTE001770	NO	NA	0.812823	0.62498	0.999122	1	0.973372	0.694981	1	1		ASTE001770	YES	5.31895	0.0363909	0.0213188	0.490536	0.031683	0.0660876	0.0463202	1	0.135378
ASTE001771	NO	NA	0.872574	0.967012	1	1	0.973372	0.974804	1	1		ASTE001771	NO	NA	0.812813	0.537419	1	1	0.912879	0.582836	1	1
ASTE001772	YES	14.8689	0.000175974	5.7167e-05	0.0165102	0.000192536	0.00410752	0.00222711	1	0.0204826		ASTE001772	NO	NA	0.0283993	0.113196	0.998424	1	0.0535303	0.164204	1	1
ASTE001773	NO	NA	0.202631	0.0865095	0.898752	0.930544	0.395702	0.175127	1	1		ASTE001773	YES	4.54454	0.00161712	0.0123218	0.590305	0.058275	0.00596335	0.0315047	1	0.199502
ASTE001774	NO	NA	0.755806	0.104468	0.99983	1	0.973372	0.199456	1	1		ASTE001774	NO	NA	0.845005	0.690217	0.999823	1	0.93558	0.723191	1	1
ASTE001775	YES	16.0323	0.0567986	0.0106539	0.153574	0.031683	0.151237	0.0441823	1	0.230741		ASTE001775	NO	NA	0.052401	0.151507	0.999619	1	0.0893202	0.207072	1	1
ASTE001776	NO	NA	0.104396	0.0045478	0.576243	0.176688	0.239633	0.0261982	1	0.665975		ASTE001776	YES	3.66798	0.000103832	0.000162737	0.0298862	0.00831782	0.00120499	0.00347822	0.752304	0.0615616
ASTE001777	NO	NA	0.174396	0.12501	0.993758	1	0.351203	0.225156	1	1		ASTE001777	NO	NA	0.157391	0.0867867	0.999936	1	0.225498	0.133032	1	1
ASTE001778	NO	NA	0.90494	0.723694	1	1	0.973372	0.778106	1	1		ASTE001778	NO	NA	0.00727243	0.413639	0.999806	0.252396	0.01815	0.468266	1	0.543414
ASTE001779	YES	16.9143	0.00320974	0.00508641	0.293457	0.0189229	0.0204229	0.028218	1	0.174554		ASTE001779	YES	14.0237	0.00141183	0.00337938	0.10157	0.0458769	0.00556086	0.0137728	0.907379	0.171162
ASTE001780	NO	NA	0.491039	0.0376279	0.997145	0.930544	0.763094	0.0998947	1	1		ASTE001780	NO	NA	0.903999	0.6321	1	1	0.967217	0.670193	1	1
ASTE001781	NO	NA	0.126145	0.114472	0.912808	0.447203	0.274297	0.212574	1	1		ASTE001781	NO	NA	0.318893	0.234462	0.996873	1	0.412075	0.293671	1	1
ASTE001782	YES	6.67464	1.42367e-06	0.00032513	0.111876	0.0144838	0.000506425	0.00567518	1	0.150565		ASTE001782	YES	6.08868	0.0038265	0.0015355	0.0354673	0.0165688	0.0111428	0.00900493	0.757324	0.0920011
ASTE001783	YES	5.70474	0.000908027	0.00408614	0.418994	0.103285	0.00956158	0.0244932	1	0.475991		ASTE001783	YES	6.5569	0.00376511	0.00256525	0.0920178	0.000478277	0.0110147	0.011846	0.885213	0.015081
ASTE001784	NO	NA	0.615618	0.0453473	0.999588	1	0.892913	0.113324	1	1		ASTE001784	YES	4.19675	0.000970059	0.00117778	0.376828	0.031683	0.00426339	0.00784936	1	0.135378
ASTE001785	NO	NA	0.322677	0.282345	0.999999	1	0.560768	0.39223	1	1		ASTE001785	YES	2.6655	0.000179344	0.000153809	0.041272	0.000741208	0.00162203	0.00341982	0.764382	0.0193613
ASTE001786	NO	NA	0.710723	0.0503812	0.999995	1	0.973372	0.121708	1	1		ASTE001786	YES	2.31213	9.37566e-06	0.00031546	0.143914	0.000804524	0.000377114	0.004483	0.98021	0.0193613
ASTE001787	NO	NA	0.840532	0.952038	0.977241	1	0.973372	0.963037	1	1		ASTE001787	NO	NA	0.0870876	0.140217	0.949021	1	0.136677	0.194409	1	1
ASTE001788	NO	NA	0.0272069	0.0731457	0.875133	0.559509	0.0886294	0.156802	1	1		ASTE001788	YES	10.1197	0.0191074	0.0148743	0.967484	0.0923805	0.0388948	0.0358436	1	0.271442
ASTE001789	NO	NA	0.741048	0.3571	1	1	0.973372	0.463603	1	1		ASTE001789	YES	5.07235	0.00512846	0.0214478	0.563374	0.082509	0.0138696	0.0464742	1	0.251324
ASTE001790	YES	15.6813	0.0080436	0.00558242	0.162043	0.0110131	0.0372802	0.0294325	1	0.131407		ASTE001790	YES	14.3292	0.00155536	0.0337521	0.952682	0.239881	0.00583928	0.0647128	1	0.520206
ASTE001791	NO	NA	0.020218	0.0437033	0.504148	0.321817	0.0710972	0.110427	1	0.954466		ASTE001791	NO	NA	0.626205	0.317436	0.996396	1	0.740173	0.377573	1	1
ASTE001793	NO	NA	0.0589483	0.0684717	0.842442	0.354012	0.155759	0.149427	1	1		ASTE001793	YES	12.0518	0.0177309	0.0196082	0.916849	0.789188	0.0368776	0.0434918	1	1
ASTE001794	YES	15.3194	0.00154701	0.0260952	0.230703	0.000175979	0.0129735	0.079508	1	0.0204826		ASTE001794	YES	15.2693	0.0183725	0.0461409	0.864184	0.082509	0.0378721	0.0816831	1	0.251324
ASTE001795	NO	NA	0.494032	0.0544917	0.776386	0.857464	0.766049	0.128077	1	1		ASTE001795	NO	NA	0.0875802	0.0871251	0.989283	1	0.137163	0.13346	1	1
ASTE001796	NO	NA	0.0697582	0.116479	0.975757	1	0.177087	0.214926	1	1		ASTE001796	YES	4.04929	0.000196182	0.00220893	0.122698	0.033791	0.00162203	0.0108877	0.94353	0.143309
ASTE001797	NO	NA	0.11524	0.148493	0.742236	0.789188	0.258072	0.253342	1	1		ASTE001797	NO	NA	0.0267392	0.0524765	0.932971	0.610862	0.051267	0.0902871	1	1
ASTE001798	YES	17.0268	0.00244331	0.000460485	0.0969353	0.00721011	0.0171567	0.00678015	1	0.106588		ASTE001798	YES	15.2978	7.78992e-07	0.000226586	0.0324661	0.00957921	0.000152884	0.00394377	0.752304	0.0668548
ASTE001799	YES	24.0354	0.00172133	0.047151	0.986772	0.610862	0.0138767	0.116198	1	1		ASTE001799	YES	1.66557	7.14205e-05	0.00603558	0.25666	0.000677892	0.000962107	0.0197593	1	0.0178621
ASTE001800	NO	NA	0.939369	0.367453	0.999998	1	0.979736	0.473748	1	1		ASTE001800	NO	NA	0.780999	0.825986	1	1	0.888566	0.845404	1	1
ASTE001801	NO	NA	0.279824	0.243745	0.936379	1	0.502323	0.354258	1	1		ASTE001801	NO	NA	0.0269733	0.0517532	0.988471	0.610862	0.0515943	0.089394	1	1
ASTE001802	NO	NA	0.926516	0.133243	1	1	0.973967	0.235038	1	1		ASTE001802	YES	7.66643	0.0209956	0.0170062	0.962556	0.72548	0.04186	0.0392979	1	1
ASTE001803	NO	NA	0.956128	0.144681	0.999968	0.930544	0.99095	0.248439	1	1		ASTE001803	NO	NA	0.879269	0.154803	0.940618	0.757334	0.957131	0.210654	1	1
ASTE001804	NO	NA	0.104339	0.0289601	0.998356	0.264912	0.239599	0.0850497	1	0.850873		ASTE001804	YES	8.26204	0.000947506	0.0134388	0.531442	0.031683	0.00426339	0.0334883	1	0.135378
ASTE001805	NO	NA	0.237522	0.204993	0.999976	1	0.443451	0.317086	1	1		ASTE001805	NO	NA	0.123712	0.044977	0.999979	1	0.184214	0.0800959	1	1
ASTE001806	NO	NA	0.230701	0.0379314	0.997926	1	0.43406	0.100436	1	1		ASTE001806	YES	2.42806	0.0189858	0.0275176	0.661672	0.058275	0.0387041	0.0556265	1	0.199502
ASTE001809	NO	NA	0.288912	0.140303	0.984437	1	0.513216	0.243492	1	1		ASTE001809	NO	NA	0.0656671	0.0270638	0.858015	0.930544	0.107769	0.0550612	1	1
ASTE001810	NO	NA	0.155775	0.178636	0.995961	1	0.322572	0.287856	1	1		ASTE001810	NO	NA	0.00369665	0.416729	0.999972	0.103285	0.0109896	0.471065	1	0.292462
ASTE001811	NO	NA	0.180675	0.333593	0.970967	1	0.361064	0.441648	1	1		ASTE001811	YES	2.84777	0.00340092	0.0161692	0.997886	1	0.0103316	0.0379181	1	1
ASTE001812	NO	NA	0.424093	0.0518469	0.957603	1	0.686595	0.124012	1	1		ASTE001812	NO	NA	0.221465	0.0574958	0.999859	0.72548	0.301403	0.0966585	1	1
ASTE001813	NO	NA	0.903999	0.990982	1	1	0.973372	0.992989	1	1		ASTE001813	YES	5.85391	0.00884512	0.0198833	0.56048	0.159138	0.0210416	0.0439393	1	0.390992
ASTE001814	NO	NA	0.630835	0.0560135	0.98731	1	0.908004	0.130736	1	1		ASTE001814	NO	NA	0.000234317	0.0569273	0.913456	0.354012	0.00180312	0.0959578	1	0.681964
ASTE001815	YES	3.87696	0.00808391	0.00761893	0.971418	1	0.0374518	0.0357192	1	1		ASTE001815	NO	NA	0.0510982	0.00208325	0.690579	0.115314	0.0875453	0.0105625	1	0.314626
ASTE001816	YES	24.4575	0.00490355	0.0298666	0.96517	0.511843	0.0266049	0.0866011	1	1		ASTE001816	NO	NA	0.356929	0.509671	0.99999	0.695796	0.454466	0.557605	1	1
ASTE001817	NO	NA	0.111297	0.0353316	0.737922	0.857464	0.251851	0.0963121	1	1		ASTE001817	YES	11.5106	0.0317414	0.000817229	0.438819	0.354012	0.0586451	0.00662101	1	0.681964
ASTE001818	YES	15.7862	0.000199846	0.000298059	0.0118815	0.000278911	0.00416349	0.0053854	1	0.0244219		ASTE001818	NO	NA	0.0656104	0.0907063	0.904678	0.073586	0.107738	0.137668	1	0.232288
ASTE001819	NO	NA	0.165325	0.0632007	0.858245	0.38893	0.336647	0.141673	1	1		ASTE001819	YES	11.2318	0.0448103	0.00514958	0.740544	0.216927	0.0783406	0.017844	1	0.485315
ASTE001820	YES	6.83083	0.000868547	0.00578295	0.693973	0.292172	0.00935352	0.0300719	1	0.899105		ASTE001820	YES	6.05057	0.00374459	0.00113626	0.0360106	0.00831782	0.0110147	0.00771258	0.764382	0.0615616
ASTE001821	NO	NA	0.0979235	0.0287217	0.976066	1	0.22827	0.0844671	1	1		ASTE001821	NO	NA	1	0.046593	0.675902	0.823326	1	0.0822531	1	1
ASTE001822	NO	NA	0.077877	0.0875229	0.728891	0.143134	0.192419	0.176488	1	0.580441		ASTE001822	YES	13.2459	0.00933139	0.00694787	0.613641	0.0923805	0.0218558	0.0215932	1	0.271442
ASTE001823	NO	NA	0.961278	0.792298	1	1	0.995472	0.834681	1	1		ASTE001823	NO	NA	0.968557	0.188764	0.971735	1	1	0.245931	1	1
ASTE001826	YES	13.6759	2.52481e-06	4.95895e-05	0.0277445	0.00538926	0.000713345	0.00202322	1	0.0898184		ASTE001826	YES	8.75153	9.37566e-06	0.000540875	0.0430306	0.00831782	0.000377114	0.00556671	0.764382	0.0615616
ASTE001828	NO	NA	0.23903	0.136278	0.836133	1	0.444588	0.238194	1	1		ASTE001828	NO	NA	0.999226	0.938	0.999986	1	1	0.945308	1	1
ASTE001829	NO	NA	0.81315	0.183948	0.999614	1	0.973372	0.293137	1	1		ASTE001829	YES	8.30349	0.0245268	0.00577991	0.544315	0.467656	0.047912	0.019232	1	0.835556
ASTE001830	NO	NA	0.647472	0.0585553	0.998909	0.930544	0.925087	0.134463	1	1		ASTE001830	NO	NA	0.784915	0.320295	0.97495	1	0.891152	0.380417	1	1
ASTE001831	NO	NA	0.154213	0.230931	0.991206	0.610862	0.32011	0.342322	1	1		ASTE001831	NO	NA	0.150526	0.0290759	0.270064	1	0.217911	0.0579423	1	1
ASTE001832	NO	NA	0.342077	0.136858	0.992419	0.426749	0.585399	0.238972	1	1		ASTE001832	YES	2.61132	0.000316594	0.000967567	0.0991445	0.0126403	0.00226939	0.00717512	0.903057	0.0784969
ASTE001833	YES	25.095	0.00168743	0.0172542	0.737351	0.72548	0.0137298	0.0602821	1	1		ASTE001833	YES	0.915543	0.0022892	0.0323416	0.407265	0.0245631	0.00780412	0.0627162	1	0.116259
ASTE001834	NO	NA	0.297634	0.445162	1	0.337915	0.525755	0.541781	1	0.994437		ASTE001834	YES	5.52446	0.00488729	0.0274985	0.880639	0.371471	0.0134312	0.0556175	1	0.711622
ASTE001835	NO	NA	0.321977	0.0976097	0.99964	1	0.559894	0.190448	1	1		ASTE001835	NO	NA	0.061712	0.0269575	0.469778	0.167913	0.102266	0.0549135	1	0.409722
ASTE001836	NO	NA	0.990103	0.742291	1	1	1	0.793455	1	1		ASTE001836	NO	NA	0.993087	0.0774659	0.97511	1	1	0.12156	1	1
ASTE001838	NO	NA	0.739572	0.239884	0.99889	1	0.973372	0.351068	1	1		ASTE001838	NO	NA	0.0256696	0.386328	0.966014	0.0923805	0.0497526	0.443349	1	0.271442
ASTE001839	NO	NA	0.636583	0.252066	0.991228	1	0.913624	0.362418	1	1		ASTE001839	NO	NA	0.0551861	0.0156618	0.656709	0.354012	0.0929953	0.0370795	1	0.681964
ASTE001840	NO	NA	0.816481	0.665824	0.999983	1	0.973372	0.729881	1	1		ASTE001840	NO	NA	0.886936	0.423806	1	1	0.959889	0.477784	1	1
ASTE001841	NO	NA	0.846968	0.657249	0.999979	1	0.973372	0.72301	1	1		ASTE001841	NO	NA	0.903006	0.311591	0.999991	1	0.966582	0.371397	1	1
ASTE001843	NO	NA	0.183073	0.177908	0.984728	1	0.365088	0.287163	1	1		ASTE001843	NO	NA	0.321082	0.347823	0.998842	1	0.414573	0.406872	1	1
ASTE001844	NO	NA	0.0291432	0.0737532	0.999862	1	0.0927935	0.157683	1	1		ASTE001844	YES	1.90459	0.00500092	0.0208711	0.98657	0.789188	0.0136676	0.0455649	1	1
ASTE001845	YES	5.72789	0.00181605	0.0198534	0.47436	0.0923805	0.014306	0.0662755	1	0.442952		ASTE001845	YES	5.691	0.00829076	0.00479007	0.076462	0.0458769	0.0201095	0.0170653	0.835456	0.171162
ASTE001847	NO	NA	0.205853	0.347444	0.999986	1	0.399799	0.454645	1	1		ASTE001847	YES	5.19082	0.00881881	0.00173473	0.236994	0.103285	0.0210416	0.0096043	1	0.292462
ASTE001848	YES	14.8602	0.00769336	0.00631319	0.340233	0.239881	0.0361426	0.0317557	1	0.800282		ASTE001848	YES	12.4785	0.00531218	8.30198e-05	0.481054	0.38893	0.0143157	0.00280537	1	0.729236
ASTE001849	YES	24.7024	0.00169578	0.00112949	0.247888	0.0165688	0.0137682	0.0113078	1	0.162869		ASTE001849	YES	2.24723	0.000108552	0.00350343	0.114333	0.00294686	0.00120499	0.0140668	0.926096	0.0364214
ASTE001850	YES	12.3433	0.000370749	0.000493252	0.0571649	0.0144838	0.00554565	0.00701567	1	0.150565		ASTE001850	YES	7.84568	0.000367945	0.000775908	0.0380962	0.0126403	0.00230787	0.00645664	0.764382	0.0784969
ASTE001851	NO	NA	0.338887	0.0496071	0.635869	0.264912	0.581658	0.120452	1	0.850873		ASTE001851	NO	NA	0.104396	0.190598	0.999978	1	0.159573	0.247923	1	1
ASTE001852	YES	1.00733	0.0246	0.00205937	0.415189	0.195908	0.0829941	0.0162003	1	0.704812		ASTE001852	YES	26.5213	0.00322854	0.00249501	0.66045	0.195908	0.00992329	0.0116731	1	0.45124
ASTE001853	NO	NA	0.45185	0.0394415	0.997007	0.857464	0.714461	0.103068	1	1		ASTE001853	YES	2.03776	0.000884864	0.00577334	0.532628	0.176688	0.0040779	0.0192214	1	0.418922
ASTE001854	NO	NA	0.790889	0.921282	0.999994	1	0.973372	0.939018	1	1		ASTE001854	NO	NA	0.924692	0.572305	1	1	0.975421	0.614464	1	1
ASTE001855	YES	15.6092	0.000485029	3.28752e-05	0.0781743	0.000334569	0.00683303	0.00157594	1	0.0262649		ASTE001855	YES	15.5111	0.000196182	0.0165874	0.384853	0.00183768	0.00162203	0.0385966	1	0.0285769
ASTE001856	NO	NA	0.663095	0.0207531	0.411192	0.0189229	0.938108	0.0682243	1	0.174554		ASTE001856	YES	5.36886	0.00460683	0.00504645	0.420638	0.031683	0.0127964	0.0176223	1	0.135378
ASTE001857	NO	NA	0.755476	0.941109	0.999928	1	0.973372	0.954577	1	1		ASTE001857	NO	NA	0.107475	0.00774229	0.705393	0.38893	0.163576	0.0231496	1	0.729236
ASTE001858	NO	NA	0.230894	0.237062	0.999996	1	0.434279	0.348182	1	1		ASTE001858	YES	4.32759	0.00101224	0.00683522	0.29838	0.103285	0.00437444	0.0213809	1	0.292462
ASTE001859	YES	2.52671	0.0025139	0.0284448	0.999915	1	0.0173114	0.0838827	1	1		ASTE001859	YES	4.45382	0.0117222	0.00913363	0.367586	0.195908	0.0263755	0.0256838	1	0.45124
ASTE001860	YES	15.2141	5.57713e-05	0.000681801	0.148252	0.00538926	0.00213035	0.00832106	1	0.0898184		ASTE001860	NO	NA	0.782756	0.625483	1	1	0.889588	0.663919	1	1
ASTE001861	NO	NA	0.874356	0.5665	0.993842	1	0.973372	0.645686	1	1		ASTE001861	NO	NA	0.0598957	0.0717079	1	0.857464	0.0996628	0.114546	1	1
ASTE001862	NO	NA	0.0864187	0.17946	0.845814	0.426749	0.207711	0.288571	1	1		ASTE001862	NO	NA	0.253531	0.387092	0.999026	1	0.338249	0.444001	1	1
ASTE001863	YES	2.30844	0.00533175	0.0270147	0.371566	0.115314	0.0284002	0.0812995	1	0.511344		ASTE001863	YES	3.25202	3.37654e-05	9.00836e-05	0.0139907	0.000334569	0.000667463	0.00286007	0.750691	0.0131779
ASTE001864	NO	NA	0.478585	0.148132	0.973035	1	0.749139	0.252878	1	1		ASTE001864	NO	NA	0.0681189	0.0757359	0.945586	1	0.111273	0.119587	1	1
ASTE001865	NO	NA	0.34119	0.187908	0.999736	1	0.585083	0.297449	1	1		ASTE001865	YES	5.16329	1.82913e-06	4.56352e-08	0.504603	0.264912	0.000202145	0.000196662	1	0.558321
ASTE001866	NO	NA	0.869515	0.749837	1	1	0.973372	0.799796	1	1		ASTE001866	YES	4.51982	0.00594561	0.0249387	0.559131	0.115314	0.0154377	0.051897	1	0.314626
ASTE001867	NO	NA	0.107564	0.0475245	0.459174	0.467656	0.245703	0.11679	1	1		ASTE001867	NO	NA	0.307102	0.00169602	0.699967	0.610862	0.398829	0.00946363	1	1
ASTE001868	NO	NA	0.759508	0.962992	1	1	0.973372	0.971269	1	1		ASTE001868	NO	NA	0.740445	0.657919	1	1	0.851362	0.694142	1	1
ASTE001869	NO	NA	0.735599	0.356087	0.996696	1	0.973372	0.462838	1	1		ASTE001869	NO	NA	0.0885744	0.161526	0.8537	0.467656	0.138574	0.21754	1	0.835556
ASTE001870	NO	NA	0.119244	0.247797	0.968047	1	0.263563	0.358226	1	1		ASTE001870	NO	NA	0.0045299	0.0585888	0.483917	0.176688	0.0126073	0.0979432	1	0.418922
ASTE001871	YES	17.9271	0.00284894	0.00273815	0.107595	0.00957921	0.0189204	0.0195554	1	0.122931		ASTE001871	NO	NA	0.710956	0.709776	1	1	0.822524	0.740826	1	1
ASTE001875	NO	NA	0.612999	0.0839899	0.999276	1	0.891386	0.171798	1	1		ASTE001875	NO	NA	0.0855341	0.0172946	0.680351	0.0923805	0.134536	0.0397947	1	0.271442
ASTE001876	YES	16.9015	0.00728579	0.0427131	0.373525	0.0458769	0.0349015	0.108673	1	0.288358		ASTE001876	NO	NA	0.814475	0.56972	0.977322	1	0.913686	0.612209	1	1
ASTE001877	NO	NA	0.890717	0.649408	1	1	0.973372	0.71623	1	1		ASTE001877	YES	25.5572	0.0239017	0.00402331	0.848484	0.38893	0.0468123	0.0153271	1	0.729236
ASTE001878	NO	NA	0.934052	0.518907	1	1	0.977145	0.604731	1	1		ASTE001878	NO	NA	0.143995	0.364062	0.992268	0.695796	0.209576	0.422309	1	1
ASTE001879	NO	NA	0.177134	0.131097	0.444595	0.321817	0.35624	0.232442	1	0.954466		ASTE001879	NO	NA	0.307102	0.0025255	0.694683	0.321817	0.398829	0.0117482	1	0.635648
ASTE001881	NO	NA	0.0544138	0.0355751	1	1	0.146875	0.0966702	1	1		ASTE001881	YES	5.80508	0.00376511	0.0101946	0.982701	1	0.0110147	0.0276496	1	1
ASTE001882	NO	NA	0.753083	0.436875	1	1	0.973372	0.534898	1	1		ASTE001882	YES	3.74885	0.0140486	0.0101234	0.911159	0.278542	0.0301898	0.0274957	1	0.583267
ASTE001883	NO	NA	0.513097	0.0166062	0.713873	0.511843	0.790336	0.0587314	1	1		ASTE001883	NO	NA	0.593761	0.237834	0.99903	1	0.705362	0.297208	1	1
ASTE001884	NO	NA	0.84825	0.816308	1	1	0.973372	0.854126	1	1		ASTE001884	NO	NA	0.610244	0.210647	0.997533	0.216927	0.723584	0.26875	1	0.485315
ASTE001885	NO	NA	0.00425621	0.284919	0.997534	1	0.024032	0.394817	1	1		ASTE001885	NO	NA	0.0356339	0.0302001	0.999838	1	0.0648993	0.0595991	1	1
ASTE001886	YES	1.31477	0.00469923	0.00541454	0.234248	0.031683	0.0257294	0.0290897	1	0.230741		ASTE001886	YES	1.96481	0.0046748	0.040438	0.973368	0.467656	0.0129473	0.0743601	1	0.835556
ASTE001887	NO	NA	0.872271	0.894261	0.999999	0.72548	0.973372	0.916813	1	1		ASTE001887	NO	NA	0.0227496	0.0909148	0.997599	1	0.0448647	0.137911	1	1
ASTE001888	NO	NA	0.041971	0.259531	0.984421	0.0189229	0.120981	0.369974	1	0.174554		ASTE001888	YES	18.301	0.00205293	0.0147201	0.744698	0.031683	0.00719252	0.0356356	1	0.135378
ASTE001889	NO	NA	0.148817	0.0545652	0.514075	0.292172	0.312197	0.128197	1	0.899105		ASTE001889	NO	NA	0.807724	0.0565121	0.943548	0.103285	0.909338	0.0954276	1	0.292462
ASTE001890	NO	NA	0.586179	0.0794322	0.891455	1	0.862635	0.165965	1	1		ASTE001890	NO	NA	0.186905	0.145585	0.990596	0.789188	0.260664	0.200507	1	1
ASTE001891	NO	NA	0.833101	0.895256	1	1	0.973372	0.917337	1	1		ASTE001891	NO	NA	0.112318	0.0059209	0.999824	1	0.169926	0.0194978	1	1
ASTE001893	YES	14.9108	4.0625e-06	1.62321e-05	0.0648555	0.000192536	0.000758089	0.00123561	1	0.0204826		ASTE001893	YES	14.5272	0.000235231	0.000356763	0.225529	0.031683	0.00180312	0.00464649	1	0.135378
ASTE001894	NO	NA	0.0855911	0.0249419	0.88146	0.354012	0.206329	0.0769831	1	1		ASTE001894	NO	NA	0.0656104	0.155839	0.997123	1	0.107738	0.211862	1	1
ASTE001895	NO	NA	1	0.367247	0.999994	1	1	0.473642	1	1		ASTE001895	NO	NA	1	0.658082	0.999999	1	1	0.694249	1	1
ASTE001900	NO	NA	0.458228	0.251075	0.987782	0.857464	0.723358	0.361466	1	1		ASTE001900	NO	NA	0.0832191	0.0292219	0.923703	1	0.131512	0.0581628	1	1
ASTE001901	YES	0.22318	0.000614216	0.00243613	0.179193	0.103285	0.0076671	0.0180751	1	0.475991		ASTE001901	YES	4.16532	6.09532e-05	0.000255224	0.0502479	0.000570004	0.000871836	0.00413848	0.764382	0.0163024
ASTE001902	NO	NA	0.530818	0.515176	1	1	0.808154	0.601585	1	1		ASTE001902	YES	8.50151	0.000670054	0.00154767	0.746788	0.264912	0.0033719	0.00903908	1	0.558321
ASTE001903	NO	NA	0.413699	0.148564	0.993503	1	0.674012	0.25338	1	1		ASTE001903	NO	NA	0.122707	0.0383092	0.97389	0.72548	0.182968	0.0714245	1	1
ASTE001904	NO	NA	0.930117	0.606357	0.999997	1	0.975808	0.679815	1	1		ASTE001904	YES	4.70336	0.0086256	0.029094	0.876034	0.239881	0.0207055	0.0579487	1	0.520206
ASTE001905	NO	NA	0.0622298	0.215005	0.990104	0.511843	0.161985	0.326931	1	1		ASTE001905	YES	5.01895	0.000132453	0.019105	0.236887	0.0358989	0.00132024	0.0426837	1	0.146728
ASTE001906	NO	NA	0.896898	0.267351	0.998947	1	0.973372	0.377622	1	1		ASTE001906	NO	NA	0.92234	0.749859	1	1	0.974023	0.777027	1	1
ASTE001907	NO	NA	0.698122	0.769729	1	1	0.970295	0.816496	1	1		ASTE001907	NO	NA	0.764526	0.693595	1	1	0.872528	0.725994	1	1
ASTE001908	NO	NA	0.834755	0.293188	0.999956	0.72548	0.973372	0.403306	1	1		ASTE001908	NO	NA	0.0505295	0.0329777	0.992106	0.930544	0.086793	0.0637002	1	1
ASTE001909	YES	18.0686	0.00633916	0.0218956	0.186609	0.00501811	0.0314143	0.0706056	1	0.0884228		ASTE001909	YES	14.6248	0.0129019	0.0377203	0.93671	0.00721011	0.0283257	0.0705852	1	0.0568764
ASTE001910	YES	15.9721	0.000309161	0.0060392	0.213037	0.00144627	0.00536691	0.0309519	1	0.0489099		ASTE001910	YES	16.4539	0.000908027	0.000331106	0.121449	0.033791	0.00416273	0.0045246	0.939641	0.143309
ASTE001911	NO	NA	0.257566	0.11195	0.546683	0.121938	0.471212	0.209149	1	0.536954		ASTE001911	YES	13.9468	0.000196182	0.0267122	0.692165	0.00319159	0.00162203	0.0545506	1	0.0384239
ASTE001912	YES	4.29415	0.000176454	0.00306165	0.145697	0.0517443	0.00410752	0.0208385	1	0.309677		ASTE001912	YES	5.90236	0.000531826	0.00343044	0.149389	0.082509	0.00300585	0.0138748	0.992523	0.251324
ASTE001913	YES	4.02969	0.00537267	0.0293316	0.811208	0.337915	0.0285781	0.0856107	1	0.994437		ASTE001913	YES	6.1457	0.000566201	0.00263517	0.0609277	0.0488106	0.00308229	0.0120129	0.779408	0.180569
ASTE001914	NO	NA	0.985378	0.585527	1	1	1	0.661675	1	1		ASTE001914	NO	NA	0.999985	0.682103	1	1	1	0.716024	1	1
ASTE001915	NO	NA	0.421735	0.0309684	0.984547	1	0.684043	0.0885303	1	1		ASTE001915	NO	NA	0.70591	0.0297826	0.931523	1	0.8191	0.0590208	1	1
ASTE001916	NO	NA	0.207842	0.0490804	0.98874	1	0.402703	0.11953	1	1		ASTE001916	YES	3.10411	0.00593416	0.0357835	0.780067	0.239881	0.0154377	0.0677292	1	0.520206
ASTE001917	NO	NA	0.70591	0.226082	0.962939	1	0.973372	0.337729	1	1		ASTE001917	NO	NA	0.0416096	0.0375595	0.966776	0.72548	0.0735354	0.070377	1	1
ASTE001918	YES	0.831263	6.37238e-05	7.20554e-05	0.193118	0.128563	0.0022319	0.00237967	1	0.544431		ASTE001918	NO	NA	0.0668516	0.00213264	0.686343	0.511843	0.109419	0.0106977	1	0.894565
ASTE001920	NO	NA	0.343622	0.0604344	0.778421	0.467656	0.586952	0.137612	1	1		ASTE001920	NO	NA	0.211892	0.767845	1	1	0.290075	0.793426	1	1
ASTE001921	NO	NA	0.111356	0.0144469	0.858026	0.559509	0.251851	0.053654	1	1		ASTE001921	YES	3.09936	0.00224746	0.000299769	0.134993	0.0110131	0.00769408	0.00437311	0.975292	0.0722549
ASTE001922	NO	NA	0.0511777	0.0100539	0.92859	1	0.140341	0.0425281	1	1		ASTE001922	YES	6.49558	0.000674272	0.00245356	0.126128	0.0126403	0.00338116	0.0115648	0.958894	0.0784969
ASTE001923	NO	NA	0.0489559	0.455904	0.998887	0.789188	0.136346	0.551436	1	1		ASTE001923	NO	NA	0.200491	0.342581	0.999067	1	0.276361	0.401606	1	1
ASTE001924	NO	NA	0.330578	0.079882	0.895123	0.610862	0.571158	0.166619	1	1		ASTE001924	NO	NA	0.180428	0.186895	0.998581	1	0.25315	0.244167	1	1
ASTE001925	NO	NA	0.154332	0.0140569	0.887443	0.511843	0.32011	0.0528956	1	1		ASTE001925	YES	7.935	0.000970059	0.00615785	0.657587	0.559509	0.00426339	0.0200214	1	0.955
ASTE001926	NO	NA	0.0308327	0.0746594	0.297252	0.0874448	0.0965725	0.158841	1	0.432587		ASTE001926	YES	13.3796	0.00884512	0.00619217	0.712955	0.0245631	0.0210416	0.0201132	1	0.116259
ASTE001927	NO	NA	0.0344371	0.519844	0.978581	0.167913	0.105745	0.605298	1	0.653231		ASTE001927	NO	NA	0.213039	0.00853557	0.141849	0.1093	0.29126	0.0247102	0.980013	0.3072
ASTE001928	YES	1.95418	0.0104998	0.00972868	0.422711	0.058275	0.0449107	0.0416257	1	0.33267		ASTE001928	YES	3.35452	0.000511371	0.00281086	0.074396	0.00623904	0.0029801	0.0124692	0.834355	0.0526457
ASTE001929	NO	NA	0.908838	0.506825	0.999953	1	0.973372	0.5947	1	1		ASTE001929	YES	4.35558	0.00114022	0.00931395	0.163877	0.0177458	0.00473173	0.0260237	1	0.0979635
ASTE001930	NO	NA	0.709015	0.321488	0.999984	1	0.973372	0.430084	1	1		ASTE001930	NO	NA	0.0788313	0.113372	1	1	0.125748	0.164376	1	1
ASTE001931	NO	NA	0.896624	0.798227	0.999944	1	0.973372	0.8395	1	1		ASTE001931	YES	4.20033	0.00073557	0.007775	0.353268	0.082509	0.00361841	0.0232108	1	0.251324
ASTE001932	NO	NA	0.753923	0.598112	1	1	0.973372	0.672503	1	1		ASTE001932	YES	2.23457	0.00758862	0.00127957	0.529154	0.103285	0.0187663	0.00824298	1	0.292462
ASTE001933	NO	NA	0.832733	0.93512	0.989094	0.337915	0.973372	0.949805	1	0.994437		ASTE001933	NO	NA	0.147189	0.49357	1	1	0.213678	0.542884	1	1
ASTE001934	YES	3.10015	0.00156641	0.00414279	0.735896	1	0.0129735	0.0247286	1	1		ASTE001934	YES	4.62147	0.00134837	0.000322505	0.27911	0.00831782	0.00535164	0.00448595	1	0.0615616
ASTE001935	NO	NA	0.00727948	0.118783	0.989291	0.0780475	0.0349015	0.217486	1	0.401816		ASTE001935	NO	NA	0.610476	0.456789	0.999951	1	0.723784	0.508594	1	1
ASTE001936	NO	NA	0.0566811	0.0587182	0.999492	1	0.151101	0.134621	1	1		ASTE001936	YES	8.65674	0.000591937	0.00278055	0.633333	0.0655326	0.00309084	0.0124119	1	0.215657
ASTE001937	NO	NA	0.855137	0.110683	1	1	0.973372	0.207725	1	1		ASTE001937	NO	NA	0.831028	0.228041	1	1	0.927294	0.286923	1	1
ASTE001938	YES	17.4528	0.00307379	0.000322721	0.0896055	0.0189229	0.0197639	0.0056603	1	0.174554		ASTE001938	YES	16.5662	0.000777681	7.96003e-05	0.00978226	0.000478277	0.00372573	0.00279657	0.750691	0.015081
ASTE001939	NO	NA	0.101054	0.367052	1	1	0.233706	0.473544	1	1		ASTE001939	NO	NA	0.13685	0.00296202	0.788641	0.823326	0.200716	0.012786	1	1
ASTE001940	NO	NA	1	0.146028	0.979075	1	1	0.250261	1	1		ASTE001940	NO	NA	1	0.35333	0.43011	0.252396	1	0.412322	1	0.543414
ASTE001941	YES	2.63002	0.000758006	0.000843975	0.201516	0.0458769	0.00874202	0.00955917	1	0.288358		ASTE001941	YES	1.99508	0.00657832	0.0011852	0.129653	0.0189229	0.0166291	0.00787576	0.96633	0.0999997
ASTE001942	YES	12.9491	0.000847427	0.0124969	0.733446	0.058275	0.00922823	0.0490524	1	0.33267		ASTE001942	NO	NA	0.115196	0.23421	1	1	0.173587	0.29342	1	1
ASTE001943	NO	NA	0.804224	0.497377	1	1	0.973372	0.587246	1	1		ASTE001943	NO	NA	0.0832191	0.10917	0.999998	1	0.131512	0.159719	1	1
ASTE001944	NO	NA	0.0432093	0.050131	0.760387	0.143134	0.123661	0.121328	1	0.580441		ASTE001944	YES	14.6052	1.7496e-06	0.00344832	0.047338	0.00538926	0.000202145	0.0139233	0.764382	0.0488424
ASTE001945	NO	NA	0.14821	0.105122	0.870865	0.306994	0.311038	0.200234	1	0.93737		ASTE001945	YES	16.3049	5.83064e-05	0.0086443	0.228461	0.0245631	0.000871836	0.0248873	1	0.116259
ASTE001946	NO	NA	0.0393109	0.038647	0.914453	0.239881	0.11647	0.101645	1	0.800282		ASTE001946	YES	1.68535	0.0132555	0.00593491	0.66583	0.0923805	0.0288614	0.0195308	1	0.271442
ASTE001947	NO	NA	0.505888	0.0130649	0.999958	1	0.782089	0.0505327	1	1		ASTE001947	YES	5.59328	0.0400092	0.0174926	0.918037	0.72548	0.0712046	0.040083	1	1
ASTE001948	NO	NA	0.814475	0.069581	1	1	0.973372	0.151294	1	1		ASTE001948	NO	NA	0.286802	0.0418602	0.992643	1	0.375508	0.0761782	1	1
ASTE001949	NO	NA	0.200586	0.219805	0.955209	1	0.39191	0.331704	1	1		ASTE001949	NO	NA	0.791354	0.690828	0.999935	1	0.89712	0.723697	1	1
ASTE001950	NO	NA	0.23015	0.0574437	0.923658	0.559509	0.43355	0.132903	1	1		ASTE001950	YES	5.01453	0.000132453	0.00142242	0.280848	0.115314	0.00132024	0.00862624	1	0.314626
ASTE001951	NO	NA	0.677789	0.622292	1	1	0.949455	0.692768	1	1		ASTE001951	NO	NA	0.0800184	0.0230271	0.98568	0.72548	0.127143	0.0487957	1	1
ASTE001952	NO	NA	0.790257	0.18217	0.999999	1	0.973372	0.291405	1	1		ASTE001952	NO	NA	0.167984	0.0809326	0.999088	1	0.238693	0.12558	1	1
ASTE001953	NO	NA	0.10358	0.134661	0.755997	0.216927	0.238288	0.236587	1	0.754671		ASTE001953	NO	NA	0.00419638	0.178833	0.958604	0.216927	0.0119359	0.235636	1	0.485315
ASTE001956	YES	15.3351	0.00189501	0.0381905	0.875814	0.00432332	0.0146375	0.10084	1	0.0832696		ASTE001956	YES	14.5318	0.00122166	0.00213608	0.0650626	0.031683	0.00498011	0.010702	0.796778	0.135378
ASTE001957	NO	NA	0.151953	0.0866367	0.998151	1	0.317017	0.17526	1	1		ASTE001957	YES	3.07996	0.00050059	0.00631413	0.514146	0.0279187	0.00294634	0.0204071	1	0.125118
ASTE001958	NO	NA	0.0434497	0.0154632	0.652535	0.0923805	0.123864	0.0561269	1	0.442952		ASTE001958	YES	1.60099	0.00134837	0.0213398	0.71272	0.0406133	0.00535164	0.0463482	1	0.158757
ASTE001959	YES	22.9172	0.0080436	0.00404926	0.541103	0.135849	0.0372802	0.0243619	1	0.570825		ASTE001959	YES	4.76519	5.57713e-05	0.000167785	0.356739	0.0358989	0.000871836	0.00351274	1	0.146728
ASTE001960	YES	23.3471	0.0386219	0.00894105	0.448282	0.159138	0.114826	0.0395246	1	0.622925		ASTE001960	YES	2.33357	0.00210606	0.0316731	0.821128	0.073586	0.00733353	0.06182	1	0.232288
ASTE001961	NO	NA	0.0709175	0.011283	0.764522	0.610862	0.17935	0.045935	1	1		ASTE001961	YES	1.61612	0.00147601	2.25335e-05	0.00807332	0.000131699	0.00577589	0.00212351	0.750691	0.00979821
ASTE001962	NO	NA	0.190669	0.13846	0.999889	1	0.37628	0.240896	1	1		ASTE001962	YES	4.97615	8.21879e-06	0.0013655	0.0470134	0.0165688	0.000377114	0.00847981	0.764382	0.0920011
ASTE001963	NO	NA	0.90661	0.457777	0.99989	1	0.973372	0.552542	1	1		ASTE001963	YES	3.09834	0.000316594	0.000843297	0.073334	0.00464696	0.00226939	0.0067482	0.834355	0.0452492
ASTE001964	YES	24.4648	0.00695624	0.0180076	0.792014	1	0.0337667	0.0619277	1	1		ASTE001964	YES	1.24555	4.70353e-06	0.00187214	0.162535	0.00112624	0.000300788	0.00992231	1	0.0225704
ASTE001965	NO	NA	0.814475	0.638655	0.999823	1	0.973372	0.706767	1	1		ASTE001965	NO	NA	0.00113144	0.0682869	0.659215	0.216927	0.00471763	0.110319	1	0.485315
ASTE001966	NO	NA	0.909242	0.164434	0.999999	1	0.973372	0.270938	1	1		ASTE001966	YES	0.940588	0.00469923	0.00618971	0.666857	0.115314	0.0129833	0.0201132	1	0.314626
ASTE001967	NO	NA	0.759328	0.417315	1	1	0.973372	0.517705	1	1		ASTE001967	NO	NA	0.231063	0.131871	1	1	0.312374	0.185229	1	1
ASTE001968	NO	NA	0.663095	0.775779	1	1	0.938108	0.821231	1	1		ASTE001968	NO	NA	0.133636	0.0930971	0.998257	1	0.196566	0.140435	1	1
ASTE001969	NO	NA	0.219616	0.148739	0.983692	0.666112	0.419051	0.253458	1	1		ASTE001969	NO	NA	0.417287	0.0606995	0.980986	1	0.522607	0.100647	1	1
ASTE001970	NO	NA	0.374107	0.385438	0.964759	0.239881	0.624132	0.489341	1	0.800282		ASTE001970	NO	NA	0.0167575	0.659501	1	1	0.0351226	0.695553	1	1
ASTE001971	YES	17.1697	0.00837875	0.00962862	0.1143	0.0215766	0.0384423	0.041288	1	0.186631		ASTE001971	YES	15.5771	0.0280972	0.00832563	0.267829	0.00831782	0.0531016	0.0243002	1	0.0615616
ASTE001972	NO	NA	0.659452	0.156978	0.999811	1	0.934114	0.262391	1	1		ASTE001972	NO	NA	0.664869	0.831464	1	1	0.778702	0.8501	1	1
ASTE001973	NO	NA	0.302533	0.313602	0.999983	0.823326	0.533581	0.422814	1	1		ASTE001973	NO	NA	0.654718	0.0802666	0.87656	0.757334	0.76887	0.124853	1	1
ASTE001974	NO	NA	0.179772	0.170189	0.991439	1	0.359829	0.277823	1	1		ASTE001974	NO	NA	0.281701	0.408903	0.999474	1	0.369765	0.46383	1	1
ASTE001975	NO	NA	0.0791075	0.0427473	0.999935	1	0.194783	0.108714	1	1		ASTE001975	NO	NA	0.0309295	0.177456	0.999805	1	0.0573779	0.234092	1	1
ASTE001976	NO	NA	0.754469	0.816241	1	1	0.973372	0.854126	1	1		ASTE001976	YES	24.0816	0.0132555	0.0148083	0.669128	0.252396	0.0288614	0.0357808	1	0.543414
ASTE001977	NO	NA	0.0825343	0.313109	0.965209	1	0.200917	0.422243	1	1		ASTE001977	YES	3.11317	0.0181379	0.0202522	0.883942	0.239881	0.0375164	0.0446159	1	0.520206
ASTE001978	NO	NA	0.395841	0.101561	0.956163	1	0.654065	0.195678	1	1		ASTE001978	YES	6.97331	0.000337506	0.000823556	0.0271673	0.0110131	0.00227691	0.00664861	0.752304	0.0722549
ASTE001979	NO	NA	0.0197776	0.0770084	0.938834	0.0517443	0.070265	0.161971	1	0.309677		ASTE001979	YES	5.96672	0.000947506	0.00141302	0.0826044	0.031683	0.00426339	0.00861491	0.849243	0.135378
ASTE001980	NO	NA	0.814446	0.412669	1	1	0.973372	0.513603	1	1		ASTE001980	YES	2.52139	0.00995076	0.00898446	0.371607	0.0110131	0.0230129	0.0254214	1	0.0722549
ASTE001981	NO	NA	0.822716	0.828694	0.924457	0.894004	0.973372	0.863435	1	1		ASTE001981	NO	NA	0.00340415	0.110843	0.999964	1	0.0103359	0.161677	1	1
ASTE001983	YES	4.81152	0.00361824	0.00124477	0.112674	0.0517443	0.0220392	0.0119875	1	0.309677		ASTE001983	YES	4.30024	3.95607e-05	0.00114163	0.038592	0.00538926	0.000759392	0.0077205	0.764382	0.0488424
ASTE001984	YES	14.7161	0.000280811	8.87711e-05	0.0481898	0.000231995	0.00533532	0.00263866	1	0.0216459		ASTE001984	NO	NA	0.29377	0.321474	0.982072	1	0.383837	0.38157	1	1
ASTE001985	NO	NA	0.0164175	0.0587304	0.878535	0.610862	0.0620248	0.134621	1	1		ASTE001985	NO	NA	0.0700723	0.23279	0.996408	0.857464	0.113899	0.291802	1	1
ASTE001986	NO	NA	0.27461	0.0529548	0.993435	1	0.495464	0.12578	1	1		ASTE001986	YES	2.72945	0.00122166	0.00632876	0.149732	0.0189229	0.00498011	0.0204257	0.994226	0.0999997
ASTE001987	NO	NA	0.836393	0.310238	0.999967	1	0.973372	0.41945	1	1		ASTE001987	YES	6.38407	0.0134867	0.0222212	0.982736	1	0.0292195	0.0476533	1	1
ASTE001988	NO	NA	0.342353	0.139034	0.988441	1	0.585399	0.241659	1	1		ASTE001988	NO	NA	0.371684	0.139609	1	1	0.47125	0.193767	1	1
ASTE001989	NO	NA	0.87285	0.567988	0.999249	1	0.973372	0.646799	1	1		ASTE001989	NO	NA	0.296909	0.239013	0.984629	0.72548	0.387227	0.298354	1	1
ASTE001990	NO	NA	0.794894	0.407332	0.999994	1	0.973372	0.508749	1	1		ASTE001990	NO	NA	0.272953	0.114884	0.441475	0.0923805	0.360235	0.166002	1	0.271442
ASTE001991	YES	15.319	0.108158	0.010302	0.0308775	0.00581415	0.246332	0.0431607	1	0.0952266		ASTE001991	NO	NA	0.999997	0.0520815	0.962437	1	1	0.0898293	1	1
ASTE001992	YES	17.7649	0.00458141	2.19707e-05	0.0197474	0.00156402	0.0254019	0.0013707	1	0.0489099		ASTE001992	YES	15.0941	0.00409251	0.0039949	0.396168	0.151136	0.011693	0.0152657	1	0.381459
ASTE001993	NO	NA	0.245681	0.0203762	0.733624	0.0298009	0.454213	0.0673368	1	0.227819		ASTE001993	NO	NA	0.146898	0.0992699	0.997651	1	0.213311	0.147788	1	1
ASTE001995	NO	NA	0.716327	0.533258	0.992389	0.757334	0.973372	0.616941	1	1		ASTE001995	NO	NA	0.339194	0.064808	0.808589	0.1093	0.434901	0.105826	1	0.3072
ASTE001997	YES	16.3014	0.0108352	0.014962	0.524609	0.0177458	0.0461245	0.0549749	1	0.172356		ASTE001997	NO	NA	0.00697617	0.0775291	0.892358	0.337915	0.0174988	0.121636	1	0.662844
ASTE001998	NO	NA	0.0538834	0.11739	0.949386	0.72548	0.145898	0.21607	1	1		ASTE001998	YES	8.85047	0.0335763	0.00600158	0.980415	0.264912	0.061645	0.019702	1	0.558321
ASTE001999	NO	NA	0.89713	0.598857	1	1	0.973372	0.673062	1	1		ASTE001999	YES	4.51258	0.000669146	0.0131855	0.592025	0.239881	0.0033719	0.0330196	1	0.520206
ASTE002000	NO	NA	0.00411164	0.0705158	1	1	0.0236378	0.152659	1	1		ASTE002000	YES	5.60518	0.00594561	0.013098	0.676253	0.264912	0.0154377	0.0328546	1	0.558321
ASTE002001	NO	NA	0.861027	0.434273	0.999955	1	0.973372	0.5324	1	1		ASTE002001	YES	2.5112	0.0115908	0.0189928	0.972971	1	0.0261937	0.0425247	1	1
ASTE002002	YES	3.68043	0.000107037	0.0133771	0.951135	1	0.00303841	0.05127	1	1		ASTE002002	YES	1.60481	0.0164175	0.0336282	0.740392	0.559509	0.0344798	0.0645514	1	0.955
ASTE002003	YES	4.72993	0.00458141	0.00221482	0.24807	0.058275	0.0254019	0.0170346	1	0.33267		ASTE002003	YES	7.19226	0.00620389	0.00771684	0.297846	0.0279187	0.0159016	0.0230917	1	0.125118
ASTE002004	YES	25.4057	0.0118637	0.00216501	0.892706	0.930544	0.049143	0.0167421	1	1		ASTE002004	YES	3.90856	0.00252954	0.0018006	0.58249	0.38893	0.00829061	0.00976942	1	0.729236
ASTE002005	NO	NA	0.999994	0.402716	0.999999	1	1	0.504469	1	1		ASTE002005	NO	NA	1	0.303746	0.99982	1	1	0.363263	1	1
ASTE002006	NO	NA	1	0.0534102	0.652104	1	1	0.126423	1	1		ASTE002006	NO	NA	1	0.40396	0.999998	1	1	0.458994	1	1
ASTE002007	NO	NA	0.999932	0.226338	0.999901	1	1	0.338005	1	1		ASTE002007	NO	NA	0.999995	0.0622166	0.86893	1	1	0.102588	1	1
ASTE002009	NO	NA	0.129069	0.0113085	0.635145	0.252396	0.279262	0.0459729	1	0.835911		ASTE002009	NO	NA	0.348791	0.253846	0.999976	0.695796	0.445449	0.313126	1	1
ASTE002010	NO	NA	0.741048	0.779305	1	1	0.973372	0.823814	1	1		ASTE002010	NO	NA	0.0694096	0.426475	1	1	0.112913	0.48027	1	1
ASTE002011	NO	NA	0.694032	0.307691	0.999999	1	0.96873	0.416858	1	1		ASTE002011	NO	NA	0.0140262	0.0982749	0.952809	0.610862	0.030153	0.146569	1	1
ASTE002012	NO	NA	0.743185	0.345321	0.999894	1	0.973372	0.452752	1	1		ASTE002012	NO	NA	0.678266	0.803834	1	1	0.79138	0.82604	1	1
ASTE002013	NO	NA	0.977176	0.535859	1	1	1	0.618754	1	1		ASTE002013	NO	NA	0.438225	0.0660094	0.996019	1	0.544533	0.107411	1	1
ASTE002014	NO	NA	0.79544	0.481663	0.999936	1	0.973372	0.573452	1	1		ASTE002014	NO	NA	0.354588	0.359403	1	1	0.451889	0.417756	1	1
ASTE002015	NO	NA	0.131194	0.149569	0.996546	0.467656	0.282517	0.254263	1	1		ASTE002015	NO	NA	0.18154	0.444569	0.999992	1	0.254555	0.497398	1	1
ASTE002016	YES	2.53759	4.95564e-05	0.000121924	0.00187024	1.56189e-07	0.00213035	0.00311772	1	0.00117373		ASTE002016	YES	3.94546	0.000984004	0.00604625	0.0944948	0.00399969	0.00431967	0.0197715	0.892587	0.0416545
ASTE002017	NO	NA	0.592566	0.259839	0.999337	1	0.869	0.370181	1	1		ASTE002017	NO	NA	0.128783	0.108988	0.999993	1	0.190704	0.159482	1	1
ASTE002020	YES	16.0237	0.0193485	0.00555241	0.462168	0.00957921	0.069079	0.0292878	1	0.122931		ASTE002020	YES	13.9529	0.000362484	0.0034158	0.496692	0.00894852	0.00230787	0.0138567	1	0.0658016
ASTE002021	NO	NA	0.0888147	0.673678	0.999999	0.666112	0.212078	0.736574	1	1		ASTE002021	NO	NA	0.00155536	0.394845	0.999999	0.0923805	0.00583928	0.45085	1	0.271442
ASTE002022	YES	18.2202	0.00788041	0.00607874	0.0937427	0.0406133	0.0368995	0.0310428	1	0.268001		ASTE002022	NO	NA	0.894417	0.70504	1	1	0.963485	0.736417	1	1
ASTE002023	NO	NA	0.123737	0.127314	0.998889	1	0.270294	0.227862	1	1		ASTE002023	YES	24.0296	0.00384668	0.000661686	0.649231	0.128563	0.0111929	0.00603524	1	0.338209
ASTE002024	NO	NA	0.0498413	0.0437677	0.996738	1	0.137604	0.110565	1	1		ASTE002024	YES	2.59483	0.00236876	0.0327548	0.994593	0.511843	0.00801058	0.0633772	1	0.894565
ASTE002025	YES	15.5089	0.667972	0.0127144	0.258491	0.0279187	0.94208	0.0495473	1	0.216632		ASTE002025	NO	NA	0.0556175	0.0299492	0.678526	0.38893	0.0935333	0.0592478	1	0.729236
ASTE002026	NO	NA	0.75875	0.256177	0.998507	1	0.973372	0.366707	1	1		ASTE002026	NO	NA	0.036343	0.0600294	0.999424	0.278542	0.0660428	0.0997867	1	0.583267
ASTE002027	NO	NA	0.766144	0.675826	0.999995	1	0.973372	0.738214	1	1		ASTE002027	NO	NA	0.0577566	0.00971629	0.762457	0.666112	0.0966118	0.0267216	1	1
ASTE002028	NO	NA	0.90532	0.193289	1	1	0.973372	0.303394	1	1		ASTE002028	YES	4.08192	0.00884512	0.003243	0.299065	0.0458769	0.0210416	0.0134356	1	0.171162
ASTE002030	NO	NA	0.895633	0.614348	1	1	0.973372	0.686879	1	1		ASTE002030	NO	NA	0.0898754	0.134733	0.934909	0.115314	0.14024	0.188411	1	0.314626
ASTE002031	YES	16.0459	0.00122166	2.49557e-05	0.32331	0.0279187	0.0112264	0.00141329	1	0.216632		ASTE002031	YES	16.2305	0.000307108	0.00436573	0.224749	0.0144838	0.00224724	0.016161	1	0.0847656
ASTE002032	YES	18.0181	0.0036561	0.00741321	0.924695	0.0695593	0.0220392	0.0350871	1	0.377764		ASTE002032	NO	NA	0.00610531	0.0627477	0.740053	0.321817	0.0157482	0.103276	1	0.635648
ASTE002033	YES	17.9937	0.00881881	0.00428713	0.199608	0.00831782	0.0394994	0.0253327	1	0.114212		ASTE002033	YES	13.786	0.00244331	0.0725667	0.317759	0.0358989	0.00811553	0.115674	1	0.146728
ASTE002034	NO	NA	0.0708261	0.0277424	0.915153	0.0245631	0.179228	0.0827172	1	0.202464		ASTE002034	NO	NA	0.958271	0.956116	1	1	1	0.961947	1	1
ASTE002035	NO	NA	0.384899	0.426915	1	1	0.638753	0.525535	1	1		ASTE002035	YES	7.69882	0.00162299	0.0195711	0.474394	0.176688	0.00596335	0.0434496	1	0.418922
ASTE002036	YES	5.31905	0.00413593	0.00506843	0.440792	0.073586	0.0237175	0.0281588	1	0.383004		ASTE002036	YES	5.00486	3.24185e-05	7.59236e-05	0.00480521	7.31942e-05	0.000667463	0.00276226	0.750691	0.00946783
ASTE002037	YES	2.2694	0.0124078	0.00295993	0.870679	0.789188	0.050732	0.0203749	1	1		ASTE002037	YES	5.45042	0.00847658	0.000173985	0.205353	0.0358989	0.020395	0.00353024	1	0.146728
ASTE002038	NO	NA	0.995912	0.644386	0.999975	1	1	0.711794	1	1		ASTE002038	NO	NA	0.28243	0.0852829	0.99871	1	0.370423	0.131133	1	1
ASTE002039	YES	15.6982	0.00248531	0.00340746	0.108825	0.00776396	0.0172818	0.0222276	1	0.112154		ASTE002039	YES	15.3538	0.000970059	0.0096841	0.712331	0.0406133	0.00426339	0.0266652	1	0.158757
ASTE002040	YES	18.6617	0.0717631	0.0111889	0.236368	0.0382561	0.181287	0.0456661	1	0.262648		ASTE002040	YES	13.8799	0.0151051	0.0250938	0.871631	1	0.0321506	0.0521437	1	1
ASTE002041	YES	19.002	0.0132555	0.00225562	0.554011	0.0245631	0.0527628	0.0171793	1	0.202464		ASTE002041	YES	16.5624	0.000704921	0.00257542	0.168086	0.00156402	0.00349178	0.0118689	1	0.0266515
ASTE002042	NO	NA	0.99565	0.338922	0.996153	1	1	0.446936	1	1		ASTE002042	NO	NA	0.9105	0.505913	0.991572	0.535676	0.9688	0.554264	1	0.932497
ASTE002043	NO	NA	0.0801817	0.0292632	0.523791	0.0923805	0.196535	0.0855647	1	0.442952		ASTE002043	NO	NA	0.451395	0.421671	0.997883	0.228404	0.556567	0.475848	1	0.507996
ASTE002044	NO	NA	0.0553079	0.0471984	0.732995	0.216927	0.148516	0.116247	1	0.754671		ASTE002044	NO	NA	0.0748789	0.249431	0.993813	1	0.120524	0.308952	1	1
ASTE002045	NO	NA	0.399159	0.436581	0.999999	1	0.658592	0.534654	1	1		ASTE002045	NO	NA	0.753083	0.768336	1	1	0.862843	0.793789	1	1
ASTE002046	YES	0.451942	0.0224576	0.0110431	0.957597	0.857464	0.0771145	0.045266	1	1		ASTE002046	YES	4.3832	0.000321068	4.16405e-05	0.0711381	0.0189229	0.00227691	0.00245331	0.826989	0.0999997
ASTE002048	YES	15.9429	0.000309161	1.67783e-05	0.0106216	0.000741208	0.00536691	0.00124225	1	0.037666		ASTE002048	YES	15.8822	0.00151601	0.000237947	0.105828	0.000278911	0.00583393	0.00401862	0.916068	0.0122581
ASTE002051	YES	0.0702165	0.000566201	0.000326534	0.166446	0.00399969	0.00741664	0.00567518	1	0.0784973		ASTE002051	YES	3.91551	0.00445016	0.00615297	0.141646	0.0215766	0.0124188	0.0200112	0.980013	0.108006
ASTE002052	YES	0.499164	0.0418832	0.00179736	0.517648	0.38893	0.120943	0.0148211	1	1		ASTE002052	YES	3.8503	0.00244365	0.000111957	0.131623	0.0517443	0.00811553	0.00301288	0.973247	0.184931
ASTE002054	NO	NA	0.932716	0.493555	1	1	0.977079	0.583945	1	1		ASTE002054	NO	NA	0.319261	0.427031	0.999955	0.559509	0.412455	0.480848	1	0.955
ASTE002055	NO	NA	0.271227	0.0062635	0.784477	1	0.490839	0.0316035	1	1		ASTE002055	NO	NA	0.107564	0.235232	0.999995	1	0.163689	0.294554	1	1
ASTE002056	NO	NA	0.892693	0.41475	0.999993	1	0.973372	0.515663	1	1		ASTE002056	NO	NA	0.474671	0.488979	1	1	0.583244	0.538198	1	1
ASTE002057	NO	NA	0.488576	0.241341	0.999938	1	0.760868	0.352204	1	1		ASTE002057	YES	3.59617	0.000984004	0.000727599	0.101217	0.00623904	0.00431967	0.00625245	0.907379	0.0526457
ASTE002058	NO	NA	0.785102	0.257186	0.999991	1	0.973372	0.367674	1	1		ASTE002058	YES	4.04273	0.0194404	0.00676949	0.537096	0.159138	0.0391872	0.0212924	1	0.390992
ASTE002059	NO	NA	0.757494	0.647491	0.999999	1	0.973372	0.714462	1	1		ASTE002059	YES	1.21229	0.0046748	0.00376938	0.836397	0.321817	0.0129473	0.0147457	1	0.635648
ASTE002060	NO	NA	0.174224	0.0499386	0.66793	0.292172	0.351203	0.12105	1	0.899105		ASTE002060	NO	NA	0.917739	0.115001	0.999958	1	0.971598	0.166061	1	1
ASTE002061	NO	NA	0.893084	0.359531	0.998593	1	0.973372	0.466173	1	1		ASTE002061	NO	NA	0.126172	0.324305	0.998342	1	0.1873	0.384458	1	1
ASTE002062	NO	NA	0.0328336	0.0190362	0.999948	1	0.101672	0.0642421	1	1		ASTE002062	YES	0.99046	0.00347812	0.00601326	0.891034	0.321817	0.0105549	0.0197202	1	0.635648
ASTE002063	NO	NA	0.812813	0.118342	0.981921	1	0.973372	0.217166	1	1		ASTE002063	NO	NA	0.128285	0.0597073	0.999996	1	0.19014	0.0993568	1	1
ASTE002064	YES	1.4955	0.00127477	0.000752083	0.177242	0.0358989	0.0115808	0.00884889	1	0.249626		ASTE002064	YES	2.86529	3.04766e-05	0.00122923	0.0523634	0.0165688	0.000667463	0.00804621	0.764382	0.0920011
ASTE002065	YES	15.0085	0.172837	0.00161631	0.177074	0.031683	0.348831	0.0138645	1	0.230741		ASTE002065	YES	9.57457	0.0097202	0.0155543	0.919117	0.115314	0.0225392	0.0368939	1	0.314626
ASTE002066	YES	16.293	0.00322854	0.0207741	0.450315	0.216927	0.0204757	0.0682243	1	0.754671		ASTE002066	NO	NA	0.318893	0.130467	0.999237	1	0.412075	0.183709	1	1
ASTE002067	YES	3.67828	0.000551894	0.000615394	0.763594	0.930544	0.00732424	0.00794513	1	1		ASTE002067	YES	3.70247	0.0002051	0.000687036	0.28437	0.073586	0.00162203	0.00611638	1	0.232288
ASTE002069	NO	NA	0.994096	0.559156	1	1	1	0.638659	1	1		ASTE002069	NO	NA	0.998488	0.399569	0.99086	1	1	0.455194	1	1
ASTE002071	NO	NA	0.924692	0.130473	0.999757	1	0.973758	0.231774	1	1		ASTE002071	NO	NA	0.915718	0.322226	1	1	0.970994	0.382272	1	1
ASTE002072	NO	NA	0.430994	0.104431	0.999998	1	0.696171	0.199419	1	1		ASTE002072	NO	NA	0.0304392	0.130561	0.999578	0.195908	0.0565697	0.183774	1	0.45124
ASTE002073	NO	NA	0.704438	0.838368	1	1	0.973372	0.871219	1	1		ASTE002073	YES	0.206377	0.00602891	0.0297192	0.823477	0.195908	0.0155794	0.0589156	1	0.45124
ASTE002074	NO	NA	0.410608	0.0492601	0.946424	1	0.672124	0.119865	1	1		ASTE002074	NO	NA	0.21377	0.361328	0.99996	0.789188	0.292048	0.419394	1	1
ASTE002075	NO	NA	0.648889	0.428367	1	1	0.926646	0.526861	1	1		ASTE002075	NO	NA	0.0989677	0.0137786	0.997809	1	0.152298	0.0340368	1	1
ASTE002076	YES	3.3029	0.0379731	0.0102166	0.690717	0.610862	0.113869	0.0429136	1	1		ASTE002076	YES	0.621319	0.000473371	0.000901971	0.126755	0.031683	0.00284048	0.00695134	0.961733	0.135378
ASTE002077	NO	NA	0.871482	0.468414	0.999592	1	0.973372	0.561909	1	1		ASTE002077	YES	6.70692	0.000970059	0.00815161	0.647853	0.128563	0.00426339	0.0239026	1	0.338209
ASTE002078	NO	NA	0.56116	0.798098	1	1	0.837729	0.8395	1	1		ASTE002078	NO	NA	0.539317	0.485208	0.999978	1	0.65046	0.534927	1	1
ASTE002079	NO	NA	0.146885	0.119483	0.858883	0.195908	0.308799	0.21843	1	0.704812		ASTE002079	NO	NA	0.0245268	0.101578	0.999897	1	0.047912	0.150398	1	1
ASTE002080	NO	NA	0.0751025	0.024465	0.629028	0.121938	0.187866	0.0759851	1	0.536954		ASTE002080	YES	15.3592	0.00244331	0.112659	0.910885	0.0432451	0.00811553	0.163696	1	0.167835
ASTE002081	YES	16.6334	0.0151041	0.0120624	0.460366	0.031683	0.0579475	0.0478418	1	0.230741		ASTE002081	YES	17.2769	9.81361e-05	0.0179465	0.151484	0.00156402	0.00120499	0.0407835	0.997971	0.0266515
ASTE002083	YES	3.42951	8.82271e-05	5.92651e-06	0.161731	0.082509	0.00286122	0.00075065	1	0.411388		ASTE002083	YES	1.0316	0.00284894	0.0085015	0.677404	0.0923805	0.0090132	0.0246492	1	0.271442
ASTE002086	YES	4.46868	0.00282553	0.0167002	0.554078	0.0215766	0.0188639	0.0589271	1	0.186631		ASTE002086	NO	NA	0.0131566	0.0661165	0.431347	0.264912	0.028712	0.107515	1	0.558321
ASTE002087	NO	NA	0.960416	0.9102	0.999999	1	0.99467	0.929804	1	1		ASTE002087	NO	NA	0.999906	0.268597	0.995374	1	1	0.32784	1	1
ASTE002088	YES	13.3126	0.00325305	0.0304012	0.52907	0.0126403	0.0205263	0.0875428	1	0.140239		ASTE002088	NO	NA	0.0124078	0.0567119	0.981417	0.239881	0.0275855	0.0956798	1	0.520206
ASTE002089	YES	1.10649	0.0226363	0.00285784	0.650584	0.38893	0.0775411	0.0200065	1	1		ASTE002089	YES	6.10207	4.0625e-06	0.000294794	0.0310972	0.000570004	0.000278575	0.00434106	0.752304	0.0163024
ASTE002090	NO	NA	0.566356	0.246259	0.797386	1	0.842063	0.356728	1	1		ASTE002090	YES	8.42109	0.00593416	0.00803196	0.218618	0.0358989	0.0154377	0.0236979	1	0.146728
ASTE002091	NO	NA	0.0310174	0.0410051	0.716879	0.321817	0.097051	0.105603	1	0.954466		ASTE002091	NO	NA	0.933924	0.184954	1	1	0.981703	0.242131	1	1
ASTE002092	NO	NA	0.382646	0.0958997	0.990487	0.511843	0.636327	0.187758	1	1		ASTE002092	YES	0.162382	0.000884864	0.00850097	0.318109	0.031683	0.0040779	0.0246492	1	0.135378
ASTE002093	NO	NA	0.430019	0.182356	1	1	0.695397	0.291498	1	1		ASTE002093	YES	26.2155	0.0490543	0.0175583	0.972713	0.666112	0.0846808	0.0401742	1	1
ASTE002094	NO	NA	0.788009	0.552526	0.999887	1	0.973372	0.633055	1	1		ASTE002094	YES	4.97209	0.0121509	0.00118647	0.846292	0.426749	0.0271789	0.00787957	1	0.780728
ASTE002095	NO	NA	0.895538	0.491008	0.998397	1	0.973372	0.581839	1	1		ASTE002095	YES	3.53152	0.000171192	0.000883105	0.595027	0.354012	0.00162203	0.0068774	1	0.681964
ASTE002096	NO	NA	0.822304	0.747086	1	1	0.973372	0.797532	1	1		ASTE002096	NO	NA	0.0576202	0.0302598	0.999874	1	0.0964545	0.0596775	1	1
ASTE002097	NO	NA	0.884127	0.41605	0.996956	1	0.973372	0.516625	1	1		ASTE002097	NO	NA	0.117782	0.00100508	0.893044	0.72548	0.177015	0.00731167	1	1
ASTE002098	YES	14.92	0.00392881	0.00623405	0.0677525	0.0165688	0.0228306	0.0315528	1	0.162869		ASTE002098	NO	NA	0.93576	0.475547	0.993579	1	0.982997	0.525702	1	1
ASTE002099	YES	16.322	0.00181605	0.00528474	0.397134	0.0517443	0.014306	0.0287553	1	0.309677		ASTE002099	YES	10.3472	0.00333706	0.00167871	0.769595	0.143134	0.0102167	0.00944573	1	0.363927
ASTE002100	YES	2.38955	0.0245006	0.00402828	0.732271	0.354012	0.082911	0.024287	1	1		ASTE002100	YES	4.52313	0.00122166	2.57292e-05	0.0395014	0.00215505	0.00498011	0.00212351	0.764382	0.0309344
ASTE002101	NO	NA	0.352315	0.124581	0.999519	1	0.598657	0.224633	1	1		ASTE002101	YES	9.9761	0.0236205	0.0181846	0.993463	1	0.0463733	0.0411983	1	1
ASTE002102	NO	NA	0.592113	0.441066	1	1	0.869	0.538465	1	1		ASTE002102	YES	10.887	0.0198423	0.00545756	0.803872	0.354012	0.0399267	0.0185332	1	0.681964
ASTE002103	NO	NA	0.138558	0.01051	0.483771	0.666112	0.294588	0.0438064	1	1		ASTE002103	NO	NA	0.923097	0.73729	1	1	0.974371	0.765605	1	1
ASTE002104	NO	NA	0.894025	0.406616	1	1	0.973372	0.508014	1	1		ASTE002104	YES	4.02172	0.036935	0.00948995	0.776009	0.72548	0.0669156	0.0263128	1	1
ASTE002105	NO	NA	0.708131	0.579089	0.999853	1	0.973372	0.656028	1	1		ASTE002105	NO	NA	0.0413245	0.371271	1	1	0.0731225	0.429054	1	1
ASTE002106	NO	NA	0.677789	0.58094	0.999446	1	0.949455	0.657666	1	1		ASTE002106	NO	NA	0.911746	0.84057	1	1	0.969129	0.858089	1	1
ASTE002107	NO	NA	0.948129	0.121149	0.99984	1	0.983734	0.22054	1	1		ASTE002107	YES	5.54266	0.00354572	0.00157193	0.947757	1	0.0106662	0.00912923	1	1
ASTE002108	NO	NA	0.820824	0.981229	0.999963	1	0.973372	0.985471	1	1		ASTE002108	NO	NA	0.0598957	0.15046	0.995228	0.857464	0.0996628	0.206124	1	1
ASTE002109	NO	NA	0.0995959	0.141688	0.943261	1	0.231273	0.244968	1	1		ASTE002109	NO	NA	0.858839	0.903308	0.999999	1	0.944192	0.9148	1	1
ASTE002110	NO	NA	0.0645346	0.744533	1	1	0.1665	0.795477	1	1		ASTE002110	NO	NA	0.359544	0.385903	1	1	0.457284	0.442949	1	1
ASTE002111	YES	2.21314	0.0016291	0.000392397	0.0647641	0.0110131	0.0132837	0.00622964	1	0.131407		ASTE002111	YES	4.71622	3.88587e-06	0.000419396	0.0115695	0.000952852	0.000278575	0.00492809	0.750691	0.0206204
ASTE002112	NO	NA	0.114166	0.148838	0.980706	0.789188	0.256574	0.253589	1	1		ASTE002112	NO	NA	0.663095	0.876958	0.999836	1	0.777184	0.89073	1	1
ASTE002113	YES	16.3463	0.00188256	7.07254e-05	0.00436204	0.00294686	0.0146375	0.00237967	1	0.066424		ASTE002113	YES	15.6972	3.04766e-05	2.38445e-06	0.000211063	0.000131699	0.000667463	0.00142853	0.750691	0.00979821
ASTE002114	NO	NA	0.0530034	0.0279967	0.885552	0.72548	0.144098	0.0831411	1	1		ASTE002114	YES	4.4844	0.000704921	0.0096257	0.504061	0.292172	0.00349178	0.0265494	1	0.59709
ASTE002115	NO	NA	0.057905	0.233677	0.999777	0.559509	0.153644	0.345089	1	1		ASTE002115	YES	5.61223	0.00594561	0.00438134	0.107824	0.0215766	0.0154377	0.0161856	0.918439	0.108006
ASTE002116	NO	NA	0.0466681	0.21852	0.998873	0.789188	0.131524	0.330729	1	1		ASTE002116	NO	NA	0.876352	0.336786	1	1	0.955799	0.395955	1	1
ASTE002117	YES	26.0836	0.000352847	0.000342188	0.0659408	0.00623904	0.00550955	0.00578861	1	0.0975535		ASTE002117	YES	5.20836	8.32213e-06	0.000112843	0.00637805	0.000478277	0.000377114	0.00302233	0.750691	0.015081
ASTE002118	NO	NA	0.31001	0.0403104	0.997614	1	0.543988	0.10457	1	1		ASTE002118	NO	NA	0.106741	0.00303973	0.958741	1	0.16259	0.0129399	1	1
ASTE002119	NO	NA	0.17927	0.0563735	0.937759	1	0.359139	0.131279	1	1		ASTE002119	YES	4.49232	0.00308036	0.000379911	0.627098	0.426749	0.00959861	0.0047627	1	0.780728
ASTE002120	NO	NA	0.29289	0.0585398	0.999998	1	0.519796	0.134455	1	1		ASTE002120	YES	5.62966	0.000970059	0.000382984	0.282836	0.073586	0.00426339	0.00477684	1	0.232288
ASTE002121	NO	NA	0.445315	0.0836856	0.49103	0.292172	0.710467	0.171453	1	0.899105		ASTE002121	NO	NA	0.284681	0.638155	1	1	0.373118	0.675574	1	1
ASTE002122	YES	5.06828	0.00309402	0.00332641	0.822981	0.38893	0.0197639	0.0219887	1	1		ASTE002122	YES	5.78295	0.0043128	0.0317121	0.518189	0.176688	0.0121449	0.0618537	1	0.418922
ASTE002123	NO	NA	0.0436283	0.0367805	0.973961	1	0.124249	0.0984258	1	1		ASTE002123	YES	2.82862	6.13385e-05	0.000988454	0.129364	0.00343631	0.000871836	0.00726187	0.964807	0.0384239
ASTE002124	NO	NA	0.73363	0.484521	0.999997	1	0.973372	0.576131	1	1		ASTE002124	YES	3.50831	0.000758006	0.00309568	0.157338	0.0189229	0.00368577	0.0130657	1	0.0999997
ASTE002125	YES	23.6367	0.0100479	0.0362034	0.883518	1	0.0432768	0.0977939	1	1		ASTE002125	YES	3.18392	9.37566e-06	0.00262959	0.228442	1.7022e-05	0.000377114	0.0120129	1	0.00717637
ASTE002126	YES	25.499	0.00248531	0.0111011	0.485586	0.337915	0.0172818	0.0454055	1	0.994437		ASTE002126	YES	4.34146	0.000142841	0.0101109	0.219275	0.031683	0.00141388	0.0274748	1	0.135378
ASTE002128	NO	NA	0.805868	0.560114	1	1	0.973372	0.639432	1	1		ASTE002128	NO	NA	0.438225	0.0979502	0.993642	1	0.544533	0.146177	1	1
ASTE002133	NO	NA	0.99708	0.997864	1	1	1	0.998478	1	1		ASTE002133	NO	NA	0.993886	0.393317	0.999999	1	1	0.449511	1	1
ASTE002135	NO	NA	0.133521	0.185537	1	0.264912	0.286093	0.294803	1	0.850873		ASTE002135	NO	NA	0.895633	0.24556	1	1	0.9637	0.305054	1	1
ASTE002136	NO	NA	0.041781	0.0335549	0.335612	0.467656	0.120942	0.0932509	1	1		ASTE002136	NO	NA	0.167984	0.257424	0.999392	1	0.238693	0.316647	1	1
ASTE002138	NO	NA	0.431047	0.598122	0.998269	1	0.696171	0.672503	1	1		ASTE002138	YES	3.78796	0.0489092	0.00866505	0.979163	0.789188	0.0845586	0.0249265	1	1
ASTE002139	NO	NA	0.102228	0.024386	0.995738	1	0.235942	0.0758016	1	1		ASTE002139	YES	3.77009	3.22974e-05	0.00025166	0.262829	0.082509	0.000667463	0.00409821	1	0.251324
ASTE002140	NO	NA	0.0416096	0.385414	0.999999	0.969604	0.120704	0.489341	1	1		ASTE002140	NO	NA	0.0129473	0.0518724	0.991862	1	0.0283257	0.0895539	1	1
ASTE002141	NO	NA	0.491187	0.32321	0.998027	1	0.763094	0.431819	1	1		ASTE002141	NO	NA	0.0355912	0.0263856	0.854676	1	0.0648631	0.05411	1	1
ASTE002142	NO	NA	0.911703	0.438043	0.894721	0.306994	0.973372	0.535867	1	0.93737		ASTE002142	NO	NA	0.861027	0.723399	1	1	0.946386	0.753587	1	1
ASTE002143	YES	4.45195	0.000970059	0.000734702	0.436127	0.082509	0.009824	0.00874803	1	0.411388		ASTE002143	YES	3.55636	1.66443e-05	6.37979e-05	0.147138	0.0406133	0.00049272	0.00259647	0.988613	0.158757
ASTE002144	NO	NA	0.214081	0.0258387	0.999989	1	0.411913	0.0790013	1	1		ASTE002144	NO	NA	0.0534508	0.0169647	0.986952	0.38893	0.0905734	0.039242	1	0.729236
ASTE002145	NO	NA	0.0193485	0.0367255	0.929302	0.72548	0.069079	0.0984258	1	1		ASTE002145	YES	0.48639	6.13385e-05	0.0171867	0.478412	0.0110131	0.000871836	0.0396175	1	0.0722549
ASTE002146	YES	23.8236	0.00201449	0.0100037	0.579558	0.195908	0.0154003	0.0423948	1	0.704812		ASTE002146	YES	0.222858	4.49902e-06	0.00512685	0.152365	0.00132851	0.000290979	0.0178032	0.998142	0.0247099
ASTE002147	NO	NA	0.78889	0.770703	0.99998	1	0.973372	0.817302	1	1		ASTE002147	YES	6.69193	4.0625e-06	0.0294423	0.543878	0.159138	0.000278575	0.0585196	1	0.390992
ASTE002148	NO	NA	0.0590706	0.00290841	0.0776648	0.082509	0.155973	0.0201868	1	0.411388		ASTE002148	YES	9.39997	0.0186628	0.0482516	0.999327	0.128563	0.0381534	0.0845943	1	0.338209
ASTE002149	NO	NA	0.0843675	0.0165964	0.633625	0.103285	0.20407	0.0587314	1	0.475991		ASTE002149	YES	15.4174	0.000704921	0.0755453	0.535314	0.0165688	0.00349178	0.119336	1	0.0920011
ASTE002150	NO	NA	0.00527613	0.107096	0.671075	0.121938	0.0281567	0.202875	1	0.536954		ASTE002150	NO	NA	0.0217732	0.151417	0.894617	0.447203	0.0432841	0.206986	1	0.814221
ASTE002151	NO	NA	0.16276	0.044335	0.989574	1	0.333298	0.111602	1	1		ASTE002151	NO	NA	0.078478	0.0441836	0.988127	1	0.125378	0.0792409	1	1
ASTE002152	YES	25.5255	0.00504673	0.00748081	0.646434	0.135849	0.0271874	0.0352376	1	0.570825		ASTE002152	YES	5.96573	1.67007e-06	0.000608827	0.0513029	0.00122738	0.000202145	0.00582867	0.764382	0.0242136
ASTE002153	NO	NA	0.0837664	0.0907001	0.994665	0.930544	0.203264	0.180591	1	1		ASTE002153	YES	4.38854	0.00138214	0.0405218	0.950539	0.073586	0.00548184	0.0744447	1	0.232288
ASTE002154	NO	NA	0.87285	0.379453	0.999509	1	0.973372	0.484184	1	1		ASTE002154	NO	NA	0.944175	0.579285	0.990481	1	0.988644	0.621255	1	1
ASTE002155	NO	NA	0.0967889	0.00549512	0.812571	0.695796	0.226046	0.0291749	1	1		ASTE002155	NO	NA	0.762594	0.420327	0.999996	1	0.870585	0.474661	1	1
ASTE002156	NO	NA	0.0509471	0.0140849	0.808663	1	0.140234	0.0529485	1	1		ASTE002156	NO	NA	0.752771	0.48362	1	1	0.862843	0.533435	1	1
ASTE002158	NO	NA	0.418729	0.183915	0.999859	1	0.680233	0.293125	1	1		ASTE002158	YES	4.97687	0.000927882	0.0042278	0.53532	0.195908	0.00420465	0.0157991	1	0.45124
ASTE002159	YES	16.6785	0.00441857	0.00471708	0.379319	0.0189229	0.0246896	0.0268741	1	0.174554		ASTE002159	NO	NA	0.0655797	0.200199	0.956591	0.252396	0.107738	0.257645	1	0.543414
ASTE002160	NO	NA	0.281701	0.178918	0.999548	1	0.5045	0.288066	1	1		ASTE002160	NO	NA	0.915702	0.409018	1	1	0.970994	0.463869	1	1
ASTE002161	NO	NA	0.305894	0.269978	0.971531	0.216927	0.538092	0.379918	1	0.754671		ASTE002161	NO	NA	0.555166	0.11519	0.774954	1	0.667948	0.16627	1	1
ASTE002162	NO	NA	0.856833	0.0957882	0.987477	1	0.973372	0.187604	1	1		ASTE002162	NO	NA	0.00804305	0.081502	0.644038	0.447203	0.0196439	0.126257	1	0.814221
ASTE002163	YES	15.7538	0.00423829	0.000383992	0.0775278	0.0458769	0.0239783	0.00616111	1	0.288358		ASTE002163	YES	14.5149	3.24185e-05	0.0122152	0.279983	0.00343631	0.000667463	0.0313215	1	0.0384239
ASTE002164	NO	NA	0.778666	0.973398	1	1	0.973372	0.97968	1	1		ASTE002164	YES	0.932711	0.00729155	0.00701616	0.88098	0.40784	0.0181698	0.0217201	1	0.760059
ASTE002165	NO	NA	0.934052	0.483752	0.987395	1	0.977145	0.575287	1	1		ASTE002165	YES	4.81683	0.0181435	0.0245042	0.998974	1	0.0375164	0.0511353	1	1
ASTE002166	NO	NA	0.57237	0.0757072	0.999718	1	0.844715	0.160033	1	1		ASTE002166	YES	5.34581	0.00619335	0.0139147	0.988265	0.115314	0.0159016	0.0342742	1	0.314626
ASTE002167	NO	NA	0.56116	0.24311	0.999948	1	0.837729	0.353584	1	1		ASTE002167	YES	2.99024	0.00112495	0.00179036	0.084137	0.00957921	0.00470785	0.00974688	0.857264	0.0668548
ASTE002168	NO	NA	0.34756	0.15518	0.973727	1	0.592611	0.260341	1	1		ASTE002168	NO	NA	0.424093	0.109178	0.999965	1	0.529674	0.159719	1	1
ASTE002169	NO	NA	0.186165	0.137602	0.999983	1	0.369699	0.239903	1	1		ASTE002169	NO	NA	0.993087	0.11442	0.999482	1	1	0.165537	1	1
ASTE002170	NO	NA	0.539317	0.268613	0.999999	1	0.812903	0.378753	1	1		ASTE002170	NO	NA	0.895538	0.706036	1	1	0.9637	0.737322	1	1
ASTE002171	YES	17.2129	0.00423829	0.00279582	0.127742	0.0279187	0.0239783	0.0196814	1	0.216632		ASTE002171	YES	14.1021	0.000970059	0.00629355	0.51869	0.0655326	0.00426339	0.0203579	1	0.215657
ASTE002172	NO	NA	0.101159	0.110739	0.939969	1	0.233901	0.207736	1	1		ASTE002172	NO	NA	0.356878	0.0558419	0.725628	0.559509	0.454451	0.0945633	1	0.955
ASTE002173	YES	0.439001	0.00695624	0.00758503	0.626304	0.857464	0.0337667	0.0355896	1	1		ASTE002173	YES	1.65412	6.13385e-05	0.00333431	0.172982	0.00156402	0.000871836	0.0136724	1	0.0266515
ASTE002174	NO	NA	0.753862	0.80529	1	1	0.973372	0.844815	1	1		ASTE002174	YES	6.48654	0.00933139	0.0162474	0.380682	0.0655326	0.0218558	0.0380153	1	0.215657
ASTE002175	YES	16.3339	4.58698e-07	2.42034e-05	0.0071631	1.36739e-05	0.000403892	0.00140453	1	0.0103767		ASTE002175	YES	13.164	0.000368189	0.0161788	0.177299	0.033791	0.00230787	0.0379248	1	0.143309
ASTE002176	NO	NA	0.828964	0.4631	1	1	0.973372	0.557061	1	1		ASTE002176	YES	5.56757	0.000605351	0.000409996	0.0515593	0.00538926	0.00315653	0.00489925	0.764382	0.0488424
ASTE002177	NO	NA	0.0386861	0.0198899	0.999998	1	0.114826	0.0663561	1	1		ASTE002177	NO	NA	0.759012	0.235245	1	1	0.867553	0.294554	1	1
ASTE002178	YES	16.4432	0.00154701	9.65288e-05	0.107767	0.00343631	0.0129735	0.00271112	1	0.0721689		ASTE002178	YES	15.9194	3.24185e-05	0.00519918	0.114077	0.00183768	0.000667463	0.0179612	0.926096	0.0285769
ASTE002179	NO	NA	0.913905	0.693201	0.999991	1	0.973372	0.751711	1	1		ASTE002179	NO	NA	0.0729004	0.0314244	0.571101	0.757334	0.11777	0.0614928	1	1
ASTE002180	YES	16.5262	0.00984002	0.00770924	0.321919	0.0262409	0.0426863	0.0359753	1	0.213816		ASTE002180	NO	NA	0.013863	0.137829	0.992519	0.151136	0.0298925	0.191927	1	0.381459
ASTE002181	NO	NA	0.813034	0.539006	1	1	0.973372	0.621254	1	1		ASTE002181	YES	5.92739	3.24185e-05	0.00064301	0.0850905	0.0189229	0.000667463	0.00596823	0.857953	0.0999997
ASTE002182	YES	15.4135	0.00176743	0.00146626	0.187939	0.0382561	0.0141382	0.0131524	1	0.262648		ASTE002182	YES	12.6685	0.00594561	0.04243	0.842077	0.252396	0.0154377	0.0769323	1	0.543414
ASTE002187	NO	NA	0.786633	0.954917	1	1	0.973372	0.965005	1	1		ASTE002187	NO	NA	0.149469	0.103836	0.99981	1	0.216547	0.153163	1	1
ASTE002189	NO	NA	0.903909	0.837803	1	1	0.973372	0.870774	1	1		ASTE002189	YES	7.89901	0.0135889	0.0136604	0.946767	0.789188	0.0294241	0.0338845	1	1
ASTE002191	YES	17.0805	0.0439286	0.0004445	0.344024	0.00501811	0.124854	0.00664008	1	0.0884228		ASTE002191	YES	12.8067	0.106292	0.00343044	0.0699612	0.00432332	0.161928	0.0138748	0.821082	0.0445361
ASTE002192	NO	NA	0.133679	0.147978	0.999101	1	0.286093	0.252766	1	1		ASTE002192	YES	0.0599553	0.0496821	0.0162773	0.431563	0.159138	0.0855182	0.0380743	1	0.390992
ASTE002193	NO	NA	0.470717	0.176944	0.950842	0.857464	0.73967	0.28594	1	1		ASTE002193	NO	NA	0.00909215	0.0534526	0.997505	0.264912	0.0215124	0.091446	1	0.558321
ASTE002194	NO	NA	0.0375512	0.436449	0.972414	0.489749	0.113141	0.534606	1	1		ASTE002194	YES	16.052	0.00252337	0.00853091	0.848626	0.115314	0.00829061	0.024703	1	0.314626
ASTE002195	NO	NA	0.356878	0.0176499	0.997042	1	0.603077	0.0612154	1	1		ASTE002195	YES	5.74308	0.00561455	0.00322318	0.0825846	0.00721011	0.014942	0.0133903	0.849243	0.0568764
ASTE002196	YES	2.31762	0.00358178	0.00682454	0.717472	0.610862	0.0220392	0.0332978	1	1		ASTE002196	YES	4.81938	0.00366707	0.000183133	0.0443309	0.00294686	0.0109101	0.00359583	0.764382	0.0364214
ASTE002197	NO	NA	0.677789	0.118749	0.999977	1	0.949455	0.217486	1	1		ASTE002197	YES	3.28238	0.00295201	0.00151984	0.526464	0.0406133	0.00928766	0.00894072	1	0.158757
ASTE002198	NO	NA	0.120264	0.0446378	0.984658	1	0.264826	0.112098	1	1		ASTE002198	YES	4.26066	0.00265577	0.00854175	0.717162	0.0189229	0.00855423	0.0247155	1	0.0999997
ASTE002199	YES	17.9662	0.00114022	0.00064961	0.0273425	0.000255453	0.010789	0.0081979	1	0.023078		ASTE002199	YES	15.0571	0.000704921	0.00474033	0.125326	0.058275	0.00349178	0.0169683	0.956447	0.199502
ASTE002200	YES	7.9561	0.00543578	0.0461126	0.999741	1	0.0289003	0.114732	1	1		ASTE002200	NO	NA	0.214081	0.0854263	0.78931	0.128563	0.292402	0.131318	1	0.338209
ASTE002201	YES	10.0947	0.00162653	0.00475446	0.235939	0.0155263	0.0132722	0.0269657	1	0.158935		ASTE002201	NO	NA	0.891595	0.92982	1	1	0.961902	0.937812	1	1
ASTE002202	NO	NA	0.893084	0.501822	1	1	0.973372	0.590839	1	1		ASTE002202	NO	NA	0.451395	0.564884	1	1	0.556567	0.6077	1	1
ASTE002203	NO	NA	0.88843	0.132462	0.908648	1	0.973372	0.234132	1	1		ASTE002203	YES	7.39776	0.00101224	0.0201659	0.816525	0.143134	0.00437444	0.0444688	1	0.363927
ASTE002204	NO	NA	0.902769	0.913172	0.712825	0.292172	0.973372	0.932255	1	0.899105		ASTE002204	YES	1.958	0.0587651	0.00960753	0.399201	0.0488106	0.0981258	0.0265314	1	0.180569
ASTE002205	YES	13.8941	0.00874245	0.0163141	0.689128	0.511843	0.0394994	0.0580141	1	1		ASTE002205	NO	NA	0.155541	0.0765539	0.99975	1	0.223805	0.120628	1	1
ASTE002206	NO	NA	0.110229	0.100944	0.972911	0.857464	0.250322	0.194687	1	1		ASTE002206	NO	NA	0.0529778	0.240322	1	1	0.0901672	0.299758	1	1
ASTE002207	NO	NA	0.228512	0.155089	0.99332	0.72548	0.43187	0.260303	1	1		ASTE002207	NO	NA	0.0889555	0.042037	0.978088	0.789188	0.138995	0.0764145	1	1
ASTE002208	YES	7.4793	6.44398e-06	0.000208287	0.428642	0.031683	0.000811334	0.00445663	1	0.230741		ASTE002208	YES	3.30477	0.00254954	0.00992332	0.464711	0.0458769	0.00829061	0.0270739	1	0.171162
ASTE002211	NO	NA	0.677494	0.599018	1	1	0.949455	0.673112	1	1		ASTE002211	NO	NA	0.0854361	0.0705621	0.999898	1	0.134474	0.113112	1	1
ASTE002212	NO	NA	0.592566	0.687255	0.999963	1	0.869	0.747287	1	1		ASTE002212	YES	7.25987	0.00921367	0.0448229	0.249702	0.0517443	0.0216917	0.0799843	1	0.184931
ASTE002213	YES	7.28128	0.0058611	0.0237592	0.930282	0.239881	0.0301613	0.0744224	1	0.800282		ASTE002213	YES	5.28388	0.000110977	0.00117644	0.0331372	0.0144838	0.00120499	0.00784936	0.752304	0.0847656
ASTE002214	NO	NA	0.0283956	0.0269402	0.892981	0.306994	0.0910105	0.0811896	1	0.93737		ASTE002214	YES	23.9984	0.000812117	0.00136143	0.188257	0.0118267	0.00383582	0.00846377	1	0.0769278
ASTE002215	YES	4.98239	0.00181605	0.00138017	0.617877	0.38893	0.014306	0.0126818	1	1		ASTE002215	YES	5.7129	0.000617674	0.00126575	0.183426	0.0406133	0.00316568	0.00818515	1	0.158757
ASTE002216	YES	4.27932	0.000309003	0.00407317	0.156107	0.0215766	0.00536691	0.0244799	1	0.186631		ASTE002216	YES	5.01639	0.00132789	0.000319202	0.171863	0.097833	0.00532042	0.00448394	1	0.285767
ASTE002217	NO	NA	0.0854361	0.126802	0.957813	1	0.20613	0.227463	1	1		ASTE002217	NO	NA	0.814475	0.62756	0.999995	1	0.913686	0.665937	1	1
ASTE002218	NO	NA	0.849473	0.588019	0.86411	0.38893	0.973372	0.66403	1	1		ASTE002218	NO	NA	0.0634828	0.0967756	0.999119	0.511843	0.104759	0.14489	1	0.894565
ASTE002219	NO	NA	0.915702	0.594121	0.999876	1	0.973372	0.669129	1	1		ASTE002219	YES	20.4749	0.0161524	0.00499712	0.849527	0.789188	0.0340235	0.0175313	1	1
ASTE002220	NO	NA	0.796343	0.233084	0.999897	1	0.973372	0.34466	1	1		ASTE002220	YES	12.2772	0.0492094	0.000571503	0.556827	0.239881	0.0847557	0.0056611	1	0.520206
ASTE002221	NO	NA	0.219668	0.288571	0.99726	1	0.419051	0.398328	1	1		ASTE002221	NO	NA	0.0732441	0.0548049	0.999811	1	0.11811	0.0932224	1	1
ASTE002223	NO	NA	0.80771	0.801097	1	1	0.973372	0.841614	1	1		ASTE002223	NO	NA	0.0491482	0.110342	0.903359	1	0.0847557	0.161008	1	1
ASTE002224	NO	NA	0.854359	0.406522	0.901775	1	0.973372	0.507951	1	1		ASTE002224	NO	NA	0.280868	0.399404	1	1	0.369225	0.455051	1	1
ASTE002225	NO	NA	0.314754	0.136193	0.968602	1	0.550783	0.238144	1	1		ASTE002225	NO	NA	0.0800184	0.0222023	0.924045	0.559509	0.127143	0.0476398	1	0.955
ASTE002226	YES	5.47586	0.0025139	0.02258	0.983791	1	0.0173114	0.0720571	1	1		ASTE002226	NO	NA	0.0618561	0.0264197	0.991662	1	0.10249	0.0541475	1	1
ASTE002227	YES	4.00273	0.00155536	0.00262812	0.200109	0.0189229	0.0129735	0.0190912	1	0.174554		ASTE002227	YES	3.31973	0.000725049	0.000129128	0.336871	0.073586	0.0035868	0.00320233	1	0.232288
ASTE002228	NO	NA	0.731359	0.560717	1	1	0.973372	0.639864	1	1		ASTE002228	YES	12.3823	0.0411375	0.0027236	0.945791	0.789188	0.0728369	0.0122599	1	1
ASTE002229	YES	8.22794	0.0112338	0.024583	0.985354	1	0.0470991	0.0761854	1	1		ASTE002229	NO	NA	0.000858165	0.146597	0.998382	1	0.0039904	0.201584	1	1
ASTE002230	YES	5.71509	0.0455251	0.00779986	0.0333916	0.00294686	0.128461	0.036245	1	0.066424		ASTE002230	YES	3.45949	0.0117222	0.0883542	0.731427	0.0118267	0.0263755	0.134871	1	0.0769278
ASTE002231	NO	NA	0.0267254	0.0291696	0.957834	0.610862	0.0878672	0.0854372	1	1		ASTE002231	YES	4.42658	0.0002051	0.00378295	0.100221	0.0215766	0.00162203	0.0147723	0.905534	0.108006
ASTE002232	YES	0.7945	0.0134867	0.00225266	0.487212	0.216927	0.0533238	0.0171748	1	0.754671		ASTE002232	YES	4.46493	1.74008e-05	8.57392e-05	0.0105099	0.000804524	0.00049272	0.0028257	0.750691	0.0193613
ASTE002233	NO	NA	0.899775	0.0227021	0.994058	1	0.973372	0.0723454	1	1		ASTE002233	YES	4.81953	0.00155536	0.00628474	0.229799	0.0358989	0.00583928	0.0203439	1	0.146728
ASTE002234	NO	NA	0.873127	0.234691	0.962599	1	0.973372	0.346113	1	1		ASTE002234	NO	NA	0.0106635	0.097719	0.951909	0.252396	0.0244378	0.145923	1	0.543414
ASTE002235	NO	NA	0.563365	0.112986	0.942421	1	0.839424	0.210494	1	1		ASTE002235	NO	NA	0.354206	0.376919	0.999962	1	0.451706	0.434434	1	1
ASTE002236	YES	16.4999	0.000473753	5.21385e-06	0.0181838	2.92347e-05	0.00675781	0.000740666	1	0.0126808		ASTE002236	YES	16.4962	0.00151601	0.00156603	0.235016	0.000439366	0.00583393	0.00910891	1	0.015081
ASTE002237	YES	14.987	0.00909215	0.0291808	0.296941	0.0144838	0.0403268	0.0854372	1	0.150565		ASTE002237	NO	NA	0.0173875	0.0758969	0.555512	0.082509	0.0363093	0.119755	1	0.251324
ASTE002238	YES	14.2333	0.00233708	0.000187428	0.128832	0.00464696	0.0169384	0.00415885	1	0.0838293		ASTE002238	YES	16.3448	0.00727243	0.000958577	0.170062	0.00399969	0.01815	0.00713635	1	0.0416545
ASTE002239	NO	NA	0.80771	0.205217	0.999967	1	0.973372	0.317303	1	1		ASTE002239	NO	NA	0.997728	0.218642	1	1	1	0.277026	1	1
ASTE002240	NO	NA	0.990988	0.25522	0.999614	1	1	0.365568	1	1		ASTE002240	NO	NA	0.984959	0.971734	1	1	1	0.976021	1	1
ASTE002241	NO	NA	0.179857	0.215205	0.964465	1	0.359872	0.326983	1	1		ASTE002241	NO	NA	0.00320871	0.547929	0.999935	0.082509	0.00992301	0.592616	1	0.251324
ASTE002242	NO	NA	0.12207	0.142162	0.994589	0.72548	0.267474	0.245559	1	1		ASTE002242	YES	15.8247	0.0143169	0.0455586	0.999838	1	0.0307084	0.0808659	1	1
ASTE002243	NO	NA	0.842193	0.835909	1	1	0.973372	0.869281	1	1		ASTE002243	NO	NA	0.174206	0.0591853	0.997148	1	0.246054	0.0987405	1	1
ASTE002244	YES	0.0275344	0.00810059	0.00494394	0.440056	0.103285	0.0374833	0.0277226	1	0.475991		ASTE002244	YES	4.40091	0.026511	0.00310836	0.745326	0.354012	0.0509755	0.0130949	1	0.681964
ASTE002245	NO	NA	0.092265	0.111212	0.609855	0.143134	0.218121	0.208451	1	0.580441		ASTE002245	NO	NA	0.413699	0.325342	0.999941	1	0.518379	0.385366	1	1
ASTE002246	YES	3.00635	0.00147601	0.000726592	0.334604	0.610862	0.0129142	0.0086787	1	1		ASTE002246	YES	3.35925	5.31499e-05	4.51543e-05	0.0131763	0.000952852	0.000871836	0.00246943	0.750691	0.0206204
ASTE002247	YES	26.7768	0.00349759	0.0082318	0.895312	0.0655326	0.0218154	0.0373764	1	0.358461		ASTE002247	YES	3.38048	0.00236876	0.0196809	0.617486	0.0550096	0.00801058	0.0436191	1	0.195009
ASTE002248	NO	NA	0.903151	0.714389	1	1	0.973372	0.769919	1	1		ASTE002248	NO	NA	0.369108	0.137168	0.989307	1	0.468244	0.191112	1	1
ASTE002249	YES	4.7885	0.000463941	0.000438713	0.386311	0.0202498	0.00672772	0.00657088	1	0.184108		ASTE002249	YES	25.8847	0.0183725	0.0127723	0.157061	0.00501811	0.0378721	0.0322938	1	0.0484078
ASTE002251	YES	13.7375	0.00392881	0.0208125	0.285983	0.0655326	0.0228306	0.0683004	1	0.358461		ASTE002251	YES	14.9085	0.00376511	0.00338461	0.272571	0.0488106	0.0110147	0.0137795	1	0.180569
ASTE002252	YES	5.36553	1.74008e-05	0.00107678	0.115692	0.00957921	0.00118607	0.0109535	1	0.122931		ASTE002252	YES	6.15099	0.00449492	0.00300754	0.0839354	0.0655326	0.012524	0.01287	0.855976	0.215657
ASTE002253	NO	NA	0.126906	0.0701545	0.999985	1	0.275524	0.152109	1	1		ASTE002253	YES	4.05381	0.0134867	0.0229209	0.928022	0.426749	0.0292195	0.0486735	1	0.780728
ASTE002254	YES	3.84449	0.000224554	0.00529724	0.205149	0.0279187	0.00447653	0.0287959	1	0.216632		ASTE002254	YES	6.21139	6.09532e-05	0.00201135	0.0754844	0.0165688	0.000871836	0.0103225	0.834876	0.0920011
ASTE002255	NO	NA	0.0567986	0.0695657	0.974974	0.666112	0.151237	0.151294	1	1		ASTE002255	YES	8.5318	0.000927882	0.00784157	0.931846	0.559509	0.00420465	0.0233427	1	0.955
ASTE002257	NO	NA	0.80912	0.48376	1	1	0.973372	0.575287	1	1		ASTE002257	NO	NA	0.18341	0.41843	0.999656	1	0.256764	0.472707	1	1
ASTE002259	YES	17.2237	0.000551894	5.66089e-06	0.31177	0.0126403	0.00732424	0.000740666	1	0.140239		ASTE002259	YES	15.002	1.74008e-05	0.000493141	0.0204219	0.00183768	0.00049272	0.00534103	0.750691	0.0285769
ASTE002260	NO	NA	0.899772	0.98189	1	1	0.973372	0.986048	1	1		ASTE002260	YES	4.70711	0.00210606	0.00395462	0.308082	0.0189229	0.00733353	0.0151878	1	0.0999997
ASTE002261	YES	24.9206	0.00686433	0.00564649	0.324124	0.0406133	0.0334725	0.0296315	1	0.268001		ASTE002261	YES	1.45572	0.000529274	0.00453169	0.154062	0.0165688	0.00299887	0.0165021	1	0.0920011
ASTE002262	YES	3.93481	0.000908027	0.00101914	0.214985	0.0110131	0.00956158	0.0106464	1	0.131407		ASTE002262	YES	4.97186	0.000295969	0.000227801	0.0434885	0.000952852	0.00220485	0.00394954	0.764382	0.0206204
ASTE002263	NO	NA	0.043259	0.0707858	0.859444	0.082509	0.123661	0.152953	1	0.411388		ASTE002263	NO	NA	0.00148774	0.145088	0.950485	0.0923805	0.00577589	0.199944	1	0.271442
ASTE002264	NO	NA	0.84825	0.112585	1	1	0.973372	0.210021	1	1		ASTE002264	NO	NA	0.0620349	0.158171	0.999966	1	0.102652	0.214165	1	1
ASTE002265	NO	NA	0.23653	0.28103	1	1	0.44265	0.390832	1	1		ASTE002265	NO	NA	0.34756	0.494114	1	1	0.444675	0.54343	1	1
ASTE002266	NO	NA	0.797428	0.699411	0.999962	1	0.973372	0.757362	1	1		ASTE002266	NO	NA	0.164934	0.923024	0.979062	0.206418	0.234797	0.932362	1	0.473053
ASTE002267	YES	6.83201	0.00173709	0.00441446	0.911449	0.128563	0.0139445	0.0256946	1	0.544431		ASTE002267	YES	5.99818	0.000335027	0.000587615	0.0779922	0.0279187	0.00227691	0.00574147	0.840914	0.125118
ASTE002268	YES	24.786	0.00550552	0.00785627	0.173914	0.0144838	0.0291893	0.0363528	1	0.150565		ASTE002268	NO	NA	0.0707185	0.576954	1	0.467656	0.114785	0.61893	1	0.835556
ASTE002269	NO	NA	0.789399	0.488912	0.999996	1	0.973372	0.580019	1	1		ASTE002269	NO	NA	0.0681928	0.0666313	0.904549	1	0.111273	0.108167	1	1
ASTE002270	YES	0.117644	0.000868547	0.000358079	0.860543	0.321817	0.00935352	0.00595038	1	0.954466		ASTE002270	YES	2.40785	0.00314229	0.0125516	0.903555	0.292172	0.00973034	0.0318987	1	0.59709
ASTE002271	YES	15.5844	0.000796867	0.0101769	0.287162	0.0215766	0.00891912	0.0428256	1	0.186631		ASTE002271	YES	13.2516	0.00425621	0.0275566	0.553757	0.103285	0.0119981	0.0556855	1	0.292462
ASTE002272	NO	NA	0.0959556	0.0901494	0.998649	1	0.224561	0.179746	1	1		ASTE002272	NO	NA	0.828584	0.705419	0.999995	1	0.925856	0.736745	1	1
ASTE002273	NO	NA	0.932928	0.0440512	0.999801	1	0.977079	0.111134	1	1		ASTE002273	NO	NA	0.914248	0.599339	1	1	0.970339	0.63873	1	1
ASTE002274	NO	NA	0.235982	0.0422296	0.999996	1	0.442169	0.107877	1	1		ASTE002274	YES	4.3691	0.000522602	0.000184455	0.0689484	0.00464696	0.0029801	0.00360147	0.815698	0.0452492
ASTE002276	NO	NA	0.23185	0.0317402	0.687117	0.321817	0.435534	0.0899199	1	0.954466		ASTE002276	NO	NA	0.628218	0.391475	1	1	0.741883	0.447981	1	1
ASTE002277	NO	NA	0.462029	0.340844	0.957662	0.447203	0.728432	0.448898	1	1		ASTE002277	NO	NA	0.120614	0.0408767	0.933108	0.823326	0.180532	0.0748913	1	1
ASTE002278	NO	NA	0.0655797	0.143176	0.722195	0.426749	0.168778	0.246603	1	1		ASTE002278	YES	4.51821	0.0397526	0.00781538	0.666335	0.264912	0.0708698	0.0232967	1	0.558321
ASTE002279	YES	15.7729	0.0402312	0.00872483	0.10617	0.00623904	0.118066	0.038922	1	0.0975535		ASTE002279	NO	NA	0.081751	0.0904469	0.999668	1	0.129624	0.137366	1	1
ASTE002280	YES	5.08457	0.0145055	0.00625044	0.681799	0.115314	0.0562853	0.0315656	1	0.511344		ASTE002280	YES	4.44555	3.24185e-05	0.000232105	0.0134593	0.000478277	0.000667463	0.00400311	0.750691	0.015081
ASTE002281	NO	NA	0.239853	0.520011	1	1	0.445682	0.605298	1	1		ASTE002281	NO	NA	0.111223	0.123745	0.998254	0.585185	0.168538	0.176052	1	0.994055
ASTE002282	NO	NA	0.909123	0.125652	0.96456	0.467656	0.973372	0.226063	1	1		ASTE002282	YES	6.21705	0.00155536	0.0013294	0.210505	0.073586	0.00583928	0.00837007	1	0.232288
ASTE002285	NO	NA	0.515352	0.106664	0.954327	0.666112	0.792844	0.202326	1	1		ASTE002285	YES	9.46967	0.0183755	0.0025504	0.858132	0.159138	0.0378721	0.0118157	1	0.390992
ASTE002286	NO	NA	0.753083	0.370187	0.995876	1	0.973372	0.476247	1	1		ASTE002286	NO	NA	0.183655	0.0165228	0.996187	0.857464	0.256855	0.0384776	1	1
ASTE002287	YES	2.23222	0.00148774	0.00113979	0.565134	0.128563	0.0129735	0.0113909	1	0.544431		ASTE002287	YES	5.12763	0.000970059	0.000354815	0.0909051	0.0126403	0.00426339	0.00463435	0.881577	0.0784969
ASTE002288	YES	2.51133	0.00933139	0.000338599	0.187597	0.0126403	0.0409165	0.00576125	1	0.140239		ASTE002288	YES	3.86842	0.00108963	0.000170284	0.0290791	0.00464696	0.00457966	0.00353024	0.752304	0.0452492
ASTE002289	NO	NA	0.0178007	0.0469934	0.997739	1	0.0658514	0.115992	1	1		ASTE002289	NO	NA	0.0949862	0.0822514	0.695199	0.167913	0.147046	0.127279	1	0.409722
ASTE002290	YES	17.3753	0.000337094	0.000417253	0.450345	0.031683	0.00550406	0.00640106	1	0.230741		ASTE002290	NO	NA	5.5412e-05	0.0536832	0.404632	0.216927	0.000871836	0.0917945	1	0.485315
ASTE002291	NO	NA	0.0209997	0.0633961	0.821382	0.0874448	0.0732551	0.141943	1	0.432587		ASTE002291	YES	13.5037	1.58877e-05	0.00137894	0.302436	0.00831782	0.00049272	0.00853072	1	0.0615616
ASTE002292	NO	NA	0.781723	0.104618	0.901405	0.610862	0.973372	0.199642	1	1		ASTE002292	NO	NA	0.215289	0.0878064	0.999841	1	0.293543	0.134269	1	1
ASTE002293	NO	NA	0.11716	0.269552	0.998293	1	0.261087	0.379695	1	1		ASTE002293	NO	NA	0.106104	0.00515648	0.498474	0.216927	0.161928	0.017855	1	0.485315
ASTE002294	NO	NA	1	0.0813481	0.998573	1	1	0.168533	1	1		ASTE002294	NO	NA	1	0.45813	1	1	1	0.509815	1	1
ASTE002299	NO	NA	0.815768	0.0376538	1	1	0.973372	0.099933	1	1		ASTE002299	NO	NA	0.0872567	0.070455	0.999999	0.930544	0.136754	0.112997	1	1
ASTE002300	YES	16.0566	0.00569788	0.00389362	0.0849742	0.031683	0.0296702	0.0238414	1	0.230741		ASTE002300	NO	NA	0.909219	0.701142	0.999998	0.930544	0.968754	0.732748	1	1
ASTE002301	NO	NA	0.899385	0.39832	0.999443	1	0.973372	0.500561	1	1		ASTE002301	YES	22.121	0.000256393	0.0215045	0.597763	0.0458769	0.0019548	0.0465637	1	0.171162
ASTE002302	NO	NA	0.0386219	0.0864308	0.999578	1	0.114826	0.175078	1	1		ASTE002302	NO	NA	0.445454	0.650139	1	1	0.551272	0.68708	1	1
ASTE002303	NO	NA	0.784109	0.246179	1	1	0.973372	0.356657	1	1		ASTE002303	YES	4.25794	0.0256696	0.00168927	0.991178	1	0.0497526	0.00946307	1	1
[truncated: 9,385 more rows]

## Sheet: Fig 2G
Zeitgeber Time (ZT)	ASTE008071
	R1	R2	R3
0	-0.7764	-0.849109	-1.07824
6	-0.0928042	-0.415589	-0.0938254
12	0.0928042	1.06595	0.381642
18	0.11613	0.390347	0.564742

## Sheet: Fig 2H
Zeitgeber Time (ZT)	ASTE004394
	R1	R2	R3
0	-0.526272	-0.367397	-1.13555
6	-0.0524351	-0.335526	-0.114509
12	0.0524351	0.900632	0.352535
18	0.150205	0.348524	0.581591
