# Supplementary material for: Parasite and vector circadian clocks mediate efficient malaria transmission
Source: Nat Microbiol. 2025 Mar 31;10(4):882–96. doi: 10.1038/s41564-025-01949-1 (PMC11964930; doi:10.1038/s41564-025-01949-1)
Supplement: Supplementary file 5 — Statistical source data. [file 41564_2025_1949_MOESM5_ESM.xlsx]

## Sheet: Sheet1
Light-Dark conditions												Dark-Dark conditions
GeneID	Cycling	PeakOfExpression	RAIN_pValue	ARSER_pValue	LS_pValue	JTK_pValue	RAIN_fdr	ARSER_fdr	LS_fdr	JTK_fdr		GeneID	Cycling	PeakOfExpression	RAIN_pValue	ARSER_pValue	LS_pValue	JTK_pValue	RAIN_fdr	ARSER_fdr	LS_fdr	JTK_fdr
PBANKA_0100041	NO	NA	0.413699	0.103915	0.998216	1	1	0.324821	1	1		PBANKA_0100041	NO	NA	0.0245268	0.0342796	0.8149	0.489749	0.11397	0.113778	1	1
PBANKA_0100061	NO	NA	0.36	0.110264	0.999964	1	0.968008	0.335887	1	1		PBANKA_0100061	NO	NA	0.917431	0.40577	1	1	1	0.533685	1	1
PBANKA_0100200	NO	NA	0.999846	0.317669	0.997916	1	1	0.539447	1	1		PBANKA_0100200	NO	NA	0.999977	0.257202	0.99999	1	1	0.422636	1	1
PBANKA_0100500	NO	NA	1	0.526458	0.999988	1	1	0.67585	1	1		PBANKA_0100500	NO	NA	0.999999	0.325429	0.999927	1	1	0.473193	1	1
PBANKA_0100700	NO	NA	0.999991	0.107787	0.984291	1	1	0.331229	1	1		PBANKA_0100700	NO	NA	0.999921	0.665498	0.999987	1	1	0.734549	1	1
PBANKA_0100800	NO	NA	0.05494	0.0522966	0.973978	0.426749	0.244818	0.222949	1	1		PBANKA_0100800	NO	NA	0.267192	0.045583	0.981063	1	0.669695	0.139154	1	1
PBANKA_0100900	NO	NA	0.072992	0.116223	0.963613	0.823326	0.298749	0.343301	1	1		PBANKA_0100900	YES	0.854761	0.00894258	8.2136e-05	0.0424679	0.00432332	0.0568188	0.00197376	1	0.176433
PBANKA_0101000	NO	NA	0.369108	0.621005	1	1	0.985553	0.746292	1	1		PBANKA_0101000	NO	NA	0.883216	0.897935	0.998768	1	1	0.923443	1	1
PBANKA_0101100	NO	NA	0.27197	0.173724	0.346368	0.0110131	0.7973	0.413769	1	1		PBANKA_0101100	NO	NA	0.036496	0.011841	0.304689	0.0695593	0.151904	0.0541072	1	0.482678
PBANKA_0101200	NO	NA	0.0276156	0.116748	0.996388	1	0.144905	0.34355	1	1		PBANKA_0101200	YES	1.34196	2.13153e-05	3.10243e-06	0.0208506	0.00399969	0.00586208	0.000499598	1	0.176433
PBANKA_0101300	NO	NA	0.895934	0.318804	1	1	1	0.539817	1	1		PBANKA_0101300	NO	NA	0.534227	0.0323042	0.819775	0.585185	1	0.109171	1	1
PBANKA_0101400	YES	0.753054	0.00227401	0.00586503	0.525585	0.143134	0.0303418	0.059157	1	1		PBANKA_0101400	YES	1.33383	0.00173709	2.51536e-05	0.0374498	0.00319159	0.0226599	0.00112066	1	0.176433
PBANKA_0101500	NO	NA	0.999512	0.664271	0.944163	1	1	0.778456	1	1		PBANKA_0101500	NO	NA	0.999969	0.824906	1	0.894004	1	0.863941	1	1
PBANKA_0101600	NO	NA	0.529879	0.560482	0.99998	1	1	0.700415	1	1		PBANKA_0101600	NO	NA	0.712219	0.269099	0.999843	0.511843	1	0.432894	1	1
PBANKA_0101700	NO	NA	0.0124078	0.0237063	0.782469	0.585185	0.0839773	0.137185	1	1		PBANKA_0101700	YES	24.6824	0.0073733	0.00839331	0.421807	0.058275	0.0524099	0.0422479	1	0.434042
PBANKA_0101800	YES	3.68959	0.000196182	0.000523874	0.574992	0.0458769	0.0108893	0.0236929	1	1		PBANKA_0101800	YES	26.6888	0.00620389	0.000881186	0.429378	0.176688	0.0466541	0.00789854	1	0.771875
PBANKA_0101900	NO	NA	0.438225	0.461436	0.999994	1	1	0.629618	1	1		PBANKA_0101900	NO	NA	0.842584	0.356362	0.999033	1	1	0.496834	1	1
PBANKA_0102000	NO	NA	0.878202	0.859225	1	1	1	0.915696	1	1		PBANKA_0102000	NO	NA	0.0505295	0.0285003	0.837092	0.306994	0.19342	0.0993599	1	1
PBANKA_0102100	NO	NA	0.956835	0.244111	1	1	1	0.487595	1	1		PBANKA_0102100	NO	NA	0.0835051	0.0443232	0.800923	0.337915	0.283202	0.136446	1	1
PBANKA_0102200	NO	NA	0.257566	0.138223	0.998879	1	0.76565	0.368189	1	1		PBANKA_0102200	NO	NA	0.13146	0.0397112	0.891205	0.666112	0.39839	0.126329	1	1
PBANKA_0102300	NO	NA	0.421735	0.382145	0.999774	1	1	0.576029	1	1		PBANKA_0102300	NO	NA	0.438225	0.127597	1	1	0.965052	0.27897	1	1
PBANKA_0102400	NO	NA	0.999984	0.196584	0.999993	1	1	0.438097	1	1		PBANKA_0102400	NO	NA	1	0.209081	0.999769	1	1	0.377429	1	1
PBANKA_0102500	NO	NA	0.999999	0.763765	1	1	1	0.846741	1	1		PBANKA_0102500	NO	NA	0.999988	0.346315	0.999902	1	1	0.490535	1	1
PBANKA_0102600	NO	NA	0.244978	0.147896	0.999995	0.610862	0.735721	0.380119	1	1		PBANKA_0102600	YES	24.9703	0.00215215	0.00487003	0.32028	0.128563	0.0256391	0.0279056	1	0.649771
PBANKA_0102700	NO	NA	0.999999	0.967537	1	1	1	0.994707	1	1		PBANKA_0102700	NO	NA	0.999996	0.512487	1	1	1	0.615594	1	1
PBANKA_0102900	NO	NA	1	0.229827	0.990972	1	1	0.474777	1	1		PBANKA_0102900	NO	NA	0.999752	0.578491	1	1	1	0.666064	1	1
PBANKA_0103000	NO	NA	0.997861	0.554021	1	1	1	0.695213	1	1		PBANKA_0103000	NO	NA	0.999846	0.0387371	0.969939	1	1	0.124332	1	1
PBANKA_0103100	NO	NA	0.520335	0.544656	0.999937	1	1	0.689568	1	1		PBANKA_0103100	NO	NA	0.98406	0.63554	1	0.0550096	1	0.711574	1	0.42462
PBANKA_0103200	NO	NA	0.999999	0.262964	0.999961	1	1	0.500376	1	1		PBANKA_0103200	NO	NA	1	0.176219	0.999574	1	1	0.341287	1	1
PBANKA_0103300	NO	NA	0.0509471	0.0289613	0.969554	0.666112	0.231573	0.156902	1	1		PBANKA_0103300	YES	25.0717	0.00810803	0.000234417	0.212069	0.0144838	0.0551157	0.00353435	1	0.239008
PBANKA_0103400	NO	NA	0.999977	0.701032	0.999999	1	1	0.806597	1	1		PBANKA_0103400	NO	NA	1	0.0727753	0.94518	1	1	0.193763	1	1
PBANKA_0103500	NO	NA	0.118527	0.0368162	0.775498	0.371471	0.43184	0.184081	1	1		PBANKA_0103500	NO	NA	0.881597	0.959837	0.999988	1	1	0.973179	1	1
PBANKA_0103700	NO	NA	0.178182	0.0568214	0.99832	0.789188	0.584346	0.235553	1	1		PBANKA_0103700	NO	NA	0.0694096	0.0236645	0.925221	0.72548	0.245994	0.0875247	1	1
PBANKA_0103800	NO	NA	0.484158	0.219327	1	1	1	0.463917	1	1		PBANKA_0103800	NO	NA	0.804224	0.822495	1	1	1	0.862189	1	1
PBANKA_0103900	NO	NA	0.253531	0.140141	0.999746	1	0.755576	0.36996	1	1		PBANKA_0103900	YES	26.1535	0.000302829	0.000836431	0.139305	0.031683	0.0115231	0.00762917	1	0.336272
PBANKA_0104000	NO	NA	0.15375	0.0116671	0.359104	0.073586	0.528339	0.0885939	1	1		PBANKA_0104000	NO	NA	0.126509	0.282321	0.989695	0.306994	0.386394	0.444232	1	1
PBANKA_0104100	NO	NA	0.0189865	0.00882994	0.303015	0.0874448	0.111679	0.0751108	1	1		PBANKA_0104100	NO	NA	0.132293	0.432216	1	0.278542	0.399875	0.553606	1	0.983213
PBANKA_0104200	NO	NA	1	0.98935	1	1	1	1	1	1		PBANKA_0104200	NO	NA	1	1	NA	1	1	1	NA	1
PBANKA_0104300	NO	NA	1	0.612811	1	1	1	0.739039	1	1		PBANKA_0104300	NO	NA	0.999995	0.0339738	0.908229	1	1	0.112924	1	1
PBANKA_0104400	NO	NA	1	0.119473	0.954875	1	1	0.346984	1	1		PBANKA_0104400	NO	NA	0.999998	0.221161	0.990822	1	1	0.390777	1	1
PBANKA_0104500	NO	NA	0.964046	0.99791	0.965808	0.321817	1	1	1	1		PBANKA_0104500	NO	NA	0.950597	0.498168	0.998795	0.969604	1	0.604428	1	1
PBANKA_0104600	NO	NA	0.999985	0.311634	0.978647	1	1	0.5364	1	1		PBANKA_0104600	NO	NA	1	0.208382	0.965262	1	1	0.376562	1	1
PBANKA_0104700	NO	NA	0.999999	0.257498	0.999991	1	1	0.496088	1	1		PBANKA_0104700	NO	NA	0.999997	0.461664	1	1	1	0.574313	1	1
PBANKA_0104800	NO	NA	0.99377	0.963653	0.63141	0.121938	1	0.991902	1	1		PBANKA_0104800	NO	NA	0.998418	0.578677	0.999964	0.195908	1	0.666113	1	0.819796
PBANKA_0104900	NO	NA	0.919454	0.584547	1	1	1	0.719134	1	1		PBANKA_0104900	NO	NA	0.585074	0.271464	0.970544	0.559509	1	0.434772	1	1
PBANKA_0105000	NO	NA	0.894025	0.294571	0.99969	0.857464	1	0.525859	1	1		PBANKA_0105000	YES	0.167448	0.0486581	0.00940995	0.471403	0.159138	0.187641	0.045967	1	0.736544
PBANKA_0105100	NO	NA	1	0.069297	0.867446	1	1	0.265696	1	1		PBANKA_0105100	NO	NA	0.999999	0.347668	0.994223	1	1	0.491407	1	1
PBANKA_0105200	NO	NA	0.976361	0.428254	0.906616	0.264912	1	0.611908	1	1		PBANKA_0105200	NO	NA	0.17123	0.0163084	0.245959	0.0406133	0.483168	0.0676773	1	0.373355
PBANKA_0105300	YES	2.26237	0.00233842	0.000197264	0.247288	0.0215766	0.0306753	0.0200266	1	1		PBANKA_0105300	YES	25.8539	0.00339996	4.28376e-05	0.0853969	0.0118267	0.0330881	0.00140262	1	0.226356
PBANKA_0105400	NO	NA	0.0800184	0.0248702	0.997606	1	0.321036	0.140951	1	1		PBANKA_0105400	YES	23.31	0.0350361	0.000183988	0.0827075	0.003718	0.147537	0.00310189	1	0.176433
PBANKA_0105500	NO	NA	0.993778	0.496962	0.999914	1	1	0.65375	1	1		PBANKA_0105500	NO	NA	0.99757	0.31935	0.999756	1	1	0.469438	1	1
PBANKA_0105600	NO	NA	0.970785	0.420045	0.999301	1	1	0.606183	1	1		PBANKA_0105600	NO	NA	0.801065	0.0195857	0.997893	1	1	0.0771857	1	1
PBANKA_0105700	NO	NA	1	0.0930468	0.991173	1	1	0.305568	1	1		PBANKA_0105700	NO	NA	1	0.144324	0.998705	1	1	0.301158	1	1
PBANKA_0105800	NO	NA	0.998038	0.937164	1	1	1	0.972568	1	1		PBANKA_0105800	NO	NA	0.995314	0.265307	0.999954	1	1	0.429882	1	1
PBANKA_0105900	NO	NA	0.999996	0.778246	0.999896	1	1	0.857172	1	1		PBANKA_0105900	NO	NA	1	0.185975	0.985665	1	1	0.352333	1	1
PBANKA_0106000	NO	NA	0.0918457	0.0181615	0.999741	1	0.354016	0.116421	1	1		PBANKA_0106000	YES	0.442522	0.0301817	0.000378063	0.0407053	0.00432332	0.130872	0.0046098	1	0.176433
PBANKA_0106100	NO	NA	0.998654	0.501193	0.999944	1	1	0.656542	1	1		PBANKA_0106100	NO	NA	0.302533	0.0236119	0.990314	1	0.731656	0.0875139	1	1
PBANKA_0106200	NO	NA	0.550284	0.491353	0.99992	1	1	0.649298	1	1		PBANKA_0106200	NO	NA	0.615618	0.043139	0.956593	1	1	0.134442	1	1
PBANKA_0106300	NO	NA	0.0132555	0.015233	0.91237	0.467656	0.0855761	0.104308	1	1		PBANKA_0106300	NO	NA	0.588088	0.0157572	0.840086	0.666112	1	0.0663236	1	1
PBANKA_0106400	NO	NA	0.13022	0.0776861	0.727742	0.167913	0.463157	0.281672	1	1		PBANKA_0106400	NO	NA	0.0497731	0.0188645	0.813044	0.447203	0.190838	0.0750108	1	1
PBANKA_0106500	NO	NA	0.999997	0.0456907	0.840837	1	1	0.207863	1	1		PBANKA_0106500	NO	NA	0.999942	0.512388	0.99996	1	1	0.615594	1	1
PBANKA_0106600	NO	NA	0.999	0.0310072	0.943482	0.857464	1	0.164176	1	1		PBANKA_0106600	NO	NA	0.999872	0.0277483	0.984035	1	1	0.0977997	1	1
PBANKA_0106700	NO	NA	0.924692	0.705255	0.999922	1	1	0.808743	1	1		PBANKA_0106700	NO	NA	0.523475	0.0649873	0.988609	1	1	0.179949	1	1
PBANKA_0106800	NO	NA	1	0.530626	0.999889	1	1	0.6793	1	1		PBANKA_0106800	NO	NA	1	0.330898	0.999977	1	1	0.477581	1	1
PBANKA_0106900	NO	NA	0.999934	0.226087	0.997645	0.38893	1	0.4703	1	1		PBANKA_0106900	NO	NA	0.97242	0.915071	0.999943	0.306994	1	0.937762	1	1
PBANKA_0107000	NO	NA	1	0.375917	0.999997	1	1	0.573971	1	1		PBANKA_0107000	NO	NA	1	0.37562	0.999234	1	1	0.511793	1	1
PBANKA_0107100	NO	NA	1	0.81782	0.999952	1	1	0.887818	1	1		PBANKA_0107100	NO	NA	0.999987	0.228748	0.999749	1	1	0.397712	1	1
PBANKA_0107200	NO	NA	1	0.757277	1	1	1	0.842635	1	1		PBANKA_0107200	NO	NA	0.999955	0.38455	0.999991	1	1	0.517536	1	1
PBANKA_0107300	NO	NA	0.095395	0.112988	0.417735	0.0874448	0.363966	0.338766	1	1		PBANKA_0107300	NO	NA	0.148259	0.00717877	0.304552	0.216927	0.435452	0.0374161	1	0.859245
PBANKA_0107400	YES	2.45343	0.000352847	0.0484213	0.747797	0.103285	0.0117692	0.214365	1	1		PBANKA_0107400	YES	0.305744	0.0470914	0.00794173	0.674708	0.278542	0.182765	0.040489	1	0.983213
PBANKA_0107500	NO	NA	0.00619335	0.124369	0.830035	0.103285	0.0524858	0.353073	1	1		PBANKA_0107500	NO	NA	0.886842	0.99193	1	1	1	0.998343	1	1
PBANKA_0107600	NO	NA	0.298939	0.1119	0.999568	1	0.851765	0.338236	1	1		PBANKA_0107600	NO	NA	0.222156	0.12019	0.999777	1	0.58581	0.268562	1	1
PBANKA_0107700	NO	NA	0.0751025	0.116626	0.999518	0.666112	0.305513	0.343407	1	1		PBANKA_0107700	NO	NA	0.936272	0.407675	0.959562	0.894004	1	0.534937	1	1
PBANKA_0107800	NO	NA	1	0.142167	0.433627	0.585185	1	0.372633	1	1		PBANKA_0107800	NO	NA	0.99965	0.705408	0.999995	1	1	0.767283	1	1
PBANKA_0107900	NO	NA	0.636583	0.330602	1	1	1	0.549631	1	1		PBANKA_0107900	YES	26.4989	0.00116854	3.03868e-05	0.0796247	0.0165688	0.0185615	0.0012026	1	0.252039
PBANKA_0108000	NO	NA	0.131159	0.0384751	0.999718	0.894004	0.465207	0.186776	1	1		PBANKA_0108000	NO	NA	0.291567	0.00245857	0.775439	0.228404	0.711772	0.0168737	1	0.877898
PBANKA_0108100	YES	4.48385	0.00308036	0.0103855	0.99079	0.38893	0.0346798	0.0827649	1	1		PBANKA_0108100	YES	0.0298927	6.09532e-05	7.74897e-05	0.221099	0.073586	0.00646935	0.00195398	1	0.490924
PBANKA_0108200	NO	NA	0.893883	0.530856	1	0.467656	1	0.679391	1	1		PBANKA_0108200	NO	NA	0.980921	0.264288	0.999765	1	1	0.429296	1	1
PBANKA_0108300	NO	NA	1	0.203	0.99441	1	1	0.445648	1	1		PBANKA_0108300	NO	NA	1	0.447681	1	1	1	0.562511	1	1
PBANKA_0108400	NO	NA	0.996836	0.409956	1	1	1	0.598093	1	1		PBANKA_0108400	NO	NA	0.982551	0.286543	0.999994	1	1	0.447843	1	1
PBANKA_0108500	NO	NA	0.773028	0.486029	0.999526	1	1	0.644989	1	1		PBANKA_0108500	NO	NA	0.938976	0.444689	0.999989	1	1	0.560663	1	1
PBANKA_0108600	NO	NA	0.0996462	0.0957456	0.98124	0.857464	0.377717	0.30922	1	1		PBANKA_0108600	YES	0.913886	0.00244331	0.00263957	0.693859	0.186298	0.0268631	0.0176349	1	0.799645
PBANKA_0108700	NO	NA	0.0549	0.439	0.999334	1	0.244818	0.613873	1	1		PBANKA_0108700	YES	23.7365	0.00527613	0.02354	0.88646	0.292172	0.0432272	0.0873861	1	1
PBANKA_0108800	NO	NA	0.885883	0.942721	1	1	1	0.977249	1	1		PBANKA_0108800	NO	NA	0.270369	0.289449	0.999998	1	0.674839	0.449228	1	1
PBANKA_0108900	NO	NA	1	0.375917	0.999997	1	1	0.573971	1	1		PBANKA_0108900	NO	NA	1	0.427038	0.999999	1	1	0.548965	1	1
PBANKA_0109000	NO	NA	1	0.534	1	1	1	0.681167	1	1		PBANKA_0109000	NO	NA	1	0.024104	0.320406	0.72548	1	0.0884442	1	1
PBANKA_0109100	NO	NA	0.782756	0.271967	0.999991	1	1	0.507832	1	1		PBANKA_0109100	NO	NA	0.222314	0.163929	0.972196	1	0.585896	0.32632	1	1
PBANKA_0109200	YES	3.17954	0.000205194	0.0105276	0.50456	0.0780475	0.0108893	0.0834702	1	1		PBANKA_0109200	YES	24.0198	0.00850835	0.000243781	0.18222	0.0165688	0.0559017	0.00363724	1	0.252039
PBANKA_0109300	NO	NA	0.999984	0.123364	0.961562	1	1	0.351271	1	1		PBANKA_0109300	NO	NA	0.999999	0.216904	0.814309	1	1	0.386472	1	1
PBANKA_0109400	NO	NA	1	0.229417	0.996826	1	1	0.474481	1	1		PBANKA_0109400	NO	NA	1	0.526331	1	1	1	0.625596	1	1
PBANKA_0109500	NO	NA	0.0719803	0.0326096	0.999721	1	0.295905	0.170725	1	1		PBANKA_0109500	NO	NA	0.79663	0.0940922	0.98257	0.167913	1	0.23039	1	0.757637
PBANKA_0109600	NO	NA	0.964466	0.989472	1	1	1	1	1	1		PBANKA_0109600	NO	NA	0.183498	0.110808	0.65502	0.278542	0.506762	0.255669	1	0.983213
PBANKA_0109700	YES	6.39077	0.00295201	0.00215315	0.934237	0.789188	0.0342082	0.0360401	1	1		PBANKA_0109700	NO	NA	0.0336509	0.184849	0.982696	0.186298	0.142734	0.350669	1	0.799645
PBANKA_0109800	NO	NA	0.174444	0.063268	0.995131	1	0.577361	0.250816	1	1		PBANKA_0109800	NO	NA	0.25821	0.0317818	0.992068	1	0.654636	0.107707	1	1
PBANKA_0109900	NO	NA	0.997429	0.876026	1	1	1	0.927674	1	1		PBANKA_0109900	NO	NA	0.999641	0.387858	1	1	1	0.519443	1	1
PBANKA_0110000	NO	NA	0.782756	0.545315	1	1	1	0.689581	1	1		PBANKA_0110000	NO	NA	0.434828	0.306991	0.999865	1	0.96422	0.460265	1	1
PBANKA_0110100	YES	3.1538	0.000614216	0.000148355	0.95599	0.426749	0.0149939	0.0200266	1	1		PBANKA_0110100	YES	1.43829	0.00366707	0.000110685	0.334808	0.082509	0.0344092	0.00232168	1	0.528555
PBANKA_0110200	NO	NA	1	0.439522	0.999948	1	1	0.613873	1	1		PBANKA_0110200	NO	NA	1	0.351596	0.991065	1	1	0.493821	1	1
PBANKA_0110300	NO	NA	1	0.267526	0.999482	1	1	0.503465	1	1		PBANKA_0110300	NO	NA	1	0.308008	0.999948	1	1	0.460265	1	1
PBANKA_0110400	NO	NA	1	0.270121	0.999645	1	1	0.505597	1	1		PBANKA_0110400	NO	NA	0.999932	0.646151	0.999974	1	1	0.719931	1	1
PBANKA_0110500	NO	NA	0.00845136	0.024798	0.885387	0.585185	0.0655391	0.140713	1	1		PBANKA_0110500	NO	NA	0.791354	0.663345	0.994498	0.585185	1	0.732865	1	1
PBANKA_0110600	NO	NA	1	0.253504	0.999985	1	1	0.493894	1	1		PBANKA_0110600	NO	NA	1	1	NA	1	1	1	NA	1
PBANKA_0110900	NO	NA	1	0.138308	0.968504	1	1	0.368189	1	1		PBANKA_0110900	NO	NA	1	0.567294	0.975727	1	1	0.657864	1	1
PBANKA_0111000	NO	NA	0.98122	0.63828	0.986189	0.426749	1	0.759044	1	1		PBANKA_0111000	NO	NA	0.470717	0.1918	0.999998	1	1	0.360444	1	1
PBANKA_0111100	NO	NA	0.0275572	0.0794595	0.999905	0.72548	0.144905	0.285443	1	1		PBANKA_0111100	YES	0.79853	0.000885706	0.000721926	0.219789	0.0382561	0.0167165	0.00692278	1	0.369124
PBANKA_0111200	NO	NA	0.0959556	0.0593569	0.999996	1	0.365806	0.24146	1	1		PBANKA_0111200	NO	NA	0.186963	0.0157681	0.886181	0.128563	0.512694	0.0663236	1	0.649771
PBANKA_0111300.1	NO	NA	0.993087	0.245297	0.999106	0.143134	1	0.487667	1	1		PBANKA_0111300.1	NO	NA	0.997733	0.41144	0.474976	0.0279187	1	0.537762	1	0.314929
PBANKA_0111300.2	NO	NA	0.993087	0.245297	0.999106	0.143134	1	0.487667	1	1		PBANKA_0111300.2	NO	NA	0.997733	0.435163	0.554538	0.0279187	1	0.55434	1	0.314929
PBANKA_0111400	NO	NA	0.833797	0.58231	1	1	1	0.717327	1	1		PBANKA_0111400	NO	NA	0.0791075	0.100654	0.997827	1	0.272041	0.241029	1	1
PBANKA_0111500	NO	NA	1	0.240402	0.999494	1	1	0.484898	1	1		PBANKA_0111500	NO	NA	1	0.0233359	0.897033	1	1	0.0869047	1	1
PBANKA_0111600	NO	NA	0.999998	0.445049	0.997414	1	1	0.617646	1	1		PBANKA_0111600	NO	NA	0.999984	0.386251	0.999986	1	1	0.51842	1	1
PBANKA_0111700	NO	NA	0.999788	0.856322	0.999999	1	1	0.914078	1	1		PBANKA_0111700	NO	NA	1	0.190394	0.977193	0.371471	1	0.35867	1	1
PBANKA_0111800	NO	NA	0.205121	0.333091	0.998024	0.857464	0.647679	0.552785	1	1		PBANKA_0111800	YES	0.166353	0.000145372	0.00108249	0.119419	0.00672457	0.00939035	0.00917621	1	0.190326
PBANKA_0111900	NO	NA	0.153076	0.0865752	0.9942	0.857464	0.527187	0.295234	1	1		PBANKA_0111900	NO	NA	0.0925277	0.00180857	0.275819	0.073586	0.304513	0.013294	1	0.490924
PBANKA_0112000	NO	NA	0.0511777	0.112908	0.967637	0.559509	0.231573	0.338766	1	1		PBANKA_0112000	NO	NA	0.883442	0.912101	0.999902	1	1	0.935129	1	1
PBANKA_0112100	NO	NA	0.0272	0.168	0.969017	0.103	0.143566	0.40565	1	1		PBANKA_0112100	NO	NA	0.487048	0.808118	0.999998	1	1	0.849407	1	1
PBANKA_0112200	NO	NA	0.187	0.313	0.999998	0.489749	0.605735	0.536952	1	1		PBANKA_0112200	NO	NA	0.911587	0.17369	0.997231	1	1	0.338113	1	1
PBANKA_0112300	NO	NA	0.0112291	0.0167266	0.900085	0.38893	0.0807103	0.111114	1	1		PBANKA_0112300	NO	NA	0.0492094	0.0737145	0.979281	0.559509	0.188831	0.195373	1	1
PBANKA_0112400	YES	2.46198	0.000196272	0.00018974	0.0586924	0.0165688	0.0108893	0.0200266	1	1		PBANKA_0112400	YES	0.380103	0.00376511	1.95243e-05	0.0243923	0.00538926	0.0344092	0.00106626	1	0.177238
PBANKA_0112500	NO	NA	1	0.189383	0.994238	1	1	0.431634	1	1		PBANKA_0112500	NO	NA	0.99172	0.979374	1	1	1	0.989545	1	1
PBANKA_0112600	NO	NA	1	0.245899	0.999465	1	1	0.488221	1	1		PBANKA_0112600	NO	NA	1	0.391319	0.999996	1	1	0.52243	1	1
PBANKA_0200400	NO	NA	0.290899	0.0268688	0.999997	1	0.835485	0.148143	1	1		PBANKA_0200400	NO	NA	0.236907	0.101867	0.984395	1	0.616011	0.242837	1	1
PBANKA_0200600	NO	NA	0.999999	0.823667	1	1	1	0.892672	1	1		PBANKA_0200600	NO	NA	0.999859	0.268072	1	1	1	0.432285	1	1
PBANKA_0200650	NO	NA	1	0.44	0.999948	1	1	0.613873	1	1		PBANKA_0200650	NO	NA	1	0.253504	0.999985	1	1	0.418527	1	1
PBANKA_0201051	NO	NA	0.936272	0.257649	0.999443	1	1	0.496174	1	1		PBANKA_0201051	NO	NA	0.0601322	0.00617678	0.745628	0.489749	0.219904	0.0335272	1	1
PBANKA_0201300	NO	NA	1	0.771838	0.999998	1	1	0.852325	1	1		PBANKA_0201300	NO	NA	1	0.492276	0.999998	1	1	0.598836	1	1
PBANKA_0201340	NO	NA	1	0.433635	0.999999	1	1	0.613659	1	1		PBANKA_0201340	NO	NA	1	0.402954	0.999981	1	1	0.53143	1	1
PBANKA_0201500	NO	NA	0.993886	0.774231	0.999911	1	1	0.854765	1	1		PBANKA_0201500	NO	NA	0.997429	0.498766	0.964014	1	1	0.604683	1	1
PBANKA_0201600	NO	NA	0.958271	0.237797	1	1	1	0.483622	1	1		PBANKA_0201600	NO	NA	0.998453	0.44507	0.999427	1	1	0.560992	1	1
PBANKA_0201700	NO	NA	1	0.238	0.99348	1	1	0.483622	1	1		PBANKA_0201700	NO	NA	1	0.419105	0.999951	1	1	0.5436	1	1
PBANKA_0201800	NO	NA	0.999958	0.263189	0.999536	1	1	0.500376	1	1		PBANKA_0201800	NO	NA	0.667607	0.667411	1	1	1	0.735964	1	1
PBANKA_0201900	NO	NA	1	0.0879744	0.999994	1	1	0.29687	1	1		PBANKA_0201900	NO	NA	0.999932	0.776741	1	1	1	0.824968	1	1
PBANKA_0202000	NO	NA	0.99539	0.858913	1	1	1	0.915696	1	1		PBANKA_0202000	NO	NA	0.992032	0.199864	0.997863	1	1	0.368773	1	1
PBANKA_0202200	NO	NA	1	0.432226	0.999941	1	1	0.613659	1	1		PBANKA_0202200	NO	NA	0.999265	0.206163	0.999939	1	1	0.374085	1	1
PBANKA_0202300	NO	NA	1	0.0230002	0.830181	1	1	0.1346	1	1		PBANKA_0202300	NO	NA	0.99996	0.316745	0.996808	1	1	0.468101	1	1
PBANKA_0202400	NO	NA	0.886936	0.619972	1	1	1	0.745626	1	1		PBANKA_0202400	NO	NA	0.102471	0.00963094	0.890809	0.695796	0.32912	0.0465643	1	1
PBANKA_0202500	NO	NA	0.200586	0.12099	0.70583	0.40784	0.636653	0.348363	1	1		PBANKA_0202500	NO	NA	0.451395	0.206358	0.999948	1	0.98444	0.37425	1	1
PBANKA_0202700	YES	1.15829	0.00363621	0.000449616	0.0746006	0.0118267	0.0383973	0.0236929	1	1		PBANKA_0202700	YES	24.6655	0.000462119	0.000373975	0.0788524	0.00672457	0.013753	0.00460758	1	0.190326
PBANKA_0202800	NO	NA	1	0.523857	1	1	1	0.674147	1	1		PBANKA_0202800	NO	NA	1	0.117711	0.886304	0.930544	1	0.265177	1	1
PBANKA_0202900	NO	NA	0.946	0.873183	0.996961	0.789188	1	0.925503	1	1		PBANKA_0202900	YES	1.79521	0.00168224	3.74679e-05	0.0780874	0.0118267	0.0225576	0.0013564	1	0.226356
PBANKA_0203000	YES	2.57233	0.00197397	0.00406	0.603465	0.0923805	0.0279347	0.0480276	1	1		PBANKA_0203000	YES	2.75386	0.000485029	6.94003e-05	0.233971	0.0406133	0.013753	0.0018472	1	0.373355
PBANKA_0203100	NO	NA	0.00105441	0.314658	0.999988	0.239881	0.0199335	0.538472	1	1		PBANKA_0203100	NO	NA	0.0513392	0.959075	1	0.0298009	0.194764	0.972823	1	0.329007
PBANKA_0203200	NO	NA	0.998418	0.554116	1	1	1	0.695213	1	1		PBANKA_0203200	YES	2.44178	0.000423997	0.00131338	0.0979452	0.0102962	0.013289	0.0105716	1	0.215619
PBANKA_0203300	NO	NA	0.999265	0.116477	0.962663	0.666112	1	0.343407	1	1		PBANKA_0203300	NO	NA	0.999222	0.805975	1	1	1	0.847917	1	1
PBANKA_0203400	NO	NA	0.90057	0.856337	0.999991	1	1	0.914078	1	1		PBANKA_0203400	NO	NA	0.84825	0.660056	1	1	1	0.730441	1	1
PBANKA_0203500	NO	NA	0.00333706	0.0812981	0.998816	0.511843	0.0363265	0.288857	1	1		PBANKA_0203500	NO	NA	0.144186	0.00713328	0.95226	0.167913	0.428883	0.0372622	1	0.757637
PBANKA_0203600	NO	NA	0.978781	0.976774	1	1	1	1	1	1		PBANKA_0203600	NO	NA	0.982337	0.965107	1	1	1	0.977668	1	1
PBANKA_0203650	NO	NA	0.982	0.204052	0.999929	0.252396	1	0.446021	1	1		PBANKA_0203650	NO	NA	0.0418404	0.0497688	0.646744	0.0695593	0.16604	0.149083	1	0.482678
PBANKA_0203750	NO	NA	0.797428	0.389768	1	1	1	0.582934	1	1		PBANKA_0203750	NO	NA	0.141639	0.0764554	0.965208	0.930544	0.422926	0.200814	1	1
PBANKA_0203800	NO	NA	0.876961	0.959699	1	1	1	0.988867	1	1		PBANKA_0203800	NO	NA	0.131148	0.0270714	0.970005	0.610862	0.397701	0.0962858	1	1
PBANKA_0203900	NO	NA	0.403709	0.0562394	0.342889	0.0780475	1	0.23408	1	1		PBANKA_0203900	NO	NA	0.0175181	0.0231198	0.977015	1	0.0906978	0.0866175	1	1
PBANKA_0204000	NO	NA	1	0.193943	0.989747	1	1	0.435669	1	1		PBANKA_0204000	NO	NA	0.999986	0.194315	0.999066	1	1	0.363665	1	1
PBANKA_0204100	NO	NA	0.463733	0.380518	1	1	1	0.576029	1	1		PBANKA_0204100	YES	22.2871	0.00116854	0.00416416	0.853598	0.216927	0.0185615	0.0248997	1	0.859245
PBANKA_0204200	NO	NA	0.999996	0.610794	1	1	1	0.73801	1	1		PBANKA_0204200	NO	NA	0.999987	0.440267	0.998006	1	1	0.557429	1	1
PBANKA_0204300	NO	NA	1	0.358316	0.999998	1	1	0.570135	1	1		PBANKA_0204300	NO	NA	1	1	NA	1	1	1	NA	1
PBANKA_0204500	NO	NA	0.858839	0.341135	0.999997	1	1	0.559042	1	1		PBANKA_0204500	NO	NA	0.421302	0.137388	0.994414	0.695796	0.940928	0.292003	1	1
PBANKA_0204600	NO	NA	0.569259	0.538495	0.896641	1	1	0.68381	1	1		PBANKA_0204600	NO	NA	0.438649	0.998217	1	1	0.965052	1	1	1
PBANKA_0204700	NO	NA	0.0127032	0.0186634	0.365231	0.00464696	0.084507	0.1181	1	1		PBANKA_0204700	NO	NA	0.19792	0.222699	0.127879	0.0155263	0.53613	0.392158	1	0.245789
PBANKA_0204800	YES	3.83117	0.001381	0.0169169	0.962908	0.143134	0.0235375	0.11206	1	1		PBANKA_0204800	YES	1.00834	0.00423829	0.000669616	0.472791	0.176688	0.0363838	0.00656955	1	0.771875
PBANKA_0204900	NO	NA	0.999999	0.409338	0.999978	1	1	0.597939	1	1		PBANKA_0204900	NO	NA	0.999979	0.587396	1	1	1	0.672933	1	1
PBANKA_0205000	NO	NA	0.438717	0.0959547	0.995471	0.585185	1	0.309254	1	1		PBANKA_0205000	NO	NA	0.0185637	0.0651479	0.830927	0.559509	0.0927183	0.180078	1	1
PBANKA_0205100	NO	NA	1	0.358316	0.999998	1	1	0.570135	1	1		PBANKA_0205100	NO	NA	1	0.165727	0.992352	1	1	0.328918	1	1
PBANKA_0205200	YES	1.07412	0.000367945	0.00199183	0.261938	0.0406133	0.0117692	0.0347084	1	1		PBANKA_0205200	YES	0.388417	0.000927882	8.83396e-07	0.0046745	0.00010854	0.0167165	0.000449799	1	0.123007
PBANKA_0205300	NO	NA	1	0.653583	1	1	1	0.769988	1	1		PBANKA_0205300	NO	NA	1	0.731033	0.998913	1	1	0.785894	1	1
PBANKA_0205400	NO	NA	0.991826	0.596097	0.999999	1	1	0.726842	1	1		PBANKA_0205400	NO	NA	0.999993	0.390566	0.97395	1	1	0.521574	1	1
PBANKA_0205500	NO	NA	0.999999	0.583014	0.997466	1	1	0.717627	1	1		PBANKA_0205500	NO	NA	0.999963	0.104915	0.999915	1	1	0.247577	1	1
PBANKA_0205600	NO	NA	0.534227	0.0793246	0.929014	0.930544	1	0.285443	1	1		PBANKA_0205600	NO	NA	0.970785	0.348106	1	1	1	0.491727	1	1
PBANKA_0205700	NO	NA	0.999641	0.323339	1	1	1	0.543013	1	1		PBANKA_0205700	NO	NA	0.999631	0.27028	0.999929	1	1	0.434345	1	1
PBANKA_0205800	YES	4.71977	0.00585866	0.00179509	0.212928	0.073586	0.0510333	0.033839	1	1		PBANKA_0205800	YES	2.3824	0.000642135	6.05279e-06	0.028699	0.00831782	0.0143407	0.000689428	1	0.202314
PBANKA_0205900	YES	3.72174	0.0215218	0.00129935	0.360277	0.195908	0.120802	0.0304357	1	1		PBANKA_0205900	YES	26.5366	0.0382715	0.000430146	0.198153	0.033791	0.156504	0.00497224	1	0.347585
PBANKA_0206000	NO	NA	0.207405	0.128903	0.998345	1	0.651365	0.35852	1	1		PBANKA_0206000	NO	NA	0.999974	0.130467	0.998119	1	1	0.282772	1	1
PBANKA_0206100	YES	1.84322	0.000316594	0.00285328	0.110835	0.0298009	0.0117692	0.0391906	1	1		PBANKA_0206100	NO	NA	0.0759116	0.0123742	0.199313	0.0245631	0.264163	0.0557793	1	0.301076
PBANKA_0206200	NO	NA	0.00295201	0.19328	0.999155	0.559509	0.0342082	0.435206	1	1		PBANKA_0206200	NO	NA	0.938023	0.929148	1	1	1	0.948516	1	1
PBANKA_0206300	NO	NA	0.819135	0.829344	1	1	1	0.896121	1	1		PBANKA_0206300	NO	NA	0.0189865	0.0787713	0.993652	0.695796	0.0938277	0.205101	1	1
PBANKA_0206400	NO	NA	1	0.58148	0.999988	1	1	0.716544	1	1		PBANKA_0206400	NO	NA	0.999908	0.957181	0.999839	1	1	0.971324	1	1
PBANKA_0206500	NO	NA	0.998418	0.594994	0.999653	1	1	0.726071	1	1		PBANKA_0206500	NO	NA	0.999859	0.132881	0.416628	1	1	0.285707	1	1
PBANKA_0206600	NO	NA	0.932905	0.251816	0.999999	1	1	0.493894	1	1		PBANKA_0206600	YES	2.12037	0.000927882	0.00436395	0.625035	0.0110131	0.0167165	0.0256026	1	0.217929
PBANKA_0206700	NO	NA	0.999958	0.47865	0.99998	1	1	0.638839	1	1		PBANKA_0206700	NO	NA	1	0.280916	0.999859	1	1	0.443651	1	1
PBANKA_0206800	NO	NA	0.999958	0.382809	0.999903	1	1	0.576684	1	1		PBANKA_0206800	NO	NA	1	0.574624	0.999812	1	1	0.663276	1	1
PBANKA_0206900	NO	NA	0.999979	0.217554	0.999922	0.38893	1	0.461978	1	1		PBANKA_0206900	NO	NA	0.999998	0.383239	1	1	1	0.516218	1	1
PBANKA_0207000	NO	NA	0.915702	0.976256	1	1	1	1	1	1		PBANKA_0207000	YES	25.2017	0.0118683	0.00511282	0.391288	0.073586	0.069717	0.0289066	1	0.490924
PBANKA_0207100	NO	NA	0.974657	0.75897	1	1	1	0.843702	1	1		PBANKA_0207100	NO	NA	0.45109	0.0453115	0.518011	0.082509	0.98444	0.13862	1	0.528555
PBANKA_0207200	NO	NA	0.0864199	0.0383616	0.996461	1	0.338575	0.186419	1	1		PBANKA_0207200	NO	NA	0.970113	0.464625	0.976491	1	1	0.576614	1	1
PBANKA_0207300	NO	NA	0.512794	0.0521252	0.992998	1	1	0.222949	1	1		PBANKA_0207300	NO	NA	0.267114	0.00651193	0.643649	0.610862	0.669695	0.0348253	1	1
PBANKA_0207400	NO	NA	0.551923	0.355765	1	1	1	0.56972	1	1		PBANKA_0207400	NO	NA	0.937904	0.711406	1	1	1	0.771902	1	1
PBANKA_0207500	NO	NA	0.19303	0.196961	0.998173	0.969604	0.620834	0.438135	1	1		PBANKA_0207500	YES	0.134465	0.00851094	0.000327369	0.729443	0.511843	0.0559017	0.00429441	1	1
PBANKA_0207600	NO	NA	0.117375	0.0110572	0.856625	0.930544	0.4295	0.085492	1	1		PBANKA_0207600	YES	2.8014	0.000351947	0.000296665	0.815048	0.511843	0.0115231	0.00403914	1	1
PBANKA_0207700	NO	NA	0.00822101	0.0174027	0.867022	0.354012	0.0640937	0.113727	1	1		PBANKA_0207700	NO	NA	0.993087	0.519799	0.982016	1	1	0.620798	1	1
PBANKA_0207900	NO	NA	1	0.433635	0.999999	1	1	0.613659	1	1		PBANKA_0207900	NO	NA	1	0.308008	0.999948	1	1	0.460265	1	1
PBANKA_0208000	NO	NA	1	0.396823	0.999962	1	1	0.588306	1	1		PBANKA_0208000	NO	NA	1	0.508587	0.999413	1	1	0.613719	1	1
PBANKA_0208100	NO	NA	0.0759432	0.108462	0.64825	0.128563	0.307593	0.331926	1	1		PBANKA_0208100	NO	NA	0.0917647	0.0430531	0.995364	0.930544	0.302429	0.134442	1	1
PBANKA_0208200	NO	NA	0.462029	0.317204	0.999906	0.857464	1	0.539447	1	1		PBANKA_0208200	NO	NA	0.0403183	0.0493975	0.854355	0.857464	0.162316	0.148351	1	1
PBANKA_0208300	NO	NA	0.0566811	0.0158266	0.964565	0.426749	0.249247	0.107271	1	1		PBANKA_0208300	YES	0.551552	0.00173709	0.0001227	0.362731	0.121938	0.0226599	0.00243833	1	0.634134
PBANKA_0208400	NO	NA	1	0.457923	1	1	1	0.62731	1	1		PBANKA_0208400	NO	NA	1	0.433635	0.999999	1	1	0.553753	1	1
PBANKA_0208600	NO	NA	1	0.375917	0.999997	1	1	0.573971	1	1		PBANKA_0208600	NO	NA	1	0.806171	1	1	1	0.847932	1	1
PBANKA_0208700	NO	NA	0.999905	0.14192	0.509166	1	1	0.372544	1	1		PBANKA_0208700	YES	0.465523	0.0282649	0.00895435	0.120701	0.00894852	0.124408	0.0441572	1	0.20586
PBANKA_0208800	NO	NA	0.0291602	0.202952	0.999839	1	0.151121	0.445329	1	1		PBANKA_0208800	NO	NA	0.901808	0.154673	0.999986	1	1	0.313236	1	1
PBANKA_0208900	NO	NA	0.999991	0.252832	0.994984	1	1	0.493894	1	1		PBANKA_0208900	NO	NA	0.999997	0.246967	0.918476	1	1	0.415189	1	1
PBANKA_0209000	YES	2.22882	0.000110977	0.000770488	0.616477	0.159138	0.00961082	0.0272618	1	1		PBANKA_0209000	YES	25.2469	0.000462119	0.000127484	0.0315685	0.00957921	0.013753	0.00250147	1	0.208069
PBANKA_0209100	YES	2.4475	0.0001063	5.69046e-05	0.033719	0.00252242	0.00961082	0.0200266	1	1		PBANKA_0209100	YES	0.673478	0.0038265	0.000278744	0.153705	0.00831782	0.0348339	0.00385128	1	0.202314
PBANKA_0209200	NO	NA	1	0.473193	0.958082	1	1	0.635917	1	1		PBANKA_0209200	NO	NA	0.999999	0.417746	0.999675	1	1	0.542815	1	1
PBANKA_0209300	NO	NA	0.929402	0.0907002	0.937776	0.489749	1	0.301473	1	1		PBANKA_0209300	NO	NA	0.999771	0.920308	1	1	1	0.941476	1	1
PBANKA_0209400	NO	NA	0.999963	0.0520969	0.422279	0.857464	1	0.222949	1	1		PBANKA_0209400	NO	NA	0.999343	0.594866	0.99984	1	1	0.678891	1	1
PBANKA_0209500	YES	5.23278	0.0044925	0.0137752	0.996761	0.969604	0.0430212	0.0980419	1	1		PBANKA_0209500	NO	NA	0.0352196	0.0283534	0.989746	1	0.148176	0.0991271	1	1
PBANKA_0209600	NO	NA	0.986315	0.635396	0.909225	0.447203	1	0.756771	1	1		PBANKA_0209600	NO	NA	0.534227	0.231911	0.999986	1	1	0.400972	1	1
PBANKA_0209700	YES	2.82244	0.00449492	0.000128004	0.274226	0.143134	0.0430212	0.0200266	1	1		PBANKA_0209700	YES	0.820194	0.00795228	1.30571e-05	0.0739229	0.00464696	0.0549926	0.000885473	1	0.176433
PBANKA_0209800	NO	NA	0.0304392	0.132274	0.998018	1	0.156038	0.362149	1	1		PBANKA_0209800	NO	NA	0.292865	0.0256717	0.986383	0.489749	0.713448	0.0927174	1	1
PBANKA_0209900	NO	NA	0.973192	0.307362	0.999942	1	1	0.534322	1	1		PBANKA_0209900	NO	NA	0.902694	0.78707	1	1	1	0.832907	1	1
PBANKA_0210000	NO	NA	0.888671	0.313505	0.99996	1	1	0.537075	1	1		PBANKA_0210000	NO	NA	0.928387	0.0812449	0.99945	1	1	0.209158	1	1
PBANKA_0210100	NO	NA	0.192864	0.193082	0.998739	1	0.620834	0.435181	1	1		PBANKA_0210100	NO	NA	0.019311	0.0806087	0.987351	0.535676	0.0952293	0.208571	1	1
PBANKA_0210200	NO	NA	0.47642	0.791735	0.939841	0.195908	1	0.866918	1	1		PBANKA_0210200	NO	NA	0.694867	0.234224	0.900761	0.337915	1	0.403664	1	1
PBANKA_0210300	NO	NA	1	0.362767	0.998932	1	1	0.573971	1	1		PBANKA_0210300	NO	NA	0.996068	0.267152	0.988535	0.585185	1	0.431396	1	1
PBANKA_0210400	YES	3.85828	0.00073557	0.00242117	0.358209	0.073586	0.0165947	0.0369869	1	1		PBANKA_0210400	YES	1.28103	0.000497831	0.000106828	0.221177	0.097833	0.013753	0.00229902	1	0.578329
PBANKA_0210500	YES	0.958358	0.00182	0.00155	0.631472	0.159	0.0266697	0.0316114	1	1		PBANKA_0210500	YES	25.6613	0.0538834	0.000165906	0.0670874	0.00343631	0.201631	0.00291607	1	0.176433
PBANKA_0210600	NO	NA	0.00181605	0.434302	0.999988	0.0517443	0.0266697	0.613743	1	1		PBANKA_0210600	NO	NA	0.153076	0.807957	1	1	0.445677	0.849407	1	1
PBANKA_0210700	NO	NA	0.973192	0.784136	1	1	1	0.861627	1	1		PBANKA_0210700	NO	NA	1	0.952489	0.999997	1	1	0.967404	1	1
PBANKA_0210800	NO	NA	0.0129473	0.0653859	0.657601	0.535676	0.084683	0.257464	1	1		PBANKA_0210800	NO	NA	0.0134867	0.0391924	0.595999	0.115314	0.074448	0.125534	1	0.611951
PBANKA_0210900	NO	NA	0.888533	0.660575	1	1	1	0.775096	1	1		PBANKA_0210900	NO	NA	0.462029	0.374471	1	1	1	0.511041	1	1
PBANKA_0211000	NO	NA	0.222727	0.111768	0.985738	1	0.686105	0.338236	1	1		PBANKA_0211000	NO	NA	0.760276	0.445976	0.959087	0.695796	1	0.561234	1	1
PBANKA_0211100	YES	4.05079	0.00173709	0.000514623	0.910616	0.354012	0.0266697	0.0236929	1	1		PBANKA_0211100	NO	NA	0.172375	0.0470614	0.813825	0.239881	0.483768	0.142805	1	0.892624
PBANKA_0211200	NO	NA	0.29962	0.296411	0.999936	0.857464	0.853187	0.526328	1	1		PBANKA_0211200	NO	NA	0.0585799	0.0197408	0.450721	0.0262409	0.215239	0.0774053	1	0.314218
PBANKA_0211300	NO	NA	0.0996462	0.11412	0.999563	0.789188	0.377717	0.339858	1	1		PBANKA_0211300	YES	0.469831	0.00847658	0.00693351	0.847606	0.38893	0.0559017	0.0365045	1	1
PBANKA_0211400	NO	NA	0.887388	0.978797	1	1	1	1	1	1		PBANKA_0211400	NO	NA	0.940072	0.191434	0.99998	0.252396	1	0.360047	1	0.924464
PBANKA_0211500	NO	NA	0.999999	0.316739	0.999999	1	1	0.539447	1	1		PBANKA_0211500	NO	NA	0.998187	0.801931	0.999999	1	1	0.844614	1	1
PBANKA_0211600	NO	NA	0.956128	0.791379	1	1	1	0.866882	1	1		PBANKA_0211600	NO	NA	0.865971	0.546524	0.999925	1	1	0.640951	1	1
PBANKA_0211700	NO	NA	1	0.585689	0.999997	1	1	0.71997	1	1		PBANKA_0211700	NO	NA	1	0.0536627	0.901578	0.371471	1	0.157427	1	1
PBANKA_0211800	NO	NA	0.831086	0.536921	0.998393	1	1	0.682663	1	1		PBANKA_0211800	NO	NA	0.363417	0.438644	0.999986	1	0.841426	0.556688	1	1
PBANKA_0211900	NO	NA	0.999996	0.778601	0.999999	1	1	0.85736	1	1		PBANKA_0211900	NO	NA	0.99565	0.509006	0.996898	1	1	0.613909	1	1
PBANKA_0212000	NO	NA	0.23653	0.0463237	0.97628	0.894004	0.718532	0.209827	1	1		PBANKA_0212000	NO	NA	0.0194404	0.0142533	0.940932	0.757334	0.0952641	0.0617466	1	1
PBANKA_0212100	NO	NA	0.874356	0.519677	0.997903	1	1	0.670783	1	1		PBANKA_0212100	NO	NA	0.00845136	0.0348478	0.944255	0.489749	0.0559017	0.115091	1	1
PBANKA_0212200	NO	NA	0.0512237	0.00150046	0.986558	1	0.231573	0.0316114	1	1		PBANKA_0212200	NO	NA	0.198575	0.0971905	0.99997	1	0.537591	0.235081	1	1
PBANKA_0212300	YES	23.8695	0.00354879	0.00522264	0.516487	0.031683	0.0377513	0.0555774	1	1		PBANKA_0212300	NO	NA	0.592566	0.0780492	0.92177	1	1	0.203866	1	1
PBANKA_0212400	NO	NA	0.418661	0.36041	0.99989	0.1093	1	0.572069	1	1		PBANKA_0212400	NO	NA	0.174206	0.145418	0.999714	1	0.486328	0.3029	1	1
PBANKA_0212500	NO	NA	1	1	NA	1	1	1	NA	1		PBANKA_0212500	NO	NA	1	0.427896	0.999998	1	1	0.549429	1	1
PBANKA_0212600	NO	NA	0.0363909	0.0572394	0.921699	0.969604	0.179646	0.236347	1	1		PBANKA_0212600	NO	NA	0.212753	0.0720395	0.972325	0.610862	0.567746	0.19264	1	1
PBANKA_0212700	NO	NA	0.0243307	0.0930782	0.99993	1	0.133991	0.305568	1	1		PBANKA_0212700	YES	8.94244	1.44117e-05	0.00291831	0.992492	0.857464	0.00580441	0.0191143	1	1
PBANKA_0212800	NO	NA	0.981494	0.746962	0.999676	1	1	0.838134	1	1		PBANKA_0212800	NO	NA	0.628679	0.322369	0.978217	0.559509	1	0.471784	1	1
PBANKA_0212900	NO	NA	1	0.24252	0.999592	1	1	0.486081	1	1		PBANKA_0212900	NO	NA	0.999461	0.291666	0.999576	1	1	0.450274	1	1
PBANKA_0213000	NO	NA	0.0227496	0.0525801	0.839153	0.128563	0.126327	0.223633	1	1		PBANKA_0213000	NO	NA	0.0613179	0.176513	0.92375	0.695796	0.221938	0.341287	1	1
PBANKA_0213100	NO	NA	0.897528	0.890346	1	1	1	0.938793	1	1		PBANKA_0213100	NO	NA	0.186281	0.459686	1	1	0.512327	0.572921	1	1
PBANKA_0213200	YES	26.2738	0.0149717	0.00152301	0.218557	0.0165688	0.0946115	0.0316114	1	1		PBANKA_0213200	YES	25.2864	0.00810803	0.000218192	0.109579	0.003718	0.0551157	0.00343277	1	0.176433
PBANKA_0213400	YES	2.23711	0.000591937	0.00270176	0.920195	0.216927	0.0149939	0.0381188	1	1		PBANKA_0213400	YES	0.563136	0.000546356	0.000728804	0.490539	0.239881	0.013753	0.00694595	1	0.892624
PBANKA_0213500	YES	3.04415	0.000102597	0.000912	0.373104	0.128563	0.00961082	0.0285945	1	1		PBANKA_0213500	YES	1.50322	0.0208792	0.00026529	0.357661	0.058275	0.100857	0.00378322	1	0.434042
PBANKA_0213600	YES	3.58601	0.00224746	0.00239	0.742402	0.103285	0.0303342	0.0369869	1	1		PBANKA_0213600	YES	1.5871	5.54883e-05	4.35175e-05	0.134734	0.0517443	0.00646935	0.00140262	1	0.408876
PBANKA_0213700	NO	NA	0.00707016	0.0150858	0.135163	0.0110131	0.0579257	0.103604	1	1		PBANKA_0213700	NO	NA	0.194154	0.570349	1	1	0.527764	0.660106	1	1
PBANKA_0213800	NO	NA	0.999997	0.329277	0.985131	1	1	0.549496	1	1		PBANKA_0213800	NO	NA	0.999998	0.170576	0.94847	0.159138	1	0.334141	1	0.736544
PBANKA_0214000	NO	NA	0.999581	0.565068	0.999898	1	1	0.703468	1	1		PBANKA_0214000	NO	NA	0.997634	0.309264	0.999996	1	1	0.460805	1	1
PBANKA_0214100	NO	NA	0.491039	0.613206	1	1	1	0.739203	1	1		PBANKA_0214100	NO	NA	0.0534508	0.0459887	0.311187	0.0215766	0.200276	0.140188	1	0.280676
PBANKA_0214200	NO	NA	0.0218746	0.0142253	0.919375	0.292172	0.122488	0.0998923	1	1		PBANKA_0214200	YES	0.50906	0.00569788	0.00115314	0.404071	0.115314	0.0447576	0.00958212	1	0.611951
PBANKA_0214300	NO	NA	0.834965	0.51522	1	1	1	0.667428	1	1		PBANKA_0214300	YES	25.0323	0.00894258	0.0102108	0.948111	0.535676	0.0568188	0.0485586	1	1
PBANKA_0214400	YES	2.52087	0.0010452	0.000612476	0.336655	0.0517443	0.0199335	0.0253121	1	1		PBANKA_0214400	YES	25.8561	0.00128974	1.09289e-05	0.0393898	0.00538926	0.0200103	0.000879966	1	0.177238
PBANKA_0214500	NO	NA	0.999999	0.37636	0.999998	1	1	0.57418	1	1		PBANKA_0214500	NO	NA	1	0.451625	0.938049	1	1	0.565743	1	1
PBANKA_0214550	NO	NA	1	0.376	0.999997	1	1	0.573971	1	1		PBANKA_0214550	NO	NA	1	0.128099	0.98419	1	1	0.279674	1	1
PBANKA_0214600	NO	NA	0.999999	0.303361	0.999355	1	1	0.531793	1	1		PBANKA_0214600	NO	NA	1	0.434966	0.787914	1	1	0.55424	1	1
PBANKA_0214700	NO	NA	1	0.0468261	0.59261	1	1	0.211079	1	1		PBANKA_0214700	NO	NA	0.999934	0.870244	1	1	1	0.900319	1	1
PBANKA_0214800	NO	NA	0.99651	0.472599	1	1	1	0.635438	1	1		PBANKA_0214800	NO	NA	0.999836	0.0525837	0.947703	1	1	0.155127	1	1
PBANKA_0214900	NO	NA	0.999972	0.785226	0.999915	1	1	0.862216	1	1		PBANKA_0214900	NO	NA	0.999991	0.525596	0.999999	1	1	0.625041	1	1
PBANKA_0215800	NO	NA	1	1	NA	1	1	1	NA	1		PBANKA_0215800	NO	NA	1	0.37835	0.999999	1	1	0.513483	1	1
PBANKA_0216041	NO	NA	1	0.375917	0.999997	1	1	0.573971	1	1		PBANKA_0216041	NO	NA	1	1	NA	1	1	1	NA	1
PBANKA_0216741	NO	NA	1	0.274229	0.997629	1	1	0.509029	1	1		PBANKA_0216741	NO	NA	1	0.248396	0.999859	1	1	0.415794	1	1
PBANKA_0216781	NO	NA	0.999991	0.396013	0.999834	1	1	0.587665	1	1		PBANKA_0216781	NO	NA	1	0.14203	0.973877	1	1	0.297719	1	1
PBANKA_0216801	NO	NA	0.822716	0.350837	0.99984	1	1	0.565203	1	1		PBANKA_0216801	NO	NA	0.789484	0.134251	0.871694	0.789188	1	0.286934	1	1
PBANKA_0300600	NO	NA	0.995912	0.954543	1	1	1	0.985131	1	1		PBANKA_0300600	NO	NA	0.99172	0.788167	0.999279	0.0517443	1	0.83369	1	0.408876
PBANKA_0300700	YES	4.47119	0.000970059	0.00109814	0.946786	0.511843	0.0197824	0.0298686	1	1		PBANKA_0300700	YES	0.997802	0.00569788	0.000387649	0.630422	0.176688	0.0447576	0.00468994	1	0.771875
PBANKA_0300800	NO	NA	0.0176376	0.0379927	0.879392	0.511843	0.106694	0.185981	1	1		PBANKA_0300800	YES	0.540307	0.000176454	3.73458e-05	0.00523596	0.000231995	0.00939035	0.0013564	1	0.131907
PBANKA_0300900	NO	NA	1	0.145574	0.724118	0.306994	1	0.377265	1	1		PBANKA_0300900	NO	NA	0.999536	0.540704	1	1	1	0.636844	1	1
PBANKA_0301000	NO	NA	0.135184	0.135053	0.986515	0.559509	0.477182	0.365707	1	1		PBANKA_0301000	NO	NA	0.11716	0.192978	0.689497	1	0.364433	0.361641	1	1
PBANKA_0301100	NO	NA	0.996799	0.755388	0.999935	1	1	0.842528	1	1		PBANKA_0301100	NO	NA	0.353377	0.332327	0.739705	0.292172	0.823898	0.478866	1	1
PBANKA_0301200	NO	NA	1	0.317038	0.999998	1	1	0.539447	1	1		PBANKA_0301200	NO	NA	1	0.149115	0.966477	1	1	0.306448	1	1
PBANKA_0301300	NO	NA	0.888533	0.631477	0.999818	0.40784	1	0.754562	1	1		PBANKA_0301300	NO	NA	0.192704	0.411867	0.898564	0.585185	0.525966	0.5379	1	1
PBANKA_0301400	NO	NA	1	0.433635	0.999999	1	1	0.613659	1	1		PBANKA_0301400	NO	NA	0.999999	0.453676	0.997947	1	1	0.567398	1	1
PBANKA_0301500	NO	NA	0.917684	0.744537	1	0.857464	1	0.836015	1	1		PBANKA_0301500	NO	NA	0.296134	0.982021	1	1	0.71916	0.990505	1	1
PBANKA_0301600	NO	NA	0.933388	0.291474	0.896616	0.585185	1	0.522809	1	1		PBANKA_0301600	NO	NA	0.156201	0.357454	0.879123	0.38893	0.453097	0.496834	1	1
PBANKA_0301700	NO	NA	0.998845	0.258267	0.999998	1	1	0.49635	1	1		PBANKA_0301700	NO	NA	0.990988	0.199006	1	1	1	0.367563	1	1
PBANKA_0301800	NO	NA	0.933388	0.995087	1	1	1	1	1	1		PBANKA_0301800	NO	NA	0.996775	0.126097	0.982854	1	1	0.276241	1	1
PBANKA_0301900	YES	2.19556	0.00808391	0.00151911	0.390719	0.128563	0.0634485	0.0316114	1	1		PBANKA_0301900	YES	24.9776	0.0129247	0.00136667	0.29713	0.0144838	0.0724116	0.0108543	1	0.239008
PBANKA_0302000	NO	NA	0.999996	0.0798982	0.288824	0.0298009	1	0.286358	1	1		PBANKA_0302000	NO	NA	0.998845	0.719503	1	1	1	0.777546	1	1
PBANKA_0302100	NO	NA	0.0600773	0.0417343	0.997879	1	0.259775	0.197172	1	1		PBANKA_0302100	YES	25.8889	0.00282553	0.00358458	0.252277	0.0923805	0.0299652	0.0222903	1	0.555234
PBANKA_0302200	NO	NA	1	0.232283	0.999915	1	1	0.477027	1	1		PBANKA_0302200	NO	NA	1	0.120185	0.99724	1	1	0.268562	1	1
PBANKA_0302300	NO	NA	0.993087	0.84755	0.999883	0.559509	1	0.907383	1	1		PBANKA_0302300	NO	NA	0.133709	0.0439784	0.888948	0.40784	0.402854	0.135653	1	1
PBANKA_0302400	NO	NA	0.387308	0.0183273	0.737227	0.467656	1	0.116924	1	1		PBANKA_0302400	NO	NA	0.999932	0.422976	0.999921	0.857464	1	0.546719	1	1
PBANKA_0302500	YES	25.3382	0.00209553	0.0184277	0.696849	0.264912	0.0290389	0.117405	1	1		PBANKA_0302500	YES	25.8389	0.000171192	7.2844e-08	0.0361995	0.00183768	0.00939035	0.000170091	1	0.145457
PBANKA_0302700	NO	NA	0.843264	0.191623	0.999999	1	1	0.433484	1	1		PBANKA_0302700	NO	NA	0.348791	0.05873	0.952409	1	0.815651	0.16816	1	1
PBANKA_0302800	NO	NA	0.303351	0.178821	0.976613	0.638487	0.860138	0.420067	1	1		PBANKA_0302800	NO	NA	0.993669	0.779612	0.990327	1	1	0.827452	1	1
PBANKA_0302900	NO	NA	1	0.150694	0.993791	1	1	0.38561	1	1		PBANKA_0302900	NO	NA	1	0.384777	0.999822	1	1	0.517692	1	1
PBANKA_0303000	NO	NA	0.999999	0.606484	1	1	1	0.736039	1	1		PBANKA_0303000	NO	NA	0.999995	0.0316892	0.998985	1	1	0.107628	1	1
PBANKA_0303100	NO	NA	0.998488	0.257385	0.858646	1	1	0.496088	1	1		PBANKA_0303100	NO	NA	1	0.439243	0.999999	1	1	0.556704	1	1
PBANKA_0303200	NO	NA	1	0.375917	0.999997	1	1	0.573971	1	1		PBANKA_0303200	NO	NA	1	0.375917	0.999997	1	1	0.511793	1	1
PBANKA_0303300	NO	NA	1	0.165445	0.999042	1	1	0.402394	1	1		PBANKA_0303300	NO	NA	0.999226	0.459038	0.999436	1	1	0.572572	1	1
PBANKA_0303400	NO	NA	0.0309295	0.0726266	0.819724	0.128563	0.157859	0.27155	1	1		PBANKA_0303400	NO	NA	0.146898	0.0681599	0.544567	0.239881	0.433913	0.185709	1	0.892624
PBANKA_0303500	NO	NA	0.971053	0.352503	0.998501	1	1	0.566869	1	1		PBANKA_0303500	NO	NA	0.968619	0.554312	0.999935	1	1	0.647051	1	1
PBANKA_0303600	NO	NA	0.646168	0.632152	0.993145	0.264912	1	0.754957	1	1		PBANKA_0303600	NO	NA	0.531762	0.0812337	0.999297	1	1	0.209158	1	1
PBANKA_0303700	YES	2.43308	0.000997694	0.000981718	0.407637	0.0406133	0.0199335	0.0290166	1	1		PBANKA_0303700	YES	1.2124	0.00727243	8.09882e-05	0.201105	0.0406133	0.052211	0.00197376	1	0.373355
PBANKA_0303800	NO	NA	0.883014	0.830872	0.993249	0.292172	1	0.89648	1	1		PBANKA_0303800	NO	NA	0.121796	0.0567919	0.897031	0.103285	0.375521	0.163917	1	0.579739
PBANKA_0303900	YES	2.7244	0.00445016	0.00232811	0.308726	0.0406133	0.0430212	0.0365501	1	1		PBANKA_0303900	YES	0.295221	1.7283e-05	1.85895e-06	0.0196386	0.00156402	0.00580441	0.000449799	1	0.145457
PBANKA_0304000	YES	2.00804	0.00188256	0.000598821	0.273194	0.0923805	0.0270633	0.0251937	1	1		PBANKA_0304000	NO	NA	0.115313	0.176568	0.999997	0.467656	0.361176	0.341287	1	1
PBANKA_0304100	NO	NA	0.00349759	0.0734249	0.999949	0.789188	0.0374627	0.272571	1	1		PBANKA_0304100	YES	25.2746	0.0002051	0.000109412	0.315552	0.097833	0.00939035	0.00232168	1	0.578329
PBANKA_0304200	NO	NA	0.332154	0.241159	0.999973	1	0.914717	0.484898	1	1		PBANKA_0304200	NO	NA	0.310239	0.105128	0.999904	1	0.745277	0.247711	1	1
PBANKA_0304300	NO	NA	0.920184	0.320404	0.995335	1	1	0.54174	1	1		PBANKA_0304300	YES	24.3811	0.0308487	0.0104427	0.539638	0.143134	0.132565	0.0492104	1	0.69412
PBANKA_0304400	NO	NA	0.934528	0.34445	0.997344	1	1	0.561655	1	1		PBANKA_0304400	NO	NA	0.513097	0.138145	0.999863	1	1	0.292712	1	1
PBANKA_0304500	YES	3.92768	0.00469923	0.00143551	0.419992	0.073586	0.0443342	0.0315445	1	1		PBANKA_0304500	YES	0.686287	0.00181605	0.000166722	0.0910276	0.0118267	0.0228598	0.00291607	1	0.226356
PBANKA_0304600	NO	NA	0.773	0.707	1	1	1	0.808882	1	1		PBANKA_0304600	NO	NA	0.196086	0.0481175	0.999852	1	0.532396	0.145348	1	1
PBANKA_0304700	YES	0.731024	0.00147601	0.00330164	0.242641	0.0517443	0.0245301	0.0432515	1	1		PBANKA_0304700	YES	1.75873	0.000495913	0.000138044	0.0291735	0.00183768	0.013753	0.00259947	1	0.145457
PBANKA_0304800	YES	3.7836	0.00233708	0.018209	0.569967	0.306994	0.0306753	0.116488	1	1		PBANKA_0304800	YES	2.62329	0.0149717	0.00537931	0.284086	0.033791	0.0806435	0.0302303	1	0.347585
PBANKA_0304900	NO	NA	0.383122	0.235497	0.248243	0.0126403	1	0.481089	1	1		PBANKA_0304900	YES	1.03458	0.000196272	0.000269683	0.248847	0.0780475	0.00939035	0.0038049	1	0.512633
PBANKA_0305000	NO	NA	1	0.620926	0.999999	1	1	0.746292	1	1		PBANKA_0305000	NO	NA	0.999999	0.54888	0.934333	1	1	0.643186	1	1
PBANKA_0305100	NO	NA	0.00822101	0.0876913	0.906693	0.103285	0.0640937	0.29676	1	1		PBANKA_0305100	NO	NA	0.239026	0.765955	1	0.0619038	0.617748	0.815366	1	0.449597
PBANKA_0305200	NO	NA	0.980921	0.748792	0.993457	0.969604	1	0.839381	1	1		PBANKA_0305200	NO	NA	0.99757	0.40958	1	1	1	0.536533	1	1
PBANKA_0305300	NO	NA	0.0183876	0.1073	0.99999	1	0.109528	0.330972	1	1		PBANKA_0305300	YES	26.0909	0.0215218	0.00374798	0.186592	0.0144838	0.10319	0.0231273	1	0.239008
PBANKA_0305400	NO	NA	0.146898	0.0853326	0.995976	1	0.510049	0.294533	1	1		PBANKA_0305400	YES	2.17862	0.0002051	0.000103876	0.122992	0.0110131	0.00939035	0.00227748	1	0.217929
PBANKA_0305500	NO	NA	0.0309295	0.00739359	0.441973	0.0488106	0.157859	0.0673241	1	1		PBANKA_0305500	NO	NA	0.660865	0.290912	0.657007	0.306994	1	0.450138	1	1
PBANKA_0305600	NO	NA	0.999972	0.37227	0.60763	0.666112	1	0.573971	1	1		PBANKA_0305600	NO	NA	0.999977	0.624431	1	1	1	0.702503	1	1
PBANKA_0305700	NO	NA	0.0566811	0.0610363	0.729793	0.38893	0.249247	0.244958	1	1		PBANKA_0305700	YES	25.4316	0.0129473	0.00239504	0.151992	0.0458769	0.0724116	0.0165352	1	0.394558
PBANKA_0305800	NO	NA	0.999972	0.0982863	0.979483	0.72548	1	0.313951	1	1		PBANKA_0305800	NO	NA	0.999963	0.476773	0.999981	0.72548	1	0.5867	1	1
PBANKA_0305900	NO	NA	1	0.20945	0.999668	1	1	0.451167	1	1		PBANKA_0305900	NO	NA	0.999044	0.225198	0.999977	1	1	0.394773	1	1
PBANKA_0306200	NO	NA	0.915718	0.915707	1	1	1	0.957107	1	1		PBANKA_0306200	YES	0.156627	0.0181715	0.00202782	0.153426	0.00831782	0.0923616	0.0145691	1	0.202314
PBANKA_0306300	NO	NA	0.999993	0.830211	1	1	1	0.89648	1	1		PBANKA_0306300	NO	NA	0.993087	0.28269	0.980009	1	1	0.444232	1	1
PBANKA_0306400	NO	NA	1	0.743116	1	1	1	0.835223	1	1		PBANKA_0306400	NO	NA	1	0.484523	0.520152	1	1	0.593579	1	1
PBANKA_0306500	NO	NA	0.0356339	0.139157	0.843986	0.489749	0.176469	0.368613	1	1		PBANKA_0306500	NO	NA	0.072992	0.17342	0.999521	0.321817	0.255718	0.33787	1	1
PBANKA_0306600	NO	NA	0.772507	0.141197	0.995299	1	1	0.371488	1	1		PBANKA_0306600	NO	NA	0.0139011	0.0220048	0.959065	0.0550096	0.0759274	0.0833434	1	0.42462
PBANKA_0306700	NO	NA	0.999476	0.0947875	0.926362	1	1	0.307712	1	1		PBANKA_0306700	NO	NA	0.999343	0.443134	0.999173	0.930544	1	0.559128	1	1
PBANKA_0306800	NO	NA	0.294498	0.453132	0.999931	1	0.842554	0.62255	1	1		PBANKA_0306800	NO	NA	0.171811	0.167298	0.826395	0.426749	0.483639	0.330341	1	1
PBANKA_0306900	NO	NA	1	0.17558	0.998593	1	1	0.41517	1	1		PBANKA_0306900	NO	NA	0.999991	0.408596	0.954591	1	1	0.535694	1	1
PBANKA_0307000	NO	NA	0.828821	0.506817	1	1	1	0.660942	1	1		PBANKA_0307000	NO	NA	0.410564	0.201239	1	1	0.927244	0.37014	1	1
PBANKA_0307100	NO	NA	0.0891355	0.0112492	0.579327	0.969604	0.347755	0.0862821	1	1		PBANKA_0307100	NO	NA	0.0545267	0.0306716	0.983594	1	0.202577	0.105166	1	1
PBANKA_0307200	NO	NA	0.0708197	0.31708	1	0.72548	0.292189	0.539447	1	1		PBANKA_0307200	NO	NA	0.0755714	0.0119264	0.745138	0.38893	0.263372	0.0544232	1	1
PBANKA_0307300	NO	NA	0.0613425	0.0252657	0.902123	1	0.263299	0.142158	1	1		PBANKA_0307300	NO	NA	0.90279	0.205815	0.994541	1	1	0.373844	1	1
PBANKA_0307400	NO	NA	0.272673	0.151891	1	1	0.79836	0.386766	1	1		PBANKA_0307400	NO	NA	0.348577	0.236032	0.955051	0.447203	0.815651	0.405693	1	1
PBANKA_0307500	NO	NA	1	0.287834	0.999994	1	1	0.520399	1	1		PBANKA_0307500	NO	NA	1	0.338629	0.967276	0.638487	1	0.483904	1	1
PBANKA_0307600	NO	NA	0.998488	0.111887	0.999721	0.930544	1	0.338236	1	1		PBANKA_0307600	NO	NA	0.997429	0.404154	0.99997	1	1	0.532712	1	1
PBANKA_0307700	NO	NA	1	0.700718	1	1	1	0.806594	1	1		PBANKA_0307700	NO	NA	0.99933	0.447165	1	1	1	0.562267	1	1
PBANKA_0307800	YES	2.82088	0.00073557	0.00270395	0.700165	0.0458769	0.0165947	0.0381188	1	1		PBANKA_0307800	NO	NA	0.0194404	0.076408	0.688009	0.1093	0.0952641	0.200814	1	0.596994
PBANKA_0307900	NO	NA	0.167984	0.285022	0.999999	1	0.561551	0.518609	1	1		PBANKA_0307900	YES	0.39963	0.002762	0.00485803	0.556875	0.0695593	0.0296518	0.027871	1	0.482678
PBANKA_0308000	NO	NA	0.97242	0.335587	1	1	1	0.554055	1	1		PBANKA_0308000	NO	NA	0.999681	0.192654	0.994749	1	1	0.361466	1	1
PBANKA_0308100	NO	NA	0.276841	0.0835797	0.921193	0.216927	0.806014	0.291499	1	1		PBANKA_0308100	NO	NA	0.177134	0.132976	0.860045	0.239881	0.492684	0.28578	1	0.892624
PBANKA_0308200	NO	NA	0.999999	0.0506843	0.711765	1	1	0.220182	1	1		PBANKA_0308200	NO	NA	0.999969	0.114672	0.825018	1	1	0.261294	1	1
PBANKA_0308300	YES	2.82235	0.00233842	0.000903153	0.339871	0.0358989	0.0306753	0.0285945	1	1		PBANKA_0308300	YES	0.303053	0.00244331	0.000188879	0.23841	0.058275	0.0268631	0.00316152	1	0.434042
PBANKA_0308400	NO	NA	1	0.243275	0.998293	1	1	0.48655	1	1		PBANKA_0308400	NO	NA	1	0.308008	0.999948	1	1	0.460265	1	1
PBANKA_0308500	NO	NA	0.188081	0.0485323	0.924814	0.823326	0.609535	0.214365	1	1		PBANKA_0308500	YES	1.39336	0.00376511	0.00791729	0.990836	1	0.0344092	0.0404084	1	1
PBANKA_0308600	NO	NA	0.0616974	0.0358303	0.921873	0.426749	0.264579	0.18109	1	1		PBANKA_0308600	NO	NA	0.0122106	0.0439365	0.709428	0.278542	0.0705778	0.135614	1	0.983213
PBANKA_0308700	NO	NA	0.902694	0.111404	0.985702	0.511843	1	0.337829	1	1		PBANKA_0308700	NO	NA	0.0811044	0.166638	0.99827	0.321817	0.276465	0.329326	1	1
PBANKA_0308800	NO	NA	0.957284	0.421813	0.999995	1	1	0.608359	1	1		PBANKA_0308800	NO	NA	0.759012	0.410919	0.809682	0.321817	1	0.537383	1	1
PBANKA_0308900	NO	NA	0.999428	0.404556	1	1	1	0.593581	1	1		PBANKA_0308900	NO	NA	0.996937	0.922675	1	1	1	0.942865	1	1
PBANKA_0309000	NO	NA	0.99377	0.403826	0.934959	1	1	0.59304	1	1		PBANKA_0309000	NO	NA	0.354588	0.0504355	0.907825	1	0.825486	0.150597	1	1
PBANKA_0309100	NO	NA	0.490399	0.501448	0.999262	1	1	0.656691	1	1		PBANKA_0309100	NO	NA	0.909219	0.673907	1	1	1	0.741377	1	1
PBANKA_0309200	NO	NA	0.944175	0.307056	1	1	1	0.534322	1	1		PBANKA_0309200	YES	2.29393	0.0189865	0.000303212	0.171655	0.0298009	0.0938277	0.00409248	1	0.329007
PBANKA_0309400	NO	NA	0.114719	0.0188067	0.495922	0.0488106	0.422175	0.118365	1	1		PBANKA_0309400	NO	NA	0.530896	0.122195	0.951956	0.585185	1	0.270817	1	1
PBANKA_0309500	NO	NA	0.303351	0.0122257	0.731996	0.321817	0.860138	0.0914965	1	1		PBANKA_0309500	YES	0.264796	8.92146e-05	4.00024e-05	0.0331021	0.00215505	0.0085027	0.00138379	1	0.157251
PBANKA_0309600	NO	NA	0.374066	0.576314	1	1	0.995945	0.712195	1	1		PBANKA_0309600	NO	NA	0.289197	0.764441	1	1	0.707093	0.814311	1	1
PBANKA_0309700	NO	NA	0.205282	0.844511	1	1	0.647748	0.905841	1	1		PBANKA_0309700	NO	NA	0.0335763	0.0406534	0.967634	0.151136	0.142547	0.1288	1	0.719475
PBANKA_0309800	NO	NA	0.99998	0.485556	0.999979	1	1	0.644989	1	1		PBANKA_0309800	NO	NA	0.999991	0.348172	0.999961	1	1	0.491727	1	1
PBANKA_0309900	NO	NA	1	0.433635	0.999999	1	1	0.613659	1	1		PBANKA_0309900	NO	NA	1	0.308008	0.999948	1	1	0.460265	1	1
PBANKA_0310000	NO	NA	0.658946	0.125283	0.999976	1	1	0.353466	1	1		PBANKA_0310000	NO	NA	0.286185	0.218108	0.998652	0.239881	0.701935	0.387566	1	0.892624
PBANKA_0310100	NO	NA	1	0.152826	0.953589	1	1	0.388091	1	1		PBANKA_0310100	NO	NA	1	0.147298	0.998928	1	1	0.304642	1	1
PBANKA_0310200	NO	NA	1	0.847924	1	1	1	0.907383	1	1		PBANKA_0310200	NO	NA	1	0.303247	0.996116	1	1	0.460265	1	1
PBANKA_0310300	NO	NA	0.999852	0.325941	0.997382	1	1	0.54616	1	1		PBANKA_0310300	NO	NA	0.998418	0.544179	0.99999	0.337915	1	0.639324	1	1
PBANKA_0310400	NO	NA	0.363417	0.0245508	0.972784	0.969604	0.973698	0.13982	1	1		PBANKA_0310400	NO	NA	0.106104	0.00727532	0.788339	0.186298	0.337677	0.0377089	1	0.799645
PBANKA_0310500	NO	NA	0.165325	0.147124	0.897783	0.467656	0.554835	0.380016	1	1		PBANKA_0310500	NO	NA	0.380138	0.124105	0.956548	0.115314	0.871499	0.27377	1	0.611951
PBANKA_0310600	NO	NA	0.143933	0.209758	0.996899	0.789188	0.501832	0.451246	1	1		PBANKA_0310600	NO	NA	0.0117225	0.0176626	0.767457	0.239881	0.0690344	0.0715522	1	0.892624
PBANKA_0310700	NO	NA	0.999681	0.355406	0.999615	1	1	0.569577	1	1		PBANKA_0310700	NO	NA	0.99708	0.0625089	0.557262	0.0135621	1	0.174859	1	0.239008
PBANKA_0310800	NO	NA	0.0418404	0.0846452	0.648226	0.033791	0.197968	0.293242	1	1		PBANKA_0310800	NO	NA	0.462029	0.179047	0.952395	0.447203	1	0.344402	1	1
PBANKA_0310900	YES	2.64254	0.000642135	0.000134809	0.123723	0.0406133	0.0149939	0.0200266	1	1		PBANKA_0310900	YES	0.503597	0.000116021	0.000860601	0.0848799	0.0202498	0.00856038	0.00777371	1	0.278957
PBANKA_0311000	YES	1.5484	0.000351947	0.00122126	0.25693	0.143134	0.0117692	0.0298686	1	1		PBANKA_0311000	YES	1.93091	0.000470462	0.000647218	0.102622	0.0144838	0.013753	0.00643087	1	0.239008
PBANKA_0311100	NO	NA	0.880548	0.195552	0.998214	1	1	0.43779	1	1		PBANKA_0311100	NO	NA	0.917186	0.948867	0.999871	1	1	0.964145	1	1
PBANKA_0311200	NO	NA	0.0567986	0.131745	0.993791	1	0.249295	0.361911	1	1		PBANKA_0311200	NO	NA	0.784109	0.0908441	0.998565	1	1	0.225062	1	1
PBANKA_0311300	NO	NA	1	0.376844	0.99952	1	1	0.57418	1	1		PBANKA_0311300	NO	NA	1	0.226551	0.998128	1	1	0.395956	1	1
PBANKA_0311400	YES	4.00862	0.000196182	0.000376075	0.48554	0.0517443	0.0108893	0.0236929	1	1		PBANKA_0311400	YES	1.61249	0.000352847	3.0886e-05	0.127639	0.0517443	0.0115231	0.0012044	1	0.408876
PBANKA_0311500	NO	NA	0.999997	0.702216	1	1	1	0.806728	1	1		PBANKA_0311500	NO	NA	0.999999	0.08159	0.839604	1	1	0.2097	1	1
PBANKA_0311600	NO	NA	0.631527	0.414431	1	1	1	0.601775	1	1		PBANKA_0311600	NO	NA	0.465791	0.0177708	0.998644	1	1	0.0717282	1	1
PBANKA_0311700	NO	NA	0.994	0.0938061	0.882469	0.228404	1	0.30699	1	1		PBANKA_0311700	NO	NA	0.0119508	0.020349	0.710347	0.337915	0.0699379	0.0788126	1	1
PBANKA_0311800	YES	2.43285	0.00490355	0.0160452	0.998197	1	0.0451132	0.108438	1	1		PBANKA_0311800	YES	24.8721	0.0023374	0.000961289	0.28667	0.073586	0.0268631	0.00839106	1	0.490924
PBANKA_0311900	NO	NA	0.0128348	0.00441	0.38397	0.121938	0.084683	0.0507337	1	1		PBANKA_0311900	YES	25.8652	0.0111271	0.00882374	0.303302	0.0155263	0.0667914	0.043744	1	0.245789
PBANKA_0312000	NO	NA	0.960416	0.542707	1	1	1	0.687586	1	1		PBANKA_0312000	NO	NA	0.834965	0.283142	0.986342	0.930544	1	0.444611	1	1
PBANKA_0312100	NO	NA	0.998845	0.21058	0.982684	1	1	0.451657	1	1		PBANKA_0312100	NO	NA	0.999631	0.0565497	0.95007	1	1	0.163917	1	1
PBANKA_0312200	NO	NA	1	0.118509	0.966795	1	1	0.345567	1	1		PBANKA_0312200	NO	NA	1	0.151783	0.997909	1	1	0.30926	1	1
PBANKA_0312300	YES	1.91393	0.00244471	0.000322174	0.804183	0.354012	0.0312789	0.0231785	1	1		PBANKA_0312300	NO	NA	0.183498	0.0979181	0.686343	0.186298	0.506762	0.236212	1	0.799645
PBANKA_0312400	NO	NA	0.146898	0.110143	0.983859	0.72548	0.510049	0.33575	1	1		PBANKA_0312400	YES	25.42	0.00050059	0.000236392	0.0230148	0.00464696	0.013753	0.00354967	1	0.176433
PBANKA_0312500	NO	NA	0.479896	0.348241	0.654097	0.38893	1	0.562874	1	1		PBANKA_0312500	NO	NA	0.00884512	0.0246517	0.60348	0.073586	0.0567925	0.0898351	1	0.490924
PBANKA_0312600	NO	NA	0.663232	0.491175	0.997439	1	1	0.649246	1	1		PBANKA_0312600	NO	NA	0.0358146	0.0144625	0.416407	0.143134	0.150004	0.0624791	1	0.69412
PBANKA_0312700	YES	3.26899	0.0010452	2.8334e-05	0.357216	0.1093	0.0199335	0.0180893	1	1		PBANKA_0312700	NO	NA	0.183902	0.0621479	0.996908	1	0.507278	0.174522	1	1
PBANKA_0312800	NO	NA	0.99933	0.43328	0.999996	1	1	0.613659	1	1		PBANKA_0312800	NO	NA	0.249596	0.200635	0.863692	0.695796	0.635213	0.36932	1	1
PBANKA_0312900	NO	NA	0.97737	0.019247	0.939246	1	1	0.120004	1	1		PBANKA_0312900	NO	NA	0.985152	0.831381	1	1	1	0.868968	1	1
PBANKA_0313000	NO	NA	0.999976	0.700538	0.999996	1	1	0.806586	1	1		PBANKA_0313000	NO	NA	0.438225	0.119271	0.978311	0.073586	0.965052	0.26753	1	0.490924
PBANKA_0313100	YES	1.25424	0.00050059	0.001222	0.0620111	0.00294686	0.0149939	0.0298686	1	1		PBANKA_0313100	YES	24.0734	0.00121955	0.00255678	0.423252	0.082509	0.0192092	0.0172296	1	0.528555
PBANKA_0313200	NO	NA	1	0.0403811	0.761534	0.789188	1	0.192428	1	1		PBANKA_0313200	NO	NA	0.998453	0.478013	0.950626	1	1	0.587453	1	1
PBANKA_0313300	NO	NA	0.999771	0.59382	1	1	1	0.725383	1	1		PBANKA_0313300	NO	NA	0.998038	0.259454	0.999989	1	1	0.425141	1	1
PBANKA_0313400	NO	NA	0.125	0.061975	0.984574	1	0.449225	0.247176	1	1		PBANKA_0313400	YES	23.8266	0.00504673	0.000478251	0.0682854	0.00464696	0.0417137	0.00527999	1	0.176433
PBANKA_0313500	NO	NA	1	0.295757	0.999908	1	1	0.526251	1	1		PBANKA_0313500	NO	NA	1	0.294799	1	1	1	0.453015	1	1
PBANKA_0313600	NO	NA	1	0.728518	0.999976	1	1	0.823573	1	1		PBANKA_0313600	NO	NA	1	0.382252	0.999998	1	1	0.515333	1	1
PBANKA_0313800	NO	NA	0.996836	0.444094	0.999523	1	1	0.617584	1	1		PBANKA_0313800	NO	NA	0.738215	0.171654	0.982652	0.306994	1	0.335689	1	1
PBANKA_0313900	NO	NA	0.0229456	0.209381	0.990406	1	0.126962	0.451167	1	1		PBANKA_0313900	NO	NA	0.953873	0.612558	0.999659	1	1	0.692651	1	1
PBANKA_0314000	NO	NA	0.0896206	0.189701	0.995645	0.511843	0.348193	0.431938	1	1		PBANKA_0314000	NO	NA	0.6956	0.354846	0.999936	1	1	0.495701	1	1
PBANKA_0314100	NO	NA	0.0283405	0.0377754	0.982374	0.585185	0.147712	0.185981	1	1		PBANKA_0314100	YES	0.580046	0.00363621	0.0019737	0.342816	0.1093	0.0344092	0.0142241	1	0.596994
PBANKA_0314200	NO	NA	0.0662044	0.11393	0.975927	0.239881	0.277946	0.339753	1	1		PBANKA_0314200	YES	1.36771	0.000307108	2.06038e-05	0.0611275	0.0517443	0.0115231	0.00108003	1	0.408876
PBANKA_0314300	NO	NA	0.999536	0.552477	0.999999	1	1	0.694126	1	1		PBANKA_0314300	NO	NA	0.998654	0.497349	0.99992	1	1	0.603591	1	1
PBANKA_0314400	NO	NA	0.995314	0.396354	1	1	1	0.587984	1	1		PBANKA_0314400	NO	NA	0.474671	0.400519	0.999997	1	1	0.529643	1	1
PBANKA_0314500	NO	NA	0.781329	0.776287	1	1	1	0.855822	1	1		PBANKA_0314500	NO	NA	0.91729	0.449273	0.952977	0.38893	1	0.56361	1	1
PBANKA_0314600	NO	NA	1	0.375092	0.999787	1	1	0.573971	1	1		PBANKA_0314600	NO	NA	1	0.385784	0.995758	1	1	0.5183	1	1
PBANKA_0314700	NO	NA	1	0.344981	0.907925	1	1	0.562326	1	1		PBANKA_0314700	NO	NA	0.999998	0.385081	0.999995	1	1	0.517798	1	1
PBANKA_0314800	NO	NA	1	1	NA	1	1	1	NA	1		PBANKA_0314800	NO	NA	1	0.249438	0.992573	1	1	0.416622	1	1
PBANKA_0314900	NO	NA	0.978781	0.131822	0.999999	1	1	0.361911	1	1		PBANKA_0314900	NO	NA	0.592113	0.0104123	0.98564	1	1	0.0491727	1	1
PBANKA_0315000	NO	NA	0.88843	0.368538	0.999014	0.216927	1	0.573971	1	1		PBANKA_0315000	NO	NA	0.899775	0.484456	0.999924	1	1	0.593579	1	1
PBANKA_0315100	YES	2.26415	0.00105441	0.0449894	0.459711	0.151136	0.0199335	0.205642	1	1		PBANKA_0315100	NO	NA	0.207009	0.227147	0.948738	0.371471	0.555912	0.396672	1	1
PBANKA_0315200	NO	NA	0.934528	0.76388	0.862002	0.0923805	1	0.846741	1	1		PBANKA_0315200	NO	NA	0.0174278	0.169425	0.986205	0.969604	0.0904309	0.333283	1	1
PBANKA_0315300	NO	NA	0.199301	0.0478301	0.858904	0.176688	0.634447	0.213748	1	1		PBANKA_0315300	NO	NA	0.330578	0.614931	1	1	0.784953	0.694829	1	1
PBANKA_0315400	YES	2.18803	0.00394717	0.0039773	0.839206	0.467656	0.0399854	0.0475038	1	1		PBANKA_0315400	NO	NA	0.663088	0.0899342	0.999999	1	1	0.223757	1	1
PBANKA_0315410	NO	NA	0.817455	0.361557	0.999997	1	1	0.572995	1	1		PBANKA_0315410	NO	NA	0.877974	0.204577	0.999996	1	1	0.372465	1	1
PBANKA_0315420	NO	NA	1	1	NA	1	1	1	NA	1		PBANKA_0315420	NO	NA	1	0.869139	1	1	1	0.899773	1	1
PBANKA_0315430	NO	NA	1	0.40994	0.999933	1	1	0.598093	1	1		PBANKA_0315430	NO	NA	1	0.382252	0.999998	1	1	0.515333	1	1
PBANKA_0315500	NO	NA	0.999991	0.465667	0.999997	1	1	0.632535	1	1		PBANKA_0315500	NO	NA	0.999974	0.662732	1	1	1	0.732362	1	1
PBANKA_0315600	NO	NA	0.556147	0.0772202	0.952767	0.666112	1	0.280419	1	1		PBANKA_0315600	NO	NA	0.0430437	0.19486	0.768431	0.638487	0.170118	0.36441	1	1
PBANKA_0315700	NO	NA	0.834965	0.346089	0.999996	1	1	0.562382	1	1		PBANKA_0315700	NO	NA	0.797428	0.245132	1	1	1	0.414104	1	1
PBANKA_0315800	NO	NA	0.23653	0.19452	0.999919	1	0.718532	0.436316	1	1		PBANKA_0315800	YES	4.30254	0.00295201	0.0107127	0.81637	0.206418	0.0300346	0.0501284	1	0.842632
PBANKA_0315900	NO	NA	0.0180908	0.440277	0.999984	1	0.109153	0.614126	1	1		PBANKA_0315900	NO	NA	0.904577	0.282461	0.999988	1	1	0.444232	1	1
PBANKA_0316000	YES	4.29235	0.00510786	0.0129905	0.93089	0.176688	0.046408	0.0943021	1	1		PBANKA_0316000	NO	NA	0.120264	0.400359	1	0.321817	0.371451	0.529643	1	1
PBANKA_0316100	NO	NA	0.988928	0.791517	0.997466	0.638487	1	0.866882	1	1		PBANKA_0316100	NO	NA	0.630835	0.272957	0.999873	1	1	0.436476	1	1
PBANKA_0316200	NO	NA	0.989508	0.666354	1	1	1	0.780114	1	1		PBANKA_0316200	NO	NA	0.999222	0.84467	1	1	1	0.878924	1	1
PBANKA_0316300	NO	NA	1	0.557076	0.999991	1	1	0.698214	1	1		PBANKA_0316300	NO	NA	1	0.378597	0.999995	1	1	0.513539	1	1
PBANKA_0316500	NO	NA	1	0.202803	0.999993	1	1	0.445329	1	1		PBANKA_0316500	NO	NA	1	0.120847	0.981021	1	1	0.268868	1	1
PBANKA_0316600	NO	NA	0.957284	0.640874	1	1	1	0.761547	1	1		PBANKA_0316600	NO	NA	0.997861	0.064802	0.999354	1	1	0.179706	1	1
PBANKA_0316700	NO	NA	1	0.208228	0.998824	1	1	0.450379	1	1		PBANKA_0316700	NO	NA	1	0.579493	1	1	1	0.666724	1	1
PBANKA_0316800	NO	NA	1	0.263384	0.998536	1	1	0.500376	1	1		PBANKA_0316800	NO	NA	1	0.86986	1	1	1	0.900121	1	1
PBANKA_0316821	NO	NA	1	0.565185	1	1	1	0.703468	1	1		PBANKA_0316821	NO	NA	0.999991	0.904537	0.999668	1	1	0.929005	1	1
PBANKA_0316961	NO	NA	1	1	NA	1	1	1	NA	1		PBANKA_0316961	NO	NA	1	0.211897	0.99996	1	1	0.380308	1	1
PBANKA_0317021	NO	NA	1	1	NA	1	1	1	NA	1		PBANKA_0317021	NO	NA	1	0.332793	0.999987	1	1	0.479378	1	1
PBANKA_0317061	NO	NA	0.999999	0.507964	0.993945	1	1	0.661744	1	1		PBANKA_0317061	NO	NA	1	0.00758688	0.897317	1	1	0.0390206	1	1
PBANKA_0317081	NO	NA	1	1	NA	1	1	1	NA	1		PBANKA_0317081	NO	NA	1	0.287834	0.999994	1	1	0.448062	1	1
PBANKA_0317121	NO	NA	1	1	NA	1	1	1	NA	1		PBANKA_0317121	NO	NA	0.999985	0.233869	0.999998	1	1	0.40346	1	1
PBANKA_0317141	NO	NA	0.999461	0.394189	0.93236	0.321817	1	0.586378	1	1		PBANKA_0317141	NO	NA	0.709015	0.202514	0.999717	1	1	0.37115	1	1
PBANKA_0317161	NO	NA	1	0.451853	1	1	1	0.622468	1	1		PBANKA_0317161	NO	NA	1	0.34676	0.992386	1	1	0.490876	1	1
PBANKA_0400700	NO	NA	1	0.358316	0.999998	1	1	0.570135	1	1		PBANKA_0400700	NO	NA	1	0.33021	0.99998	1	1	0.477129	1	1
PBANKA_0400800	NO	NA	1	0.375121	0.999981	1	1	0.573971	1	1		PBANKA_0400800	NO	NA	1	1	NA	1	1	1	NA	1
PBANKA_0400900	NO	NA	0.956	0.946066	1	1	1	0.979195	1	1		PBANKA_0400900	NO	NA	0.999999	0.153127	0.943461	0.159138	1	0.311184	1	0.736544
PBANKA_0401000	NO	NA	0.999999	0.840631	1	1	1	0.903717	1	1		PBANKA_0401000	NO	NA	0.994754	0.377278	0.991458	1	1	0.512623	1	1
PBANKA_0401100	NO	NA	0.072992	0.086303	0.984494	1	0.298749	0.295234	1	1		PBANKA_0401100	NO	NA	0.139402	0.0251572	0.998917	1	0.417313	0.0910731	1	1
PBANKA_0401200	NO	NA	0.999998	0.891397	1	1	1	0.939612	1	1		PBANKA_0401200	NO	NA	0.999906	0.0664716	0.997227	1	1	0.182601	1	1
PBANKA_0401300	NO	NA	1	0.0812878	0.98858	1	1	0.288857	1	1		PBANKA_0401300	NO	NA	0.999999	0.268463	0.999908	1	1	0.432467	1	1
PBANKA_0401400	NO	NA	0.0191074	0.0717276	0.993871	1	0.111679	0.269918	1	1		PBANKA_0401400	YES	24.9976	0.00210606	0.00228787	0.418172	0.058275	0.0253487	0.0160185	1	0.434042
PBANKA_0401500	NO	NA	0.880483	0.570956	1	1	1	0.708762	1	1		PBANKA_0401500	NO	NA	0.0534783	0.131962	0.879033	0.159138	0.200276	0.284912	1	0.736544
PBANKA_0401600	NO	NA	0.804	0.897	1	1	1	0.942587	1	1		PBANKA_0401600	YES	25.33	0.000105932	2.33152e-05	0.0283246	0.00294686	0.00856038	0.00112066	1	0.176433
PBANKA_0401700	NO	NA	0.99708	0.273592	0.998825	1	1	0.509029	1	1		PBANKA_0401700	NO	NA	0.582791	0.410811	0.999998	1	1	0.537383	1	1
PBANKA_0401800	YES	1.07301	0.0002051	0.00492238	0.383245	0.159138	0.0108893	0.053835	1	1		PBANKA_0401800	YES	23.9498	0.00379431	0.000464309	0.517608	0.0695593	0.0346083	0.00517409	1	0.482678
PBANKA_0401900	NO	NA	0.494032	0.303864	0.859742	0.695796	1	0.531876	1	1		PBANKA_0401900	YES	1.07644	0.000504129	0.0112131	0.79662	0.103285	0.013753	0.0521566	1	0.579739
PBANKA_0402000	NO	NA	0.0712567	0.0479947	0.998994	1	0.293447	0.214159	1	1		PBANKA_0402000	NO	NA	0.970245	0.296839	0.999876	1	1	0.454802	1	1
PBANKA_0402100	YES	8.06345	0.00320871	0.0274904	0.444368	0.0619038	0.0355669	0.150328	1	1		PBANKA_0402100	NO	NA	0.883216	0.086861	0.999992	1	1	0.219606	1	1
PBANKA_0402200	NO	NA	0.999999	0.815776	1	1	1	0.886382	1	1		PBANKA_0402200	NO	NA	0.999985	0.41488	0.999999	1	1	0.540486	1	1
PBANKA_0402300	NO	NA	0.901808	0.694356	1	1	1	0.801444	1	1		PBANKA_0402300	NO	NA	0.943735	0.345412	1	1	1	0.489559	1	1
PBANKA_0402400	NO	NA	0.999222	0.119808	0.999101	1	1	0.34715	1	1		PBANKA_0402400	NO	NA	0.99708	0.284059	0.629075	1	1	0.445751	1	1
PBANKA_0402500	NO	NA	0.352955	0.257085	0.989607	0.228404	0.953877	0.496067	1	1		PBANKA_0402500	NO	NA	0.610856	0.795212	1	1	1	0.839241	1	1
PBANKA_0402600	NO	NA	0.998786	0.375453	0.999999	1	1	0.573971	1	1		PBANKA_0402600	NO	NA	1	0.285234	0.999946	1	1	0.446995	1	1
PBANKA_0402700	NO	NA	0.911587	0.985588	1	1	1	1	1	1		PBANKA_0402700	NO	NA	0.986315	0.517774	0.999974	1	1	0.619722	1	1
PBANKA_0402800	NO	NA	0.99565	0.212673	0.998821	1	1	0.455172	1	1		PBANKA_0402800	NO	NA	0.987985	0.325594	0.915629	1	1	0.473241	1	1
PBANKA_0402900	NO	NA	0.6956	0.406291	1	1	1	0.59423	1	1		PBANKA_0402900	NO	NA	0.994754	0.221453	0.999995	1	1	0.390997	1	1
PBANKA_0403000	NO	NA	0.896898	0.748531	1	1	1	0.83929	1	1		PBANKA_0403000	NO	NA	0.886138	0.657491	0.903723	1	1	0.729345	1	1
PBANKA_0403100	NO	NA	0.0864	0.0406	0.791009	0.252	0.338575	0.192989	1	1		PBANKA_0403100	YES	2.71199	0.0119508	0.0098688	0.205393	0.0230699	0.0699379	0.0474638	1	0.291179
PBANKA_0403200	NO	NA	0.0576202	0.0107506	0.896303	0.666112	0.251248	0.083815	1	1		PBANKA_0403200	YES	6.27123	3.24185e-05	0.00920093	0.0957633	0.00112624	0.00586208	0.0451823	1	0.144283
PBANKA_0403300	NO	NA	0.844701	0.921562	1	1	1	0.961076	1	1		PBANKA_0403300	NO	NA	0.748245	0.0566155	0.999105	1	1	0.163917	1	1
PBANKA_0403400	NO	NA	0.830562	0.00247478	0.86054	1	1	0.0369869	1	1		PBANKA_0403400	NO	NA	0.244978	0.137522	0.965225	1	0.629288	0.292003	1	1
PBANKA_0403500	NO	NA	0.99651	0.311752	0.947758	1	1	0.5364	1	1		PBANKA_0403500	NO	NA	0.999997	0.408008	0.999997	0.489749	1	0.535224	1	1
PBANKA_0403600	NO	NA	0.0655797	0.0134295	0.997689	1	0.276375	0.0963321	1	1		PBANKA_0403600	YES	5.72998	0.00244331	0.00595618	0.463145	0.159138	0.0268631	0.032724	1	0.736544
PBANKA_0403700	NO	NA	0.664412	0.255109	0.494636	0.128563	1	0.494676	1	1		PBANKA_0403700	NO	NA	0.664523	0.662532	0.988253	1	1	0.732314	1	1
PBANKA_0403800	NO	NA	0.00244331	0.313268	0.999987	1	0.0312789	0.536952	1	1		PBANKA_0403800	NO	NA	0.0193372	0.118212	0.868916	0.252396	0.0952579	0.265792	1	0.924464
PBANKA_0403900	NO	NA	0.914794	0.177446	1	1	1	0.417468	1	1		PBANKA_0403900	NO	NA	0.658075	0.2368	0.999997	1	1	0.406409	1	1
PBANKA_0404000	NO	NA	0.0176376	0.0512171	0.96149	0.128563	0.106694	0.221425	1	1		PBANKA_0404000	YES	2.24768	0.000231059	0.00873024	0.588232	0.0189229	0.0103754	0.0434409	1	0.264581
PBANKA_0404100	NO	NA	0.999996	0.755061	0.999989	1	1	0.842363	1	1		PBANKA_0404100	NO	NA	0.999934	0.17906	0.948659	1	1	0.344402	1	1
PBANKA_0404200	NO	NA	1	0.677011	1	1	1	0.788773	1	1		PBANKA_0404200	NO	NA	1	0.0372205	0.834051	1	1	0.120708	1	1
PBANKA_0404300	NO	NA	1	0.191765	0.987966	1	1	0.433484	1	1		PBANKA_0404300	NO	NA	0.999999	0.625726	0.999993	1	1	0.7036	1	1
PBANKA_0404400	NO	NA	0.991826	0.477037	1	1	1	0.63851	1	1		PBANKA_0404400	NO	NA	0.999892	0.234246	0.98787	0.489749	1	0.403664	1	1
PBANKA_0404500	NO	NA	0.0178261	0.0327866	0.989459	1	0.107695	0.171076	1	1		PBANKA_0404500	NO	NA	0.141301	0.00581439	0.906001	0.40784	0.422185	0.032096	1	1
PBANKA_0404600	NO	NA	0.0256696	0.0663789	0.981922	0.72548	0.138907	0.259405	1	1		PBANKA_0404600	NO	NA	0.0100826	0.0201688	0.373162	0.073586	0.0619549	0.0784901	1	0.490924
PBANKA_0404700	NO	NA	0.371781	0.286523	0.985684	0.857464	0.990425	0.520242	1	1		PBANKA_0404700	YES	26.4737	0.000121065	0.0017514	0.435555	0.186298	0.00869809	0.0130588	1	0.799645
PBANKA_0404800	NO	NA	0.0201168	0.0128636	0.263995	0.058275	0.115468	0.0941344	1	1		PBANKA_0404800	YES	2.43425	0.0001063	2.8615e-06	0.0219026	0.003718	0.00856038	0.000477257	1	0.176433
PBANKA_0404900	NO	NA	1	0.235014	0.998036	1	1	0.480524	1	1		PBANKA_0404900	NO	NA	1	0.278401	0.959391	1	1	0.441621	1	1
PBANKA_0405000	NO	NA	1	1	NA	1	1	1	NA	1		PBANKA_0405000	NO	NA	1	0.285983	0.999841	1	1	0.447568	1	1
PBANKA_0405100	NO	NA	1	0.472435	1	1	1	0.635438	1	1		PBANKA_0405100	NO	NA	1	0.330932	0.998642	1	1	0.477581	1	1
PBANKA_0405200	NO	NA	0.999952	0.251207	0.92879	1	1	0.493894	1	1		PBANKA_0405200	NO	NA	0.999999	0.423598	0.98975	1	1	0.546773	1	1
PBANKA_0405300	NO	NA	0.56116	0.248736	0.999705	0.0655326	1	0.490953	1	1		PBANKA_0405300	NO	NA	0.0292211	0.142861	0.470226	0.0874448	0.127654	0.29864	1	0.549619
PBANKA_0405400	NO	NA	0.438225	0.0651851	0.988432	1	1	0.257107	1	1		PBANKA_0405400	NO	NA	0.90279	0.290504	1	1	1	0.450128	1	1
PBANKA_0405500	NO	NA	0.970245	0.551102	0.999994	0.857464	1	0.693107	1	1		PBANKA_0405500	NO	NA	0.230055	0.129915	0.945785	1	0.602129	0.282057	1	1
PBANKA_0405600	NO	NA	0.0204052	0.0352801	0.730642	0.0358989	0.11621	0.179503	1	1		PBANKA_0405600	NO	NA	0.999536	0.279411	0.999502	0.930544	1	0.442373	1	1
PBANKA_0405700	NO	NA	0.895633	0.060952	0.99756	1	1	0.244958	1	1		PBANKA_0405700	NO	NA	0.238336	0.466983	1	1	0.617748	0.578617	1	1
PBANKA_0405800	NO	NA	1	0.518109	0.999591	1	1	0.669499	1	1		PBANKA_0405800	NO	NA	0.999895	0.287347	0.999729	1	1	0.448062	1	1
PBANKA_0405900	NO	NA	1	0.63687	0.99969	1	1	0.757946	1	1		PBANKA_0405900	NO	NA	1	0.342461	0.987175	1	1	0.486847	1	1
PBANKA_0406000	NO	NA	0.290899	0.214035	0.914292	0.228404	0.835485	0.45675	1	1		PBANKA_0406000	YES	0.611498	0.00374459	0.00185432	0.257643	0.031683	0.0344092	0.0135732	1	0.336272
PBANKA_0406100	NO	NA	0.329532	0.149195	0.796984	0.371471	0.914387	0.383036	1	1		PBANKA_0406100	NO	NA	0.858197	0.802113	1	1	1	0.844615	1	1
PBANKA_0406200	NO	NA	0.38792	0.0600588	0.997176	1	1	0.243467	1	1		PBANKA_0406200	YES	24.4739	0.00889509	0.00181049	0.25281	0.0202498	0.0568188	0.013294	1	0.278957
PBANKA_0406300	YES	1.93782	0.0002051	0.000579304	0.0540859	0.0135621	0.0108893	0.0250175	1	1		PBANKA_0406300	YES	2.03859	2.82624e-05	2.26684e-06	0.00597535	0.000400455	0.00586208	0.000449799	1	0.131907
PBANKA_0406400	NO	NA	0.999949	0.120022	0.947547	1	1	0.34715	1	1		PBANKA_0406400	NO	NA	0.934528	0.378063	0.999992	1	1	0.513244	1	1
PBANKA_0406500	NO	NA	0.999921	0.592055	0.984039	1	1	0.724554	1	1		PBANKA_0406500	NO	NA	0.99998	0.324569	1	1	1	0.473193	1	1
PBANKA_0406600	NO	NA	0.999969	0.342754	0.999815	1	1	0.56026	1	1		PBANKA_0406600	NO	NA	0.99757	0.735506	1	1	1	0.789793	1	1
PBANKA_0406650	NO	NA	1	0.21632	0.999397	1	1	0.460444	1	1		PBANKA_0406650	NO	NA	0.999986	0.181147	0.99962	1	1	0.347416	1	1
PBANKA_0406700	NO	NA	1	0.202749	0.99992	1	1	0.445329	1	1		PBANKA_0406700	NO	NA	1	0.545904	0.999963	1	1	0.640385	1	1
PBANKA_0406800	NO	NA	1	0.309893	0.999846	1	1	0.5351	1	1		PBANKA_0406800	NO	NA	0.929402	0.0304236	0.992291	1	1	0.104469	1	1
PBANKA_0406900	YES	3.50157	5.4637e-05	0.000823678	0.699704	0.159138	0.00961082	0.0282642	1	1		PBANKA_0406900	YES	0.473385	0.00855377	6.79661e-05	0.372362	0.121938	0.0560435	0.00184536	1	0.634134
PBANKA_0407000	NO	NA	0.919497	0.888883	0.995592	1	1	0.938003	1	1		PBANKA_0407000	NO	NA	0.0379731	0.0221776	0.748107	0.167913	0.15542	0.083862	1	0.757637
PBANKA_0407100	NO	NA	0.982337	0.667211	1	1	1	0.78053	1	1		PBANKA_0407100	NO	NA	0.853148	0.398485	0.966125	1	1	0.528399	1	1
PBANKA_0407200	NO	NA	0.212014	0.198176	0.999998	1	0.661834	0.439528	1	1		PBANKA_0407200	NO	NA	0.0355912	0.0190319	0.771437	0.559509	0.149336	0.075321	1	1
PBANKA_0407300	NO	NA	1	0.323499	0.99998	1	1	0.543042	1	1		PBANKA_0407300	NO	NA	1	0.565739	0.99044	1	1	0.656561	1	1
PBANKA_0407400	NO	NA	0.0272	0.0124646	0.957182	0.447203	0.143566	0.0923962	1	1		PBANKA_0407400	NO	NA	0.24822	0.256404	0.999746	0.426749	0.633576	0.42198	1	1
PBANKA_0407500	NO	NA	0.990988	0.99732	1	1	1	1	1	1		PBANKA_0407500	NO	NA	1	0.153953	0.998676	1	1	0.31232	1	1
PBANKA_0407550	NO	NA	1	0.375917	0.999997	1	1	0.573971	1	1		PBANKA_0407550	NO	NA	1	0.358316	0.999998	1	1	0.496834	1	1
PBANKA_0407600	NO	NA	0.999684	0.273141	0.999333	1	1	0.509029	1	1		PBANKA_0407600	NO	NA	0.999906	0.0432348	0.845556	0.695796	1	0.134442	1	1
PBANKA_0407700	NO	NA	0.833101	0.820843	1	0.789188	1	0.890231	1	1		PBANKA_0407700	YES	23.1198	2.45126e-05	0.000699058	0.0835237	0.0135621	0.00586208	0.00680125	1	0.239008
PBANKA_0407800	NO	NA	0.999746	0.452667	0.999719	0.0923805	1	0.62255	1	1		PBANKA_0407800	NO	NA	0.998845	0.184686	0.999978	1	1	0.350669	1	1
PBANKA_0407900	NO	NA	1	0.411193	0.999968	1	1	0.598961	1	1		PBANKA_0407900	NO	NA	1	0.398505	0.998944	1	1	0.528399	1	1
PBANKA_0408000	NO	NA	0.999979	0.0585614	0.891953	1	1	0.239058	1	1		PBANKA_0408000	NO	NA	0.999265	0.495413	0.999989	1	1	0.601711	1	1
PBANKA_0408100	NO	NA	1	1	NA	1	1	1	NA	1		PBANKA_0408100	NO	NA	1	0.314098	0.882439	1	1	0.465368	1	1
PBANKA_0408200	NO	NA	0.664412	0.374331	0.999814	0.789188	1	0.573971	1	1		PBANKA_0408200	NO	NA	0.0402312	0.0212809	0.902612	0.354012	0.162114	0.0811281	1	1
PBANKA_0408300	YES	3.25712	0.000779026	9.24161e-05	0.39489	0.195908	0.0170801	0.0200266	1	1		PBANKA_0408300	YES	25.9037	0.00376511	0.000233441	0.23381	0.033791	0.0344092	0.00353435	1	0.347585
PBANKA_0408400	YES	4.28243	0.00340415	0.031394	0.9995	0.585185	0.0367145	0.165848	1	1		PBANKA_0408400	NO	NA	0.215289	0.00944669	0.978896	0.337915	0.571286	0.0460021	1	1
PBANKA_0408500	NO	NA	0.996799	0.886136	0.999995	1	1	0.936181	1	1		PBANKA_0408500	NO	NA	0.999872	0.789667	1	1	1	0.834898	1	1
PBANKA_0408600	NO	NA	0.587425	0.317947	1	1	1	0.539447	1	1		PBANKA_0408600	NO	NA	0.0867169	0.104141	0.999777	0.789188	0.290508	0.245998	1	1
PBANKA_0408700	NO	NA	0.378655	0.0239946	0.990538	0.757334	1	0.138023	1	1		PBANKA_0408700	NO	NA	0.200491	0.136514	0.999732	1	0.541837	0.29084	1	1
PBANKA_0408800	NO	NA	0.178071	0.00544638	0.334695	0.0550096	0.584346	0.0574145	1	1		PBANKA_0408800	NO	NA	0.0178852	0.013324	0.829633	0.0165688	0.0913826	0.0585905	1	0.252039
PBANKA_0408900	NO	NA	0.815768	0.643541	1	1	1	0.763551	1	1		PBANKA_0408900	NO	NA	0.152145	0.156037	0.998878	0.757334	0.443518	0.315207	1	1
PBANKA_0409000	NO	NA	0.741048	0.158807	0.980748	1	1	0.396146	1	1		PBANKA_0409000	NO	NA	0.995546	0.98072	1	1	1	0.990049	1	1
PBANKA_0409100	NO	NA	0.999952	0.208707	0.999984	1	1	0.450816	1	1		PBANKA_0409100	NO	NA	0.999222	0.249624	0.999985	0.0655326	1	0.416635	1	0.465102
PBANKA_0409300	NO	NA	0.0534783	0.164161	0.99888	0.159138	0.239674	0.400957	1	1		PBANKA_0409300	NO	NA	0.410564	0.260265	0.999994	1	0.927244	0.425626	1	1
PBANKA_0409400	NO	NA	0.999976	0.935436	1	1	1	0.971423	1	1		PBANKA_0409400	NO	NA	0.999988	0.058092	0.998543	1	1	0.166742	1	1
PBANKA_0409600	NO	NA	0.97647	0.749214	0.905439	0.426749	1	0.839652	1	1		PBANKA_0409600	NO	NA	0.049204	0.0428729	0.881957	0.559509	0.188831	0.134014	1	1
PBANKA_0409700	NO	NA	0.999	0.478543	0.996764	1	1	0.638839	1	1		PBANKA_0409700	NO	NA	0.964466	0.690899	1	1	1	0.754208	1	1
PBANKA_0409800	NO	NA	0.371684	0.0351631	0.91094	0.38893	0.990425	0.179466	1	1		PBANKA_0409800	NO	NA	0.321082	0.747125	1	0.789188	0.767377	0.800246	1	1
PBANKA_0409900	NO	NA	0.999997	0.723901	0.99995	1	1	0.819905	1	1		PBANKA_0409900	NO	NA	0.999796	0.201868	0.99992	1	1	0.370859	1	1
PBANKA_0410000	NO	NA	1	0.140293	0.998162	1	1	0.36997	1	1		PBANKA_0410000	NO	NA	0.999999	0.0345145	0.607329	0.585185	1	0.114314	1	1
PBANKA_0410100	NO	NA	0.999995	0.327	0.999535	1	1	0.547768	1	1		PBANKA_0410100	NO	NA	1	0.141756	0.975506	1	1	0.297719	1	1
PBANKA_0410200	NO	NA	0.994857	0.386399	1	1	1	0.579288	1	1		PBANKA_0410200	NO	NA	1	0.279465	0.994426	1	1	0.442373	1	1
PBANKA_0410300	NO	NA	1	0.453845	1	1	1	0.623003	1	1		PBANKA_0410300	NO	NA	1	0.217773	0.996354	1	1	0.387566	1	1
PBANKA_0410400	NO	NA	1	0.262169	1	1	1	0.499725	1	1		PBANKA_0410400	NO	NA	0.999955	0.754432	1	1	1	0.806593	1	1
PBANKA_0410500	NO	NA	0.0122	0.0267427	0.722275	0.0358989	0.0833678	0.147684	1	1		PBANKA_0410500	NO	NA	0.883442	0.874995	1	1	1	0.904033	1	1
PBANKA_0410600	NO	NA	0.628679	0.151425	0.999897	1	1	0.386316	1	1		PBANKA_0410600	NO	NA	0.027726	0.0126859	0.808163	0.489749	0.122847	0.0564278	1	1
PBANKA_0410650	NO	NA	0.992032	0.81313	0.993298	1	1	0.884331	1	1		PBANKA_0410650	NO	NA	1	0.120672	0.845539	1	1	0.268672	1	1
PBANKA_0410800	NO	NA	0.999976	0.554186	0.999876	1	1	0.695213	1	1		PBANKA_0410800	NO	NA	0.998129	0.631122	0.988293	0.695796	1	0.708155	1	1
PBANKA_0410900	NO	NA	1	0.382937	0.999901	1	1	0.57669	1	1		PBANKA_0410900	NO	NA	1	0.159001	0.994466	1	1	0.319921	1	1
PBANKA_0411000	NO	NA	1	0.191058	0.999795	1	1	0.433484	1	1		PBANKA_0411000	NO	NA	1	0.179148	0.999956	1	1	0.344429	1	1
PBANKA_0411100	NO	NA	0.968619	0.992835	1	1	1	1	1	1		PBANKA_0411100	NO	NA	0.998391	0.864913	1	1	1	0.89679	1	1
PBANKA_0411200	NO	NA	0.985666	0.780208	0.999999	1	1	0.858278	1	1		PBANKA_0411200	NO	NA	0.879269	0.251807	0.99707	0.72548	1	0.418334	1	1
PBANKA_0411300	YES	7.8349	0.000196182	0.013349	0.896758	0.610862	0.0108893	0.0959284	1	1		PBANKA_0411300	NO	NA	0.0544138	0.248121	0.999882	1	0.20248	0.415794	1	1
PBANKA_0411400	NO	NA	0.999934	0.100924	0.999975	1	1	0.318672	1	1		PBANKA_0411400	NO	NA	0.143995	0.0900133	0.975848	1	0.428589	0.223835	1	1
PBANKA_0411500	NO	NA	1	0.129342	0.987856	1	1	0.359098	1	1		PBANKA_0411500	NO	NA	0.99168	0.510714	1	1	1	0.614699	1	1
PBANKA_0411600	NO	NA	0.0250036	0.0849077	0.999987	1	0.136294	0.293718	1	1		PBANKA_0411600	NO	NA	0.895585	0.309403	1	1	1	0.460805	1	1
PBANKA_0411700	NO	NA	0.877728	0.925518	1	1	1	0.964124	1	1		PBANKA_0411700	NO	NA	0.919497	0.838093	0.793518	0.0230699	1	0.874418	1	0.291179
PBANKA_0411800	NO	NA	1	0.780932	1	1	1	0.858713	1	1		PBANKA_0411800	NO	NA	1	0.564133	0.987061	0.610862	1	0.654859	1	1
PBANKA_0411950	NO	NA	0.997429	0.281782	0.99999	1	1	0.515977	1	1		PBANKA_0411950	NO	NA	0.0177956	0.0432494	0.378923	0.097833	0.0913826	0.134442	1	0.578329
PBANKA_0412000	NO	NA	1	0.154388	0.999319	1	1	0.390727	1	1		PBANKA_0412000	NO	NA	0.999995	0.528602	0.999921	1	1	0.627178	1	1
PBANKA_0412100	NO	NA	0.759012	0.559931	0.999923	1	1	0.699913	1	1		PBANKA_0412100	NO	NA	0.663095	0.519121	0.997551	0.371471	1	0.6205	1	1
PBANKA_0412200	YES	4.19572	0.00276358	0.0115506	0.891788	0.72548	0.0335756	0.0878523	1	1		PBANKA_0412200	YES	1.85143	0.00594561	0.0212718	0.727604	0.610862	0.0455865	0.0811281	1	1
PBANKA_0412300	YES	4.79018	0.000868547	0.000331895	0.524593	0.115314	0.0185211	0.0231785	1	1		PBANKA_0412300	NO	NA	0.158955	0.0681993	0.398722	0.0517443	0.456812	0.185709	1	0.408876
PBANKA_0412400	YES	2.10392	0.00233842	0.00362474	0.987703	0.610862	0.0306753	0.0457142	1	1		PBANKA_0412400	YES	0.403646	0.00169061	0.000252513	0.635491	0.115314	0.0225576	0.00369976	1	0.611951
PBANKA_0412600	NO	NA	0.736438	0.104055	0.995108	1	1	0.32504	1	1		PBANKA_0412600	NO	NA	0.858839	0.293203	1	1	1	0.451453	1	1
PBANKA_0412700	NO	NA	0.970895	0.803183	1	1	1	0.876575	1	1		PBANKA_0412700	NO	NA	0.94691	0.597165	0.896126	0.40784	1	0.680349	1	1
PBANKA_0412800	NO	NA	0.99965	0.944471	1	1	1	0.978412	1	1		PBANKA_0412800	NO	NA	0.999921	0.0930209	0.961239	1	1	0.229118	1	1
PBANKA_0412900	NO	NA	0.158992	0.098714	0.921732	0.0923805	0.541338	0.314814	1	1		PBANKA_0412900	NO	NA	0.451395	0.681473	1	1	0.98444	0.747292	1	1
PBANKA_0413000	NO	NA	0.271431	0.424591	0.803859	0.72548	0.796722	0.611064	1	1		PBANKA_0413000	NO	NA	0.22888	0.107774	0.973165	0.72548	0.599813	0.251297	1	1
PBANKA_0413200	NO	NA	0.172837	0.0315562	0.998258	1	0.575303	0.166485	1	1		PBANKA_0413200	NO	NA	0.0174985	0.0647067	0.935018	0.72548	0.0906968	0.179655	1	1
PBANKA_0413300	NO	NA	0.999987	0.286244	0.986166	1	1	0.520046	1	1		PBANKA_0413300	NO	NA	1	0.35461	0.999715	1	1	0.495701	1	1
PBANKA_0413400	NO	NA	1	0.253236	0.999999	1	1	0.493894	1	1		PBANKA_0413400	NO	NA	1	0.57296	0.98688	1	1	0.66213	1	1
PBANKA_0413500	YES	1.76874	0.00168153	0.00203326	0.460198	0.0923805	0.0265296	0.0347815	1	1		PBANKA_0413500	NO	NA	0.432003	0.336486	0.92686	0.666112	0.959779	0.482465	1	1
PBANKA_0413600	YES	2.32943	0.000111132	0.000242257	0.084559	0.00432332	0.00961082	0.0226268	1	1		PBANKA_0413600	NO	NA	0.619771	0.168673	0.998265	0.930544	1	0.332364	1	1
PBANKA_0413700	NO	NA	0.743185	0.967869	1	1	1	0.994707	1	1		PBANKA_0413700	YES	25.3285	0.00201449	0.00305357	0.416267	0.0923805	0.0244356	0.0196731	1	0.555234
PBANKA_0413800	NO	NA	1	0.175549	0.998776	1	1	0.41517	1	1		PBANKA_0413800	NO	NA	1	0.308008	0.999948	1	1	0.460265	1	1
PBANKA_0413900	NO	NA	0.999796	0.374435	0.999777	1	1	0.573971	1	1		PBANKA_0413900	NO	NA	0.993669	0.299654	1	1	1	0.457165	1	1
PBANKA_0414000	NO	NA	0.812823	0.34815	0.999994	1	1	0.562874	1	1		PBANKA_0414000	NO	NA	0.903999	0.040032	0.999993	1	1	0.127263	1	1
PBANKA_0414100	YES	1.19934	0.00881881	0.00277575	0.608122	0.128563	0.0669477	0.0385796	1	1		PBANKA_0414100	YES	1.00737	0.00686433	0.00485537	0.554831	0.216927	0.0504826	0.027871	1	0.859245
PBANKA_0414200	NO	NA	0.816716	0.494681	1	1	1	0.651668	1	1		PBANKA_0414200	NO	NA	0.964046	0.158102	0.999529	0.823326	1	0.318386	1	1
PBANKA_0414300	NO	NA	0.999987	0.126234	0.983632	0.857464	1	0.35536	1	1		PBANKA_0414300	NO	NA	0.999461	0.117604	0.979836	1	1	0.265177	1	1
PBANKA_0414400	YES	0.529617	0.00438555	0.00458731	0.365906	0.082509	0.0429384	0.0517457	1	1		PBANKA_0414400	YES	2.97546	0.000196182	0.000168994	0.140366	0.0126403	0.00939035	0.00293384	1	0.233322
PBANKA_0414500	NO	NA	0.270369	0.163459	0.977554	1	0.795103	0.400424	1	1		PBANKA_0414500	NO	NA	0.200282	0.151244	0.772906	0.073586	0.541837	0.308701	1	0.490924
PBANKA_0414600	NO	NA	0.513097	0.187301	0.999981	1	1	0.430038	1	1		PBANKA_0414600	NO	NA	0.90661	0.683198	0.999993	1	1	0.748739	1	1
PBANKA_0414700	NO	NA	0.0145657	0.0445917	0.999853	0.930544	0.0925464	0.204964	1	1		PBANKA_0414700	YES	1.13924	0.000546356	0.00145014	0.743396	0.306994	0.013753	0.0113436	1	1
PBANKA_0414800	NO	NA	0.0129473	0.0170126	0.945973	0.239881	0.084683	0.112375	1	1		PBANKA_0414800	YES	2.1824	0.0186628	0.00113121	0.346149	0.0189229	0.0927183	0.00944483	1	0.264581
PBANKA_0414900	YES	3.15426	6.05327e-05	0.00138579	0.77019	0.143134	0.00961082	0.0314156	1	1		PBANKA_0414900	YES	25.8903	0.000970059	0.00105719	0.466608	0.103285	0.0167165	0.0090306	1	0.579739
PBANKA_0415000	NO	NA	0.763085	0.632614	1	1	1	0.754957	1	1		PBANKA_0415000	NO	NA	0.0886004	0.105232	0.977551	0.292172	0.294494	0.247824	1	1
PBANKA_0415100	NO	NA	0.997474	0.152	0.999979	1	1	0.386766	1	1		PBANKA_0415100	NO	NA	0.999965	0.120412	0.970426	0.789188	1	0.268668	1	1
PBANKA_0415200	NO	NA	0.79663	0.569489	1	1	1	0.707694	1	1		PBANKA_0415200	YES	0.705656	0.0062509	5.65736e-05	0.156034	0.00183768	0.046932	0.00163086	1	0.145457
PBANKA_0415300	YES	3.66497	0.00847658	0.000192573	0.961164	0.489749	0.0655391	0.0200266	1	1		PBANKA_0415300	NO	NA	0.442064	0.0113648	0.968245	0.72548	0.971043	0.0527047	1	1
PBANKA_0415400	NO	NA	0.917341	0.548736	1	1	1	0.691836	1	1		PBANKA_0415400	NO	NA	0.248411	0.189624	0.999369	1	0.633576	0.357528	1	1
PBANKA_0415500	NO	NA	0.512668	0.191651	0.999331	1	1	0.433484	1	1		PBANKA_0415500	NO	NA	0.490958	0.0373537	0.897585	0.695796	1	0.121056	1	1
PBANKA_0415600	YES	3.47406	0.00155827	0.000136886	0.191617	0.0262409	0.0254444	0.0200266	1	1		PBANKA_0415600	YES	0.00220767	0.000196272	3.98072e-06	0.13428	0.0155263	0.00939035	0.000580936	1	0.245789
PBANKA_0415700	YES	3.05619	0.00733413	0.00122421	0.11311	0.0144838	0.0594625	0.0298686	1	1		PBANKA_0415700	YES	1.18225	0.00469923	0.000173296	0.12356	0.0189229	0.0391184	0.00297534	1	0.264581
PBANKA_0415800	NO	NA	1	0.623841	0.983775	1	1	0.74893	1	1		PBANKA_0415800	NO	NA	1	0.202662	0.999771	1	1	0.37115	1	1
PBANKA_0415900	NO	NA	1	0.346248	1	1	1	0.562425	1	1		PBANKA_0415900	NO	NA	1	0.113932	0.990001	1	1	0.260216	1	1
PBANKA_0416000	NO	NA	0.999265	0.525567	0.983377	1	1	0.675398	1	1		PBANKA_0416000	NO	NA	0.998895	0.494158	0.96824	1	1	0.600655	1	1
PBANKA_0416100	NO	NA	0.0534783	0.0459462	0.773094	1	0.239674	0.208725	1	1		PBANKA_0416100	NO	NA	0.156906	0.0125648	0.793211	0.447203	0.453434	0.0561651	1	1
PBANKA_0416200	YES	4.89221	0.000167975	0.00156495	0.76325	0.292172	0.0108893	0.0317752	1	1		PBANKA_0416200	YES	25.4817	0.000591937	7.55681e-05	0.239623	0.031683	0.013753	0.00194974	1	0.336272
PBANKA_0416300	NO	NA	0.361818	0.0326746	0.995609	1	0.970529	0.170862	1	1		PBANKA_0416300	YES	0.921987	0.00295201	0.000406086	0.255184	0.0215766	0.0300346	0.00481326	1	0.280676
PBANKA_0416400	NO	NA	0.849758	0.592678	1	1	1	0.724851	1	1		PBANKA_0416400	NO	NA	0.354588	0.165431	0.994011	0.40784	0.825486	0.328787	1	1
PBANKA_0416500	NO	NA	0.556147	0.00610957	0.4387	0.0923805	1	0.0600855	1	1		PBANKA_0416500	NO	NA	0.964046	0.719149	1	1	1	0.777546	1	1
PBANKA_0416600	NO	NA	0.539317	0.704266	0.999939	1	1	0.808288	1	1		PBANKA_0416600	NO	NA	0.0864187	0.178072	0.913457	0.278542	0.289721	0.343351	1	0.983213
PBANKA_0416700	NO	NA	0.996836	0.391729	0.997984	1	1	0.584001	1	1		PBANKA_0416700	NO	NA	0.991826	0.644689	0.997565	0.447203	1	0.718716	1	1
PBANKA_0416800	YES	3.41494	0.000546356	0.0110377	0.555396	0.103285	0.0149939	0.0854825	1	1		PBANKA_0416800	NO	NA	0.0308487	0.0129029	0.756535	0.354012	0.132565	0.0570073	1	1
PBANKA_0417000	NO	NA	1	0.308008	0.999948	1	1	0.534322	1	1		PBANKA_0417000	NO	NA	1	0.84256	1	1	1	0.877796	1	1
PBANKA_0417100	NO	NA	0.902	0.563979	1	1	1	0.703092	1	1		PBANKA_0417100	NO	NA	0.0638079	0.0378917	0.999841	1	0.229041	0.122206	1	1
PBANKA_0417200	NO	NA	1	0.439522	0.999948	1	1	0.613873	1	1		PBANKA_0417200	NO	NA	1	0.336213	0.853259	1	1	0.482222	1	1
PBANKA_0417300	NO	NA	0.99999	0.167315	0.999209	1	1	0.40475	1	1		PBANKA_0417300	NO	NA	0.996799	0.436013	0.999963	1	1	0.55512	1	1
PBANKA_0417400	NO	NA	0.434209	0.348228	1	1	1	0.562874	1	1		PBANKA_0417400	NO	NA	0.130354	0.0551716	0.598235	0.216927	0.396582	0.161335	1	0.859245
PBANKA_0417500	NO	NA	0.80771	0.258529	0.998991	0.371471	1	0.49635	1	1		PBANKA_0417500	NO	NA	0.0458841	0.112453	0.999806	1	0.179313	0.257935	1	1
PBANKA_0417600	NO	NA	0.999999	0.461528	0.999999	1	1	0.629618	1	1		PBANKA_0417600	NO	NA	0.999997	0.409371	0.99998	1	1	0.536409	1	1
PBANKA_0417700	NO	NA	0.219635	0.10364	0.976079	0.930544	0.680271	0.324614	1	1		PBANKA_0417700	NO	NA	0.945541	0.732742	0.999862	1	1	0.78755	1	1
PBANKA_0417800	YES	3.05341	0.00073557	0.00571145	0.945431	0.559509	0.0165947	0.0586209	1	1		PBANKA_0417800	YES	1.50069	0.00284894	0.00178831	0.547894	0.228404	0.0299652	0.0132348	1	0.877898
PBANKA_0417900	YES	3.41933	0.0189865	0.00372059	0.907833	0.292172	0.111679	0.0458447	1	1		PBANKA_0417900	YES	26.4272	0.00155536	3.10011e-05	0.101778	0.00432332	0.0214664	0.0012044	1	0.176433
PBANKA_0418000	NO	NA	0.873127	0.718713	1	1	1	0.816292	1	1		PBANKA_0418000	NO	NA	0.0513392	0.341154	0.99819	0.559509	0.194764	0.486006	1	1
PBANKA_0418100	YES	4.84248	0.000367945	0.000580213	0.20235	0.0619038	0.0117692	0.0250175	1	1		PBANKA_0418100	NO	NA	0.0186628	0.0810865	0.58947	0.128563	0.0927183	0.209054	1	0.649771
PBANKA_0418200	NO	NA	0.998418	0.143	0.99996	1	1	0.372633	1	1		PBANKA_0418200	NO	NA	0.994857	0.370314	0.999852	1	1	0.507443	1	1
PBANKA_0418300	NO	NA	0.0896206	0.041841	0.990297	1	0.348193	0.197172	1	1		PBANKA_0418300	NO	NA	0.83633	0.98891	0.996768	1	1	0.995733	1	1
PBANKA_0418400	NO	NA	1	0.429122	0.999999	1	1	0.611908	1	1		PBANKA_0418400	NO	NA	1	0.38627	0.999874	1	1	0.51842	1	1
PBANKA_0418500	NO	NA	1	0.0255063	0.423551	0.121938	1	0.142753	1	1		PBANKA_0418500	NO	NA	0.999999	0.649694	1	1	1	0.722914	1	1
PBANKA_0501100	NO	NA	1	0.306166	0.999977	1	1	0.534303	1	1		PBANKA_0501100	NO	NA	0.999996	0.155986	0.990548	1	1	0.315207	1	1
PBANKA_0501200	NO	NA	0.0304392	0.0438676	0.894139	0.559509	0.156038	0.203034	1	1		PBANKA_0501200	YES	3.3057	0.000591937	0.000410062	0.708957	0.216927	0.013753	0.00482365	1	0.859245
PBANKA_0501300	NO	NA	0.0193431	0.0473489	0.979061	0.72548	0.112633	0.212615	1	1		PBANKA_0501300	YES	0.857351	0.015154	0.00185724	0.368818	0.128563	0.0814372	0.0135733	1	0.649771
PBANKA_0501400	NO	NA	0.999995	0.62177	0.998198	1	1	0.746827	1	1		PBANKA_0501400	NO	NA	0.99999	0.711637	0.998851	1	1	0.771973	1	1
PBANKA_0501500	NO	NA	0.999958	0.706214	1	1	1	0.808882	1	1		PBANKA_0501500	NO	NA	0.999984	0.922907	0.999087	0.40784	1	0.942895	1	1
PBANKA_0501600	YES	3.4214	0.00197397	0.0178256	0.971859	0.426749	0.0279347	0.11498	1	1		PBANKA_0501600	YES	1.52261	0.000970059	0.00217931	0.816884	0.610862	0.0167165	0.0154202	1	1
PBANKA_0501700	NO	NA	0.0486581	0.0319814	0.78255	0.40784	0.223435	0.168191	1	1		PBANKA_0501700	NO	NA	0.276859	0.128042	0.978571	0.426749	0.686269	0.279674	1	1
PBANKA_0501800	NO	NA	0.11716	0.137788	0.981646	1	0.429464	0.368189	1	1		PBANKA_0501800	YES	0.332181	0.00758862	0.00236792	0.402017	0.121938	0.053533	0.0164068	1	0.634134
PBANKA_0501900	NO	NA	0.221347	0.176995	1	1	0.684021	0.416616	1	1		PBANKA_0501900	YES	25.1707	0.024539	0.0102502	0.638944	0.354012	0.11397	0.0486842	1	1
PBANKA_0502000	YES	3.10404	0.0176376	0.00197422	0.307729	0.228404	0.106694	0.0346705	1	1		PBANKA_0502000	NO	NA	0.778666	0.0116704	0.785561	0.0488106	1	0.053537	1	0.408504
PBANKA_0502100	NO	NA	1	0.142302	0.981655	0.638487	1	0.372633	1	1		PBANKA_0502100	NO	NA	0.999771	0.904111	0.999599	1	1	0.928772	1	1
PBANKA_0502200	NO	NA	1	0.0579397	0.859262	1	1	0.23735	1	1		PBANKA_0502200	NO	NA	0.999921	0.221908	0.998985	0.511843	1	0.391356	1	1
PBANKA_0502300	YES	1.14496	0.00181605	0.00149504	0.351305	0.143134	0.0266697	0.0316114	1	1		PBANKA_0502300	YES	0.672464	0.00155536	0.00019699	0.251534	0.0780475	0.0214664	0.00326221	1	0.512633
PBANKA_0502400	NO	NA	0.93567	0.699028	0.999993	1	1	0.805841	1	1		PBANKA_0502400	NO	NA	0.0287203	0.0471263	0.998481	0.278542	0.125702	0.142909	1	0.983213
PBANKA_0502500	YES	1.83102	0.000814437	0.00370765	0.469179	0.195908	0.0176084	0.0458062	1	1		PBANKA_0502500	YES	25.5172	0.00180071	0.000615168	0.325792	0.0695593	0.0228598	0.00630912	1	0.482678
PBANKA_0502600	NO	NA	0.222727	0.121293	0.992936	0.186298	0.686105	0.348363	1	1		PBANKA_0502600	NO	NA	0.301124	0.0237009	0.999952	0.695796	0.728626	0.0875659	1	1
PBANKA_0502650	NO	NA	0.610244	0.395969	0.998941	1	1	0.587665	1	1		PBANKA_0502650	NO	NA	0.266587	0.0762326	0.393704	0.058275	0.669695	0.200567	1	0.434042
PBANKA_0502700	NO	NA	0.80771	0.684135	0.999997	1	1	0.794557	1	1		PBANKA_0502700	NO	NA	0.203977	0.18797	0.291892	0.0279187	0.549034	0.355106	1	0.314929
PBANKA_0502800	NO	NA	0.012699	0.0209296	0.823181	0.278542	0.084507	0.127267	1	1		PBANKA_0502800	YES	23.9984	0.030856	0.00022578	0.210456	0.0550096	0.132565	0.0034684	1	0.42462
PBANKA_0502900	YES	1.71388	0.00376511	0.00548867	0.397266	0.0215766	0.0392638	0.0576002	1	1		PBANKA_0502900	YES	24.4821	0.00354879	0.000627105	0.113273	0.00501811	0.0342414	0.00633892	1	0.177238
PBANKA_0503000	NO	NA	0.70591	0.86915	1	1	1	0.923113	1	1		PBANKA_0503000	YES	26.3116	0.00845136	0.0014289	0.432747	0.097833	0.0559017	0.0111963	1	0.578329
PBANKA_0503100	NO	NA	0.00658578	0.0127606	0.387013	0.082509	0.0548228	0.0935513	1	1		PBANKA_0503100	NO	NA	0.273362	0.138595	0.999972	1	0.679766	0.293359	1	1
PBANKA_0503200	YES	3.4742	2.76327e-05	0.000412593	0.522724	0.0923805	0.00889535	0.0236929	1	1		PBANKA_0503200	YES	1.60434	0.0010452	0.000304297	0.328088	0.073586	0.0172477	0.00409529	1	0.490924
PBANKA_0503300	NO	NA	0.348791	0.0256161	0.68949	0.666112	0.947008	0.142753	1	1		PBANKA_0503300	NO	NA	0.999984	0.415821	1	1	1	0.541216	1	1
PBANKA_0503500	NO	NA	0.0327898	0.0888836	0.999995	1	0.165009	0.298255	1	1		PBANKA_0503500	NO	NA	0.0700723	0.00623337	0.912803	0.638487	0.24772	0.0336763	1	1
PBANKA_0503600	NO	NA	0.999992	0.0920785	0.997694	1	1	0.304322	1	1		PBANKA_0503600	NO	NA	0.998895	0.280151	0.61482	0.216927	1	0.442893	1	0.859245
PBANKA_0503700	NO	NA	0.451395	0.594989	0.998247	1	1	0.726071	1	1		PBANKA_0503700	NO	NA	0.607728	0.38591	0.963792	0.337915	1	0.51832	1	1
PBANKA_0503800	NO	NA	0.0191074	0.0321819	0.919883	0.292172	0.111679	0.168864	1	1		PBANKA_0503800	YES	1.94809	0.00392881	0.0375923	0.861969	1	0.035111	0.121492	1	1
PBANKA_0503900	NO	NA	0.975123	0.907809	0.998713	1	1	0.951407	1	1		PBANKA_0503900	NO	NA	0.0767582	0.06253	0.989483	0.38893	0.266316	0.174859	1	1
PBANKA_0504000	NO	NA	0.135184	0.17871	0.912036	0.489749	0.477182	0.420018	1	1		PBANKA_0504000	NO	NA	0.80771	0.309913	0.999941	0.40784	1	0.461215	1	1
PBANKA_0504100	NO	NA	0.925374	0.439701	0.999993	0.638487	1	0.613873	1	1		PBANKA_0504100	NO	NA	0.00889509	0.0139877	0.369827	0.0279187	0.0568188	0.0608804	1	0.314929
PBANKA_0504200	NO	NA	0.0176376	0.081792	0.999023	0.894004	0.106694	0.288974	1	1		PBANKA_0504200	NO	NA	0.339189	0.372926	0.997304	1	0.799199	0.509676	1	1
PBANKA_0504300	NO	NA	1	0.621	0.999998	1	1	0.746536	1	1		PBANKA_0504300	NO	NA	1	0.203347	0.999896	1	1	0.37171	1	1
PBANKA_0504400	NO	NA	1	0.273149	0.905361	1	1	0.509029	1	1		PBANKA_0504400	NO	NA	1	0.203545	0.9999	1	1	0.371747	1	1
PBANKA_0504500	NO	NA	1	0.303316	0.973821	1	1	0.531793	1	1		PBANKA_0504500	NO	NA	1	0.197467	0.999705	1	1	0.365798	1	1
PBANKA_0504600	NO	NA	0.999998	0.15449	0.654951	0.823326	1	0.390727	1	1		PBANKA_0504600	NO	NA	0.999908	0.103693	0.99543	0.969604	1	0.24556	1	1
PBANKA_0504700	NO	NA	1	0.321706	0.999662	1	1	0.542175	1	1		PBANKA_0504700	NO	NA	0.999999	0.107685	0.935861	0.823326	1	0.251297	1	1
PBANKA_0504800	NO	NA	0.0267587	0.013793	0.704624	0.167913	0.142327	0.0980419	1	1		PBANKA_0504800	NO	NA	0.293915	0.261036	0.999995	0.447203	0.715633	0.425791	1	1
PBANKA_0504900	NO	NA	0.0637414	0.0712836	0.696259	0.337915	0.270611	0.269114	1	1		PBANKA_0504900	NO	NA	0.272311	0.276971	0.999941	0.757334	0.678235	0.44025	1	1
PBANKA_0505000	NO	NA	0.999512	0.503375	1	1	1	0.657924	1	1		PBANKA_0505000	NO	NA	0.986315	0.11271	0.968554	1	1	0.25806	1	1
PBANKA_0505100	NO	NA	1	0.474118	0.99488	1	1	0.636428	1	1		PBANKA_0505100	NO	NA	0.999994	0.233975	0.920201	1	1	0.403495	1	1
PBANKA_0505200	NO	NA	0.999999	0.171385	0.994401	1	1	0.409954	1	1		PBANKA_0505200	NO	NA	0.999894	0.519902	0.99999	1	1	0.620798	1	1
PBANKA_0505300	NO	NA	0.438717	0.213884	0.999907	1	1	0.45675	1	1		PBANKA_0505300	NO	NA	0.132231	0.0107003	0.669549	0.0655326	0.399875	0.0501208	1	0.465102
PBANKA_0505400	NO	NA	0.769017	0.656758	0.99823	1	1	0.77217	1	1		PBANKA_0505400	NO	NA	0.147643	0.0111008	0.995851	1	0.434216	0.051789	1	1
PBANKA_0505500	NO	NA	1	0.123352	0.992815	1	1	0.351271	1	1		PBANKA_0505500	NO	NA	1	0.252152	0.999944	1	1	0.418527	1	1
PBANKA_0505600	NO	NA	0.999999	0.0749215	0.950497	1	1	0.275499	1	1		PBANKA_0505600	NO	NA	0.999991	0.349301	0.999839	1	1	0.492536	1	1
PBANKA_0505700	NO	NA	0.0265	0.0643073	0.723884	0.252	0.141493	0.253859	1	1		PBANKA_0505700	NO	NA	0.287867	0.719326	0.99999	1	0.704211	0.777546	1	1
PBANKA_0505800	NO	NA	0.874356	0.545597	0.999992	1	1	0.68975	1	1		PBANKA_0505800	NO	NA	0.202631	0.0892575	0.940016	0.228404	0.54667	0.222995	1	0.877898
PBANKA_0505900	NO	NA	0.948129	0.537356	1	1	1	0.682918	1	1		PBANKA_0505900	NO	NA	0.697051	0.212124	0.999921	1	1	0.380422	1	1
PBANKA_0506000	NO	NA	0.0124078	0.0316214	0.98218	0.72548	0.0839773	0.166485	1	1		PBANKA_0506000	YES	0.851687	0.00288043	0.000272142	0.137318	0.0279187	0.0300346	0.00381489	1	0.314929
PBANKA_0506100	NO	NA	0.12207	0.00227254	0.847631	0.535676	0.441838	0.0365501	1	1		PBANKA_0506100	NO	NA	0.103504	0.00545876	0.970284	1	0.331299	0.0305298	1	1
PBANKA_0506200	YES	2.78626	0.0088978	0.000918046	0.659896	0.143134	0.0671288	0.0285945	1	1		PBANKA_0506200	YES	0.635865	0.00244331	2.47928e-05	0.222652	0.0458769	0.0268631	0.00112066	1	0.394558
PBANKA_0506300	NO	NA	0.470717	0.494919	0.989173	0.757334	1	0.651796	1	1		PBANKA_0506300	NO	NA	0.106097	0.031449	0.988019	0.894004	0.337677	0.10731	1	1
PBANKA_0506400	NO	NA	0.994857	0.526871	0.999996	1	1	0.67585	1	1		PBANKA_0506400	NO	NA	0.759012	0.75691	0.999611	0.535676	1	0.808872	1	1
PBANKA_0506500	YES	2.02183	6.44398e-06	0.000969013	0.494898	0.321817	0.00752335	0.0290083	1	1		PBANKA_0506500	YES	24.1366	0.000441113	0.00414373	0.0627674	0.00399969	0.0136424	0.0248092	1	0.176433
PBANKA_0506600	NO	NA	0.049798	0.0729375	0.999997	1	0.227328	0.272064	1	1		PBANKA_0506600	YES	0.451507	0.00469923	0.000149145	0.103995	0.00538926	0.0391184	0.00274215	1	0.177238
PBANKA_0506700	YES	2.0048	0.00181605	0.000583921	0.503019	0.115314	0.0266697	0.0250175	1	1		PBANKA_0506700	YES	1.77018	0.000176424	0.000196701	0.0450119	0.00721011	0.00939035	0.00326221	1	0.192407
PBANKA_0506800	YES	3.57737	9.36754e-05	8.26675e-05	0.372018	0.103285	0.00961082	0.0200266	1	1		PBANKA_0506800	YES	26.0484	0.0186628	0.0043218	0.439506	0.0923805	0.0927183	0.0255466	1	0.555234
PBANKA_0506900	YES	2.18518	0.00423829	0.00650083	0.401	0.0126403	0.0422007	0.0628548	1	1		PBANKA_0506900	NO	NA	0.0390459	0.0571179	0.347004	0.0619038	0.15856	0.164655	1	0.449597
PBANKA_0507000	NO	NA	0.876076	0.806452	1	1	1	0.879116	1	1		PBANKA_0507000	NO	NA	0.367467	0.490322	0.999492	1	0.848699	0.597425	1	1
PBANKA_0507100	NO	NA	0.64419	0.477414	0.999884	0.969604	1	0.638674	1	1		PBANKA_0507100	NO	NA	0.724819	0.874974	0.999941	0.264912	1	0.904033	1	0.953112
PBANKA_0507200	NO	NA	0.531115	0.0885195	0.997842	1	1	0.297959	1	1		PBANKA_0507200	NO	NA	0.0418404	0.0137424	0.502587	0.0923805	0.16604	0.0600909	1	0.555234
PBANKA_0507300	NO	NA	0.122636	0.355838	1	1	0.44293	0.56972	1	1		PBANKA_0507300	NO	NA	0.667972	0.0206312	0.667561	0.559509	1	0.0792984	1	1
PBANKA_0507500	NO	NA	0.999852	0.143983	0.992715	0.228404	1	0.374598	1	1		PBANKA_0507500	NO	NA	0.999125	0.954606	0.999202	1	1	0.969344	1	1
PBANKA_0507600	NO	NA	0.91888	0.151356	0.99938	1	1	0.386316	1	1		PBANKA_0507600	NO	NA	0.0864199	0.10819	0.637937	0.206418	0.289721	0.251491	1	0.842632
PBANKA_0507700	NO	NA	1	0.382252	0.999998	1	1	0.576029	1	1		PBANKA_0507700	NO	NA	1	0.103644	0.993992	1	1	0.24556	1	1
PBANKA_0507800	NO	NA	0.999999	0.333773	0.854258	0.757334	1	0.552855	1	1		PBANKA_0507800	NO	NA	0.999836	0.31763	0.997679	1	1	0.468964	1	1
PBANKA_0508000	NO	NA	0.039947	0.124667	0.983919	1	0.190944	0.353094	1	1		PBANKA_0508000	NO	NA	0.0418404	0.147683	0.715433	0.228404	0.16604	0.305162	1	0.877898
PBANKA_0508100	YES	0.270149	0.00154701	0.0023094	0.422653	0.115314	0.0254444	0.0365501	1	1		PBANKA_0508100	YES	25.8918	0.0011011	0.000419868	0.0669701	0.00156402	0.0176707	0.00488196	1	0.145457
PBANKA_0508200	NO	NA	0.998418	0.535947	0.942787	0.371471	1	0.682167	1	1		PBANKA_0508200	NO	NA	0.997733	0.109999	0.783031	1	1	0.254402	1	1
PBANKA_0508300	NO	NA	0.114045	0.0337506	0.998348	1	0.4208	0.17416	1	1		PBANKA_0508300	NO	NA	0.261357	0.297788	1	1	0.660821	0.455808	1	1
PBANKA_0508400	NO	NA	0.806806	0.0826604	0.821762	0.535676	1	0.290925	1	1		PBANKA_0508400	NO	NA	0.192704	0.290981	0.966449	0.306994	0.525966	0.450138	1	1
PBANKA_0508500	NO	NA	0.837105	0.869438	1	1	1	0.923113	1	1		PBANKA_0508500	NO	NA	0.628747	0.291146	0.999996	1	1	0.450138	1	1
PBANKA_0508600	NO	NA	0.991	0.645666	0.999642	1	1	0.764907	1	1		PBANKA_0508600	NO	NA	0.0208841	0.0230762	0.99819	1	0.100857	0.0865588	1	1
PBANKA_0508700	NO	NA	0.814475	0.137193	0.99793	1	1	0.36724	1	1		PBANKA_0508700	NO	NA	1	0.0225221	0.179596	0.0517443	1	0.0849429	1	0.408876
PBANKA_0508800	NO	NA	1	0.0513496	0.943409	1	1	0.221425	1	1		PBANKA_0508800	NO	NA	0.999999	0.658163	1	1	1	0.72973	1	1
PBANKA_0508900	NO	NA	0.999996	0.666199	1	1	1	0.780114	1	1		PBANKA_0508900	NO	NA	0.999992	0.447928	0.999996	1	1	0.562511	1	1
PBANKA_0509000	NO	NA	1	0.264072	0.999723	1	1	0.500743	1	1		PBANKA_0509000	NO	NA	0.998845	0.472355	0.999942	1	1	0.5828	1	1
PBANKA_0509100	NO	NA	0.753083	0.302634	0.999943	0.894004	1	0.530917	1	1		PBANKA_0509100	NO	NA	0.801065	0.138065	0.995931	1	1	0.292675	1	1
PBANKA_0509200	YES	13.8919	0.00481242	0.00133871	0.812928	0.128563	0.0451132	0.030894	1	1		PBANKA_0509200	NO	NA	0.0327861	0.126231	0.999955	0.559509	0.139913	0.276241	1	1
PBANKA_0509300	NO	NA	0.00884512	0.0270524	0.72933	0.151136	0.0669477	0.148804	1	1		PBANKA_0509300	NO	NA	0.950597	0.939352	0.947674	0.135849	1	0.956669	1	0.673475
PBANKA_0509400	NO	NA	0.999997	0.135393	0.997923	1	1	0.365707	1	1		PBANKA_0509400	NO	NA	0.999998	0.0588114	0.989639	1	1	0.168187	1	1
PBANKA_0509500	NO	NA	0.0305683	0.00828436	0.97929	1	0.156528	0.0720446	1	1		PBANKA_0509500	NO	NA	0.0898754	0.12618	0.999991	1	0.297672	0.276241	1	1
PBANKA_0509600	NO	NA	0.995314	0.632903	0.999248	0.585185	1	0.754957	1	1		PBANKA_0509600	NO	NA	0.636583	0.245158	1	1	1	0.414104	1	1
PBANKA_0509700	NO	NA	0.99539	0.28812	0.998999	1	1	0.520484	1	1		PBANKA_0509700	NO	NA	0.784109	0.09166	0.970599	1	1	0.226363	1	1
PBANKA_0509800	NO	NA	0.998654	0.416681	0.999995	1	1	0.603754	1	1		PBANKA_0509800	NO	NA	0.999991	0.193317	0.998885	1	1	0.362129	1	1
PBANKA_0509900	NO	NA	0.975393	0.524	0.999999	1	1	0.674147	1	1		PBANKA_0509900	NO	NA	0.999476	0.163826	0.99841	1	1	0.326255	1	1
PBANKA_0510000	NO	NA	1	0.705578	1	1	1	0.808743	1	1		PBANKA_0510000	NO	NA	1	0.0403107	0.853417	1	1	0.127975	1	1
PBANKA_0510100	NO	NA	0.563401	0.243074	1	1	1	0.486357	1	1		PBANKA_0510100	NO	NA	0.106266	0.0728585	0.999998	1	0.337677	0.193874	1	1
PBANKA_0510200	NO	NA	0.906024	0.680906	1	1	1	0.792083	1	1		PBANKA_0510200	NO	NA	0.592566	0.089695	0.998228	1	1	0.223519	1	1
PBANKA_0510300	NO	NA	1	0.150597	0.999556	1	1	0.385575	1	1		PBANKA_0510300	NO	NA	0.999999	0.26565	0.999756	1	1	0.430162	1	1
PBANKA_0510400	NO	NA	0.999969	0.497915	0.999876	1	1	0.654267	1	1		PBANKA_0510400	NO	NA	0.99965	0.117044	0.872813	1	1	0.264807	1	1
PBANKA_0510500	NO	NA	1	0.94869	0.985025	1	1	0.980895	1	1		PBANKA_0510500	NO	NA	0.999905	0.975478	1	1	1	0.986462	1	1
PBANKA_0510600	NO	NA	0.204586	0.0293973	0.759927	0.894004	0.647671	0.158652	1	1		PBANKA_0510600	NO	NA	0.877728	0.15359	0.999947	1	1	0.311854	1	1
PBANKA_0510700	NO	NA	0.804975	0.702086	1	1	1	0.806728	1	1		PBANKA_0510700	NO	NA	0.0169027	0.0335894	0.419959	0.354012	0.0882949	0.112285	1	1
PBANKA_0510800	YES	0.727392	0.00308036	0.00119825	0.495699	0.082509	0.0346798	0.0298686	1	1		PBANKA_0510800	YES	0.643595	0.00141183	4.86882e-05	0.055456	0.00957921	0.0214067	0.0014861	1	0.208069
PBANKA_0510900	YES	1.1491	0.000351947	0.000994213	0.103713	0.0406133	0.0117692	0.0290186	1	1		PBANKA_0510900	YES	2.90541	3.01448e-05	0.000456493	0.0539284	0.0189229	0.00586208	0.00511229	1	0.264581
PBANKA_0511000	NO	NA	0.982551	0.581521	1	1	1	0.716544	1	1		PBANKA_0511000	NO	NA	0.982337	0.206187	0.999997	1	1	0.374085	1	1
PBANKA_0511100	NO	NA	1	0.656	1	1	1	0.771996	1	1		PBANKA_0511100	NO	NA	0.999942	0.124401	0.998846	1	1	0.274292	1	1
PBANKA_0511200	NO	NA	0.0169027	0.0830002	0.987467	0.426749	0.104551	0.291499	1	1		PBANKA_0511200	NO	NA	0.307682	0.243584	0.99999	1	0.740657	0.413049	1	1
PBANKA_0511300	YES	21.3959	0.00351548	0.00395362	0.367971	0.176688	0.0374824	0.047342	1	1		PBANKA_0511300	NO	NA	0.796343	0.352908	0.999999	1	1	0.494605	1	1
PBANKA_0511400	YES	4.95616	0.000511371	0.00681957	0.935458	0.467656	0.0149939	0.0649067	1	1		PBANKA_0511400	YES	1.08212	0.00366707	1.27595e-05	0.171961	0.0279187	0.0344092	0.000885473	1	0.314929
PBANKA_0511500	NO	NA	0.987985	0.642265	1	1	1	0.762231	1	1		PBANKA_0511500	NO	NA	0.249306	0.0464009	0.992658	0.292172	0.635166	0.141076	1	1
PBANKA_0511600	NO	NA	1	0.10617	0.951879	1	1	0.328135	1	1		PBANKA_0511600	NO	NA	0.189941	0.102829	0.996977	0.894004	0.520553	0.244739	1	1
PBANKA_0511700	NO	NA	0.0471186	0.0894661	0.992451	1	0.217355	0.299074	1	1		PBANKA_0511700	YES	24.2711	4.50991e-05	0.000508874	0.286248	0.0458769	0.00646935	0.00552055	1	0.394558
PBANKA_0511800	NO	NA	0.277182	0.0731528	0.449737	0.167913	0.806505	0.272064	1	1		PBANKA_0511800	NO	NA	0.430019	0.165928	0.731811	0.354012	0.955824	0.328921	1	1
PBANKA_0511900	NO	NA	0.931229	0.163349	0.979922	1	1	0.400424	1	1		PBANKA_0511900	NO	NA	0.956578	0.145564	0.974686	0.666112	1	0.302946	1	1
PBANKA_0512000	NO	NA	1	0.351991	0.999993	1	1	0.566436	1	1		PBANKA_0512000	NO	NA	1	0.980562	1	1	1	0.990049	1	1
PBANKA_0512100	NO	NA	0.997861	0.114071	0.997573	1	1	0.339858	1	1		PBANKA_0512100	NO	NA	0.709015	0.459601	1	1	1	0.572921	1	1
PBANKA_0512200	NO	NA	0.103999	0.0730126	0.999655	1	0.389981	0.272064	1	1		PBANKA_0512200	NO	NA	0.0467866	0.013302	0.713178	0.306994	0.182078	0.0585487	1	1
PBANKA_0512300	NO	NA	1	0.0424574	0.82799	1	1	0.199181	1	1		PBANKA_0512300	NO	NA	0.999996	0.0996329	0.976412	1	1	0.239468	1	1
PBANKA_0512400	NO	NA	0.237869	0.437821	0.999854	1	0.718532	0.613873	1	1		PBANKA_0512400	NO	NA	0.0788313	0.212432	1	1	0.271491	0.380681	1	1
PBANKA_0512500	NO	NA	0.274865	0.265163	0.999632	1	0.803769	0.501747	1	1		PBANKA_0512500	NO	NA	0.124719	0.0149118	0.9591	0.857464	0.383174	0.0635386	1	1
PBANKA_0512600	NO	NA	0.247277	0.0505387	0.999767	1	0.741195	0.220164	1	1		PBANKA_0512600	NO	NA	0.116169	0.085052	0.999998	1	0.362639	0.216101	1	1
PBANKA_0512700	NO	NA	0.117446	0.0358696	0.730149	0.264912	0.4295	0.181093	1	1		PBANKA_0512700	NO	NA	0.318292	0.684033	0.99961	1	0.76305	0.749164	1	1
PBANKA_0512800	YES	2.19416	0.00143966	0.00166288	0.0862805	0.0144838	0.0242716	0.0329053	1	1		PBANKA_0512800	YES	0.915358	0.000470462	0.00028732	0.16732	0.0245631	0.013753	0.00393485	1	0.301076
PBANKA_0512900	NO	NA	0.352955	0.283517	0.999796	1	0.953877	0.517196	1	1		PBANKA_0512900	NO	NA	0.0323049	0.0846662	0.996381	1	0.138027	0.215237	1	1
PBANKA_0513000	YES	0.701867	0.00234962	0.00210247	0.368855	0.292172	0.0307359	0.0356078	1	1		PBANKA_0513000	YES	24.7697	4.30491e-05	0.000465336	0.0481305	0.00623904	0.00646935	0.00517409	1	0.184407
PBANKA_0513100	NO	NA	0.0681	0.0737669	0.543227	0.103285	0.284128	0.272973	1	1		PBANKA_0513100	YES	23.8193	0.0350361	0.00442505	0.650577	0.0458769	0.147537	0.0258636	1	0.394558
PBANKA_0513200	NO	NA	0.0708261	0.136989	0.999999	1	0.292189	0.36724	1	1		PBANKA_0513200	YES	24.5884	0.0236563	0.00305418	0.194978	0.0177458	0.111254	0.0196731	1	0.262256
PBANKA_0513300	NO	NA	0.0589483	0.060883	0.690748	0.143134	0.255607	0.244958	1	1		PBANKA_0513300	NO	NA	0.106292	0.0166322	0.978887	0.666112	0.337677	0.0686152	1	1
PBANKA_0513400	NO	NA	0.999988	0.136978	0.853641	0.969604	1	0.36724	1	1		PBANKA_0513400	NO	NA	0.998654	0.352975	0.990853	1	1	0.494605	1	1
PBANKA_0513500	NO	NA	1	0.209227	0.999616	1	1	0.451167	1	1		PBANKA_0513500	NO	NA	1	0.220026	0.999132	1	1	0.389573	1	1
PBANKA_0513600	NO	NA	0.999788	0.831764	0.99998	1	1	0.896662	1	1		PBANKA_0513600	NO	NA	0.999991	0.929464	1	1	1	0.948557	1	1
PBANKA_0513700	YES	3.90182	0.000811	0.00901706	0.953933	0.559509	0.0176084	0.0757369	1	1		PBANKA_0513700	YES	0.763395	0.000175974	0.000402127	0.319855	0.128563	0.00939035	0.00479065	1	0.649771
PBANKA_0513800	NO	NA	0.335575	0.120129	0.859818	0.757334	0.922386	0.347156	1	1		PBANKA_0513800	NO	NA	0.703563	0.040402	0.990415	1	1	0.128177	1	1
PBANKA_0513900	NO	NA	0.784915	0.291517	0.749797	0.186298	1	0.522809	1	1		PBANKA_0513900	NO	NA	0.236705	0.00907808	0.979093	1	0.615827	0.0446259	1	1
PBANKA_0514000	NO	NA	1	0.33427	0.911765	0.489749	1	0.552973	1	1		PBANKA_0514000	NO	NA	0.973333	0.166143	0.971619	1	1	0.328921	1	1
PBANKA_0514100	NO	NA	0.0311082	0.0187627	0.836308	0.135849	0.158598	0.118365	1	1		PBANKA_0514100	YES	0.829283	0.0245006	0.00238846	0.165562	0.033791	0.11397	0.0165246	1	0.347585
PBANKA_0514200	NO	NA	0.880483	0.25293	0.999673	1	1	0.493894	1	1		PBANKA_0514200	YES	26.416	0.0145225	0.000171926	0.0295198	0.000677892	0.0787692	0.00296272	1	0.131907
PBANKA_0514300	YES	3.44676	0.00111542	0.00368527	0.93644	0.354012	0.0202686	0.0457142	1	1		PBANKA_0514300	YES	25.5843	0.00295201	0.000946109	0.398888	0.143134	0.0300346	0.00836055	1	0.69412
PBANKA_0514500	NO	NA	0.999999	0.230291	0.944266	1	1	0.475446	1	1		PBANKA_0514500	NO	NA	0.999836	0.504169	1	1	1	0.609335	1	1
PBANKA_0514600	NO	NA	0.272	0.116005	0.951225	0.72548	0.7973	0.342874	1	1		PBANKA_0514600	NO	NA	0.698122	0.454231	0.999999	1	1	0.567941	1	1
PBANKA_0514700	NO	NA	0.207405	0.255065	1	1	0.651365	0.494676	1	1		PBANKA_0514700	YES	25.7242	0.0176376	0.00779599	0.538191	0.239881	0.0909135	0.0399641	1	0.892624
PBANKA_0514800	NO	NA	0.133553	0.214857	0.991541	0.894004	0.472756	0.457956	1	1		PBANKA_0514800	NO	NA	0.805868	0.321903	0.992691	0.930544	1	0.471249	1	1
PBANKA_0514900	NO	NA	0.840532	0.426878	0.999266	1	1	0.611908	1	1		PBANKA_0514900	NO	NA	0.538089	0.0203998	0.98527	0.176688	1	0.0788126	1	0.771875
PBANKA_0515000	NO	NA	0.237869	0.224836	0.999992	0.559509	0.718532	0.469163	1	1		PBANKA_0515000	NO	NA	0.402122	0.718022	1	1	0.913252	0.777095	1	1
PBANKA_0515100	NO	NA	1	0.79933	1	1	1	0.8738	1	1		PBANKA_0515100	NO	NA	1	0.291307	0.999984	1	1	0.450138	1	1
PBANKA_0515200	NO	NA	0.999	0.513	1	1	1	0.664955	1	1		PBANKA_0515200	NO	NA	0.413699	0.00783768	0.260649	0.1093	0.930793	0.0400898	1	0.596994
PBANKA_0515300	YES	4.37458	0.000531826	0.0139082	0.605146	0.216927	0.0149939	0.0983612	1	1		PBANKA_0515300	YES	26.347	0.000543089	0.000116629	0.143107	0.0177458	0.013753	0.00234767	1	0.262256
PBANKA_0515350	NO	NA	0.236705	0.242705	0.917402	0.447203	0.718532	0.486243	1	1		PBANKA_0515350	NO	NA	0.0717631	0.0764421	0.964063	1	0.253122	0.200814	1	1
PBANKA_0515400	YES	4.91293	0.00101224	0.00881695	0.972909	0.666112	0.0199335	0.0751108	1	1		PBANKA_0515400	YES	0.575193	0.00173709	3.93225e-05	0.339483	0.0923805	0.0226599	0.00137804	1	0.555234
PBANKA_0515500	NO	NA	0.550653	0.888994	1	1	1	0.938003	1	1		PBANKA_0515500	YES	3.06064	0.000116021	0.00136535	0.83134	0.371471	0.00856038	0.0108543	1	1
PBANKA_0515600	NO	NA	1	0.375917	0.999997	1	1	0.573971	1	1		PBANKA_0515600	NO	NA	1	0.14726	0.98982	1	1	0.304642	1	1
PBANKA_0515800	NO	NA	0.789484	0.265441	0.809858	0.278542	1	0.502069	1	1		PBANKA_0515800	NO	NA	0.53153	0.26096	0.972672	0.638487	1	0.425791	1	1
PBANKA_0515900	NO	NA	0.0140262	0.0221755	0.998798	0.930544	0.089484	0.131923	1	1		PBANKA_0515900	YES	25.7308	0.000116021	8.43999e-05	0.26612	0.0279187	0.00856038	0.00200075	1	0.314929
PBANKA_0516000	NO	NA	0.804244	0.4499	1	1	1	0.621464	1	1		PBANKA_0516000	NO	NA	0.957944	0.818294	0.999998	1	1	0.858363	1	1
PBANKA_0516100	NO	NA	0.438225	0.0198362	0.587435	0.585185	1	0.12221	1	1		PBANKA_0516100	NO	NA	0.37564	0.0232995	0.880293	1	0.862033	0.0868384	1	1
PBANKA_0516200	NO	NA	0.00966249	0.0971026	0.896607	0.0189229	0.0713984	0.311235	1	1		PBANKA_0516200	NO	NA	0.382646	0.0589735	0.801551	1	0.876819	0.168328	1	1
PBANKA_0516300	NO	NA	0.841852	0.583321	1	1	1	0.717815	1	1		PBANKA_0516300	YES	26.0378	0.000330359	0.00449937	0.112514	0.00776396	0.0115231	0.0262323	1	0.202314
PBANKA_0516400	NO	NA	0.54146	0.256344	0.248084	0.0432451	1	0.495705	1	1		PBANKA_0516400	NO	NA	0.981917	0.126139	0.979089	1	1	0.276241	1	1
PBANKA_0516500	YES	4.93095	0.000205	0.0011876	0.735234	0.354012	0.0108893	0.0298686	1	1		PBANKA_0516500	YES	1.32805	0.00569788	0.00543284	0.957714	0.559509	0.0447576	0.0304214	1	1
PBANKA_0516600	NO	NA	0.999999	0.0865774	0.897856	1	1	0.295234	1	1		PBANKA_0516600	NO	NA	1	0.355291	0.999654	1	1	0.496027	1	1
PBANKA_0516700	YES	4.64767	0.00147601	0.00226442	0.0941948	0.00215505	0.0245301	0.0365501	1	1		PBANKA_0516700	NO	NA	0.0246	0.0426713	0.932521	0.535676	0.11397	0.133562	1	1
PBANKA_0516800	NO	NA	0.177296	0.212776	0.999994	1	0.58394	0.455183	1	1		PBANKA_0516800	NO	NA	0.360464	0.26925	0.955406	0.292172	0.835832	0.432988	1	1
PBANKA_0516900	YES	4.33564	0.00282366	0.00129427	0.308707	0.0923805	0.0335756	0.0304357	1	1		PBANKA_0516900	YES	1.13153	0.000927882	1.57872e-06	0.0279378	0.00538926	0.0167165	0.000449799	1	0.177238
PBANKA_0517000	NO	NA	0.741048	0.297779	1	1	1	0.5271	1	1		PBANKA_0517000	NO	NA	0.00758862	0.0277856	0.357096	0.0177458	0.053533	0.0978574	1	0.262256
PBANKA_0517100	NO	NA	1	0.429122	0.999999	1	1	0.611908	1	1		PBANKA_0517100	NO	NA	1	0.178275	0.999586	1	1	0.3436	1	1
PBANKA_0517200	NO	NA	0.999997	0.677129	0.964741	1	1	0.788773	1	1		PBANKA_0517200	NO	NA	1	0.285798	0.999863	1	1	0.447568	1	1
PBANKA_0517300	NO	NA	0.999993	0.136398	0.897883	0.695796	1	0.366713	1	1		PBANKA_0517300	NO	NA	0.988928	0.732935	0.983573	0.789188	1	0.787576	1	1
PBANKA_0517400	YES	2.59893	0.00224746	0.000526196	0.295299	0.031683	0.0303342	0.0236929	1	1		PBANKA_0517400	YES	1.95074	0.000116021	2.53099e-05	0.122965	0.0230699	0.00856038	0.00112066	1	0.291179
PBANKA_0517500	NO	NA	0.772507	0.763136	1	1	1	0.846519	1	1		PBANKA_0517500	NO	NA	0.0587229	0.0612794	0.996331	0.354012	0.21558	0.172915	1	1
PBANKA_0517600	NO	NA	1	0.280959	0.959127	1	1	0.514944	1	1		PBANKA_0517600	NO	NA	1	0.44582	0.851335	1	1	0.561234	1	1
PBANKA_0517700	NO	NA	0.156956	0.0227143	0.239328	0.031683	0.536985	0.133754	1	1		PBANKA_0517700	NO	NA	0.29439	0.112729	0.827291	0.0432451	0.716237	0.25806	1	0.390628
PBANKA_0517800	NO	NA	0.949813	0.405241	0.999464	0.894004	1	0.593716	1	1		PBANKA_0517800	NO	NA	0.99172	0.777237	1	1	1	0.825306	1	1
PBANKA_0518000	NO	NA	0.998845	0.290363	0.99993	1	1	0.521938	1	1		PBANKA_0518000	NO	NA	0.999999	0.474927	1	1	1	0.5852	1	1
PBANKA_0518100	NO	NA	0.994857	0.345415	1	1	1	0.562355	1	1		PBANKA_0518100	NO	NA	0.0161524	0.0336904	0.468697	0.1093	0.0852337	0.112383	1	0.596994
PBANKA_0518200	NO	NA	0.999958	0.512249	0.999994	1	1	0.664871	1	1		PBANKA_0518200	NO	NA	0.976361	0.540563	1	1	1	0.636839	1	1
PBANKA_0518300	NO	NA	0.999921	0.314955	0.938164	1	1	0.538571	1	1		PBANKA_0518300	NO	NA	0.999752	0.00554954	0.644374	0.206418	1	0.0309634	1	0.842632
PBANKA_0518400	NO	NA	1	0.433635	0.999999	1	1	0.613659	1	1		PBANKA_0518400	NO	NA	0.999999	0.535064	1	1	1	0.632274	1	1
PBANKA_0518500	NO	NA	0.999991	0.411579	1	1	1	0.599156	1	1		PBANKA_0518500	NO	NA	0.999998	0.446894	1	1	1	0.562126	1	1
PBANKA_0518600	NO	NA	0.383	0.242	1	1	1	0.485077	1	1		PBANKA_0518600	NO	NA	0.886936	0.919502	1	1	1	0.940857	1	1
PBANKA_0518700	NO	NA	0.0191074	0.0376439	0.993445	0.40784	0.111679	0.185981	1	1		PBANKA_0518700	YES	1.5287	0.000352847	0.000259836	0.246367	0.151136	0.0115231	0.00372219	1	0.719475
PBANKA_0518800	NO	NA	0.985152	0.245089	0.993265	1	1	0.487667	1	1		PBANKA_0518800	NO	NA	0.998038	0.096789	0.999966	1	1	0.234442	1	1
PBANKA_0518900	NO	NA	1	0.347033	0.990992	1	1	0.562874	1	1		PBANKA_0518900	NO	NA	1	0.562227	0.642193	1	1	0.65374	1	1
PBANKA_0519000	NO	NA	0.997	0.686118	0.996826	1	1	0.79539	1	1		PBANKA_0519000	NO	NA	0.999921	0.436419	0.997948	0.511843	1	0.555486	1	1
PBANKA_0519100	NO	NA	1	0.0620852	0.990147	1	1	0.247176	1	1		PBANKA_0519100	NO	NA	0.999512	0.641869	0.977536	1	1	0.716255	1	1
PBANKA_0519300	NO	NA	1	0.46	0.999999	1	1	0.628294	1	1		PBANKA_0519300	NO	NA	0.999999	0.414913	0.999509	1	1	0.540486	1	1
PBANKA_0519400	NO	NA	0.997634	0.403461	1	1	1	0.59304	1	1		PBANKA_0519400	NO	NA	0.191596	0.0355786	0.980669	1	0.523861	0.117008	1	1
PBANKA_0519500	NO	NA	0.607728	0.377422	0.999992	1	1	0.574621	1	1		PBANKA_0519500	YES	25.1934	0.0414566	0.000751982	0.124696	0.00894852	0.165755	0.00709446	1	0.20586
PBANKA_0519600	NO	NA	0.0680173	0.0732419	0.882594	0.252396	0.284128	0.272108	1	1		PBANKA_0519600	NO	NA	0.999906	0.354811	0.962542	0.292172	1	0.495701	1	1
PBANKA_0519700	NO	NA	0.999998	0.889909	0.999986	1	1	0.938545	1	1		PBANKA_0519700	NO	NA	0.999999	0.379799	0.999452	1	1	0.514403	1	1
PBANKA_0519800	NO	NA	1	0.684012	0.99987	1	1	0.794557	1	1		PBANKA_0519800	NO	NA	0.999906	0.33434	0.997303	1	1	0.48049	1	1
PBANKA_0519900	YES	3.53294	0.00765301	0.00202945	0.513136	0.159138	0.060989	0.0347815	1	1		PBANKA_0519900	YES	0.870399	6.09532e-05	7.26349e-06	0.0905545	0.0406133	0.00646935	0.000753789	1	0.373355
PBANKA_0520000	NO	NA	1	0.457815	1	1	1	0.62731	1	1		PBANKA_0520000	NO	NA	0.999991	0.238331	0.994462	1	1	0.407555	1	1
PBANKA_0520100	NO	NA	1	0.375917	0.999997	1	1	0.573971	1	1		PBANKA_0520100	NO	NA	0.999992	0.644129	0.999998	1	1	0.718262	1	1
PBANKA_0520200	NO	NA	0.167791	0.0932	0.890344	0.103285	0.561308	0.305568	1	1		PBANKA_0520200	YES	26.5296	0.00181605	0.000438025	0.0539843	0.00122738	0.0228598	0.00500141	1	0.144283
PBANKA_0520300	NO	NA	0.999976	0.567205	0.999138	1	1	0.705231	1	1		PBANKA_0520300	NO	NA	0.99377	0.697696	0.925955	1	1	0.760028	1	1
PBANKA_0520400	NO	NA	0.677619	0.624693	0.999999	1	1	0.749642	1	1		PBANKA_0520400	NO	NA	0.0738059	0.120083	0.975016	0.447203	0.258183	0.268562	1	1
PBANKA_0520500	NO	NA	0.842193	0.634604	0.873725	0.585185	1	0.756708	1	1		PBANKA_0520500	NO	NA	0.0201156	0.0279097	0.791492	0.206418	0.0979896	0.0981462	1	0.842632
PBANKA_0520600	NO	NA	0.709616	0.539394	0.999999	0.559509	1	0.684426	1	1		PBANKA_0520600	NO	NA	0.145395	0.122231	0.665458	0.206418	0.431108	0.270817	1	0.842632
PBANKA_0520700	NO	NA	0.85	0.71	1	1	1	0.809284	1	1		PBANKA_0520700	YES	26.1047	0.0841072	0.00749299	0.170675	0.0298009	0.284623	0.0386228	1	0.329007
PBANKA_0520900	NO	NA	0.999994	0.578661	1	1	1	0.714529	1	1		PBANKA_0520900	NO	NA	0.996937	0.205495	0.980836	1	1	0.373699	1	1
PBANKA_0521000	NO	NA	0.998623	0.607301	0.976276	1	1	0.736209	1	1		PBANKA_0521000	NO	NA	0.999974	0.200438	0.98244	1	1	0.369104	1	1
PBANKA_0521100	NO	NA	1	0.426455	0.999963	1	1	0.611908	1	1		PBANKA_0521100	NO	NA	1	0.308008	0.999948	1	1	0.460265	1	1
PBANKA_0521200	NO	NA	1	0.654602	1	1	1	0.770606	1	1		PBANKA_0521200	NO	NA	1	0.361347	0.975961	1	1	0.498667	1	1
PBANKA_0521221	NO	NA	0.95376	0.139259	0.988794	1	1	0.368673	1	1		PBANKA_0521221	NO	NA	0.396449	0.340223	0.99763	0.666112	0.903131	0.485251	1	1
PBANKA_0521241	NO	NA	0.879916	0.19947	1	1	1	0.441095	1	1		PBANKA_0521241	NO	NA	0.64419	0.489716	0.999799	0.969604	1	0.597122	1	1
PBANKA_0521261	NO	NA	0.924099	0.626	0.524781	0.115314	1	0.750148	1	1		PBANKA_0521261	NO	NA	0.282341	0.982752	1	1	0.695602	0.990883	1	1
PBANKA_0521300	YES	1.9621	0.00284894	0.00455209	0.472747	0.115314	0.0336824	0.0516565	1	1		PBANKA_0521300	YES	2.10084	3.24185e-05	7.04073e-05	0.133665	0.0517443	0.00586208	0.0018472	1	0.408876
PBANKA_0521400	NO	NA	0.00392881	0.113161	1	1	0.0399729	0.338766	1	1		PBANKA_0521400	NO	NA	0.714238	0.33452	0.999245	0.894004	1	0.48049	1	1
PBANKA_0521500	NO	NA	0.512668	0.115226	0.718285	0.195908	1	0.341438	1	1		PBANKA_0521500	NO	NA	0.00958222	0.0270682	0.929256	0.033791	0.0595066	0.0962858	1	0.347585
PBANKA_0521600	NO	NA	0.302533	0.330917	0.999999	1	0.860138	0.549958	1	1		PBANKA_0521600	NO	NA	0.834221	0.147876	0.722343	0.38893	1	0.305162	1	1
PBANKA_0521700	YES	1.96867	0.0102569	0.00213672	0.492496	0.264912	0.0747267	0.0360234	1	1		PBANKA_0521700	YES	1.84439	0.00284894	2.45921e-06	0.052463	0.0144838	0.0299652	0.000449799	1	0.239008
PBANKA_0521800	NO	NA	0.6767	0.0429519	0.949881	0.0619038	1	0.200786	1	1		PBANKA_0521800	NO	NA	0.790889	0.933748	0.999373	1	1	0.952097	1	1
PBANKA_0521900	NO	NA	0.987757	0.801858	1	1	1	0.875948	1	1		PBANKA_0521900	NO	NA	0.661157	0.101591	0.999327	1	1	0.242303	1	1
PBANKA_0522000	NO	NA	0.0655971	0.10012	0.980784	0.638487	0.276375	0.316989	1	1		PBANKA_0522000	NO	NA	0.131148	0.172871	0.98705	0.195908	0.397701	0.337362	1	0.819796
PBANKA_0522100	YES	0.148105	0.00122857	0.0073051	0.326508	0.082509	0.0215692	0.06722	1	1		PBANKA_0522100	NO	NA	0.0124078	0.0271188	0.764561	0.467656	0.0705778	0.096319	1	1
PBANKA_0522200	NO	NA	0.00569788	0.0491678	0.999777	1	0.0501113	0.215867	1	1		PBANKA_0522200	YES	0.183246	0.00545015	0.000936372	0.204408	0.0279187	0.0440349	0.00831342	1	0.314929
PBANKA_0522300	NO	NA	1	1	NA	1	1	1	NA	1		PBANKA_0522300	NO	NA	1	0.981165	0.999988	1	1	0.990283	1	1
PBANKA_0522400	NO	NA	0.0934524	0.312	0.954072	0.447203	0.358311	0.5364	1	1		PBANKA_0522400	NO	NA	0.939369	0.376788	1	1	1	0.512406	1	1
PBANKA_0522600	YES	2.22826	0.000175974	5.19885e-05	0.21857	0.0517443	0.0108893	0.0200266	1	1		PBANKA_0522600	YES	0.816629	0.00563424	0.000115318	0.111494	0.031683	0.0447576	0.00233133	1	0.336272
PBANKA_0522700	NO	NA	0.999985	0.94658	1	1	1	0.97951	1	1		PBANKA_0522700	NO	NA	0.999997	0.309131	0.999911	0.930544	1	0.460786	1	1
PBANKA_0522800	NO	NA	0.877559	0.808036	1	1	1	0.880021	1	1		PBANKA_0522800	NO	NA	0.0120578	0.0683677	0.751876	0.0432451	0.0703875	0.185951	1	0.390628
PBANKA_0522900	NO	NA	0.764526	0.921052	0.999994	1	1	0.960758	1	1		PBANKA_0522900	NO	NA	0.161763	0.00129181	0.875952	0.695796	0.462953	0.0104554	1	1
PBANKA_0523000	NO	NA	0.999908	0.309	0.999962	1	1	0.534963	1	1		PBANKA_0523000	NO	NA	0.999999	0.172637	0.995647	1	1	0.337047	1	1
PBANKA_0523100	NO	NA	0.735599	0.394469	0.953119	0.38893	1	0.586378	1	1		PBANKA_0523100	NO	NA	0.741048	0.463971	0.999953	1	1	0.575955	1	1
PBANKA_0523200	NO	NA	0.413699	0.302101	0.999994	0.159138	1	0.53078	1	1		PBANKA_0523200	NO	NA	0.977176	0.429165	0.997751	0.447203	1	0.550303	1	1
PBANKA_0523400	NO	NA	0.0623593	0.107721	0.988297	0.585185	0.266439	0.331229	1	1		PBANKA_0523400	NO	NA	0.712219	0.238411	0.999664	1	1	0.407555	1	1
PBANKA_0523500	NO	NA	1	0.506161	1	1	1	0.660642	1	1		PBANKA_0523500	NO	NA	1	0.433635	0.999999	1	1	0.553753	1	1
PBANKA_0523600	NO	NA	1	0.207405	0.999674	1	1	0.450252	1	1		PBANKA_0523600	NO	NA	1	0.122508	0.716533	1	1	0.271114	1	1
PBANKA_0523700	NO	NA	0.152145	0.176868	0.996563	0.511843	0.524366	0.416616	1	1		PBANKA_0523700	NO	NA	0.247016	0.257307	0.999684	1	0.633576	0.422661	1	1
PBANKA_0523800	NO	NA	1	0.648094	1	1	1	0.76681	1	1		PBANKA_0523800	NO	NA	1	0.349434	0.999996	1	1	0.492536	1	1
PBANKA_0523900	NO	NA	0.211823	0.186699	0.98903	1	0.661834	0.429923	1	1		PBANKA_0523900	YES	25.1145	0.00569788	0.00302832	0.409747	0.121938	0.0447576	0.0196148	1	0.634134
PBANKA_0524000	NO	NA	0.00594561	0.00755253	0.98626	0.666112	0.0512288	0.0684652	1	1		PBANKA_0524000	YES	0.130153	0.00449492	0.00179109	0.611336	0.186298	0.0381659	0.0132348	1	0.799645
PBANKA_0524200	NO	NA	0.932173	0.916172	1	1	1	0.957331	1	1		PBANKA_0524200	NO	NA	0.237522	0.684982	1	1	0.617268	0.750027	1	1
PBANKA_0524300	NO	NA	0.990988	0.777467	1	1	1	0.856718	1	1		PBANKA_0524300	NO	NA	0.871162	0.835575	1	1	1	0.872654	1	1
PBANKA_0524600	NO	NA	0.997474	0.196334	0.999995	1	1	0.438097	1	1		PBANKA_0524600	NO	NA	0.183902	0.100773	0.978237	0.610862	0.507278	0.241091	1	1
PBANKA_0524700	NO	NA	0.999836	0.979245	1	1	1	1	1	1		PBANKA_0524700	NO	NA	0.941	0.0153192	0.790184	0.511843	1	0.0649778	1	1
PBANKA_0524800	NO	NA	0.999991	0.23587	0.99997	1	1	0.481335	1	1		PBANKA_0524800	NO	NA	0.999894	0.28259	0.999764	1	1	0.444232	1	1
PBANKA_0524841	NO	NA	1	0.439522	0.999948	1	1	0.613873	1	1		PBANKA_0524841	NO	NA	1	0.149382	0.99967	1	1	0.306644	1	1
PBANKA_0600061	NO	NA	1	1	NA	1	1	1	NA	1		PBANKA_0600061	NO	NA	1	0.375917	0.999997	1	1	0.511793	1	1
PBANKA_0600071	NO	NA	0.99377	0.285649	0.999999	1	1	0.519261	1	1		PBANKA_0600071	NO	NA	0.997733	0.323888	0.999995	1	1	0.47304	1	1
PBANKA_0600096	NO	NA	1	0.238166	0.987256	1	1	0.483622	1	1		PBANKA_0600096	NO	NA	1	0.612333	0.999987	1	1	0.692563	1	1
PBANKA_0600351	NO	NA	0.999965	0.671713	1	1	1	0.784617	1	1		PBANKA_0600351	NO	NA	0.999994	0.0771262	0.995851	1	1	0.201894	1	1
PBANKA_0600500	NO	NA	0.650428	0.39166	0.999999	0.638487	1	0.584001	1	1		PBANKA_0600500	NO	NA	0.271236	0.323502	0.999929	1	0.676281	0.472701	1	1
PBANKA_0600600	NO	NA	0.98937	0.244659	0.999997	1	1	0.487667	1	1		PBANKA_0600600	NO	NA	0.986255	0.632697	0.999999	1	1	0.7089	1	1
PBANKA_0600700	NO	NA	1	0.401975	0.99831	1	1	0.591769	1	1		PBANKA_0600700	NO	NA	0.999952	0.567535	0.999998	1	1	0.657864	1	1
PBANKA_0600800	NO	NA	0.999227	0.368974	0.980135	1	1	0.573971	1	1		PBANKA_0600800	NO	NA	0.99916	0.670761	0.999663	1	1	0.738786	1	1
PBANKA_0600900	NO	NA	0.127731	0.28834	0.999994	0.337915	0.456042	0.520484	1	1		PBANKA_0600900	YES	0.969074	0.0233574	0.00510279	0.976428	0.857464	0.110181	0.0288849	1	1
PBANKA_0601000	YES	5.37326	0.000351947	0.00323976	0.529165	0.0230699	0.0117692	0.0428233	1	1		PBANKA_0601000	NO	NA	0.225335	0.116544	0.999979	1	0.591852	0.264204	1	1
PBANKA_0601100	NO	NA	1	0.113	0.993875	1	1	0.338831	1	1		PBANKA_0601100	NO	NA	0.999859	0.514979	0.999998	1	1	0.617445	1	1
PBANKA_0601200	NO	NA	0.925682	0.234186	0.999501	1	1	0.479637	1	1		PBANKA_0601200	NO	NA	0.907995	0.114926	0.999409	1	1	0.261541	1	1
PBANKA_0601300	NO	NA	0.954833	0.987725	0.996027	1	1	1	1	1		PBANKA_0601300	NO	NA	0.991826	0.389471	0.999975	1	1	0.520707	1	1
PBANKA_0601500	NO	NA	0.992083	0.13253	0.993973	0.930544	1	0.362149	1	1		PBANKA_0601500	NO	NA	0.998453	0.340656	0.979251	1	1	0.485611	1	1
PBANKA_0601600	YES	2.10945	0.00263431	0.000454243	0.0700138	0.0245631	0.032728	0.0236929	1	1		PBANKA_0601600	YES	0.302351	0.000638812	5.78151e-06	0.00545097	0.000952852	0.0143407	0.000689428	1	0.139057
PBANKA_0601700	NO	NA	0.11566	0.136249	1	1	0.424631	0.366637	1	1		PBANKA_0601700	NO	NA	0.243943	0.0817541	0.999998	1	0.627666	0.209973	1	1
PBANKA_0601800	NO	NA	0.988928	0.849653	1	1	1	0.908813	1	1		PBANKA_0601800	NO	NA	0.994096	0.0127314	0.999991	1	1	0.056517	1	1
PBANKA_0601900	NO	NA	0.0395553	0.0652539	0.950668	0.666112	0.189266	0.257161	1	1		PBANKA_0601900	NO	NA	0.366642	0.336835	0.97916	0.666112	0.847633	0.482495	1	1
PBANKA_0602000	NO	NA	0.11462	0.136969	0.999988	1	0.422143	0.36724	1	1		PBANKA_0602000	NO	NA	0.14533	0.016729	0.999998	1	0.431108	0.068832	1	1
PBANKA_0602100	NO	NA	0.9105	0.14	0.911721	1	1	0.369645	1	1		PBANKA_0602100	NO	NA	0.406673	0.0958433	0.993655	1	0.921924	0.233107	1	1
PBANKA_0602200	NO	NA	0.960416	0.831	1	1	1	0.89648	1	1		PBANKA_0602200	NO	NA	0.998187	0.842834	1	1	1	0.877796	1	1
PBANKA_0602300	NO	NA	0.0385408	0.0563754	0.958809	0.0230699	0.187095	0.234437	1	1		PBANKA_0602300	YES	24.5105	0.00527613	0.00458543	0.822333	0.535676	0.0432272	0.0266012	1	1
PBANKA_0602400	YES	10.2138	0.000205194	0.00699364	0.425388	0.0517443	0.0108893	0.0659804	1	1		PBANKA_0602400	NO	NA	0.858839	0.146171	0.999912	1	1	0.303311	1	1
PBANKA_0602500	NO	NA	0.0100632	0.231847	0.989589	1	0.0738796	0.476551	1	1		PBANKA_0602500	NO	NA	0.888608	0.757968	0.999741	1	1	0.809447	1	1
PBANKA_0602600	NO	NA	0.281701	0.181149	0.962238	0.354012	0.814577	0.422139	1	1		PBANKA_0602600	NO	NA	0.846741	0.45251	1	1	1	0.566484	1	1
PBANKA_0602700	NO	NA	1	0.125156	0.98809	1	1	0.353466	1	1		PBANKA_0602700	NO	NA	0.998418	0.1707	0.986795	1	1	0.334243	1	1
PBANKA_0602800	NO	NA	0.901202	0.603163	1	1	1	0.733725	1	1		PBANKA_0602800	NO	NA	0.895538	0.22531	0.999002	1	1	0.394821	1	1
PBANKA_0602900	NO	NA	0.384899	0.20517	0.991975	1	1	0.447105	1	1		PBANKA_0602900	YES	24.4203	8.40768e-05	0.00139622	0.0865453	0.00894852	0.00817998	0.0109909	1	0.20586
PBANKA_0603000	NO	NA	0.997861	0.570146	0.995115	1	1	0.708322	1	1		PBANKA_0603000	NO	NA	0.99998	0.666147	1	1	1	0.735091	1	1
PBANKA_0603100	NO	NA	1	0.434281	0.999952	1	1	0.613743	1	1		PBANKA_0603100	NO	NA	0.999996	0.0829913	0.999779	1	1	0.212134	1	1
PBANKA_0603200	NO	NA	0.924099	0.484968	0.956319	1	1	0.644989	1	1		PBANKA_0603200	NO	NA	0.931229	0.881618	1	0.121938	1	0.909869	1	0.634134
PBANKA_0603300	NO	NA	0.999908	0.573291	0.999758	1	1	0.710528	1	1		PBANKA_0603300	NO	NA	0.999581	0.0719075	0.994409	1	1	0.192551	1	1
PBANKA_0603400	NO	NA	1	0.401571	0.985812	1	1	0.591588	1	1		PBANKA_0603400	NO	NA	0.999995	0.233317	0.991962	1	1	0.402779	1	1
PBANKA_0603500	NO	NA	0.966247	0.467667	0.999993	1	1	0.633928	1	1		PBANKA_0603500	NO	NA	0.985207	0.027689	0.977631	1	1	0.0976643	1	1
PBANKA_0603600	NO	NA	0.993886	0.0610114	0.996067	1	1	0.244958	1	1		PBANKA_0603600	NO	NA	0.998876	0.0689807	0.997511	1	1	0.187182	1	1
PBANKA_0603650	NO	NA	0.999991	0.0970901	0.99489	1	1	0.311235	1	1		PBANKA_0603650	NO	NA	0.999872	0.268445	0.999999	1	1	0.432467	1	1
PBANKA_0603700	NO	NA	0.810441	0.425484	0.999024	1	1	0.611576	1	1		PBANKA_0603700	NO	NA	0.683686	0.0148533	0.97754	0.666112	1	0.063463	1	1
PBANKA_0603800	NO	NA	0.999935	0.71005	0.999994	1	1	0.809554	1	1		PBANKA_0603800	NO	NA	1	0.173213	0.997805	1	1	0.337776	1	1
PBANKA_0603900	NO	NA	0.118102	0.188835	0.996005	1	0.431564	0.431066	1	1		PBANKA_0603900	NO	NA	0.914125	0.492004	0.999906	1	1	0.598661	1	1
PBANKA_0604000	NO	NA	0.999999	0.181398	0.997136	1	1	0.422509	1	1		PBANKA_0604000	NO	NA	1	0.195677	0.991391	0.511843	1	0.365087	1	1
PBANKA_0604100	NO	NA	0.525428	0.229224	0.997219	1	1	0.474293	1	1		PBANKA_0604100	YES	0.52181	0.00308036	0.000870301	0.901274	0.559509	0.0308741	0.00784615	1	1
PBANKA_0604200	YES	3.12815	0.00941828	0.000538104	0.843034	0.264912	0.0700372	0.0239328	1	1		PBANKA_0604200	YES	0.0990875	9.80912e-05	6.19647e-05	0.191685	0.0695593	0.00856038	0.00174322	1	0.482678
PBANKA_0604300	NO	NA	0.270369	0.161578	0.999838	1	0.795103	0.398617	1	1		PBANKA_0604300	NO	NA	0.00769336	0.017558	0.546108	0.176688	0.053649	0.0714873	1	0.771875
PBANKA_0604400	NO	NA	1	0.375917	0.999997	1	1	0.573971	1	1		PBANKA_0604400	NO	NA	1	0.905246	0.972615	1	1	0.929478	1	1
PBANKA_0604500	YES	3.05048	0.000351947	5.07501e-05	0.283582	0.0279187	0.0117692	0.0200266	1	1		PBANKA_0604500	YES	2.40569	0.00538927	0.000298305	0.228699	0.0358989	0.0437703	0.00404967	1	0.355941
PBANKA_0604600	NO	NA	0.0327898	0.0064672	0.424436	0.239881	0.165009	0.0627896	1	1		PBANKA_0604600	YES	1.1758	0.00867644	0.000132578	0.0107851	0.00183768	0.0565908	0.00255842	1	0.145457
PBANKA_0604700	NO	NA	1	0.490187	0.999646	1	1	0.648308	1	1		PBANKA_0604700	NO	NA	0.999905	0.561002	0.999978	1	1	0.652848	1	1
PBANKA_0604800	YES	1.9701	0.000704921	0.00333923	0.329363	0.0144838	0.0162167	0.0434379	1	1		PBANKA_0604800	YES	25.7677	0.0039074	6.66667e-05	0.0380145	0.00319159	0.035111	0.00184536	1	0.176433
PBANKA_0604900	YES	2.95145	0.000364237	0.000408367	0.247584	0.0406133	0.0117692	0.0236929	1	1		PBANKA_0604900	YES	0.957399	0.00596172	7.66969e-05	0.0459418	0.00623904	0.0455865	0.00195398	1	0.184407
PBANKA_0605000	NO	NA	0.0288	0.0639635	0.994396	0.695796	0.149862	0.252929	1	1		PBANKA_0605000	NO	NA	0.14533	0.222832	0.99842	1	0.431108	0.392246	1	1
PBANKA_0605100	YES	4.21747	0.00122166	0.00232355	0.713267	0.135849	0.0215288	0.0365501	1	1		PBANKA_0605100	YES	0.985275	0.000337136	0.000371978	0.26321	0.252396	0.0115231	0.00460758	1	0.924464
PBANKA_0605200	YES	3.01508	5.57713e-05	0.00010175	0.120863	0.0165688	0.00961082	0.0200266	1	1		PBANKA_0605200	YES	0.0117455	0.00147601	0.000140546	0.0542128	0.00894852	0.0214664	0.00263501	1	0.20586
PBANKA_0605300	NO	NA	0.0181954	0.00575608	0.772134	0.264912	0.109528	0.0587276	1	1		PBANKA_0605300	YES	25.202	0.00405401	0.00165246	0.083721	0.031683	0.0357212	0.0124669	1	0.336272
PBANKA_0605400	NO	NA	0.998418	0.827166	1	1	1	0.895218	1	1		PBANKA_0605400	NO	NA	0.998187	0.416351	0.999999	1	1	0.541742	1	1
PBANKA_0605500	NO	NA	0.135184	0.156323	1	1	0.477182	0.392318	1	1		PBANKA_0605500	YES	26.6303	0.010109	0.00369477	0.967694	0.823326	0.0620355	0.0229145	1	1
PBANKA_0605600	NO	NA	0.0129473	0.00789975	0.788226	0.666112	0.084683	0.0700742	1	1		PBANKA_0605600	YES	4.10013	0.0176376	0.0022356	0.593671	0.252396	0.0909135	0.0157233	1	0.924464
PBANKA_0605700	YES	3.85314	0.000614216	0.000895594	0.377497	0.00957921	0.0149939	0.0285945	1	1		PBANKA_0605700	YES	25.3592	0.000322165	1.5814e-06	0.155115	0.0102962	0.0115231	0.000449799	1	0.215619
PBANKA_0605800	NO	NA	0.389303	0.0764703	0.999985	1	1	0.278786	1	1		PBANKA_0605800	NO	NA	0.00874245	0.0575238	0.932625	0.535676	0.0567925	0.165518	1	1
PBANKA_0605900	YES	3.03731	0.000546356	0.000492854	0.270861	0.0189229	0.0149939	0.0236929	1	1		PBANKA_0605900	YES	1.11341	0.00150568	0.000207016	0.0434523	0.00252242	0.0214664	0.0033452	1	0.165912
PBANKA_0606000	NO	NA	1	0.0741862	0.558687	0.894004	1	0.27409	1	1		PBANKA_0606000	NO	NA	0.999999	0.589212	0.998774	1	1	0.67427	1	1
PBANKA_0606100	NO	NA	0.183609	0.164659	0.734585	0.115314	0.600143	0.401125	1	1		PBANKA_0606100	NO	NA	0.0379716	0.0225363	0.85422	0.638487	0.15542	0.0849429	1	1
PBANKA_0606200	NO	NA	1	0.126338	0.79104	1	1	0.355419	1	1		PBANKA_0606200	NO	NA	0.999908	0.00470864	0.471378	0.186298	1	0.0272821	1	0.799645
PBANKA_0606300	NO	NA	0.211773	0.241411	0.989079	0.638487	0.661834	0.484898	1	1		PBANKA_0606300	NO	NA	0.259145	0.836246	1	1	0.656295	0.873076	1	1
PBANKA_0606400	NO	NA	0.999512	0.261	0.999072	1	1	0.498744	1	1		PBANKA_0606400	NO	NA	0.999771	0.534441	1	1	1	0.631847	1	1
PBANKA_0606500	NO	NA	0.999752	0.704667	0.999981	1	1	0.808549	1	1		PBANKA_0606500	NO	NA	0.999998	0.397802	1	1	1	0.527915	1	1
PBANKA_0606600	NO	NA	0.0864187	0.000223397	0.462409	0.176688	0.338575	0.0212911	1	1		PBANKA_0606600	YES	1.03017	0.0281131	1.86977e-05	0.118066	0.0230699	0.124091	0.00106486	1	0.291179
PBANKA_0606700	NO	NA	0.0635563	0.0232738	0.758115	0.176688	0.270317	0.135522	1	1		PBANKA_0606700	YES	24.549	0.000250295	0.00249191	0.0881194	0.00122738	0.0110271	0.0169886	1	0.144283
PBANKA_0606800	NO	NA	0.072992	0.0211645	0.248303	0.00183768	0.298749	0.128323	1	1		PBANKA_0606800	NO	NA	0.998038	0.195531	0.99785	1	1	0.364959	1	1
PBANKA_0606900	NO	NA	1	0.101054	0.928355	1	1	0.318714	1	1		PBANKA_0606900	NO	NA	0.999905	0.360473	0.999997	1	1	0.498477	1	1
PBANKA_0607000	NO	NA	0.999986	0.19702	0.997773	1	1	0.438135	1	1		PBANKA_0607000	NO	NA	1	0.0632676	0.724819	0.447203	1	0.176499	1	1
PBANKA_0607100	NO	NA	1	0.433635	0.999999	1	1	0.613659	1	1		PBANKA_0607100	NO	NA	1	0.160477	0.996118	1	1	0.321919	1	1
PBANKA_0607200	NO	NA	0.999985	0.158988	0.997757	1	1	0.396146	1	1		PBANKA_0607200	NO	NA	1	0.626931	1	1	1	0.704364	1	1
PBANKA_0607300	NO	NA	0.00853711	0.0188021	0.982303	0.264912	0.0658981	0.118365	1	1		PBANKA_0607300	YES	0.0891465	0.0254064	0.00101816	0.518542	0.176688	0.116436	0.0087727	1	0.771875
PBANKA_0607400	NO	NA	0.394558	0.371736	0.998433	0.167913	1	0.573971	1	1		PBANKA_0607400	YES	1.34601	0.00210606	7.79864e-05	0.0319269	0.00464696	0.0253487	0.00195398	1	0.176433
PBANKA_0607500	NO	NA	1	0.81243	1	1	1	0.883981	1	1		PBANKA_0607500	NO	NA	1	0.358316	0.999998	1	1	0.496834	1	1
PBANKA_0607600	NO	NA	0.950597	0.370401	0.994483	1	1	0.573971	1	1		PBANKA_0607600	NO	NA	0.999265	0.320212	0.999472	1	1	0.470397	1	1
PBANKA_0607700	YES	4.0673	0.0039074	0.00517537	0.928174	0.073586	0.0399729	0.0555609	1	1		PBANKA_0607700	YES	25.7196	0.047241	0.00788853	0.653001	0.176688	0.183083	0.0403058	1	0.771875
PBANKA_0607800	NO	NA	0.0288783	0.0616947	0.634386	0.0695593	0.149862	0.246462	1	1		PBANKA_0607800	NO	NA	0.0213121	0.168788	0.996624	0.610862	0.102395	0.33245	1	1
PBANKA_0607900	YES	3.89466	6.44398e-06	1.86277e-05	0.108664	0.0358989	0.00752335	0.0180893	1	1		PBANKA_0607900	YES	1.63318	0.0186628	0.00113257	0.23871	0.0619038	0.0927183	0.00944483	1	0.449597
PBANKA_0608000	NO	NA	0.124719	0.124679	0.981128	0.638487	0.447683	0.353094	1	1		PBANKA_0608000	YES	2.67695	0.0041331	0.00701015	0.155707	0.0102962	0.036035	0.0367836	1	0.215619
PBANKA_0608100	NO	NA	0.165069	0.111641	0.999907	1	0.554835	0.338236	1	1		PBANKA_0608100	NO	NA	0.0806367	0.0104242	0.822169	0.535676	0.275474	0.0491727	1	1
PBANKA_0608200	NO	NA	0.999616	0.806893	1	1	1	0.879391	1	1		PBANKA_0608200	NO	NA	0.977176	0.423837	0.821724	0.585185	1	0.546773	1	1
PBANKA_0608300	NO	NA	1	0.156803	0.998929	1	1	0.3928	1	1		PBANKA_0608300	NO	NA	0.998654	0.992926	1	1	1	0.99913	1	1
PBANKA_0608400	NO	NA	0.993087	0.248348	0.999999	1	1	0.490395	1	1		PBANKA_0608400	NO	NA	0.999974	0.447779	1	1	1	0.562511	1	1
PBANKA_0608500	YES	25.5026	0.00301136	0.000854201	0.281311	0.0230699	0.0344683	0.0285945	1	1		PBANKA_0608500	YES	2.03091	0.000776808	0.00983084	0.0937287	0.0102962	0.0160267	0.0473299	1	0.215619
PBANKA_0608600	NO	NA	0.999986	0.133338	0.999709	1	1	0.362871	1	1		PBANKA_0608600	NO	NA	0.999631	0.856214	0.71609	0.511843	1	0.889548	1	1
PBANKA_0608700	NO	NA	0.99965	0.560696	1	1	1	0.700496	1	1		PBANKA_0608700	NO	NA	1	0.186956	0.998828	1	1	0.353761	1	1
PBANKA_0608800	YES	5.11851	0.00254954	0.00709694	0.62641	0.176688	0.0319388	0.0662854	1	1		PBANKA_0608800	YES	25.0937	0.0120578	0.00883971	0.808588	0.0874448	0.0703875	0.0437767	1	0.549619
PBANKA_0608900	NO	NA	1	0.346413	0.999998	1	1	0.562425	1	1		PBANKA_0608900	NO	NA	0.999641	0.733478	1	1	1	0.787978	1	1
PBANKA_0609000	NO	NA	1	0.235479	0.999985	1	1	0.481089	1	1		PBANKA_0609000	NO	NA	0.999581	0.592119	1	1	1	0.677246	1	1
PBANKA_0609100	NO	NA	0.888671	0.30915	0.999031	1	1	0.534963	1	1		PBANKA_0609100	YES	12.6037	0.0134867	0.00280218	0.545144	1	0.074448	0.0185357	1	1
PBANKA_0609200	NO	NA	0.731343	0.122585	0.998515	0.757334	1	0.35035	1	1		PBANKA_0609200	NO	NA	0.268152	0.293415	0.999896	0.823326	0.671098	0.451631	1	1
PBANKA_0609250	NO	NA	1	0.309408	0.999954	1	1	0.534963	1	1		PBANKA_0609250	NO	NA	1	0.0932839	0.997036	1	1	0.22928	1	1
PBANKA_0609300	NO	NA	0.945312	0.594848	0.999991	1	1	0.726071	1	1		PBANKA_0609300	NO	NA	0.90661	0.377028	1	1	1	0.512582	1	1
PBANKA_0609500	NO	NA	0.904577	0.609786	1	1	1	0.737746	1	1		PBANKA_0609500	NO	NA	0.0759116	0.140643	0.999696	0.789188	0.264163	0.296125	1	1
PBANKA_0609600	NO	NA	0.0794775	0.0110172	0.909653	0.337915	0.31914	0.0854655	1	1		PBANKA_0609600	YES	2.37949	0.00909772	0.00435196	0.384848	0.186298	0.0575696	0.0255704	1	0.799645
PBANKA_0609700	NO	NA	0.781329	0.506279	1	1	1	0.660642	1	1		PBANKA_0609700	NO	NA	0.0139644	0.0499517	0.998088	1	0.0761845	0.149535	1	1
PBANKA_0609800	NO	NA	0.996068	0.0955751	0.971922	1	1	0.309059	1	1		PBANKA_0609800	NO	NA	0.993087	0.244123	0.999495	1	1	0.413362	1	1
PBANKA_0609900	NO	NA	0.0492094	0.0320611	0.905386	0.216927	0.224861	0.16842	1	1		PBANKA_0609900	NO	NA	0.239026	0.58395	1	0.610862	0.617748	0.6702	1	1
PBANKA_0610000	NO	NA	0.998453	0.231767	0.997708	1	1	0.476551	1	1		PBANKA_0610000	NO	NA	0.194154	0.237112	0.891947	0.511843	0.527764	0.406651	1	1
PBANKA_0610100	NO	NA	0.270837	0.435612	0.999998	1	0.795978	0.613873	1	1		PBANKA_0610100	NO	NA	0.241277	0.294548	1	1	0.62149	0.452778	1	1
PBANKA_0610200	NO	NA	0.0421059	0.0583481	0.891303	0.467656	0.199023	0.238471	1	1		PBANKA_0610200	NO	NA	0.0612156	0.0590048	0.755257	0.0432451	0.221782	0.168328	1	0.390628
PBANKA_0610300	NO	NA	0.884012	0.701681	1	1	1	0.806597	1	1		PBANKA_0610300	NO	NA	0.104396	0.0237363	0.878087	1	0.33324	0.0876082	1	1
PBANKA_0610400	NO	NA	0.0197776	0.0620152	0.985531	0.559509	0.114309	0.247176	1	1		PBANKA_0610400	NO	NA	0.0468713	0.0169583	0.701192	0.143134	0.182256	0.0695303	1	0.69412
PBANKA_0610500	NO	NA	0.998187	0.419051	0.999984	1	1	0.605685	1	1		PBANKA_0610500	NO	NA	0.999428	0.273662	0.997027	1	1	0.436774	1	1
PBANKA_0610600	NO	NA	0.981645	0.273884	0.997024	1	1	0.509029	1	1		PBANKA_0610600	NO	NA	0.999752	0.166151	0.997711	1	1	0.328921	1	1
PBANKA_0610700	NO	NA	0.960416	0.306508	0.997533	1	1	0.534322	1	1		PBANKA_0610700	NO	NA	0.994754	0.299342	0.999786	1	1	0.457157	1	1
PBANKA_0610800	NO	NA	0.644695	0.0662851	0.892944	1	1	0.259405	1	1		PBANKA_0610800	NO	NA	0.879563	0.959842	1	1	1	0.973179	1	1
PBANKA_0610900	NO	NA	0.650357	0.493849	1	1	1	0.650939	1	1		PBANKA_0610900	YES	1.90032	0.000116021	3.89365e-05	0.323187	0.1093	0.00856038	0.00137753	1	0.596994
PBANKA_0611000	YES	3.67551	0.00181605	0.00713146	0.639574	0.40784	0.0266697	0.0663424	1	1		PBANKA_0611000	NO	NA	0.826379	0.29259	0.999995	1	1	0.451231	1	1
PBANKA_0611100	NO	NA	0.438398	0.373786	1	1	1	0.573971	1	1		PBANKA_0611100	YES	1.14869	0.00594561	0.0490256	0.9712	0.823326	0.0455865	0.147424	1	1
PBANKA_0611200	NO	NA	1	0.287834	0.999994	1	1	0.520399	1	1		PBANKA_0611200	NO	NA	0.998876	0.0884552	0.999953	1	1	0.221794	1	1
PBANKA_0611300	NO	NA	1	0.343284	0.999994	1	1	0.560733	1	1		PBANKA_0611300	NO	NA	1	0.12816	0.82857	1	1	0.279676	1	1
PBANKA_0611400	NO	NA	0.238	0.0611	0.688514	0.103285	0.718532	0.244958	1	1		PBANKA_0611400	NO	NA	0.219668	0.117339	0.994899	0.38893	0.580888	0.264978	1	1
PBANKA_0611500	NO	NA	0.934052	0.173042	0.999987	1	1	0.412932	1	1		PBANKA_0611500	NO	NA	0.930729	0.264274	0.999999	1	1	0.429296	1	1
PBANKA_0611600	NO	NA	0.106097	0.074728	0.997945	0.321817	0.396473	0.275495	1	1		PBANKA_0611600	NO	NA	0.307959	0.139077	0.974468	0.252396	0.740943	0.293753	1	0.924464
PBANKA_0611700	NO	NA	1	0.439103	1	1	1	0.613873	1	1		PBANKA_0611700	NO	NA	0.999991	0.196883	0.999502	1	1	0.365514	1	1
PBANKA_0611800	YES	4.00498	0.000334573	0.00230754	0.58824	0.264912	0.0117692	0.0365501	1	1		PBANKA_0611800	YES	0.900137	0.00173709	0.00070319	0.264757	0.058275	0.0226599	0.00681	1	0.434042
PBANKA_0611900	NO	NA	0.854103	0.410653	0.953953	0.186298	1	0.59859	1	1		PBANKA_0611900	NO	NA	0.628679	0.365222	0.980587	0.585185	1	0.502616	1	1
PBANKA_0612000	NO	NA	1	0.321211	0.999984	1	1	0.541928	1	1		PBANKA_0612000	NO	NA	1	0.247469	0.993866	1	1	0.415549	1	1
PBANKA_0612100	NO	NA	0.999997	0.860607	0.993309	1	1	0.916751	1	1		PBANKA_0612100	NO	NA	1	0.252895	0.997856	1	1	0.418527	1	1
PBANKA_0612200	NO	NA	0.177296	0.227837	0.999337	1	0.58394	0.472259	1	1		PBANKA_0612200	NO	NA	0.272755	0.0549363	0.966654	0.638487	0.678617	0.160747	1	1
PBANKA_0612300	NO	NA	0.0585689	0.0424807	0.927758	0.695796	0.254246	0.199181	1	1		PBANKA_0612300	NO	NA	0.853148	0.0367758	0.990851	1	1	0.119765	1	1
PBANKA_0612400	NO	NA	0.999965	0.34203	0.999948	0.585185	1	0.559663	1	1		PBANKA_0612400	NO	NA	0.995912	0.360782	0.999794	0.38893	1	0.498499	1	1
PBANKA_0612500	NO	NA	0.998418	0.081616	0.968405	1	1	0.288974	1	1		PBANKA_0612500	NO	NA	0.99377	0.422479	0.999993	1	1	0.546228	1	1
PBANKA_0612600	NO	NA	0.00620389	0.0379	0.640343	0.176688	0.0524858	0.185981	1	1		PBANKA_0612600	NO	NA	0.0127032	0.0588802	0.879843	0.354012	0.0715608	0.168281	1	1
PBANKA_0612700	NO	NA	0.880548	0.34999	1	1	1	0.564383	1	1		PBANKA_0612700	NO	NA	0.126713	0.0527109	0.987775	1	0.386511	0.155404	1	1
PBANKA_0612800	NO	NA	0.721947	0.255564	0.974631	0.426749	1	0.495058	1	1		PBANKA_0612800	NO	NA	0.956578	0.691907	1	1	1	0.755131	1	1
PBANKA_0612841	NO	NA	1	1	NA	1	1	1	NA	1		PBANKA_0612841	NO	NA	1	0.375917	0.999997	1	1	0.511793	1	1
PBANKA_0612861	NO	NA	1	1	NA	1	1	1	NA	1		PBANKA_0612861	NO	NA	1	0.308008	0.999948	1	1	0.460265	1	1
PBANKA_0612900	NO	NA	0.999995	0.191798	0.97517	1	1	0.433484	1	1		PBANKA_0612900	NO	NA	0.999991	0.183419	0.994917	0.489749	1	0.348906	1	1
PBANKA_0613000	NO	NA	0.926516	0.545157	1	1	1	0.689568	1	1		PBANKA_0613000	NO	NA	0.330663	0.00386297	0.964045	1	0.784953	0.0235594	1	1
PBANKA_0613100	NO	NA	0.531115	0.268476	0.999851	1	1	0.503465	1	1		PBANKA_0613100	NO	NA	0.418661	0.0231943	0.992785	1	0.936372	0.086654	1	1
PBANKA_0613200	NO	NA	0.427767	0.375969	1	1	1	0.573971	1	1		PBANKA_0613200	NO	NA	0.00845136	0.0939989	0.999365	1	0.0559017	0.23039	1	1
PBANKA_0613300	NO	NA	0.0854361	0.0911431	0.975305	0.695796	0.337838	0.3023	1	1		PBANKA_0613300	NO	NA	0.809885	0.62281	0.998433	1	1	0.701356	1	1
PBANKA_0613400	NO	NA	0.98122	0.220516	0.999888	1	1	0.464639	1	1		PBANKA_0613400	NO	NA	0.973192	0.0882183	0.997563	1	1	0.221613	1	1
PBANKA_0613500	NO	NA	1	0.360636	1	1	1	0.572069	1	1		PBANKA_0613500	NO	NA	0.999979	0.342774	1	1	1	0.486848	1	1
PBANKA_0613700	NO	NA	0.0902138	0.0816943	0.965389	0.447203	0.349625	0.288974	1	1		PBANKA_0613700	NO	NA	0.156207	0.0163339	0.984301	0.757334	0.453097	0.0676836	1	1
PBANKA_0613800	NO	NA	0.0655797	0.214176	0.996565	0.292172	0.276375	0.45675	1	1		PBANKA_0613800	NO	NA	0.281919	0.530995	0.998075	0.930544	0.695122	0.629058	1	1
PBANKA_0613900	YES	3.83287	0.000970059	0.00524263	0.982238	0.467656	0.0197824	0.0556434	1	1		PBANKA_0613900	YES	1.30297	0.000367945	8.52316e-05	0.310929	0.082509	0.0118504	0.00201026	1	0.528555
PBANKA_0614000	NO	NA	0.232	0.141998	0.993333	1	0.709114	0.372544	1	1		PBANKA_0614000	NO	NA	0.924183	0.780762	1	1	1	0.828295	1	1
PBANKA_0614100	NO	NA	0.999044	0.225855	0.996024	1	1	0.4703	1	1		PBANKA_0614100	NO	NA	0.995912	0.487424	0.984185	0.930544	1	0.596329	1	1
PBANKA_0614200	NO	NA	0.327516	0.271088	0.951188	0.585185	0.909875	0.507	1	1		PBANKA_0614200	NO	NA	0.0154794	0.0275878	0.672123	0.0458769	0.0825215	0.0975282	1	0.394558
PBANKA_0614300	YES	0.749515	0.00323424	0.047223	0.80662	0.489749	0.0355669	0.212253	1	1		PBANKA_0614300	YES	23.1317	0.0662044	0.000351294	0.618548	0.0358989	0.236192	0.00445538	1	0.355941
PBANKA_0614400	NO	NA	0.981494	0.364898	0.989572	0.371471	1	0.573971	1	1		PBANKA_0614400	NO	NA	0.186963	0.142222	0.84052	0.823326	0.512694	0.297837	1	1
PBANKA_0614500	NO	NA	0.222727	0.0306	0.81608	0.206418	0.686105	0.162487	1	1		PBANKA_0614500	NO	NA	0.967508	0.937643	1	1	1	0.955442	1	1
PBANKA_0614600	NO	NA	1	0.263022	0.999949	1	1	0.500376	1	1		PBANKA_0614600	NO	NA	1	0.260234	0.959304	1	1	0.425626	1	1
PBANKA_0614700	NO	NA	0.0148896	0.17944	0.993805	0.38893	0.094476	0.420254	1	1		PBANKA_0614700	NO	NA	0.782756	0.276234	0.999993	1	1	0.439527	1	1
PBANKA_0614800	NO	NA	0.171182	0.182206	0.997368	0.930544	0.570608	0.423695	1	1		PBANKA_0614800	NO	NA	0.920871	0.510143	0.997737	1	1	0.614487	1	1
PBANKA_0614900	NO	NA	0.110372	0.171015	0.997873	0.511843	0.409728	0.40956	1	1		PBANKA_0614900	NO	NA	0.0256696	0.0161213	0.811142	0.159138	0.117182	0.0671002	1	0.736544
PBANKA_0615000	NO	NA	0.186281	0.303641	0.999873	1	0.604959	0.531807	1	1		PBANKA_0615000	YES	0.449014	0.00461068	0.000274476	0.347687	0.0517443	0.0390779	0.00381489	1	0.408876
PBANKA_0615100	NO	NA	0.813034	0.713052	0.998668	0.857464	1	0.811392	1	1		PBANKA_0615100	YES	24.2348	0.000179344	0.00123012	0.169664	0.0102962	0.00939035	0.00999069	1	0.215619
PBANKA_0615200	NO	NA	0.193578	0.154363	0.488758	0.0458769	0.620885	0.390727	1	1		PBANKA_0615200	YES	1.72852	0.0303079	0.00963192	0.311421	0.0923805	0.131102	0.0465643	1	0.555234
PBANKA_0615300	YES	24.9031	0.0010452	0.0365668	0.954365	0.135849	0.0199335	0.183226	1	1		PBANKA_0615300	NO	NA	0.256897	0.0447454	0.999603	1	0.652015	0.137384	1	1
PBANKA_0615400	NO	NA	0.981494	0.239154	0.990373	0.823326	1	0.484069	1	1		PBANKA_0615400	NO	NA	0.981494	0.90113	1	1	1	0.926525	1	1
PBANKA_0615500	YES	4.74123	0.00449557	0.00692353	0.97856	0.610862	0.0430212	0.0654512	1	1		PBANKA_0615500	YES	26.5508	0.000970059	0.00054448	0.486915	0.115314	0.0167165	0.00579013	1	0.611951
PBANKA_0615600	NO	NA	0.977961	0.828893	1	1	1	0.895842	1	1		PBANKA_0615600	NO	NA	0.736438	0.411828	0.999999	1	1	0.5379	1	1
PBANKA_0615700	NO	NA	0.0117222	0.00705598	0.945541	1	0.0821962	0.0662854	1	1		PBANKA_0615700	NO	NA	0.125913	0.00650525	0.776273	0.511843	0.385618	0.0348253	1	1
PBANKA_0615800	YES	3.0602	0.00933139	0.00312956	0.406528	0.216927	0.0695987	0.0421803	1	1		PBANKA_0615800	YES	25.7695	0.0260733	0.00264858	0.630118	0.073586	0.118066	0.0176698	1	0.490924
PBANKA_0615900	YES	1.50415	0.00379672	0.0255497	0.931824	1	0.0394015	0.142753	1	1		PBANKA_0615900	YES	24.1635	0.000741498	0.00220656	0.165544	0.0165688	0.0159576	0.0155894	1	0.252039
PBANKA_0616000	NO	NA	0.904577	0.0409085	0.852953	0.40784	1	0.193952	1	1		PBANKA_0616000	NO	NA	0.159447	0.0314821	0.341842	0.0517443	0.457381	0.10731	1	0.408876
PBANKA_0616100	NO	NA	0.994857	0.212568	0.999876	1	1	0.455154	1	1		PBANKA_0616100	NO	NA	0.988928	0.362104	0.999616	0.426749	1	0.499565	1	1
PBANKA_0616200	YES	2.50637	0.000196272	0.00106385	0.484147	0.0458769	0.0108893	0.029785	1	1		PBANKA_0616200	YES	1.24875	0.00234962	0.000120506	0.103645	0.0110131	0.0268631	0.00241461	1	0.217929
PBANKA_0616300	NO	NA	1	0.233176	0.999896	1	1	0.478022	1	1		PBANKA_0616300	NO	NA	1	0.0503853	0.846806	1	1	0.150543	1	1
PBANKA_0616400	NO	NA	1	0.299211	0.999988	1	1	0.52776	1	1		PBANKA_0616400	NO	NA	1	0.308008	0.999948	1	1	0.460265	1	1
PBANKA_0616500	NO	NA	0.999999	0.274244	0.999953	0.857464	1	0.509029	1	1		PBANKA_0616500	NO	NA	1	0.325303	0.999944	1	1	0.473193	1	1
PBANKA_0616600	NO	NA	0.70575	0.684661	1	1	1	0.794708	1	1		PBANKA_0616600	NO	NA	0.850819	0.278072	0.999635	1	1	0.441248	1	1
PBANKA_0616700	NO	NA	0.995314	0.50231	0.992239	1	1	0.657084	1	1		PBANKA_0616700	NO	NA	0.999265	0.262959	0.999998	0.969604	1	0.428274	1	1
PBANKA_0616800	NO	NA	0.769002	0.155933	0.998946	1	1	0.391931	1	1		PBANKA_0616800	NO	NA	0.987985	0.595957	0.989319	1	1	0.679804	1	1
PBANKA_0616900	NO	NA	0.0829619	0.0164015	0.900603	0.666112	0.329169	0.109949	1	1		PBANKA_0616900	NO	NA	0.0577566	0.177576	0.992173	1	0.212381	0.342536	1	1
PBANKA_0617000	NO	NA	0.999536	0.607	1	1	1	0.736209	1	1		PBANKA_0617000	NO	NA	0.99565	0.0236331	0.999921	1	1	0.0875232	1	1
PBANKA_0617100	NO	NA	0.189606	0.26472	0.986803	0.695796	0.614049	0.501314	1	1		PBANKA_0617100	NO	NA	0.438225	0.376342	0.999925	1	0.965052	0.511948	1	1
PBANKA_0617200	NO	NA	0.871482	0.802156	1	1	1	0.876069	1	1		PBANKA_0617200	NO	NA	0.814475	0.495377	1	1	1	0.601711	1	1
PBANKA_0617300	NO	NA	0.847	0.839287	1	1	1	0.902688	1	1		PBANKA_0617300	NO	NA	0.117446	0.00420139	0.98904	1	0.364433	0.0250261	1	1
PBANKA_0617400	YES	3.85821	0.00217926	0.00126438	0.583472	0.176688	0.0299328	0.0302729	1	1		PBANKA_0617400	YES	0.745714	0.0540738	0.000123877	0.142003	0.0488106	0.202181	0.00245129	1	0.408504
PBANKA_0617500	NO	NA	0.839793	0.996912	1	1	1	1	1	1		PBANKA_0617500	NO	NA	0.858839	0.581245	0.999989	1	1	0.667857	1	1
PBANKA_0617600	YES	3.93854	0.00175823	0.00612434	0.414543	0.097833	0.0266697	0.0600855	1	1		PBANKA_0617600	NO	NA	0.012699	0.0484112	0.967499	1	0.0715608	0.146141	1	1
PBANKA_0617700	NO	NA	0.100246	0.0487264	0.985992	0.306994	0.378148	0.214874	1	1		PBANKA_0617700	NO	NA	0.192428	0.143407	0.99959	1	0.525828	0.299512	1	1
PBANKA_0617800	NO	NA	1	0.382252	0.999998	1	1	0.576029	1	1		PBANKA_0617800	NO	NA	1	0.454435	1	1	1	0.568044	1	1
PBANKA_0617900	NO	NA	1	0.968	1	1	1	0.994707	1	1		PBANKA_0617900	NO	NA	0.999811	0.719605	1	1	1	0.777546	1	1
PBANKA_0618000	NO	NA	1	0.439522	0.999948	1	1	0.613873	1	1		PBANKA_0618000	NO	NA	1	0.290627	0.989745	1	1	0.450138	1	1
PBANKA_0618100	NO	NA	0.557389	0.0526813	0.988735	1	1	0.223765	1	1		PBANKA_0618100	NO	NA	0.883442	0.174836	0.999982	1	1	0.339354	1	1
PBANKA_0618200	NO	NA	0.873032	0.935657	1	1	1	0.971436	1	1		PBANKA_0618200	NO	NA	0.0245268	0.0231811	0.937921	1	0.11397	0.086654	1	1
PBANKA_0618300	NO	NA	0.165069	0.14649	0.998304	1	0.554835	0.378588	1	1		PBANKA_0618300	YES	0.958527	0.00669638	0.00363619	0.979344	0.823326	0.049403	0.0225811	1	1
PBANKA_0618400	NO	NA	0.829368	0.440766	1	1	1	0.614441	1	1		PBANKA_0618400	NO	NA	0.0534783	0.122503	0.999826	1	0.200276	0.271114	1	1
PBANKA_0618500	NO	NA	0.672848	0.961881	1	0.666112	1	0.990296	1	1		PBANKA_0618500	NO	NA	0.0197776	0.433219	0.999999	0.0279187	0.0966126	0.553753	1	0.314929
PBANKA_0618600	NO	NA	0.0260907	0.0107941	0.887629	0.292172	0.140535	0.0840143	1	1		PBANKA_0618600	YES	22.8797	0.00325305	0.000483624	0.534802	0.0874448	0.0320501	0.00532671	1	0.549619
PBANKA_0618700	NO	NA	0.790257	0.517731	0.429702	0.0382561	1	0.669499	1	1		PBANKA_0618700	NO	NA	0.915112	0.0467723	0.793577	0.239881	1	0.142112	1	0.892624
PBANKA_0618800	NO	NA	0.389468	0.0245342	0.99846	1	1	0.13982	1	1		PBANKA_0618800	YES	1.95872	0.000485029	9.45389e-06	0.485987	0.278542	0.013753	0.000849829	1	0.983213
PBANKA_0618900	NO	NA	1	0.253504	0.999985	1	1	0.493894	1	1		PBANKA_0618900	NO	NA	1	0.392269	0.999745	1	1	0.523399	1	1
PBANKA_0619000	NO	NA	0.998488	0.519522	1	1	1	0.670767	1	1		PBANKA_0619000	NO	NA	0.997733	0.0675679	0.751354	0.666112	1	0.184744	1	1
PBANKA_0619100	NO	NA	0.557389	0.610023	1	1	1	0.737842	1	1		PBANKA_0619100	NO	NA	0.0777705	0.218293	0.850023	0.264912	0.268829	0.387566	1	0.953112
PBANKA_0619200	NO	NA	0.98937	0.869841	1	1	1	0.923113	1	1		PBANKA_0619200	NO	NA	0.968557	0.666894	0.999998	0.143134	1	0.735568	1	0.69412
PBANKA_0619300	NO	NA	1	0.370161	0.999997	1	1	0.573971	1	1		PBANKA_0619300	NO	NA	1	0.104986	0.560932	1	1	0.247618	1	1
PBANKA_0619400	NO	NA	0.277583	0.166545	0.999761	1	0.807168	0.403824	1	1		PBANKA_0619400	NO	NA	0.569259	0.721608	0.997085	0.0695593	1	0.77827	1	0.482678
PBANKA_0619500	NO	NA	0.888608	0.827849	1	1	1	0.895483	1	1		PBANKA_0619500	NO	NA	0.769017	0.895284	0.99971	0.757334	1	0.922139	1	1
PBANKA_0619600	NO	NA	0.865081	0.974698	1	1	1	1	1	1		PBANKA_0619600	NO	NA	0.731124	0.267087	0.679299	0.186298	1	0.431396	1	0.799645
PBANKA_0619700	NO	NA	0.99933	0.26354	0.999996	1	1	0.500376	1	1		PBANKA_0619700	NO	NA	0.950597	0.435421	0.926737	1	1	0.554518	1	1
PBANKA_0619800	YES	2.59733	0.00490355	0.00686255	0.921034	0.206418	0.0451132	0.0650559	1	1		PBANKA_0619800	YES	25.6616	0.0104998	0.00108464	0.963433	0.535676	0.0639474	0.00917621	1	1
PBANKA_0619900	NO	NA	0.822304	0.635849	1	1	1	0.757118	1	1		PBANKA_0619900	NO	NA	0.678266	0.368755	1	1	1	0.506199	1	1
PBANKA_0620000	NO	NA	0.908	0.768271	0.999907	1	1	0.849842	1	1		PBANKA_0620000	NO	NA	0.0303752	0.0732432	0.798286	0.228404	0.131102	0.194676	1	0.877898
PBANKA_0620100	YES	2.3765	0.000225913	0.00267448	0.913493	0.143134	0.0111054	0.0380276	1	1		PBANKA_0620100	YES	1.76084	0.00797216	0.000636073	0.393146	0.073586	0.0549926	0.0064153	1	0.490924
PBANKA_0620200	NO	NA	0.832733	0.982892	0.978188	0.823326	1	1	1	1		PBANKA_0620200	NO	NA	0.0437314	0.056096	0.785382	0.151136	0.172052	0.163322	1	0.719475
PBANKA_0620300	NO	NA	0.919497	0.318734	0.997285	1	1	0.539817	1	1		PBANKA_0620300	NO	NA	0.250876	0.183941	0.998991	0.426749	0.638122	0.349758	1	1
PBANKA_0620400	NO	NA	1	0.3349	0.999856	1	1	0.553426	1	1		PBANKA_0620400	NO	NA	1	0.322747	0.859659	1	1	0.47219	1	1
PBANKA_0620500	NO	NA	1	0.25263	0.999873	1	1	0.493894	1	1		PBANKA_0620500	NO	NA	0.999227	0.729699	1	1	1	0.785147	1	1
PBANKA_0620600	NO	NA	0.90279	0.241117	0.999859	1	1	0.484898	1	1		PBANKA_0620600	NO	NA	0.451395	0.450254	0.993162	0.789188	0.98444	0.56448	1	1
PBANKA_0620700	NO	NA	0.995546	0.673971	1	1	1	0.786468	1	1		PBANKA_0620700	NO	NA	0.990183	0.875356	1	1	1	0.904108	1	1
PBANKA_0620800	YES	5.18082	0.00104092	0.0100578	0.76169	0.176688	0.0199335	0.0811227	1	1		PBANKA_0620800	YES	1.11532	0.000224757	0.000109933	0.183132	0.0458769	0.0101905	0.00232168	1	0.394558
PBANKA_0620900	YES	3.15635	0.00072642	0.00171029	0.833513	0.38893	0.0165947	0.0332919	1	1		PBANKA_0620900	YES	1.24059	0.000321068	7.89254e-05	0.272283	0.0279187	0.0115231	0.00196054	1	0.314929
PBANKA_0621000	NO	NA	0.136406	0.192051	0.94327	0.610862	0.481129	0.433484	1	1		PBANKA_0621000	NO	NA	0.646131	0.784061	0.999831	1	1	0.830475	1	1
PBANKA_0621100	NO	NA	0.999992	0.995475	1	1	1	1	1	1		PBANKA_0621100	NO	NA	0.999999	0.527453	0.947444	1	1	0.626132	1	1
PBANKA_0621200	NO	NA	0.840532	0.971615	0.910553	1	1	0.997679	1	1		PBANKA_0621200	NO	NA	0.0907356	0.0751487	0.997679	0.610862	0.299709	0.198835	1	1
PBANKA_0621300	NO	NA	0.152145	0.130759	1	1	0.524366	0.361115	1	1		PBANKA_0621300	YES	1.02481	0.000970059	5.76328e-05	0.707294	0.264912	0.0167165	0.00163526	1	0.953112
PBANKA_0621400	NO	NA	0.0115908	0.014391	0.40309	0.176688	0.0821962	0.100502	1	1		PBANKA_0621400	NO	NA	0.0136306	0.0829065	0.993792	0.0358989	0.0749762	0.212034	1	0.355941
PBANKA_0621500	NO	NA	0.448312	0.373468	1	1	1	0.573971	1	1		PBANKA_0621500	NO	NA	0.879269	0.0702486	0.959584	1	1	0.189521	1	1
PBANKA_0621600	YES	2.92055	0.000642135	0.000611771	0.510413	0.103285	0.0149939	0.0253121	1	1		PBANKA_0621600	YES	2.78002	0.00711824	0.000128855	0.128824	0.0298009	0.0520222	0.00251779	1	0.329007
PBANKA_0621700	NO	NA	1	0.0752115	0.975024	1	1	0.276348	1	1		PBANKA_0621700	NO	NA	0.999974	0.0919021	0.963274	1	1	0.226841	1	1
PBANKA_0621800	NO	NA	0.999995	0.121	0.974581	1	1	0.348024	1	1		PBANKA_0621800	NO	NA	1	0.227236	0.99997	1	1	0.396672	1	1
PBANKA_0621900	NO	NA	0.256231	0.266749	1	1	0.76265	0.503465	1	1		PBANKA_0621900	NO	NA	0.0411375	0.0512139	0.810164	0.559509	0.164901	0.152363	1	1
PBANKA_0622000	NO	NA	0.332154	0.121173	0.99092	1	0.914717	0.348363	1	1		PBANKA_0622000	NO	NA	0.871141	0.278867	1	1	1	0.442061	1	1
PBANKA_0622100	NO	NA	0.0193431	0.0858408	0.999947	0.610862	0.112633	0.294636	1	1		PBANKA_0622100	NO	NA	0.0901442	0.0158	0.885658	0.757334	0.298351	0.0663236	1	1
PBANKA_0622200	NO	NA	0.885883	0.298093	0.999998	1	1	0.5271	1	1		PBANKA_0622200	NO	NA	0.410608	0.438937	1	1	0.927244	0.556704	1	1
PBANKA_0622300	NO	NA	0.0657	0.13665	0.918764	0.0517443	0.276375	0.366966	1	1		PBANKA_0622300	YES	1.07365	0.0112338	0.000615735	0.435658	0.186298	0.0670009	0.00630912	1	0.799645
PBANKA_0622400	YES	3.56994	0.000295969	0.00103486	0.0766036	0.00215505	0.0117692	0.0295783	1	1		PBANKA_0622400	YES	25.7752	0.0002831	7.03493e-05	0.0558142	0.00233874	0.0115231	0.0018472	1	0.165483
PBANKA_0622500	YES	3.86607	6.07075e-05	0.000476959	0.489082	0.0655326	0.00961082	0.0236929	1	1		PBANKA_0622500	YES	25.9689	0.00569788	0.000301341	0.101372	0.0144838	0.0447576	0.00407902	1	0.239008
PBANKA_0622600	NO	NA	0.20716	0.255084	0.999988	1	0.651365	0.494676	1	1		PBANKA_0622600	NO	NA	0.286684	0.00333146	0.318655	0.206418	0.70242	0.0209393	1	0.842632
PBANKA_0622700	NO	NA	0.903006	0.439623	0.979199	0.695796	1	0.613873	1	1		PBANKA_0622700	NO	NA	0.0566811	0.0562158	0.371302	0.0923805	0.208919	0.163569	1	0.555234
PBANKA_0622800	YES	3.5863	0.000117316	0.000221905	0.129924	0.0072101	0.00961165	0.0212911	1	1		PBANKA_0622800	YES	1.79261	0.000579032	6.48177e-05	0.0528177	0.0189229	0.013753	0.00181257	1	0.264581
PBANKA_0622900	NO	NA	0.999987	0.611567	0.999999	1	1	0.738371	1	1		PBANKA_0622900	NO	NA	1	0.520977	0.999778	1	1	0.621356	1	1
PBANKA_0622921	NO	NA	0.0581318	0.12119	0.992727	1	0.252771	0.348363	1	1		PBANKA_0622921	NO	NA	0.790889	0.14984	0.999256	1	1	0.306834	1	1
PBANKA_0622941	NO	NA	0.417287	0.240174	0.999872	1	1	0.484898	1	1		PBANKA_0622941	NO	NA	0.163182	0.0315408	1	1	0.46467	0.107358	1	1
PBANKA_0622961	NO	NA	0.753862	0.53873	1	1	1	0.683845	1	1		PBANKA_0622961	NO	NA	0.444629	0.232424	0.999949	1	0.976219	0.401549	1	1
PBANKA_0623000	NO	NA	0.248027	0.0947054	0.999746	0.38893	0.742687	0.307712	1	1		PBANKA_0623000	YES	2.42935	0.0154794	0.00304464	0.695957	0.239881	0.0825215	0.0196731	1	0.892624
PBANKA_0623100	NO	NA	0.451	0.774754	1	1	1	0.855141	1	1		PBANKA_0623100	NO	NA	0.00325305	0.216805	0.814461	0.0550096	0.0320501	0.386443	1	0.42462
PBANKA_0623150	NO	NA	1	0.358316	0.999998	1	1	0.570135	1	1		PBANKA_0623150	NO	NA	1	0.308008	0.999948	1	1	0.460265	1	1
PBANKA_0623200	NO	NA	1	0.298951	0.999989	1	1	0.52776	1	1		PBANKA_0623200	NO	NA	0.999998	0.433415	0.999999	1	1	0.553753	1	1
PBANKA_0623300	NO	NA	0.999965	0.516446	0.999898	1	1	0.66846	1	1		PBANKA_0623300	NO	NA	0.999998	0.578267	0.999881	1	1	0.66604	1	1
PBANKA_0623400	NO	NA	1	0.433635	0.999999	1	1	0.613659	1	1		PBANKA_0623400	NO	NA	1	0.439522	0.999948	1	1	0.556704	1	1
PBANKA_0623450	NO	NA	0.978781	0.471247	1	1	1	0.635438	1	1		PBANKA_0623450	NO	NA	0.563401	0.301505	0.999593	1	1	0.458555	1	1
PBANKA_0623500	NO	NA	0.999895	0.742234	0.999976	1	1	0.834634	1	1		PBANKA_0623500	NO	NA	1	0.30555	0.998892	1	1	0.460265	1	1
PBANKA_0700500	NO	NA	0.999984	0.300141	0.999345	1	1	0.528837	1	1		PBANKA_0700500	NO	NA	0.998913	0.34273	0.999984	1	1	0.486848	1	1
PBANKA_0700600	NO	NA	1	0.948759	1	1	1	0.980895	1	1		PBANKA_0700600	NO	NA	1	0.587484	0.999994	1	1	0.672933	1	1
PBANKA_0700700	NO	NA	1	0.547317	1	1	1	0.691177	1	1		PBANKA_0700700	NO	NA	1	0.260479	0.999947	1	1	0.425626	1	1
PBANKA_0700721	NO	NA	0.909628	0.708138	1	1	1	0.808882	1	1		PBANKA_0700721	NO	NA	0.329464	0.226114	0.999963	1	0.784598	0.395489	1	1
PBANKA_0700741	NO	NA	0.839724	0.341232	0.998866	1	1	0.559042	1	1		PBANKA_0700741	NO	NA	0.825543	0.417172	1	1	1	0.54222	1	1
PBANKA_0700761	NO	NA	0.0183725	0.722203	1	1	0.109528	0.819101	1	1		PBANKA_0700761	NO	NA	0.185606	0.0954592	0.978729	0.559509	0.510772	0.232447	1	1
PBANKA_0700800	NO	NA	1	0.375917	0.999997	1	1	0.573971	1	1		PBANKA_0700800	NO	NA	1	0.406727	0.992245	1	1	0.534144	1	1
PBANKA_0701000	NO	NA	1	0.308008	0.999948	1	1	0.534322	1	1		PBANKA_0701000	NO	NA	1	0.0886019	0.996941	1	1	0.221911	1	1
PBANKA_0701100	NO	NA	1	0.273906	0.984627	1	1	0.509029	1	1		PBANKA_0701100	NO	NA	1	0.692335	0.98344	1	1	0.755421	1	1
PBANKA_0701200	NO	NA	0.281919	0.00868642	0.928289	0.371471	0.814615	0.0747064	1	1		PBANKA_0701200	NO	NA	0.156956	0.303397	0.999997	0.159138	0.453434	0.460265	1	0.736544
PBANKA_0701300	YES	5.86189	2.82624e-05	0.00136596	0.555262	0.128563	0.00889535	0.0312697	1	1		PBANKA_0701300	NO	NA	0.228083	0.0310102	0.998818	1	0.598061	0.106093	1	1
PBANKA_0701400	NO	NA	0.893084	0.787666	0.984558	0.823326	1	0.863475	1	1		PBANKA_0701400	NO	NA	0.0418832	0.0274943	0.983722	0.354012	0.16604	0.0972833	1	1
PBANKA_0701500	NO	NA	0.995546	0.752544	0.999999	1	1	0.840609	1	1		PBANKA_0701500	NO	NA	0.955922	0.0553125	0.920405	0.337915	1	0.161646	1	1
PBANKA_0701600	NO	NA	0.00765301	0.00788754	0.435555	0.0135621	0.060989	0.0700742	1	1		PBANKA_0701600	NO	NA	0.247794	0.245517	0.969927	1	0.633576	0.414372	1	1
PBANKA_0701700	NO	NA	0.00162299	0.096854	0.999601	1	0.0259567	0.311078	1	1		PBANKA_0701700	NO	NA	0.0984187	0.0490796	0.986877	0.467656	0.317853	0.147491	1	1
PBANKA_0701800	NO	NA	0.636583	0.708227	0.999107	1	1	0.808882	1	1		PBANKA_0701800	YES	1.25895	0.00240915	1.41257e-05	0.040175	0.00464696	0.0268631	0.000916206	1	0.176433
PBANKA_0701900	YES	1.42569	0.000642135	0.000477503	0.363587	0.143134	0.0149939	0.0236929	1	1		PBANKA_0701900	YES	25.902	0.00244331	9.2674e-06	0.0567279	0.00464696	0.0268631	0.000849829	1	0.176433
PBANKA_0702000	YES	5.34064	0.020218	0.00118322	0.829081	0.176688	0.115468	0.0298686	1	1		PBANKA_0702000	NO	NA	0.890717	0.320354	0.9997	1	1	0.470423	1	1
PBANKA_0702100	NO	NA	0.430606	0.375221	0.983898	0.354012	1	0.573971	1	1		PBANKA_0702100	YES	0.0650109	0.00960559	0.00344021	0.491216	0.228404	0.0595725	0.0215359	1	0.877898
PBANKA_0702200	NO	NA	0.982192	0.676095	0.979884	0.40784	1	0.788159	1	1		PBANKA_0702200	NO	NA	0.550653	0.350562	0.999966	1	1	0.492969	1	1
PBANKA_0702300	NO	NA	0.821195	0.591648	0.995355	1	1	0.724245	1	1		PBANKA_0702300	NO	NA	0.999836	0.145644	0.969379	1	1	0.302946	1	1
PBANKA_0702400	NO	NA	0.851197	0.508983	1	1	1	0.662288	1	1		PBANKA_0702400	NO	NA	0.782709	0.414418	0.999719	1	1	0.540442	1	1
PBANKA_0702500	YES	0.821762	0.000367945	0.00116208	0.192684	0.0245631	0.0117692	0.0298686	1	1		PBANKA_0702500	YES	0.213396	0.00161712	1.27511e-05	0.0616239	0.00623904	0.0220811	0.000885473	1	0.184407
PBANKA_0702600	NO	NA	0.0864199	0.113115	0.999936	1	0.338575	0.338766	1	1		PBANKA_0702600	NO	NA	0.875806	0.753121	1	1	1	0.805745	1	1
PBANKA_0702700	NO	NA	1	0.0675552	0.942647	1	1	0.261793	1	1		PBANKA_0702700	NO	NA	1	0.180492	0.987928	1	1	0.346302	1	1
PBANKA_0702800	NO	NA	0.835905	0.983498	1	1	1	1	1	1		PBANKA_0702800	NO	NA	0.753862	0.594291	0.999247	0.239881	1	0.678433	1	0.892624
PBANKA_0702900	NO	NA	0.999428	0.732593	0.999998	1	1	0.826379	1	1		PBANKA_0702900	NO	NA	0.146898	0.0233592	0.989142	0.72548	0.433913	0.0869223	1	1
PBANKA_0703000	NO	NA	1	0.605181	0.994615	1	1	0.735413	1	1		PBANKA_0703000	NO	NA	1	0.943065	0.990534	1	1	0.959711	1	1
PBANKA_0703100	NO	NA	1	0.236732	0.999859	1	1	0.482135	1	1		PBANKA_0703100	NO	NA	0.98937	0.0858149	0.974238	1	1	0.217684	1	1
PBANKA_0703200	NO	NA	0.487416	0.348935	1	1	1	0.563396	1	1		PBANKA_0703200	NO	NA	0.3075	0.162663	0.952627	0.115314	0.740601	0.324492	1	0.611951
PBANKA_0703300	NO	NA	0.0701182	0.365	1	1	0.289781	0.573971	1	1		PBANKA_0703300	NO	NA	0.0156446	0.0111985	0.908838	0.666112	0.0832121	0.0521407	1	1
PBANKA_0703400	NO	NA	0.0208905	0.128975	0.995029	0.292172	0.118396	0.35852	1	1		PBANKA_0703400	YES	0.632824	0.00148774	0.00283863	0.435055	0.128563	0.0214664	0.0186608	1	0.649771
PBANKA_0703500	NO	NA	1	0.117563	0.980757	1	1	0.344539	1	1		PBANKA_0703500	NO	NA	0.997429	0.441268	1	1	1	0.558235	1	1
PBANKA_0703600	NO	NA	0.592566	0.933445	1	1	1	0.970343	1	1		PBANKA_0703600	NO	NA	0.0283993	0.0208704	0.575026	0.0923805	0.124765	0.0800205	1	0.555234
PBANKA_0703700	YES	3.68145	6.44398e-06	0.000103	0.0600193	0.00957921	0.00752335	0.0200266	1	1		PBANKA_0703700	NO	NA	0.118682	0.0114878	0.838583	0.206418	0.367294	0.0529458	1	0.842632
PBANKA_0703800	NO	NA	0.598006	0.296301	0.999999	1	1	0.526328	1	1		PBANKA_0703800	NO	NA	0.765977	0.81723	1	1	1	0.857632	1	1
PBANKA_0703900	NO	NA	0.360464	0.447829	0.999999	1	0.968008	0.619479	1	1		PBANKA_0703900	NO	NA	0.0111271	0.0774595	0.735786	0.00581415	0.0667914	0.202653	1	0.184407
PBANKA_0703910	NO	NA	1	0.239321	0.999631	1	1	0.484069	1	1		PBANKA_0703910	NO	NA	1	0.253504	0.999985	1	1	0.418527	1	1
PBANKA_0704000	NO	NA	0.545125	0.0581179	0.825743	0.969604	1	0.237871	1	1		PBANKA_0704000	NO	NA	0.958271	0.568795	0.995604	1	1	0.659125	1	1
PBANKA_0704100	NO	NA	0.989018	0.379092	1	1	1	0.576029	1	1		PBANKA_0704100	NO	NA	0.988928	0.387108	1	1	1	0.519033	1	1
PBANKA_0704200	NO	NA	1	0.0841549	0.999712	1	1	0.292413	1	1		PBANKA_0704200	NO	NA	1	0.947659	0.99969	1	1	0.963337	1	1
PBANKA_0704300	NO	NA	0.999952	0.770651	0.999789	1	1	0.85182	1	1		PBANKA_0704300	NO	NA	0.999512	0.43656	0.999988	1	1	0.555513	1	1
PBANKA_0704400	NO	NA	0.999697	0.803159	1	1	1	0.876575	1	1		PBANKA_0704400	NO	NA	1	0.0690447	0.997913	1	1	0.187247	1	1
PBANKA_0704500	NO	NA	0.035413	0.0106967	0.892182	0.321817	0.175636	0.083815	1	1		PBANKA_0704500	YES	0.705499	0.00545015	0.00036656	0.233977	0.0358989	0.0440349	0.0045771	1	0.355941
PBANKA_0704600	NO	NA	0.874203	0.787211	0.99158	1	1	0.863265	1	1		PBANKA_0704600	NO	NA	0.909597	0.300857	1	1	1	0.458103	1	1
PBANKA_0704800	NO	NA	1	0.343283	0.999998	1	1	0.560733	1	1		PBANKA_0704800	NO	NA	1	0.356624	0.995183	1	1	0.496834	1	1
PBANKA_0704900	NO	NA	0.995546	0.132507	0.955677	0.426749	1	0.362149	1	1		PBANKA_0704900	NO	NA	0.222727	0.0367238	0.530877	0.082509	0.586653	0.119763	1	0.528555
PBANKA_0705000	NO	NA	0.994096	0.198675	0.999956	1	1	0.43997	1	1		PBANKA_0705000	NO	NA	0.982337	0.850648	1	1	1	0.884553	1	1
PBANKA_0705100	NO	NA	0.918035	0.731759	0.986311	0.38893	1	0.826023	1	1		PBANKA_0705100	NO	NA	0.102619	0.351089	0.997973	0.206418	0.32937	0.493406	1	0.842632
PBANKA_0705200	NO	NA	0.308118	0.0811046	0.999896	1	0.869431	0.288857	1	1		PBANKA_0705200	NO	NA	0.839822	0.777627	1	1	1	0.825533	1	1
PBANKA_0705300	NO	NA	0.98937	0.605351	1	1	1	0.735413	1	1		PBANKA_0705300	NO	NA	0.888671	0.460051	0.999688	1	1	0.573076	1	1
PBANKA_0705400	NO	NA	1	1	NA	1	1	1	NA	1		PBANKA_0705400	NO	NA	1	0.195975	0.997114	1	1	0.365204	1	1
PBANKA_0705500	NO	NA	0.849512	0.648949	1	1	1	0.766933	1	1		PBANKA_0705500	NO	NA	0.985378	0.57901	0.898299	1	1	0.666332	1	1
PBANKA_0705600	NO	NA	0.141342	0.0435123	1	1	0.49565	0.202069	1	1		PBANKA_0705600	YES	1.52631	0.00180071	0.00251662	0.650464	0.447203	0.0228598	0.0171003	1	1
PBANKA_0705700	NO	NA	0.886031	0.885319	1	1	1	0.935817	1	1		PBANKA_0705700	NO	NA	0.940291	0.602623	0.999992	1	1	0.684399	1	1
PBANKA_0705800	NO	NA	0.677789	0.247974	1	1	1	0.490072	1	1		PBANKA_0705800	YES	0.0319542	0.000352847	0.00213435	0.602831	0.371471	0.0115231	0.0151942	1	1
PBANKA_0705900	NO	NA	0.0278087	0.0101132	0.883736	0.264912	0.145265	0.0814291	1	1		PBANKA_0705900	NO	NA	0.12207	0.124696	0.924155	0.789188	0.376014	0.274684	1	1
PBANKA_0706000	NO	NA	0.130678	0.267292	0.99358	0.857464	0.464082	0.503465	1	1		PBANKA_0706000	YES	26.5424	0.00308036	0.000663026	0.275175	0.0695593	0.0308741	0.00655052	1	0.482678
PBANKA_0706100	NO	NA	1	0.0930609	0.974432	1	1	0.305568	1	1		PBANKA_0706100	NO	NA	1	0.273008	0.999848	1	1	0.436476	1	1
PBANKA_0706200	NO	NA	1	0.364474	0.999885	1	1	0.573971	1	1		PBANKA_0706200	NO	NA	1	0.378719	0.999993	1	1	0.513539	1	1
PBANKA_0706300	NO	NA	0.8774	0.647	1	1	1	0.766322	1	1		PBANKA_0706300	NO	NA	0.789408	0.882081	1	1	1	0.910058	1	1
PBANKA_0706400	NO	NA	0.999999	0.299237	0.999973	1	1	0.52776	1	1		PBANKA_0706400	NO	NA	0.118346	0.0432159	0.912684	1	0.366741	0.134442	1	1
PBANKA_0706500	NO	NA	0.999952	0.259106	1	1	1	0.496378	1	1		PBANKA_0706500	NO	NA	0.999998	0.677613	1	1	1	0.744227	1	1
PBANKA_0706600	NO	NA	0.266777	0.35347	1	0.789188	0.787516	0.567664	1	1		PBANKA_0706600	NO	NA	0.850819	0.625907	1	1	1	0.7036	1	1
PBANKA_0706700	NO	NA	0.610244	0.479325	0.742117	0.176688	1	0.639557	1	1		PBANKA_0706700	YES	4.51167	0.0173822	0.00376389	0.400354	0.0923805	0.0903952	0.0231891	1	0.555234
PBANKA_0706800	NO	NA	0.989508	0.651693	1	1	1	0.768537	1	1		PBANKA_0706800	NO	NA	0.999958	0.378791	1	0.489749	1	0.513539	1	1
PBANKA_0706900	NO	NA	0.999536	0.634695	1	1	1	0.756708	1	1		PBANKA_0706900	NO	NA	0.999969	0.369614	1	1	1	0.50693	1	1
PBANKA_0707100	NO	NA	1	0.741639	1	1	1	0.834367	1	1		PBANKA_0707100	NO	NA	1	0.22994	0.65301	1	1	0.398615	1	1
PBANKA_0707200	NO	NA	0.769002	0.853942	1	1	1	0.912357	1	1		PBANKA_0707200	NO	NA	0.667972	0.42487	0.999995	0.559509	1	0.547652	1	1
PBANKA_0707300	NO	NA	0.210651	0.12381	0.970012	0.610862	0.660228	0.351912	1	1		PBANKA_0707300	NO	NA	0.0980912	0.106289	0.866551	0.239881	0.317853	0.249306	1	0.892624
PBANKA_0707400	NO	NA	0.0809921	0.170709	0.911842	0.167913	0.32383	0.409036	1	1		PBANKA_0707400	NO	NA	0.00884512	0.0328155	0.610532	0.278542	0.0567925	0.110251	1	0.983213
PBANKA_0707500	NO	NA	0.999986	0.493427	0.99975	1	1	0.65075	1	1		PBANKA_0707500	NO	NA	0.999932	0.549763	0.972387	1	1	0.643735	1	1
PBANKA_0707600	NO	NA	1	0.121524	0.79558	0.695796	1	0.348812	1	1		PBANKA_0707600	NO	NA	0.999796	0.679452	0.999765	1	1	0.746072	1	1
PBANKA_0707700	NO	NA	0.917038	0.0871152	0.904993	0.278542	1	0.295702	1	1		PBANKA_0707700	NO	NA	0.0129473	0.313661	0.988015	0.789188	0.0724116	0.465015	1	1
PBANKA_0707800	NO	NA	0.995546	0.657556	0.572993	0.511843	1	0.77262	1	1		PBANKA_0707800	NO	NA	0.956128	0.386825	1	1	1	0.518803	1	1
PBANKA_0707900	NO	NA	1	0.375917	0.999997	1	1	0.573971	1	1		PBANKA_0707900	NO	NA	1	0.203366	0.999953	1	1	0.37171	1	1
PBANKA_0708000	NO	NA	0.999952	0.0642477	0.990859	1	1	0.253838	1	1		PBANKA_0708000	NO	NA	0.999908	0.256288	0.976687	1	1	0.42198	1	1
PBANKA_0708100	NO	NA	0.977961	0.0343	0.969294	0.40784	1	0.175604	1	1		PBANKA_0708100	NO	NA	0.999788	0.197582	0.972831	0.115314	1	0.365864	1	0.611951
PBANKA_0708200	NO	NA	1	0.163681	0.995979	1	1	0.400424	1	1		PBANKA_0708200	NO	NA	0.999999	0.365484	1	1	1	0.502742	1	1
PBANKA_0708400	NO	NA	1	0.721974	0.999714	1	1	0.819101	1	1		PBANKA_0708400	NO	NA	0.999997	0.372349	0.99967	1	1	0.509037	1	1
PBANKA_0708500	NO	NA	0.990183	0.879189	1	1	1	0.93018	1	1		PBANKA_0708500	NO	NA	0.966753	0.76593	1	1	1	0.815366	1	1
PBANKA_0708600	NO	NA	0.999969	0.24575	0.999995	1	1	0.488155	1	1		PBANKA_0708600	NO	NA	0.999997	0.313361	0.996324	1	1	0.464718	1	1
PBANKA_0708700	NO	NA	1	0.289212	0.999976	1	1	0.521073	1	1		PBANKA_0708700	NO	NA	1	0.0954674	0.835978	1	1	0.232447	1	1
PBANKA_0708800	NO	NA	0.999988	0.0973509	0.961181	1	1	0.311817	1	1		PBANKA_0708800	NO	NA	0.999986	0.213496	0.975365	1	1	0.381417	1	1
PBANKA_0708900	NO	NA	1	0.375917	0.999997	1	1	0.573971	1	1		PBANKA_0708900	NO	NA	1	0.322909	0.999979	1	1	0.472278	1	1
PBANKA_0709000	NO	NA	0.993577	0.858566	1	1	1	0.915621	1	1		PBANKA_0709000	NO	NA	0.993087	0.767692	0.999302	1	1	0.816678	1	1
PBANKA_0709100	NO	NA	0.266777	0.278572	0.965473	1	0.787516	0.512543	1	1		PBANKA_0709100	NO	NA	0.21377	0.0207446	0.483507	0.135849	0.569214	0.0796151	1	0.673475
PBANKA_0709200	NO	NA	0.183641	0.169189	0.99977	1	0.600143	0.407024	1	1		PBANKA_0709200	NO	NA	0.990103	0.632022	1	1	1	0.708541	1	1
PBANKA_0709300	NO	NA	1	0.439522	0.999948	1	1	0.613873	1	1		PBANKA_0709300	NO	NA	1	0.227782	0.991049	1	1	0.396949	1	1
PBANKA_0709400	NO	NA	0.999783	0.315557	0.999966	1	1	0.53881	1	1		PBANKA_0709400	NO	NA	1	0.304009	0.961798	1	1	0.460265	1	1
PBANKA_0709500	NO	NA	0.381874	0.208018	0.996635	1	1	0.450379	1	1		PBANKA_0709500	NO	NA	0.709175	0.7261	1	1	1	0.782338	1	1
PBANKA_0709600	NO	NA	0.538473	0.486533	1	1	1	0.644989	1	1		PBANKA_0709600	YES	26.0682	0.00392881	0.00378768	0.914758	0.757334	0.035111	0.0232743	1	1
PBANKA_0709700	NO	NA	0.19719	0.147862	0.952899	1	0.63016	0.380119	1	1		PBANKA_0709700	YES	0.218306	0.0121509	0.00565125	0.595173	0.151136	0.0705778	0.0314183	1	0.719475
PBANKA_0709800	NO	NA	0.330578	0.534039	1	1	0.914717	0.681167	1	1		PBANKA_0709800	NO	NA	0.828821	0.451605	0.99983	0.610862	1	0.565743	1	1
PBANKA_0709900	NO	NA	0.900281	0.517933	1	1	1	0.669499	1	1		PBANKA_0709900	NO	NA	0.316255	0.286387	0.999999	0.292172	0.758558	0.447843	1	1
PBANKA_0710000	NO	NA	0.760276	0.118277	0.982597	1	1	0.34522	1	1		PBANKA_0710000	NO	NA	0.909597	0.321807	0.999951	1	1	0.471249	1	1
PBANKA_0710100	YES	25.9784	0.041481	0.00430438	0.664502	0.103285	0.196866	0.0496549	1	1		PBANKA_0710100	YES	24.9208	0.00244331	0.00277737	0.12034	0.033791	0.0268631	0.0184267	1	0.347585
PBANKA_0710200	NO	NA	0.333804	0.349249	0.999468	1	0.918058	0.563396	1	1		PBANKA_0710200	NO	NA	0.344132	0.264476	0.985628	0.216927	0.807586	0.42942	1	0.859245
PBANKA_0710300	NO	NA	0.00547251	0.054038	0.996919	1	0.048959	0.227349	1	1		PBANKA_0710300	YES	26.713	0.0384088	0.00245702	0.409054	0.058275	0.156791	0.0168737	1	0.434042
PBANKA_0710400	NO	NA	0.999993	0.199726	0.999867	0.757334	1	0.441095	1	1		PBANKA_0710400	NO	NA	0.985387	0.697996	1	1	1	0.760178	1	1
PBANKA_0710500	NO	NA	0.610244	0.238991	1	1	1	0.484069	1	1		PBANKA_0710500	NO	NA	0.893883	0.783623	0.923955	0.930544	1	0.83023	1	1
PBANKA_0710600	NO	NA	0.999952	0.930192	1	1	1	0.967698	1	1		PBANKA_0710600	NO	NA	0.267106	0.100936	0.879957	0.894004	0.669695	0.241357	1	1
PBANKA_0710700	NO	NA	0.812705	0.60551	1	1	1	0.735413	1	1		PBANKA_0710700	NO	NA	0.941	0.0454228	0.967142	0.757334	1	0.138825	1	1
PBANKA_0710800	NO	NA	0.789408	0.304113	0.753718	0.115314	1	0.531912	1	1		PBANKA_0710800	NO	NA	0.563401	0.0205754	0.873003	1	1	0.0792796	1	1
PBANKA_0710900	NO	NA	0.999998	0.426433	1	1	1	0.611908	1	1		PBANKA_0710900	NO	NA	1	0.10105	0.985037	1	1	0.241403	1	1
PBANKA_0711000	NO	NA	0.900281	0.477745	0.999986	1	1	0.638726	1	1		PBANKA_0711000	NO	NA	0.845641	0.281784	0.999989	1	1	0.444211	1	1
PBANKA_0711100	NO	NA	1	0.375917	0.999997	1	1	0.573971	1	1		PBANKA_0711100	NO	NA	1	0.176636	0.984907	1	1	0.341287	1	1
PBANKA_0711200	NO	NA	0.224637	0.301915	0.999937	1	0.691532	0.530653	1	1		PBANKA_0711200	NO	NA	0.736438	0.455438	1	1	1	0.568993	1	1
PBANKA_0711300	NO	NA	0.999997	0.0621468	0.999955	1	1	0.247211	1	1		PBANKA_0711300	NO	NA	0.999997	0.288964	0.554019	0.306994	1	0.449073	1	1
PBANKA_0711400	NO	NA	0.999995	0.271669	0.999189	1	1	0.507667	1	1		PBANKA_0711400	NO	NA	0.999997	0.396492	0.997492	1	1	0.526776	1	1
PBANKA_0711600	NO	NA	0.272953	0.27411	1	0.930544	0.798678	0.509029	1	1		PBANKA_0711600	YES	0.185456	0.0164	0.00260619	0.73716	0.0695593	0.0862479	0.0174368	1	0.482678
PBANKA_0711700	NO	NA	0.198347	0.103846	0.998759	1	0.632705	0.324821	1	1		PBANKA_0711700	NO	NA	0.0451565	0.0815818	0.901486	0.857464	0.176765	0.2097	1	1
PBANKA_0711800	NO	NA	0.0149124	0.0578434	0.93792	0.72548	0.0944927	0.23735	1	1		PBANKA_0711800	YES	2.46063	0.00104092	0.00140034	0.595132	0.159138	0.0172477	0.0109909	1	0.736544
PBANKA_0711900	NO	NA	0.0916216	0.0144189	0.892815	0.264912	0.353906	0.100502	1	1		PBANKA_0711900	YES	2.43233	0.000522602	4.0992e-07	0.146796	0.0458769	0.013753	0.000382865	1	0.394558
PBANKA_0712000	NO	NA	0.0857738	0.0717237	0.975413	0.467656	0.338575	0.269918	1	1		PBANKA_0712000	NO	NA	0.0261274	0.0383082	0.889596	0.0245631	0.118117	0.123272	1	0.301076
PBANKA_0712100	NO	NA	0.0209997	0.0339019	0.936695	0.467656	0.118422	0.174748	1	1		PBANKA_0712100	YES	24.3105	0.00162653	0.00944419	0.574041	0.0358989	0.0220811	0.0460021	1	0.355941
PBANKA_0712200	YES	1.17747	0.00181605	0.00412212	0.462674	0.159138	0.0266697	0.0481746	1	1		PBANKA_0712200	YES	0.156469	0.00134837	0.00179532	0.110582	0.031683	0.0206455	0.0132412	1	0.336272
PBANKA_0712300	YES	4.09383	0.00563424	0.00409582	0.425732	0.38893	0.0499277	0.0481746	1	1		PBANKA_0712300	YES	0.376475	0.0587651	0.00246659	0.0960764	0.00957921	0.21558	0.0168737	1	0.208069
PBANKA_0712400	NO	NA	0.177874	0.0865572	0.996861	1	0.584346	0.295234	1	1		PBANKA_0712400	NO	NA	0.505888	0.35382	0.446452	0.0655326	1	0.495287	1	0.465102
PBANKA_0712500	NO	NA	1	0.459996	1	1	1	0.628558	1	1		PBANKA_0712500	NO	NA	0.999461	0.257047	0.999998	1	1	0.422531	1	1
PBANKA_0712600	NO	NA	0.05494	0.129414	0.990039	0.666112	0.244818	0.359098	1	1		PBANKA_0712600	YES	0.395131	0.00244331	0.212423	0.997179	0.00776396	0.0268631	0.380681	1	0.202314
PBANKA_0712700	NO	NA	0.00847658	0.0106796	0.990839	0.426749	0.0655391	0.083815	1	1		PBANKA_0712700	NO	NA	0.0544138	9.88053e-06	0.256972	0.0517443	0.20248	0.000849829	1	0.408876
PBANKA_0712800	NO	NA	0.047241	0.0958795	0.984882	0.0923805	0.217355	0.309254	1	1		PBANKA_0712800	NO	NA	0.996063	0.0791839	0.999972	1	1	0.205896	1	1
PBANKA_0712900	NO	NA	0.904214	0.869292	1	1	1	0.923113	1	1		PBANKA_0712900	NO	NA	0.0411375	0.0624604	0.949878	1	0.164901	0.174859	1	1
PBANKA_0713000	NO	NA	0.413774	0.316599	0.996009	0.969604	1	0.539447	1	1		PBANKA_0713000	NO	NA	0.0125018	0.0189127	0.512899	0.1093	0.0709398	0.0750404	1	0.596994
PBANKA_0713100	NO	NA	0.100246	0.162128	0.905498	0.894004	0.378148	0.399232	1	1		PBANKA_0713100	YES	26.0336	0.00272507	0.0010707	0.285885	0.0488106	0.0293905	0.00910775	1	0.408504
PBANKA_0713200	YES	3.40106	0.00301136	0.0172252	0.962687	0.128563	0.0344683	0.113458	1	1		PBANKA_0713200	NO	NA	0.00847658	0.686444	1	0.467656	0.0559017	0.750396	1	1
PBANKA_0713300	NO	NA	1	0.391793	0.999998	1	1	0.584001	1	1		PBANKA_0713300	NO	NA	1	0.26078	0.666582	1	1	0.42567	1	1
PBANKA_0713400	NO	NA	1	0.11513	0.94206	1	1	0.341438	1	1		PBANKA_0713400	NO	NA	1	0.0510204	0.985106	1	1	0.152149	1	1
PBANKA_0713500	NO	NA	0.913801	0.105683	0.999688	1	1	0.327715	1	1		PBANKA_0713500	NO	NA	0.248411	0.0940914	0.988932	0.228404	0.633576	0.23039	1	0.877898
PBANKA_0713600	NO	NA	0.865971	0.952272	1	1	1	0.983438	1	1		PBANKA_0713600	NO	NA	0.915718	0.862936	0.979476	1	1	0.895188	1	1
PBANKA_0713700	NO	NA	0.961813	0.624755	1	1	1	0.749642	1	1		PBANKA_0713700	NO	NA	0.895538	0.66126	1	1	1	0.731427	1	1
PBANKA_0713800	NO	NA	1	0.445218	0.999962	1	1	0.617697	1	1		PBANKA_0713800	NO	NA	1	0.308008	0.999948	1	1	0.460265	1	1
PBANKA_0714000	NO	NA	1	0.610306	1	1	1	0.737993	1	1		PBANKA_0714000	NO	NA	1	0.783652	0.999339	1	1	0.83023	1	1
PBANKA_0714200	NO	NA	0.036496	0.045125	0.791245	0.264912	0.179785	0.205795	1	1		PBANKA_0714200	YES	21.8787	0.00527613	0.0725835	0.797691	0.0230699	0.0432272	0.193363	1	0.291179
PBANKA_0714300	NO	NA	0.344132	0.354284	0.996305	0.426749	0.941379	0.568195	1	1		PBANKA_0714300	YES	0.866146	0.0290451	0.00830744	0.271968	0.0144838	0.127004	0.0420506	1	0.239008
PBANKA_0714400	NO	NA	0.00884512	0.0583668	0.996433	0.857464	0.0669477	0.238471	1	1		PBANKA_0714400	YES	0.136251	0.00847658	0.00152831	0.292342	0.058275	0.0559017	0.0117469	1	0.434042
PBANKA_0714500	YES	6.24407	0.00563424	0.00449356	0.96871	0.789188	0.0499277	0.0514337	1	1		PBANKA_0714500	YES	0.969427	0.00109271	0.000221772	0.431482	0.0406133	0.0175964	0.00343682	1	0.373355
PBANKA_0714600	NO	NA	0.887487	0.238	0.999754	0.467656	1	0.483622	1	1		PBANKA_0714600	NO	NA	0.180675	0.206178	0.456499	0.216927	0.501635	0.374085	1	0.859245
PBANKA_0714700	NO	NA	1	0.589665	0.999393	1	1	0.723145	1	1		PBANKA_0714700	NO	NA	1	0.306718	0.999932	1	1	0.460265	1	1
PBANKA_0714800	NO	NA	0.956128	0.789639	0.999703	0.666112	1	0.865231	1	1		PBANKA_0714800	NO	NA	0.395841	0.582697	0.999853	0.857464	0.902625	0.668927	1	1
PBANKA_0714900	NO	NA	0.999999	0.406699	0.990023	1	1	0.594452	1	1		PBANKA_0714900	NO	NA	0.999991	0.227158	1	1	1	0.396672	1	1
PBANKA_0715000	YES	3.01138	2.95471e-05	0.000651165	0.41887	0.115314	0.00889535	0.0260257	1	1		PBANKA_0715000	YES	24.4507	0.00162653	0.000210165	0.0780485	0.00501811	0.0220811	0.00337219	1	0.177238
PBANKA_0715200	NO	NA	0.156956	0.485381	0.995014	1	0.536985	0.644989	1	1		PBANKA_0715200	NO	NA	0.520335	0.149869	0.320662	0.0144838	1	0.306834	1	0.239008
PBANKA_0715300	NO	NA	1	0.208243	0.999944	1	1	0.450379	1	1		PBANKA_0715300	NO	NA	1	0.63499	0.999988	1	1	0.711127	1	1
PBANKA_0715400	NO	NA	0.734	0.0866	0.999998	1	1	0.295234	1	1		PBANKA_0715400	NO	NA	0.0984187	0.0649616	0.741742	0.426749	0.317853	0.179949	1	1
PBANKA_0715500	NO	NA	0.542455	0.188178	0.990382	0.38893	1	0.430779	1	1		PBANKA_0715500	NO	NA	0.999894	0.657504	1	1	1	0.729345	1	1
PBANKA_0715600	NO	NA	0.88807	0.390326	1	1	1	0.583304	1	1		PBANKA_0715600	NO	NA	0.0513392	0.0436311	0.68937	0.38893	0.194764	0.134939	1	1
PBANKA_0715700	NO	NA	0.711	0.694	0.999433	1	1	0.800994	1	1		PBANKA_0715700	NO	NA	0.887019	0.14198	1	1	1	0.297719	1	1
PBANKA_0715800	NO	NA	0.892693	0.52725	0.999997	1	1	0.676073	1	1		PBANKA_0715800	NO	NA	0.754755	0.597159	1	1	1	0.680349	1	1
PBANKA_0715900	NO	NA	0.999865	0.831525	1	1	1	0.896662	1	1		PBANKA_0715900	NO	NA	0.998913	0.853846	0.970104	0.535676	1	0.887285	1	1
PBANKA_0716000	NO	NA	0.815719	0.0681013	0.974778	0.789188	1	0.262837	1	1		PBANKA_0716000	NO	NA	0.943175	0.132706	0.982482	0.969604	1	0.285461	1	1
PBANKA_0716100	NO	NA	0.990183	0.0628188	0.607933	0.823326	1	0.249459	1	1		PBANKA_0716100	NO	NA	0.186664	0.0822869	0.98182	0.195908	0.512694	0.210795	1	0.819796
PBANKA_0716200	NO	NA	1	0.593033	0.999991	1	1	0.72499	1	1		PBANKA_0716200	NO	NA	1	0.103968	0.906886	1	1	0.245857	1	1
PBANKA_0716300	NO	NA	0.287004	0.200113	0.962701	0.72548	0.825337	0.441649	1	1		PBANKA_0716300	NO	NA	0.890717	0.116977	0.981802	0.72548	1	0.264807	1	1
PBANKA_0716400	YES	4.00371	0.00246	0.0117	0.963295	0.239881	0.0314333	0.0889525	1	1		PBANKA_0716400	YES	25.7868	0.0243018	0.00662443	0.636206	0.176688	0.113511	0.0351546	1	0.771875
PBANKA_0716500	NO	NA	0.684706	0.00756489	0.667286	0.292172	1	0.0684652	1	1		PBANKA_0716500	NO	NA	0.99965	0.370153	0.998118	1	1	0.507372	1	1
PBANKA_0716600	NO	NA	0.164712	0.102222	0.99943	0.559509	0.554835	0.32113	1	1		PBANKA_0716600	YES	2.60879	0.027654	0.0101117	0.264196	0.082509	0.122644	0.0482177	1	0.528555
PBANKA_0716700	YES	3.49665	0.00431575	0.0101557	0.953148	0.610862	0.0425202	0.0814895	1	1		PBANKA_0716700	YES	26.5237	0.00366707	7.31692e-05	0.236946	0.0382561	0.0344092	0.00190677	1	0.369124
PBANKA_0716800	NO	NA	0.998187	0.511671	0.999557	1	1	0.66473	1	1		PBANKA_0716800	NO	NA	0.998391	0.0486453	0.999314	1	1	0.146471	1	1
PBANKA_0716900	YES	2.24797	5.54883e-05	0.000174554	0.064961	0.0202498	0.00961082	0.0200266	1	1		PBANKA_0716900	YES	27.179	0.00181605	0.000389615	0.0386889	0.00672457	0.0228598	0.00470155	1	0.190326
PBANKA_0717000	NO	NA	0.999738	0.730983	0.999646	1	1	0.825683	1	1		PBANKA_0717000	NO	NA	0.359544	0.045162	0.809259	0.467656	0.834529	0.138299	1	1
PBANKA_0717100	NO	NA	1	0.123237	0.995784	1	1	0.351271	1	1		PBANKA_0717100	NO	NA	0.999999	0.200772	0.996624	1	1	0.369427	1	1
PBANKA_0717200	NO	NA	0.945312	0.39833	0.99993	1	1	0.589231	1	1		PBANKA_0717200	NO	NA	0.969907	0.440825	0.999999	1	1	0.557901	1	1
PBANKA_0717300	NO	NA	0.0367907	0.0227374	0.437086	0.0923805	0.180855	0.133754	1	1		PBANKA_0717300	YES	24.6237	0.00360141	0.000972579	0.33993	0.0215766	0.0344092	0.00847378	1	0.280676
PBANKA_0717400	NO	NA	0.999641	0.750575	0.999613	1	1	0.840324	1	1		PBANKA_0717400	NO	NA	0.999932	0.541116	0.999986	1	1	0.637169	1	1
PBANKA_0717500	NO	NA	0.948733	0.259559	1	1	1	0.496575	1	1		PBANKA_0717500	NO	NA	0.445454	0.331265	0.818512	0.159138	0.977571	0.477914	1	0.736544
PBANKA_0717600	NO	NA	0.999999	0.991945	1	1	1	1	1	1		PBANKA_0717600	NO	NA	0.999991	0.469035	0.99996	1	1	0.580082	1	1
PBANKA_0717700	NO	NA	0.851197	0.898058	1	1	1	0.943092	1	1		PBANKA_0717700	NO	NA	0.903718	0.796705	1	1	1	0.840247	1	1
PBANKA_0717800	NO	NA	0.152131	0.053285	0.994731	0.195908	0.524366	0.225189	1	1		PBANKA_0717800	YES	25.7416	0.00337486	0.000181412	0.403655	0.033791	0.0330881	0.0030807	1	0.347585
PBANKA_0717900	YES	3.11675	0.000610828	0.000205816	0.0653919	0.0072101	0.0149939	0.0204503	1	1		PBANKA_0717900	YES	0.890518	0.00309402	0.000174372	0.0649606	0.00831782	0.0308741	0.00298285	1	0.202314
PBANKA_0718100	NO	NA	1	0.25119	0.99427	1	1	0.493894	1	1		PBANKA_0718100	NO	NA	0.999999	0.109725	0.765113	0.535676	1	0.253923	1	1
PBANKA_0718200	NO	NA	0.998488	0.268028	0.999983	1	1	0.503465	1	1		PBANKA_0718200	NO	NA	0.999738	0.105131	0.999429	1	1	0.247711	1	1
PBANKA_0718300	NO	NA	0.812813	0.904343	1	1	1	0.948625	1	1		PBANKA_0718300	NO	NA	0.0984187	0.0427206	0.999807	0.857464	0.317853	0.133627	1	1
PBANKA_0718400	NO	NA	0.00569788	0.0226187	0.881062	0.321817	0.0501113	0.133754	1	1		PBANKA_0718400	NO	NA	0.213791	0.109455	0.999889	1	0.569214	0.25355	1	1
PBANKA_0718700	NO	NA	0.993778	0.217039	0.999965	1	1	0.461553	1	1		PBANKA_0718700	NO	NA	0.994857	0.316031	1	1	1	0.46749	1	1
PBANKA_0718800	NO	NA	0.159	0.0429	0.561291	0.264912	0.541338	0.200786	1	1		PBANKA_0718800	NO	NA	0.211773	0.18605	0.998622	1	0.566426	0.352333	1	1
PBANKA_0718900	NO	NA	0.895585	0.464363	1	1	1	0.632098	1	1		PBANKA_0718900	NO	NA	0.604426	0.0205287	0.999196	1	1	0.0791651	1	1
PBANKA_0719100	NO	NA	0.999987	0.919781	0.999991	1	1	0.959861	1	1		PBANKA_0719100	NO	NA	1	0.0859541	0.822989	1	1	0.2178	1	1
PBANKA_0719200	YES	3.18287	0.000518454	0.00111475	0.649588	0.239881	0.0149939	0.0298686	1	1		PBANKA_0719200	YES	0.119998	0.00295201	0.000954766	0.371792	0.082509	0.0300346	0.0083654	1	0.528555
PBANKA_0719300	NO	NA	0.0101999	0.0114475	0.986513	0.857464	0.0744272	0.0874955	1	1		PBANKA_0719300	YES	23.5343	0.0013357	0.0139882	0.419031	0.0406133	0.0206455	0.0608804	1	0.373355
PBANKA_0719400	NO	NA	0.893084	0.0480598	0.996279	1	1	0.214159	1	1		PBANKA_0719400	NO	NA	0.619771	0.0377177	0.99999	1	1	0.121813	1	1
PBANKA_0719500	NO	NA	0.0379731	0.110782	0.997459	1	0.185302	0.336818	1	1		PBANKA_0719500	NO	NA	0.842103	0.228636	1	1	1	0.397664	1	1
PBANKA_0719600	NO	NA	0.839822	0.117068	0.978321	1	1	0.344044	1	1		PBANKA_0719600	NO	NA	0.894746	0.124528	1	1	1	0.274444	1	1
PBANKA_0719700	NO	NA	0.261357	0.0218782	0.879365	1	0.774452	0.130654	1	1		PBANKA_0719700	NO	NA	0.159421	0.0844196	0.982996	1	0.457381	0.214844	1	1
PBANKA_0719800	NO	NA	0.166	0.0227789	0.994858	0.930544	0.554835	0.133754	1	1		PBANKA_0719800	NO	NA	0.419735	0.103122	0.989594	0.535676	0.938326	0.245079	1	1
PBANKA_0719900	NO	NA	0.849192	0.193952	0.999769	0.40784	1	0.435669	1	1		PBANKA_0719900	NO	NA	0.8349	0.705506	1	1	1	0.767283	1	1
PBANKA_0720000	NO	NA	0.934528	0.405138	1	1	1	0.593716	1	1		PBANKA_0720000	NO	NA	0.993778	0.0511159	0.9865	1	1	0.152337	1	1
PBANKA_0720100	NO	NA	0.438225	0.0817452	0.993423	1	1	0.288974	1	1		PBANKA_0720100	NO	NA	0.97647	0.142819	0.999888	1	1	0.29864	1	1
PBANKA_0720200	NO	NA	0.897882	0.38	0.99359	1	1	0.576029	1	1		PBANKA_0720200	NO	NA	0.925682	0.724296	1	1	1	0.780629	1	1
PBANKA_0720300	NO	NA	0.73363	0.102291	0.868346	0.151136	1	0.32113	1	1		PBANKA_0720300	NO	NA	0.999427	0.360518	0.541302	0.354012	1	0.498477	1	1
PBANKA_0720400	YES	1.78505	0.00324	0.000700885	0.581801	0.115314	0.0355669	0.0263962	1	1		PBANKA_0720400	YES	1.07494	0.00188256	9.11631e-05	0.160075	0.103285	0.0233197	0.00206263	1	0.579739
PBANKA_0720500	NO	NA	0.966247	0.229865	1	1	1	0.474777	1	1		PBANKA_0720500	NO	NA	0.151143	0.0127857	0.999402	1	0.441424	0.0567041	1	1
PBANKA_0720600	NO	NA	0.0232046	0.018648	0.612225	0.0874448	0.128243	0.1181	1	1		PBANKA_0720600	NO	NA	0.988928	0.530989	0.954927	0.216927	1	0.629058	1	0.859245
PBANKA_0720700	NO	NA	0.0197089	0.00577215	0.143947	0.0245631	0.114053	0.0587276	1	1		PBANKA_0720700	YES	24.9271	0.00155536	0.00018299	0.140918	0.0155263	0.0214664	0.00309625	1	0.245789
PBANKA_0720800	YES	2.06642	0.00219763	0.01347	0.903868	0.72548	0.0300966	0.0963321	1	1		PBANKA_0720800	YES	23.259	0.000776808	0.00393032	0.428132	0.0550096	0.0160267	0.0238992	1	0.42462
PBANKA_0720900	YES	4.63717	0.00309362	0.00306894	0.426539	0.0458769	0.0346798	0.0417841	1	1		PBANKA_0720900	YES	24.4233	4.50991e-05	1.69749e-05	0.0496878	0.00721011	0.00646935	0.00101632	1	0.192407
PBANKA_0721000	NO	NA	0.221465	0.454786	0.999996	1	0.684021	0.623928	1	1		PBANKA_0721000	NO	NA	0.0185637	0.0245877	0.638883	0.159138	0.0927183	0.0897066	1	0.736544
PBANKA_0721100	NO	NA	0.99708	0.283429	1	1	1	0.517196	1	1		PBANKA_0721100	NO	NA	0.276645	0.0962196	0.902342	1	0.686269	0.233669	1	1
PBANKA_0721200	NO	NA	0.797342	0.0932362	0.995534	1	1	0.305568	1	1		PBANKA_0721200	NO	NA	0.999852	0.178604	0.999953	0.610862	1	0.344092	1	1
PBANKA_0721300	NO	NA	0.0379558	0.0901202	0.888109	0.511843	0.185302	0.300615	1	1		PBANKA_0721300	NO	NA	0.348791	0.342651	0.999997	1	0.815651	0.486848	1	1
PBANKA_0721400	NO	NA	0.940291	0.975873	0.999999	0.511843	1	1	1	1		PBANKA_0721400	NO	NA	0.903999	0.0266068	0.999994	1	1	0.0952138	1	1
PBANKA_0721500	NO	NA	0.865708	0.53619	1	1	1	0.682291	1	1		PBANKA_0721500	NO	NA	0.785729	0.490349	1	1	1	0.597425	1	1
PBANKA_0721600	NO	NA	0.977176	0.471977	1	1	1	0.635438	1	1		PBANKA_0721600	NO	NA	0.996775	0.619576	1	1	1	0.698893	1	1
PBANKA_0721700	NO	NA	0.0346575	0.160351	0.999937	1	0.172733	0.397635	1	1		PBANKA_0721700	YES	1.90205	0.0132555	0.00292278	0.6997	0.371471	0.0735103	0.0191168	1	1
PBANKA_0721800	NO	NA	0.999222	0.398	0.918389	1	1	0.589231	1	1		PBANKA_0721800	NO	NA	0.999991	0.437219	0.99816	1	1	0.556049	1	1
PBANKA_0721900	NO	NA	0.84073	0.65	1	1	1	0.767651	1	1		PBANKA_0721900	NO	NA	0.819135	0.22995	0.999917	1	1	0.398615	1	1
PBANKA_0722000	YES	4.01633	0.000222934	0.00982523	0.959801	0.354012	0.0111054	0.0800765	1	1		PBANKA_0722000	NO	NA	0.931229	0.373747	0.999996	1	1	0.510201	1	1
PBANKA_0722600	NO	NA	1	0.761203	1	1	1	0.845379	1	1		PBANKA_0722600	NO	NA	0.999044	0.579745	0.999999	1	1	0.66685	1	1
PBANKA_0722700	NO	NA	1	1	NA	1	1	1	NA	1		PBANKA_0722700	NO	NA	1	0.253504	0.999987	1	1	0.418527	1	1
PBANKA_0800200	NO	NA	1	1	NA	1	1	1	NA	1		PBANKA_0800200	NO	NA	0.999934	0.460654	0.999953	1	1	0.573484	1	1
PBANKA_0800300	NO	NA	1	0.327233	0.999963	1	1	0.547768	1	1		PBANKA_0800300	NO	NA	1	0.406727	0.992245	1	1	0.534144	1	1
PBANKA_0800400	NO	NA	1	0.637297	1	1	1	0.758262	1	1		PBANKA_0800400	NO	NA	1	0.286899	0.999979	1	1	0.44795	1	1
PBANKA_0800500	NO	NA	0.999985	0.154954	0.942387	1	1	0.390727	1	1		PBANKA_0800500	NO	NA	0.994992	0.709578	0.999284	0.559509	1	0.770456	1	1
PBANKA_0800600	NO	NA	1	0.077521	0.973251	1	1	0.281292	1	1		PBANKA_0800600	NO	NA	1	0.299517	0.999717	1	1	0.457157	1	1
PBANKA_0800700	NO	NA	0.996632	0.817569	1	1	1	0.887818	1	1		PBANKA_0800700	NO	NA	0.929657	0.264558	0.999931	1	1	0.42942	1	1
PBANKA_0800800	NO	NA	0.347072	0.087191	0.999592	0.082509	0.946968	0.295702	1	1		PBANKA_0800800	NO	NA	0.538278	0.447723	0.999998	1	1	0.562511	1	1
PBANKA_0800900	NO	NA	0.985387	0.730951	1	1	1	0.825683	1	1		PBANKA_0800900	NO	NA	0.138288	0.149865	1	1	0.41531	0.306834	1	1
PBANKA_0801000	NO	NA	0.868062	0.937437	1	1	1	0.972635	1	1		PBANKA_0801000	YES	1.2107	0.000322165	0.000141061	0.227741	0.0245631	0.0115231	0.00263501	1	0.301076
PBANKA_0801200	YES	3.08239	0.0395553	0.000967261	0.652182	0.176688	0.189266	0.0290083	1	1		PBANKA_0801200	YES	1.17603	0.0112823	2.92588e-05	0.123503	0.058275	0.067119	0.00118705	1	0.434042
PBANKA_0801300	NO	NA	0.982337	0.661022	0.999976	1	1	0.775426	1	1		PBANKA_0801300	NO	NA	0.564812	0.615756	0.999996	0.666112	1	0.695425	1	1
PBANKA_0801400	NO	NA	0.999996	0.675305	0.99999	1	1	0.787631	1	1		PBANKA_0801400	NO	NA	1	0.662125	0.994227	1	1	0.732084	1	1
PBANKA_0801500	NO	NA	0.999994	0.444533	1	1	1	0.617584	1	1		PBANKA_0801500	NO	NA	0.998963	0.375292	0.999996	1	1	0.511793	1	1
PBANKA_0801600	NO	NA	0.0151051	0.0903592	0.970975	0.857464	0.095197	0.300768	1	1		PBANKA_0801600	NO	NA	0.106902	0.000637588	0.728843	0.426749	0.339382	0.0064153	1	1
PBANKA_0801700	NO	NA	0.996632	0.767573	1	1	1	0.849662	1	1		PBANKA_0801700	NO	NA	0.996799	0.155254	0.999988	1	1	0.314276	1	1
PBANKA_0801800	NO	NA	0.999974	0.894989	1	1	1	0.941139	1	1		PBANKA_0801800	NO	NA	0.997429	0.863706	0.99494	1	1	0.895738	1	1
PBANKA_0801900	YES	14.4499	0.00158193	0.00585467	0.492136	0.216927	0.0255626	0.059157	1	1		PBANKA_0801900	YES	13.9861	0.00594561	0.0234062	0.9704	0.467656	0.0455865	0.087028	1	1
PBANKA_0802000	NO	NA	0.244288	0.0719581	0.972725	0.638487	0.734595	0.270132	1	1		PBANKA_0802000	NO	NA	0.182594	0.501511	0.877825	0.239881	0.506061	0.60738	1	0.892624
PBANKA_0802100	NO	NA	0.081751	0.117789	0.991216	1	0.326242	0.344658	1	1		PBANKA_0802100	NO	NA	0.545125	0.148745	0.951633	1	1	0.306339	1	1
PBANKA_0802200	NO	NA	0.978781	0.478365	1	1	1	0.638823	1	1		PBANKA_0802200	NO	NA	0.948733	0.225531	0.999987	1	1	0.39506	1	1
PBANKA_0802300	NO	NA	0.822823	0.987958	1	1	1	1	1	1		PBANKA_0802300	NO	NA	0.815768	0.110139	1	1	1	0.254472	1	1
PBANKA_0802400	NO	NA	0.932173	0.57245	1	1	1	0.710051	1	1		PBANKA_0802400	NO	NA	0.0475055	0.0136676	0.999547	1	0.183956	0.0598758	1	1
PBANKA_0802500	NO	NA	1	0.159515	0.978713	1	1	0.396664	1	1		PBANKA_0802500	NO	NA	0.997634	0.902862	0.998439	1	1	0.928101	1	1
PBANKA_0802600	NO	NA	0.998654	0.383815	0.999998	1	1	0.577826	1	1		PBANKA_0802600	NO	NA	1	0.181694	0.997235	1	1	0.347608	1	1
PBANKA_0802700	NO	NA	0.992032	0.219821	0.999475	1	1	0.464298	1	1		PBANKA_0802700	NO	NA	0.738743	0.0911637	0.965342	0.695796	1	0.225534	1	1
PBANKA_0802800	NO	NA	0.76	0.979865	1	1	1	1	1	1		PBANKA_0802800	NO	NA	0.530896	0.41457	0.997146	0.228404	1	0.540442	1	0.877898
PBANKA_0802900	NO	NA	0.0272069	0.0327088	0.998927	0.610862	0.143566	0.170862	1	1		PBANKA_0802900	NO	NA	0.17528	0.028999	0.999862	1	0.488692	0.10052	1	1
PBANKA_0803000	NO	NA	0.763085	0.865341	1	1	1	0.920115	1	1		PBANKA_0803000	YES	5.23451	0.0207569	0.00840478	0.89123	1	0.100764	0.0422479	1	1
PBANKA_0803100	NO	NA	0.881029	0.435617	1	1	1	0.613873	1	1		PBANKA_0803100	NO	NA	0.286185	0.210005	0.997538	1	0.701935	0.378511	1	1
PBANKA_0803200	YES	0.447046	0.00765301	0.000375231	0.262006	0.115314	0.060989	0.0236929	1	1		PBANKA_0803200	YES	1.55531	0.00155536	2.33594e-05	0.0966255	0.0189229	0.0214664	0.00112066	1	0.264581
PBANKA_0803300	NO	NA	0.993778	0.459506	0.979676	0.695796	1	0.628294	1	1		PBANKA_0803300	NO	NA	0.985152	0.575028	1	1	1	0.663549	1	1
PBANKA_0803400	NO	NA	0.996775	0.919409	1	1	1	0.959687	1	1		PBANKA_0803400	NO	NA	1	0.392758	0.9968	1	1	0.523752	1	1
PBANKA_0803500	NO	NA	0.99708	0.258688	0.999937	1	1	0.49635	1	1		PBANKA_0803500	NO	NA	0.980921	0.334525	0.789364	1	1	0.48049	1	1
PBANKA_0803600	NO	NA	0.465791	0.59516	0.848778	0.447203	1	0.726071	1	1		PBANKA_0803600	NO	NA	0.0328062	0.166108	0.976198	0.176688	0.139913	0.328921	1	0.771875
PBANKA_0803700	NO	NA	0.00845136	0.0474888	0.53113	0.00252242	0.0655391	0.212732	1	1		PBANKA_0803700	NO	NA	0.114166	0.0176179	0.764639	0.228404	0.358543	0.0715522	1	0.877898
PBANKA_0803800	NO	NA	1	0.628305	1	1	1	0.751969	1	1		PBANKA_0803800	NO	NA	1	0.865586	1	1	1	0.897089	1	1
PBANKA_0803900	NO	NA	1	0.439522	0.999948	1	1	0.613873	1	1		PBANKA_0803900	NO	NA	1	0.708833	0.994374	1	1	0.770005	1	1
PBANKA_0804000	NO	NA	0.857644	0.381821	1	1	1	0.576029	1	1		PBANKA_0804000	NO	NA	0.221465	0.402056	0.999999	1	0.584647	0.530421	1	1
PBANKA_0804100	NO	NA	0.83582	0.263689	0.999815	1	1	0.500376	1	1		PBANKA_0804100	NO	NA	0.70575	0.265042	0.988548	0.585185	1	0.429773	1	1
PBANKA_0804381	NO	NA	1	0.358316	0.999998	1	1	0.570135	1	1		PBANKA_0804381	NO	NA	1	1	NA	1	1	1	NA	1
PBANKA_0804400	NO	NA	0.0120578	0.0219388	0.954589	0.535676	0.0833678	0.130849	1	1		PBANKA_0804400	NO	NA	0.0115908	0.597308	1	0.0279187	0.0686761	0.680349	1	0.314929
PBANKA_0804500	NO	NA	1	0.122417	0.998091	1	1	0.350083	1	1		PBANKA_0804500	NO	NA	1	0.195142	0.999379	1	1	0.36441	1	1
PBANKA_0804600	NO	NA	0.0864199	0.116535	0.997778	1	0.338575	0.343407	1	1		PBANKA_0804600	NO	NA	0.144648	0.181511	0.997897	0.511843	0.429985	0.347544	1	1
PBANKA_0804700	NO	NA	0.999972	0.0173804	0.856514	1	1	0.113727	1	1		PBANKA_0804700	NO	NA	0.986315	0.717144	1	1	1	0.776504	1	1
PBANKA_0804800	YES	3.48154	1.46831e-05	0.00258028	0.401205	0.216927	0.00787564	0.0375387	1	1		PBANKA_0804800	YES	0.37435	0.0267254	0.00108332	0.561453	0.0874448	0.119839	0.00917621	1	0.549619
PBANKA_0804900	NO	NA	0.994992	0.378994	1	1	1	0.576029	1	1		PBANKA_0804900	NO	NA	0.881597	0.129878	0.999926	1	1	0.282057	1	1
PBANKA_0805000	NO	NA	0.103702	0.196217	0.996538	1	0.389301	0.438097	1	1		PBANKA_0805000	NO	NA	0.812174	0.89118	0.999996	1	1	0.918722	1	1
PBANKA_0805100	NO	NA	0.318292	0.45037	1	1	0.890157	0.621521	1	1		PBANKA_0805100	YES	26.339	0.0117222	0.000441047	0.379265	0.033791	0.0690344	0.00502364	1	0.347585
PBANKA_0805200	NO	NA	0.0250116	0.0509256	0.245008	0.0230699	0.136294	0.22082	1	1		PBANKA_0805200	YES	24.07	0.0802934	0.000673134	0.115797	0.00252242	0.274502	0.00657644	1	0.165912
PBANKA_0805300	NO	NA	0.869323	0.786389	1	1	1	0.862681	1	1		PBANKA_0805300	NO	NA	0.869786	0.788612	1	1	1	0.833972	1	1
PBANKA_0805400	NO	NA	0.759508	0.933566	1	1	1	0.970343	1	1		PBANKA_0805400	NO	NA	0.997474	0.538538	0.995363	1	1	0.635414	1	1
PBANKA_0805500	NO	NA	0.318893	0.141939	0.979738	1	0.890157	0.372544	1	1		PBANKA_0805500	NO	NA	0.412346	0.333358	0.999997	1	0.929371	0.479749	1	1
PBANKA_0805600	NO	NA	0.999932	0.112405	0.997901	1	1	0.338766	1	1		PBANKA_0805600	NO	NA	0.999227	0.268798	0.999345	0.371471	1	0.432636	1	1
PBANKA_0805700	YES	3.48976	0.0134867	0.00184643	0.826643	0.103285	0.0866341	0.033956	1	1		PBANKA_0805700	YES	2.0823	0.0233574	0.00234556	0.800477	0.559509	0.110181	0.0163002	1	1
PBANKA_0805750	NO	NA	0.901202	0.827986	0.999998	1	1	0.895483	1	1		PBANKA_0805750	NO	NA	0.147065	0.214136	0.986904	1	0.434129	0.382321	1	1
PBANKA_0805800	NO	NA	1	0.291519	0.997749	1	1	0.522809	1	1		PBANKA_0805800	NO	NA	1	0.249415	0.997824	1	1	0.416622	1	1
PBANKA_0805900	NO	NA	0.352955	0.17569	0.859039	0.354012	0.953877	0.415218	1	1		PBANKA_0805900	NO	NA	0.925599	0.311048	0.999711	1	1	0.462314	1	1
PBANKA_0806000	NO	NA	0.99998	0.295609	0.991798	1	1	0.526251	1	1		PBANKA_0806000	NO	NA	0.999995	0.517806	1	1	1	0.619722	1	1
PBANKA_0806100	NO	NA	0.842103	0.138716	0.996543	1	1	0.368199	1	1		PBANKA_0806100	NO	NA	0.17214	0.0121949	0.997876	1	0.483768	0.0552371	1	1
PBANKA_0806200	NO	NA	1	0.375917	0.999997	1	1	0.573971	1	1		PBANKA_0806200	NO	NA	1	0.0147836	0.577555	1	1	0.063281	1	1
PBANKA_0806300	NO	NA	0.999872	0.37548	0.98766	1	1	0.573971	1	1		PBANKA_0806300	NO	NA	1	0.0782719	0.986828	1	1	0.203979	1	1
PBANKA_0806400	NO	NA	0.523475	0.416657	0.394837	0.216927	1	0.603754	1	1		PBANKA_0806400	NO	NA	0.6767	0.0818311	0.88308	0.278542	1	0.209973	1	0.983213
PBANKA_0806500	NO	NA	0.214081	0.0470014	0.998853	0.695796	0.66606	0.211461	1	1		PBANKA_0806500	NO	NA	0.00885339	0.0264924	0.901416	0.306994	0.0567925	0.0949497	1	1
PBANKA_0806600	YES	2.5973	5.57713e-05	4.12563e-05	0.127537	0.033791	0.00961082	0.0200266	1	1		PBANKA_0806600	YES	24.753	0.0254064	0.0032695	0.513438	0.151136	0.116436	0.0206332	1	0.719475
PBANKA_0806700	YES	3.36166	0.000214045	0.000255598	0.195786	0.0189229	0.0109845	0.0230927	1	1		PBANKA_0806700	YES	0.839001	0.00295201	9.63617e-06	0.0475172	0.00623904	0.0300346	0.000849829	1	0.184407
PBANKA_0806800	NO	NA	1	0.0762023	0.974834	1	1	0.278455	1	1		PBANKA_0806800	NO	NA	0.993778	0.595229	1	1	1	0.67914	1	1
PBANKA_0806900	NO	NA	0.976361	0.885548	1	1	1	0.935847	1	1		PBANKA_0806900	NO	NA	0.999125	0.142551	0.99927	1	1	0.298258	1	1
PBANKA_0807000	NO	NA	0.00622093	0.0199792	0.782282	0.666112	0.0525348	0.122767	1	1		PBANKA_0807000	YES	1.33058	0.00733413	0.000739836	0.43049	0.159138	0.052211	0.0070046	1	0.736544
PBANKA_0807100	NO	NA	0.999979	0.67328	1	1	1	0.785858	1	1		PBANKA_0807100	NO	NA	0.999932	0.239859	0.999997	1	1	0.408811	1	1
PBANKA_0807200	NO	NA	0.99916	0.813348	1	1	1	0.884331	1	1		PBANKA_0807200	NO	NA	1	0.0567408	0.988825	1	1	0.163917	1	1
PBANKA_0807300	NO	NA	0.782412	0.233847	0.999527	0.969604	1	0.479185	1	1		PBANKA_0807300	NO	NA	0.566128	0.0964332	0.972738	1	1	0.233945	1	1
PBANKA_0807400	NO	NA	0.637281	0.0518852	0.717346	0.206418	1	0.222706	1	1		PBANKA_0807400	YES	4.07445	0.00181605	0.00964957	0.750404	0.467656	0.0228598	0.0466014	1	1
PBANKA_0807500	YES	15.3173	0.0288783	0.00196628	0.434393	0.135849	0.149862	0.0346705	1	1		PBANKA_0807500	YES	15.916	0.0124078	0.00660997	0.606388	0.239881	0.0705778	0.0351456	1	0.892624
PBANKA_0807600	NO	NA	0.0267392	0.0379869	0.651787	0.252396	0.142327	0.185981	1	1		PBANKA_0807600	NO	NA	0.054373	0.0515306	0.988685	0.0230699	0.20248	0.152889	1	0.291179
PBANKA_0807700	NO	NA	0.0764207	0.13102	0.999952	1	0.308991	0.361407	1	1		PBANKA_0807700	NO	NA	0.0521981	0.00862696	0.798445	0.073586	0.197381	0.0430427	1	0.490924
PBANKA_0807800	NO	NA	1	0.616039	1	1	1	0.741852	1	1		PBANKA_0807800	NO	NA	1	0.328355	0.99974	1	1	0.475331	1	1
PBANKA_0807900	YES	4.61073	0.00233842	0.00981855	0.74209	0.143134	0.0306753	0.0800765	1	1		PBANKA_0807900	YES	0.102368	3.38921e-05	4.20435e-05	0.0576177	0.00894852	0.00586208	0.00140262	1	0.20586
PBANKA_0808000	NO	NA	0.0173822	0.00652509	0.702255	0.103285	0.106694	0.062959	1	1		PBANKA_0808000	NO	NA	0.495111	0.0815496	0.968375	1	1	0.2097	1	1
PBANKA_0808100	NO	NA	0.0086256	0.0291407	0.998661	0.930544	0.0660354	0.157691	1	1		PBANKA_0808100	YES	0.267776	0.000927882	0.000530888	0.76372	0.467656	0.0167165	0.00567333	1	1
PBANKA_0808200	NO	NA	0.752856	0.959857	0.96157	0.216927	1	0.988867	1	1		PBANKA_0808200	NO	NA	0.731343	0.110882	0.999979	1	1	0.255713	1	1
PBANKA_0808300	NO	NA	0.916525	0.977648	0.977274	1	1	1	1	1		PBANKA_0808300	NO	NA	0.994857	0.317781	0.994917	1	1	0.468971	1	1
PBANKA_0808420	NO	NA	0.109057	0.93526	1	0.306994	0.405814	0.971423	1	1		PBANKA_0808420	NO	NA	0.277583	0.318957	0.964253	0.666112	0.68697	0.469291	1	1
PBANKA_0808500	NO	NA	1	0.632856	1	1	1	0.754957	1	1		PBANKA_0808500	NO	NA	1	0.293024	0.999998	1	1	0.451425	1	1
PBANKA_0808600	NO	NA	0.18443	0.209736	0.999979	0.371471	0.600202	0.451246	1	1		PBANKA_0808600	NO	NA	0.118548	0.0193254	0.96414	1	0.367121	0.0764178	1	1
PBANKA_0808700	NO	NA	0.138398	0.035324	0.999605	1	0.487051	0.179503	1	1		PBANKA_0808700	NO	NA	0.0531421	0.0120266	0.948282	0.489749	0.200276	0.0546877	1	1
PBANKA_0808800	NO	NA	0.716747	0.378927	1	1	1	0.576029	1	1		PBANKA_0808800	NO	NA	0.90494	0.20374	0.950789	0.354012	1	0.37181	1	1
PBANKA_0808900	NO	NA	0.00594561	0.0125862	0.99782	1	0.0512288	0.0927092	1	1		PBANKA_0808900	YES	0.248515	0.0106635	0.000616051	0.507398	0.216927	0.0647575	0.00630912	1	0.859245
PBANKA_0809000	YES	2.11575	0.000225913	0.014008	0.747553	0.264912	0.0111054	0.0986688	1	1		PBANKA_0809000	YES	25.8505	0.0188995	0.000221133	0.397326	0.151136	0.0936949	0.00343682	1	0.719475
PBANKA_0809100	NO	NA	0.776179	0.0484862	0.989541	1	1	0.214365	1	1		PBANKA_0809100	NO	NA	0.999125	0.0663012	0.996128	1	1	0.182563	1	1
PBANKA_0809200	NO	NA	0.999952	0.203452	0.99976	1	1	0.445648	1	1		PBANKA_0809200	NO	NA	0.997728	0.604895	1	1	1	0.686312	1	1
PBANKA_0809300	NO	NA	0.917684	0.20269	0.910843	0.38893	1	0.445329	1	1		PBANKA_0809300	NO	NA	0.0726224	0.0959476	0.990283	0.354012	0.255718	0.23313	1	1
PBANKA_0809400	NO	NA	0.964317	0.55197	0.999767	0.426749	1	0.693676	1	1		PBANKA_0809400	YES	22.4588	0.0080436	0.000509499	0.159939	0.073586	0.0551157	0.00552055	1	0.490924
PBANKA_0809600	NO	NA	0.946888	0.523668	0.999999	1	1	0.674147	1	1		PBANKA_0809600	NO	NA	0.417287	0.352309	1	1	0.934846	0.494524	1	1
PBANKA_0809700	NO	NA	0.999965	0.214193	0.962211	1	1	0.45675	1	1		PBANKA_0809700	NO	NA	0.936272	0.866116	1	1	1	0.897105	1	1
PBANKA_0809800	NO	NA	1	0.291992	0.999989	1	1	0.523055	1	1		PBANKA_0809800	NO	NA	1	0.347664	0.999872	1	1	0.491407	1	1
PBANKA_0809900	NO	NA	0.999972	0.648341	1	1	1	0.76683	1	1		PBANKA_0809900	NO	NA	0.999991	0.212942	0.999995	1	1	0.381011	1	1
PBANKA_0810000	NO	NA	0.842193	0.96018	0.999996	1	1	0.988981	1	1		PBANKA_0810000	NO	NA	0.986315	0.769663	1	1	1	0.81838	1	1
PBANKA_0810100	NO	NA	0.987985	0.531852	0.999995	1	1	0.67992	1	1		PBANKA_0810100	NO	NA	0.99172	0.0922049	0.993421	1	1	0.227468	1	1
PBANKA_0810200	NO	NA	0.967906	0.841655	1	1	1	0.904402	1	1		PBANKA_0810200	NO	NA	0.369108	0.135059	0.999073	0.930544	0.850473	0.288529	1	1
PBANKA_0810300	NO	NA	0.998654	0.110988	0.99868	1	1	0.337006	1	1		PBANKA_0810300	NO	NA	0.996799	0.586463	0.999888	0.894004	1	0.672195	1	1
PBANKA_0810500	NO	NA	0.944175	0.842125	1	1	1	0.904536	1	1		PBANKA_0810500	NO	NA	0.916525	0.225962	0.932847	0.585185	1	0.395489	1	1
PBANKA_0810600	NO	NA	0.888811	0.911697	1	1	1	0.953983	1	1		PBANKA_0810600	YES	3.81432	0.00847658	0.00398272	0.761664	0.167913	0.0559017	0.0241403	1	0.757637
PBANKA_0810700	NO	NA	1	0.817857	1	1	1	0.887818	1	1		PBANKA_0810700	NO	NA	1	0.443351	1	1	1	0.559128	1	1
PBANKA_0810800	YES	3.13052	0.00284894	0.00138382	0.316068	0.00501811	0.0336824	0.0314156	1	1		PBANKA_0810800	NO	NA	0.394845	0.0226292	0.55859	0.103285	0.901675	0.0851558	1	0.579739
PBANKA_0810900	YES	2.96037	0.0044925	0.00551677	0.38061	0.0245631	0.0430212	0.0577653	1	1		PBANKA_0810900	NO	NA	0.396449	0.279245	0.921792	0.72548	0.903131	0.442359	1	1
PBANKA_0811000	NO	NA	0.834755	0.337207	0.997537	0.757334	1	0.555078	1	1		PBANKA_0811000	NO	NA	0.922095	0.325836	0.939546	0.128563	1	0.473256	1	0.649771
PBANKA_0811100	NO	NA	0.420557	0.540129	1	1	1	0.685063	1	1		PBANKA_0811100	NO	NA	0.899023	0.313221	0.999118	0.610862	1	0.464657	1	1
PBANKA_0811200	NO	NA	0.999921	0.405733	0.999393	1	1	0.594159	1	1		PBANKA_0811200	NO	NA	0.999998	0.177214	0.999137	1	1	0.341979	1	1
PBANKA_0811300	YES	5.80685	0.00439	0.00772744	0.861968	0.511843	0.0429384	0.0693984	1	1		PBANKA_0811300	NO	NA	0.215127	0.216709	0.908532	0.321817	0.571286	0.386418	1	1
PBANKA_0811400	YES	4.00287	0.00254954	0.00171692	0.317425	0.0923805	0.0319388	0.0332919	1	1		PBANKA_0811400	YES	0.46163	0.0178852	0.00173878	0.329239	0.0488106	0.0913826	0.0129922	1	0.408504
PBANKA_0811500	NO	NA	1	0.469751	1	1	1	0.635438	1	1		PBANKA_0811500	NO	NA	1	0.0967702	0.609548	1	1	0.234442	1	1
PBANKA_0811600	NO	NA	0.438649	0.516243	1	0.666112	1	0.668382	1	1		PBANKA_0811600	YES	2.66327	0.00549739	0.00724823	0.158606	0.0135621	0.044329	0.0376521	1	0.239008
PBANKA_0811700	NO	NA	0.610244	0.415248	0.91122	0.0780475	1	0.602425	1	1		PBANKA_0811700	NO	NA	0.00164784	0.0542407	0.892689	0.511843	0.0223055	0.158811	1	1
PBANKA_0811800	NO	NA	1	0.363	0.99997	1	1	0.573971	1	1		PBANKA_0811800	NO	NA	1	0.310533	0.771982	1	1	0.461927	1	1
PBANKA_0811900	NO	NA	0.375558	0.392309	1	1	0.999348	0.58444	1	1		PBANKA_0811900	NO	NA	0.720006	0.280806	0.956848	0.0923805	1	0.443628	1	0.555234
PBANKA_0812000	YES	3.58509	0.00217926	0.0254788	0.826449	0.306994	0.0299328	0.142753	1	1		PBANKA_0812000	YES	0.757042	0.00154701	0.000130379	0.261994	0.121938	0.0214664	0.00253696	1	0.634134
PBANKA_0812100	NO	NA	0.0354281	0.016601	0.999604	1	0.175636	0.11072	1	1		PBANKA_0812100	YES	2.63903	0.0060856	0.000909882	0.70666	0.467656	0.0462862	0.00812457	1	1
PBANKA_0812200	NO	NA	0.883029	0.224724	0.999267	1	1	0.469163	1	1		PBANKA_0812200	NO	NA	0.221688	0.0486459	0.942646	0.426749	0.584905	0.146471	1	1
PBANKA_0812300	NO	NA	0.0968	0.709	1	1	0.368382	0.809153	1	1		PBANKA_0812300	NO	NA	0.0745511	0.337563	0.999998	1	0.260399	0.483072	1	1
PBANKA_0812400	NO	NA	0.438649	0.0959187	0.925254	0.371471	1	0.309254	1	1		PBANKA_0812400	NO	NA	0.998654	0.761788	0.585309	0.0382561	1	0.812406	1	0.369124
PBANKA_0812500	NO	NA	1	0.496232	1	1	1	0.653157	1	1		PBANKA_0812500	NO	NA	1	0.277695	1	1	1	0.440801	1	1
PBANKA_0812600	NO	NA	1	0.127294	0.999172	1	1	0.357034	1	1		PBANKA_0812600	NO	NA	0.999125	0.971725	0.992753	1	1	0.983519	1	1
PBANKA_0812700	NO	NA	0.940423	0.606657	1	1	1	0.736058	1	1		PBANKA_0812700	NO	NA	0.351439	0.28727	0.998419	1	0.821431	0.448062	1	1
PBANKA_0812800	NO	NA	0.996836	0.680512	1	1	1	0.791924	1	1		PBANKA_0812800	NO	NA	0.270837	0.397414	0.999999	0.159138	0.675646	0.527551	1	0.736544
PBANKA_0812900	NO	NA	0.0825343	0.0977821	0.998317	1	0.327751	0.312769	1	1		PBANKA_0812900	NO	NA	0.753659	0.0574344	0.849143	0.559509	1	0.165363	1	1
PBANKA_0813000	YES	0.988185	0.0117222	0.0024	0.400103	0.0825	0.0821962	0.0369869	1	1		PBANKA_0813000	YES	25.5021	0.0101999	0.000266527	0.0623121	0.00464696	0.062511	0.00378322	1	0.176433
PBANKA_0813100	NO	NA	0.0176376	0.0284636	0.996127	1	0.106694	0.15446	1	1		PBANKA_0813100	YES	26.2154	0.0260733	0.000272991	0.380169	0.103285	0.118066	0.00381489	1	0.579739
PBANKA_0813200	NO	NA	1	0.179804	0.999023	1	1	0.420894	1	1		PBANKA_0813200	NO	NA	1	0.0169572	0.799147	1	1	0.0695303	1	1
PBANKA_0813300	NO	NA	0.903718	0.374074	0.989695	1	1	0.573971	1	1		PBANKA_0813300	NO	NA	0.126145	0.0304615	0.573025	0.292172	0.385618	0.104523	1	1
PBANKA_0813400	NO	NA	0.0120578	0.0121299	0.320747	0.1093	0.0833678	0.0910714	1	1		PBANKA_0813400	NO	NA	0.601244	0.502974	0.999952	0.278542	1	0.608435	1	0.983213
PBANKA_0813500	NO	NA	0.23432	0.177858	0.954283	0.467656	0.716147	0.418225	1	1		PBANKA_0813500	YES	1.07613	0.00102929	0.00192813	0.507121	0.121938	0.0172477	0.0139819	1	0.634134
PBANKA_0813600	NO	NA	0.999988	0.0886591	0.987472	1	1	0.297959	1	1		PBANKA_0813600	NO	NA	1	0.958237	1	1	1	0.972185	1	1
PBANKA_0813700	NO	NA	0.999995	0.593734	1	1	1	0.725383	1	1		PBANKA_0813700	NO	NA	0.998391	0.719809	1	1	1	0.777586	1	1
PBANKA_0813800	YES	23.3722	0.000483124	0.00455728	0.772286	0.058275	0.0149939	0.0516565	1	1		PBANKA_0813800	NO	NA	0.982192	0.6704	0.94443	0.467656	1	0.738563	1	1
PBANKA_0813900	NO	NA	0.999952	0.308968	0.999851	1	1	0.534963	1	1		PBANKA_0813900	NO	NA	0.985152	0.487633	0.999999	1	1	0.596329	1	1
PBANKA_0814000	NO	NA	0.999512	0.0279305	0.874807	0.38893	1	0.152556	1	1		PBANKA_0814000	NO	NA	0.286185	0.0685694	0.906056	0.447203	0.701935	0.186391	1	1
PBANKA_0814100	NO	NA	1	0.198305	0.990029	1	1	0.439528	1	1		PBANKA_0814100	NO	NA	1	0.41886	1	1	1	0.543506	1	1
PBANKA_0814200	NO	NA	0.999999	0.607374	0.999959	1	1	0.736209	1	1		PBANKA_0814200	NO	NA	0.988374	0.789863	1	1	1	0.834917	1	1
PBANKA_0814300	NO	NA	1	0.474844	0.999992	1	1	0.637036	1	1		PBANKA_0814300	NO	NA	1	0.240732	0.998614	1	1	0.409849	1	1
PBANKA_0814400	NO	NA	0.773028	0.225825	0.999972	1	1	0.4703	1	1		PBANKA_0814400	NO	NA	0.854103	0.218179	0.987261	1	1	0.387566	1	1
PBANKA_0814500	NO	NA	1	0.290133	0.997269	1	1	0.521938	1	1		PBANKA_0814500	NO	NA	1	0.532535	1	1	1	0.629923	1	1
PBANKA_0814600	NO	NA	1	0.156783	0.999073	1	1	0.3928	1	1		PBANKA_0814600	NO	NA	1	0.358996	0.999892	1	1	0.497462	1	1
PBANKA_0814700	NO	NA	0.992032	0.112718	0.906798	0.354012	1	0.338766	1	1		PBANKA_0814700	NO	NA	0.23015	0.0997215	0.999147	1	0.602129	0.239557	1	1
PBANKA_0814800	NO	NA	0.0209416	0.00876561	0.239714	0.0189229	0.118422	0.0749732	1	1		PBANKA_0814800	YES	26.4286	0.00183353	0.000989707	0.034606	0.000677892	0.022956	0.00857398	1	0.131907
PBANKA_0814900	NO	NA	0.999811	0.84706	0.935181	1	1	0.907172	1	1		PBANKA_0814900	NO	NA	0.999997	0.353869	0.999762	1	1	0.495287	1	1
PBANKA_0815000	NO	NA	0.876076	0.888	1	1	1	0.937689	1	1		PBANKA_0815000	NO	NA	0.890176	0.681363	0.91847	0.511843	1	0.747292	1	1
PBANKA_0815100	NO	NA	0.833101	0.53948	1	1	1	0.684426	1	1		PBANKA_0815100	NO	NA	0.878202	0.223119	0.999933	1	1	0.392317	1	1
PBANKA_0815200	NO	NA	1	0.104513	0.99724	1	1	0.325384	1	1		PBANKA_0815200	NO	NA	1	0.181431	0.999105	1	1	0.347544	1	1
PBANKA_0815300	NO	NA	1	0.202932	0.938854	1	1	0.445329	1	1		PBANKA_0815300	NO	NA	1	0.246005	0.996949	1	1	0.414595	1	1
PBANKA_0815400	NO	NA	1	0.295805	0.999929	1	1	0.526251	1	1		PBANKA_0815400	NO	NA	1	0.600309	0.958532	1	1	0.682934	1	1
PBANKA_0815500	NO	NA	0.881029	0.655801	1	1	1	0.771628	1	1		PBANKA_0815500	NO	NA	0.646168	0.105527	0.994259	0.489749	1	0.248017	1	1
PBANKA_0815600	NO	NA	0.90532	0.929042	1	1	1	0.966932	1	1		PBANKA_0815600	NO	NA	0.0788313	0.266736	0.459476	0.121938	0.271491	0.431391	1	0.634134
PBANKA_0815700	YES	4.55574	0.00425621	0.0267539	0.988969	0.789188	0.0422007	0.147684	1	1		PBANKA_0815700	NO	NA	0.164712	0.00186412	0.930591	0.38893	0.468742	0.0136022	1	1
PBANKA_0815800	NO	NA	0.177398	0.168969	0.995735	1	0.58394	0.406745	1	1		PBANKA_0815800	NO	NA	0.804975	0.897852	0.998798	1	1	0.923443	1	1
PBANKA_0815900	NO	NA	0.0585799	0.071893	0.998052	0.930544	0.254246	0.270132	1	1		PBANKA_0815900	NO	NA	0.523956	0.0282527	0.999395	0.585185	1	0.0990542	1	1
PBANKA_0816000	NO	NA	0.999974	0.606863	1	1	1	0.736116	1	1		PBANKA_0816000	NO	NA	0.999985	0.0566732	0.771443	0.72548	1	0.163917	1	1
PBANKA_0816100	NO	NA	1	0.00576442	0.106893	0.252396	1	0.0587276	1	1		PBANKA_0816100	NO	NA	0.999999	0.225005	0.999822	1	1	0.394583	1	1
PBANKA_0816200	YES	3.10983	9.80912e-05	0.000734806	0.732821	0.354012	0.00961082	0.02702	1	1		PBANKA_0816200	NO	NA	0.0303752	0.0670562	0.342463	0.058275	0.131102	0.183667	1	0.434042
PBANKA_0816300	NO	NA	0.997429	0.362938	0.999922	1	1	0.573971	1	1		PBANKA_0816300	NO	NA	0.043259	0.0200308	0.773491	0.585185	0.170625	0.0782138	1	1
PBANKA_0816400	NO	NA	0.0169027	0.037068	0.96324	0.930544	0.104551	0.184747	1	1		PBANKA_0816400	YES	4.89202	0.0176376	0.00417598	0.728699	0.195908	0.0909135	0.0249126	1	0.819796
PBANKA_0816500	NO	NA	1	0.731269	1	1	1	0.825683	1	1		PBANKA_0816500	NO	NA	1	0.550092	0.738197	1	1	0.643842	1	1
PBANKA_0816600	NO	NA	0.999991	0.0944923	0.809217	0.930544	1	0.307511	1	1		PBANKA_0816600	NO	NA	0.999997	0.156265	0.999464	1	1	0.315504	1	1
PBANKA_0816700	NO	NA	0.986315	0.870896	0.99998	1	1	0.923873	1	1		PBANKA_0816700	NO	NA	0.948733	0.75439	0.999979	0.969604	1	0.806593	1	1
PBANKA_0816800	NO	NA	0.888608	0.256294	1	1	1	0.495705	1	1		PBANKA_0816800	YES	0.0284169	0.00894258	0.00252294	0.203379	0.073586	0.0568188	0.0171003	1	0.490924
PBANKA_0816900	NO	NA	0.965794	0.780287	1	1	1	0.858278	1	1		PBANKA_0816900	NO	NA	0.449334	0.0868405	0.802144	0.585185	0.983774	0.219606	1	1
PBANKA_0817000	NO	NA	0.999999	0.0780191	0.925653	0.216927	1	0.282441	1	1		PBANKA_0817000	NO	NA	0.998963	0.640613	0.996485	1	1	0.715418	1	1
PBANKA_0817100	NO	NA	0.956128	0.677649	0.999999	1	1	0.789183	1	1		PBANKA_0817100	NO	NA	0.985152	0.0602399	0.999183	1	1	0.170834	1	1
PBANKA_0817200	NO	NA	0.993087	0.943941	1	0.216927	1	0.97808	1	1		PBANKA_0817200	NO	NA	0.986255	0.649567	0.999992	0.535676	1	0.722914	1	1
PBANKA_0817300	NO	NA	0.0117222	0.0146976	0.668692	0.228404	0.0821962	0.101575	1	1		PBANKA_0817300	YES	25.9961	0.013863	0.00391835	0.194463	0.0230699	0.0758082	0.0238575	1	0.291179
PBANKA_0817400	NO	NA	0.311605	0.203743	0.996934	0.38893	0.877153	0.445862	1	1		PBANKA_0817400	NO	NA	0.330663	0.329997	0.976033	0.103285	0.784953	0.476969	1	0.579739
PBANKA_0817500	NO	NA	0.999641	0.466878	0.999392	1	1	0.633446	1	1		PBANKA_0817500	NO	NA	0.99965	0.917618	1	1	1	0.939621	1	1
PBANKA_0817600	NO	NA	1	0.684777	1	1	1	0.794708	1	1		PBANKA_0817600	NO	NA	0.999894	0.90339	0.999996	1	1	0.928423	1	1
PBANKA_0817700	YES	4.23826	0.00227401	0.00673193	0.926062	0.789188	0.0303418	0.0642906	1	1		PBANKA_0817700	NO	NA	0.0148064	0.0259605	0.693069	0.292172	0.0799374	0.093546	1	1
PBANKA_0817800	NO	NA	0.654718	0.564598	0.996144	0.610862	1	0.703231	1	1		PBANKA_0817800	NO	NA	0.636583	0.515979	0.999814	1	1	0.618169	1	1
PBANKA_0817900	NO	NA	0.999771	0.190007	0.999018	1	1	0.432214	1	1		PBANKA_0817900	NO	NA	0.998129	0.829486	0.997394	0.426749	1	0.867376	1	1
PBANKA_0818000	NO	NA	0.83582	0.16828	1	1	1	0.40565	1	1		PBANKA_0818000	NO	NA	0.815768	0.0238142	0.996639	1	1	0.0876379	1	1
PBANKA_0818100	NO	NA	0.0103193	0.0491011	0.603833	0.0655326	0.0750641	0.215867	1	1		PBANKA_0818100	YES	23.8031	0.00340092	0.00904325	0.963868	0.610862	0.0330881	0.0445016	1	1
PBANKA_0818200	NO	NA	1	0.0948175	0.985984	1	1	0.307712	1	1		PBANKA_0818200	NO	NA	1	0.267754	0.998155	1	1	0.432025	1	1
PBANKA_0818400	NO	NA	0.557389	0.471156	1	1	1	0.635438	1	1		PBANKA_0818400	NO	NA	0.0576742	0.00998431	0.754597	0.426749	0.212245	0.0478998	1	1
PBANKA_0818500	NO	NA	0.121666	0.261284	0.99585	1	0.440792	0.498758	1	1		PBANKA_0818500	YES	3.12819	0.000777681	0.00152936	0.461449	0.228404	0.0160267	0.0117469	1	0.877898
PBANKA_0818600	NO	NA	0.996937	0.627686	0.999932	1	1	0.751421	1	1		PBANKA_0818600	NO	NA	0.999865	0.248586	0.999973	1	1	0.415794	1	1
PBANKA_0818700	NO	NA	0.999952	0.46841	1	1	1	0.63412	1	1		PBANKA_0818700	NO	NA	1	0.137623	0.847361	0.969604	1	0.292003	1	1
PBANKA_0818900	NO	NA	0.951258	0.200436	0.999698	0.143134	1	0.442153	1	1		PBANKA_0818900	NO	NA	0.610244	0.359089	0.936794	0.426749	1	0.497462	1	1
PBANKA_0819000	NO	NA	0.962589	0.44056	0.99998	1	1	0.614338	1	1		PBANKA_0819000	NO	NA	0.97647	0.416742	0.795052	0.195908	1	0.541811	1	0.819796
PBANKA_0819100	NO	NA	0.994992	0.936908	1	1	1	0.972518	1	1		PBANKA_0819100	NO	NA	0.999631	0.0898496	0.967135	1	1	0.223666	1	1
PBANKA_0819200	YES	2.1507	0.00181605	0.00601	0.856291	0.321817	0.0266697	0.0597311	1	1		PBANKA_0819200	NO	NA	0.0854763	0.0730907	0.956075	0.894004	0.288005	0.194381	1	1
PBANKA_0819300	NO	NA	0.915702	0.315671	0.999868	1	1	0.53881	1	1		PBANKA_0819300	NO	NA	0.569402	0.152051	0.99998	1	1	0.309467	1	1
PBANKA_0819400	NO	NA	0.99996	0.145278	0.996329	1	1	0.37677	1	1		PBANKA_0819400	NO	NA	1	0.161464	0.960273	1	1	0.323205	1	1
PBANKA_0819450	YES	2.63685	0.000642135	0.00592781	0.375657	0.0406133	0.0149939	0.0594053	1	1		PBANKA_0819450	NO	NA	0.125211	0.00475245	0.955897	0.306994	0.384189	0.0274926	1	1
PBANKA_0819500	YES	2.85429	0.00125504	0.00139479	0.388874	0.0358989	0.0218695	0.031467	1	1		PBANKA_0819500	YES	26.0604	0.000591937	5.69849e-05	0.302325	0.0488106	0.013753	0.00163263	1	0.408504
PBANKA_0819600	NO	NA	0.989508	0.82494	1	1	1	0.893637	1	1		PBANKA_0819600	NO	NA	0.985378	0.220063	0.999497	0.176688	1	0.389573	1	0.771875
PBANKA_0819700	NO	NA	0.99172	0.735894	1	1	1	0.829501	1	1		PBANKA_0819700	NO	NA	0.999859	0.549692	0.967704	1	1	0.643735	1	1
PBANKA_0819800	NO	NA	0.00820876	0.0230733	0.983669	0.264912	0.0640937	0.134859	1	1		PBANKA_0819800	YES	26.0419	0.000352847	0.000222511	0.218539	0.0517443	0.0115231	0.00343682	1	0.408876
PBANKA_0819900	NO	NA	0.0933321	0.0944277	0.949438	0.264912	0.358144	0.307511	1	1		PBANKA_0819900	YES	24.216	5.70016e-06	4.70462e-05	0.0442728	0.00623904	0.00532395	0.0014647	1	0.184407
PBANKA_0820000	NO	NA	0.0911	0.0612	0.999989	1	0.352574	0.244958	1	1		PBANKA_0820000	NO	NA	0.545125	0.609745	0.982109	1	1	0.690781	1	1
PBANKA_0820100	NO	NA	1	0.270417	0.999988	1	1	0.505949	1	1		PBANKA_0820100	NO	NA	1	0.657828	0.999997	1	1	0.729532	1	1
PBANKA_0820200	NO	NA	0.822716	0.90305	1	1	1	0.948121	1	1		PBANKA_0820200	NO	NA	0.00733413	0.0177055	0.0727301	0.00831782	0.052211	0.071565	1	0.202314
PBANKA_0820300	NO	NA	0.0248578	0.108238	0.999716	0.489749	0.135932	0.33153	1	1		PBANKA_0820300	YES	23.1734	5.18196e-06	5.15681e-05	0.0985371	0.0189229	0.00532395	0.0015537	1	0.264581
PBANKA_0820400	NO	NA	0.204505	0.0566558	0.876864	0.176688	0.647671	0.235185	1	1		PBANKA_0820400	YES	26.7113	0.0123796	0.00435299	0.195241	0.0298009	0.0705778	0.0255704	1	0.329007
PBANKA_0820600	NO	NA	0.284681	0.541165	0.999918	1	0.820656	0.686191	1	1		PBANKA_0820600	NO	NA	0.0258494	0.0245269	0.968455	0.447203	0.117658	0.0896248	1	1
PBANKA_0820700	YES	2.37406	5.54883e-05	0.000184945	0.482258	0.0517443	0.00961082	0.0200266	1	1		PBANKA_0820700	YES	25.0368	0.000268602	0.000204852	0.776909	0.40784	0.0113692	0.00333192	1	1
PBANKA_0820800	NO	NA	0.697051	0.0670822	1	1	1	0.260194	1	1		PBANKA_0820800	NO	NA	0.75875	0.0105231	0.987584	1	1	0.0494395	1	1
PBANKA_0820900	NO	NA	0.00236876	0.292266	0.999956	1	0.0308998	0.523345	1	1		PBANKA_0820900	YES	0.261818	0.0138078	0.00192197	0.582675	0.195908	0.0756837	0.013959	1	0.819796
PBANKA_0821000	NO	NA	0.999992	0.792206	1	1	1	0.867027	1	1		PBANKA_0821000	NO	NA	0.989508	0.588095	0.999994	1	1	0.673469	1	1
PBANKA_0821100	NO	NA	0.998654	0.780353	0.999998	1	1	0.858278	1	1		PBANKA_0821100	NO	NA	0.964046	0.248565	0.999959	1	1	0.415794	1	1
PBANKA_0821200	NO	NA	1	0.308008	0.999948	1	1	0.534322	1	1		PBANKA_0821200	NO	NA	1	0.716657	0.999996	1	1	0.776156	1	1
PBANKA_0821300	NO	NA	1	0.439522	0.999948	1	1	0.613873	1	1		PBANKA_0821300	NO	NA	1	0.558136	1	1	1	0.650323	1	1
PBANKA_0821400	NO	NA	0.192428	0.119581	0.943934	0.757334	0.620608	0.347075	1	1		PBANKA_0821400	NO	NA	0.835319	0.621081	0.997761	1	1	0.700085	1	1
PBANKA_0821500	NO	NA	1	0.179435	0.978996	1	1	0.420254	1	1		PBANKA_0821500	NO	NA	1	0.138575	0.874405	1	1	0.293359	1	1
PBANKA_0821600	NO	NA	0.487	0.244	0.999998	1	1	0.487634	1	1		PBANKA_0821600	NO	NA	0.877728	0.442902	0.999788	1	1	0.559128	1	1
PBANKA_0821700	NO	NA	0.987985	0.163685	0.999991	1	1	0.400424	1	1		PBANKA_0821700	NO	NA	0.999955	0.311879	0.991787	0.930544	1	0.463108	1	1
PBANKA_0821800	NO	NA	0.999969	0.339975	1	1	1	0.558257	1	1		PBANKA_0821800	NO	NA	1	0.228601	0.997529	1	1	0.397664	1	1
PBANKA_0821900	NO	NA	0.824146	0.756625	0.999082	1	1	0.842543	1	1		PBANKA_0821900	NO	NA	0.487416	0.260014	0.993188	1	1	0.425626	1	1
PBANKA_0822000	NO	NA	0.999925	0.0191	0.936923	1	1	0.119271	1	1		PBANKA_0822000	NO	NA	1	0.367839	0.99993	1	1	0.505237	1	1
PBANKA_0822100	NO	NA	0.00882	0.00863094	0.361014	0.321817	0.0669477	0.0743662	1	1		PBANKA_0822100	NO	NA	0.524157	0.30944	0.997789	1	1	0.460805	1	1
PBANKA_0822200	NO	NA	0.626205	0.531804	0.849747	0.72548	1	0.67992	1	1		PBANKA_0822200	NO	NA	0.759508	0.438675	0.999958	1	1	0.556688	1	1
PBANKA_0822300	NO	NA	1	0.526	0.999975	1	1	0.67585	1	1		PBANKA_0822300	NO	NA	1	0.367452	1	1	1	0.505003	1	1
PBANKA_0822500	NO	NA	0.281701	0.344	0.97885	0.823326	0.814577	0.561655	1	1		PBANKA_0822500	YES	2.27529	0.00641656	0.0193422	0.803869	0.121938	0.0477916	0.0764198	1	0.634134
PBANKA_0822600	NO	NA	0.410608	0.190555	0.99286	1	1	0.432826	1	1		PBANKA_0822600	NO	NA	0.94691	0.050851	0.993585	1	1	0.151741	1	1
PBANKA_0822700	NO	NA	0.999044	0.376349	0.99976	1	1	0.57418	1	1		PBANKA_0822700	NO	NA	0.999996	0.402057	1	1	1	0.530421	1	1
PBANKA_0822800	NO	NA	0.973	0.208	0.997236	1	1	0.450321	1	1		PBANKA_0822800	NO	NA	0.790889	0.896476	0.940573	0.40784	1	0.923163	1	1
PBANKA_0822900	NO	NA	0.998453	0.0586583	0.966492	1	1	0.239244	1	1		PBANKA_0822900	NO	NA	0.946888	0.8979	0.989942	1	1	0.923443	1	1
PBANKA_0823000	YES	1.37525	0.00117669	0.0189588	0.994052	0.789188	0.0210542	0.119002	1	1		PBANKA_0823000	YES	4.88383	0.00423829	0.0156709	0.984905	1	0.0363838	0.0661685	1	1
PBANKA_0823100	YES	3.24199	0.00157054	0.00172	0.535875	0.0923805	0.0255047	0.0332919	1	1		PBANKA_0823100	YES	1.45511	0.00109271	4.31601e-05	0.0883642	0.0215766	0.0175964	0.00140262	1	0.280676
PBANKA_0823200	NO	NA	0.0122106	0.0196921	0.631095	0.143134	0.0833678	0.121643	1	1		PBANKA_0823200	YES	1.01665	0.000522602	2.5198e-05	0.168605	0.0215766	0.013753	0.00112066	1	0.280676
PBANKA_0823300	YES	4.04131	0.00227401	0.0133519	0.520525	0.321817	0.0303418	0.0959284	1	1		PBANKA_0823300	YES	1.88084	0.00109271	0.000213018	0.0390363	0.00183768	0.0175964	0.00337219	1	0.145457
PBANKA_0823400	NO	NA	0.84187	0.473346	0.996827	1	1	0.635939	1	1		PBANKA_0823400	NO	NA	0.0612156	0.380496	0.649803	0.0874448	0.221782	0.51475	1	0.549619
PBANKA_0823500	NO	NA	0.0604571	0.0731718	0.891324	0.969604	0.260697	0.272064	1	1		PBANKA_0823500	NO	NA	0.19306	0.0323735	0.52066	0.176688	0.526015	0.109316	1	0.771875
PBANKA_0823600	NO	NA	0.970368	0.550654	1	1	1	0.692893	1	1		PBANKA_0823600	YES	23.1553	0.00233929	0.0290366	0.726726	0.031683	0.0268631	0.10052	1	0.336272
PBANKA_0823700	NO	NA	0.159447	0.0897879	0.979366	0.969604	0.541539	0.299935	1	1		PBANKA_0823700	NO	NA	0.18341	0.227423	0.999998	1	0.506762	0.396737	1	1
PBANKA_0823800	NO	NA	0.999992	0.472219	1	1	1	0.635438	1	1		PBANKA_0823800	NO	NA	1	0.239224	0.999995	1	1	0.408027	1	1
PBANKA_0823900	NO	NA	0.336206	0.342028	1	1	0.923579	0.559663	1	1		PBANKA_0823900	NO	NA	0.918035	0.115094	0.974042	1	1	0.261678	1	1
PBANKA_0824000	NO	NA	1	0.439522	0.999948	1	1	0.613873	1	1		PBANKA_0824000	NO	NA	1	0.358316	0.999996	1	1	0.496834	1	1
PBANKA_0824100	NO	NA	0.999999	0.0876212	0.67116	0.789188	1	0.29676	1	1		PBANKA_0824100	NO	NA	0.998038	0.400681	0.486745	0.1093	1	0.529643	1	0.596994
PBANKA_0824200	NO	NA	0.06575	0.0118522	0.0733907	0.0202498	0.276375	0.0894184	1	1		PBANKA_0824200	NO	NA	0.924099	0.509735	1	1	1	0.614211	1	1
PBANKA_0824300	YES	4.16454	0.00392881	0.0112518	0.996368	0.666112	0.0399729	0.0862821	1	1		PBANKA_0824300	YES	0.86355	0.00148774	0.000436072	0.706933	0.128563	0.0214664	0.00500141	1	0.649771
PBANKA_0824400	NO	NA	0.999995	0.596269	0.946931	0.823326	1	0.726842	1	1		PBANKA_0824400	NO	NA	0.999991	0.148984	0.982839	1	1	0.30644	1	1
PBANKA_0824500	NO	NA	0.996068	0.830214	1	1	1	0.89648	1	1		PBANKA_0824500	NO	NA	0.957944	0.0723887	0.999999	1	1	0.193064	1	1
PBANKA_0824600	NO	NA	1	0.284786	0.999992	1	1	0.5185	1	1		PBANKA_0824600	NO	NA	1	0.220026	0.999132	1	1	0.389573	1	1
PBANKA_0824700	NO	NA	0.997728	0.751383	0.998537	1	1	0.840324	1	1		PBANKA_0824700	NO	NA	0.332154	0.02304	0.858533	0.371471	0.785795	0.0864926	1	1
PBANKA_0824800	NO	NA	0.844701	0.709108	0.999064	1	1	0.809153	1	1		PBANKA_0824800	NO	NA	0.0471197	0.0114962	0.672687	0.40784	0.182765	0.0529458	1	1
PBANKA_0824900	YES	3.89104	0.00173709	0.000367231	0.821058	0.073586	0.0266697	0.0236929	1	1		PBANKA_0824900	YES	1.04485	0.00141183	0.000126903	0.114806	0.00894852	0.0214067	0.00250058	1	0.20586
PBANKA_0825000	NO	NA	0.999952	0.136	0.967831	0.535676	1	0.366762	1	1		PBANKA_0825000	NO	NA	0.996775	0.169971	0.993727	1	1	0.333796	1	1
PBANKA_0825100	NO	NA	0.999999	0.452127	0.999985	1	1	0.622504	1	1		PBANKA_0825100	NO	NA	0.999999	0.252704	0.999708	1	1	0.418527	1	1
PBANKA_0825200	NO	NA	0.286185	0.174639	0.999995	1	0.824481	0.414435	1	1		PBANKA_0825200	NO	NA	0.811666	0.921245	1	1	1	0.942021	1	1
PBANKA_0825300	NO	NA	0.215303	0.287822	1	1	0.668527	0.520399	1	1		PBANKA_0825300	YES	0.272542	0.000812117	0.0011488	0.435339	0.0550096	0.0162772	0.00956307	1	0.42462
PBANKA_0825400	NO	NA	0.977176	0.287257	0.999998	1	1	0.520399	1	1		PBANKA_0825400	NO	NA	0.941676	0.0712148	0.79963	0.610862	1	0.191464	1	1
PBANKA_0825500	NO	NA	0.999974	0.051264	0.937746	1	1	0.221425	1	1		PBANKA_0825500	NO	NA	0.996632	0.642342	0.997198	1	1	0.716612	1	1
PBANKA_0825600	NO	NA	0.539317	0.017686	0.999852	1	1	0.114751	1	1		PBANKA_0825600	NO	NA	0.556804	0.0168838	0.988357	0.426749	1	0.0693468	1	1
PBANKA_0825700	NO	NA	0.200491	0.290208	1	1	0.636653	0.521938	1	1		PBANKA_0825700	NO	NA	0.491187	0.334399	0.999999	1	1	0.48049	1	1
PBANKA_0825800	NO	NA	0.146898	0.249377	0.929396	0.186298	0.510049	0.492012	1	1		PBANKA_0825800	NO	NA	0.417287	0.271695	0.999991	0.0406133	0.934846	0.434972	1	0.373355
PBANKA_0825900	YES	0.655609	0.00366707	0.0023486	0.604833	0.38893	0.0383973	0.0365598	1	1		PBANKA_0825900	YES	25.0884	0.00128974	0.000918018	0.463008	0.103285	0.0200103	0.00818157	1	0.579739
PBANKA_0826000	YES	3.1185	9.38e-06	0.00120209	0.197731	0.0458769	0.00787564	0.0298686	1	1		PBANKA_0826000	YES	24.5147	0.00201449	0.00162337	0.447657	0.058275	0.0244356	0.0123471	1	0.434042
PBANKA_0826100	NO	NA	0.91069	0.31006	0.999902	1	1	0.5351	1	1		PBANKA_0826100	YES	25.2631	0.00594561	0.00769316	0.690318	0.195908	0.0455865	0.0395237	1	0.819796
PBANKA_0826200	NO	NA	0.261357	0.389829	0.993031	0.585185	0.774452	0.582934	1	1		PBANKA_0826200	NO	NA	0.986255	0.539257	1	1	1	0.635942	1	1
PBANKA_0826300	NO	NA	1	0.0577634	0.693233	1	1	0.237252	1	1		PBANKA_0826300	NO	NA	1	0.191574	0.998326	1	1	0.360165	1	1
PBANKA_0826400	NO	NA	0.0864199	0.0900968	0.990397	0.857464	0.338575	0.300615	1	1		PBANKA_0826400	YES	2.0717	0.0777705	0.00694905	0.165742	0.0458769	0.268829	0.0365451	1	0.394558
PBANKA_0826500	NO	NA	0.0315718	0.0793953	0.999995	0.610862	0.160087	0.285443	1	1		PBANKA_0826500	YES	0.434794	0.0209416	0.00104687	0.347385	0.00957921	0.101025	0.00898692	1	0.208069
PBANKA_0826600	NO	NA	0.955922	0.394769	0.999993	1	1	0.586378	1	1		PBANKA_0826600	NO	NA	0.412346	0.103692	0.971983	0.559509	0.929371	0.24556	1	1
PBANKA_0826700	NO	NA	0.646491	0.0997743	0.999833	1	1	0.316324	1	1		PBANKA_0826700	NO	NA	0.94306	0.273416	0.997446	1	1	0.43665	1	1
PBANKA_0826800	YES	2.81501	0.00366707	0.000159978	0.0649676	0.00233874	0.0383973	0.0200266	1	1		PBANKA_0826800	NO	NA	0.0276156	0.271131	0.999993	0.695796	0.12259	0.434772	1	1
PBANKA_0826900	NO	NA	0.00658578	0.0118363	0.927118	0.0550096	0.0548228	0.0894184	1	1		PBANKA_0826900	NO	NA	0.233704	0.145313	0.981692	0.278542	0.609719	0.302816	1	0.983213
PBANKA_0827100	NO	NA	0.886031	0.234863	0.999176	0.969604	1	0.480524	1	1		PBANKA_0827100	NO	NA	0.174206	0.296814	1	1	0.486328	0.454802	1	1
PBANKA_0827200	NO	NA	0.950597	0.440158	0.999949	1	1	0.614126	1	1		PBANKA_0827200	NO	NA	0.130495	0.238838	0.999732	1	0.396753	0.407721	1	1
PBANKA_0827400	NO	NA	0.99651	0.58022	0.99998	1	1	0.715846	1	1		PBANKA_0827400	NO	NA	0.138852	0.410013	0.999172	1	0.4162	0.536949	1	1
PBANKA_0827500	NO	NA	0.977961	0.348331	0.997257	1	1	0.562874	1	1		PBANKA_0827500	NO	NA	0.999991	0.113407	0.998659	1	1	0.25936	1	1
PBANKA_0827600	NO	NA	0.999906	0.283866	0.999969	1	1	0.517429	1	1		PBANKA_0827600	NO	NA	0.967906	0.476361	0.999998	1	1	0.586439	1	1
PBANKA_0827700	NO	NA	1	1	NA	1	1	1	NA	1		PBANKA_0827700	NO	NA	0.999991	0.745842	0.998581	1	1	0.799422	1	1
PBANKA_0827800	NO	NA	1	0.382252	0.999998	1	1	0.576029	1	1		PBANKA_0827800	NO	NA	1	0.297755	0.999957	1	1	0.455808	1	1
PBANKA_0827900	NO	NA	1	0.433635	0.999999	1	1	0.613659	1	1		PBANKA_0827900	NO	NA	1	0.0893411	0.997545	1	1	0.222995	1	1
PBANKA_0828000	NO	NA	0.999992	0.582877	0.999999	1	1	0.717627	1	1		PBANKA_0828000	NO	NA	1	0.660361	0.999996	1	1	0.730605	1	1
PBANKA_0828100	NO	NA	0.998876	0.630958	0.998012	1	1	0.754358	1	1		PBANKA_0828100	NO	NA	0.997733	0.827354	1	0.638487	1	0.865922	1	1
PBANKA_0828200	NO	NA	0.153655	0.0123132	0.989146	1	0.528339	0.0920043	1	1		PBANKA_0828200	NO	NA	0.360464	0.597888	1	1	0.835832	0.680843	1	1
PBANKA_0828300	NO	NA	1	1	NA	1	1	1	NA	1		PBANKA_0828300	NO	NA	1	0.726218	0.999767	1	1	0.782338	1	1
PBANKA_0828400	NO	NA	0.14533	0.0493096	0.987253	1	0.50573	0.216221	1	1		PBANKA_0828400	NO	NA	0.784915	0.91051	0.8866	1	1	0.933702	1	1
PBANKA_0828500	NO	NA	1	0.159222	0.994523	1	1	0.396146	1	1		PBANKA_0828500	NO	NA	1	0.0269929	0.732606	1	1	0.0961532	1	1
PBANKA_0828600	NO	NA	0.999977	0.436573	1	1	1	0.613873	1	1		PBANKA_0828600	NO	NA	1	0.256626	0.922654	1	1	0.422135	1	1
PBANKA_0828700	NO	NA	0.849192	0.531835	0.974932	0.535676	1	0.67992	1	1		PBANKA_0828700	NO	NA	0.102351	0.13018	0.999999	1	0.328975	0.2825	1	1
PBANKA_0828800	NO	NA	0.463733	0.632299	1	1	1	0.754957	1	1		PBANKA_0828800	NO	NA	0.27461	0.108777	0.990269	1	0.682505	0.252419	1	1
PBANKA_0828900	NO	NA	0.999427	0.269826	0.99979	1	1	0.505248	1	1		PBANKA_0828900	NO	NA	0.99998	0.791922	1	1	1	0.836714	1	1
PBANKA_0829000	NO	NA	0.131781	0.127068	0.975453	0.306994	0.466933	0.356857	1	1		PBANKA_0829000	NO	NA	0.959799	0.601555	1	1	1	0.683852	1	1
PBANKA_0829100	YES	5.08083	0.00254954	0.00894982	0.940835	0.467656	0.0319388	0.0756301	1	1		PBANKA_0829100	YES	1.56472	0.0181379	0.000793852	0.293946	0.0874448	0.0923616	0.00734116	1	0.549619
PBANKA_0829200	NO	NA	0.998913	0.261341	0.99983	1	1	0.498758	1	1		PBANKA_0829200	NO	NA	0.999999	0.197869	0.657136	0.666112	1	0.366105	1	1
PBANKA_0829300	NO	NA	0.121666	0.142553	0.983152	0.292172	0.440792	0.372633	1	1		PBANKA_0829300	YES	0.536413	0.0176376	0.000857537	0.164155	0.033791	0.0909135	0.00776104	1	0.347585
PBANKA_0829400	NO	NA	1	1	NA	1	1	1	NA	1		PBANKA_0829400	NO	NA	1	0.308008	0.999948	1	1	0.460265	1	1
PBANKA_0829500	NO	NA	1	0.732195	0.997586	1	1	0.826129	1	1		PBANKA_0829500	NO	NA	0.999343	0.571449	0.999928	1	1	0.661216	1	1
PBANKA_0829700	NO	NA	1	0.698503	1	1	1	0.805633	1	1		PBANKA_0829700	NO	NA	1	0.242258	0.802782	1	1	0.41133	1	1
PBANKA_0829800	NO	NA	0.0470914	0.08903	0.999357	0.467656	0.217355	0.298313	1	1		PBANKA_0829800	YES	25.6838	0.0125821	0.00431026	0.936454	0.585185	0.0713086	0.0255443	1	1
PBANKA_0829900	NO	NA	0.999979	0.343786	0.999899	1	1	0.56116	1	1		PBANKA_0829900	NO	NA	1	0.487738	0.999779	1	1	0.596329	1	1
PBANKA_0830000	NO	NA	0.999999	0.988512	1	1	1	1	1	1		PBANKA_0830000	NO	NA	0.998845	0.859725	1	1	1	0.892652	1	1
PBANKA_0830200	NO	NA	0.990988	0.9315	1	1	1	0.968843	1	1		PBANKA_0830200	NO	NA	0.619771	0.388989	0.911069	0.216927	1	0.52036	1	0.859245
PBANKA_0830400	NO	NA	1	0.425	0.999978	1	1	0.611283	1	1		PBANKA_0830400	NO	NA	0.999999	0.0515232	0.672552	0.228404	1	0.152889	1	0.877898
PBANKA_0830450	NO	NA	0.907955	0.926255	1	1	1	0.964677	1	1		PBANKA_0830450	NO	NA	0.930729	0.980269	1	1	1	0.990021	1	1
PBANKA_0830500	NO	NA	1	0.17694	0.994107	1	1	0.416616	1	1		PBANKA_0830500	NO	NA	1	0.0824231	0.868873	0.447203	1	0.211028	1	1
PBANKA_0830600	NO	NA	0.999581	0.786311	0.999897	0.447203	1	0.862681	1	1		PBANKA_0830600	NO	NA	0.993886	0.174042	0.942228	0.371471	1	0.338375	1	1
PBANKA_0830800	NO	NA	0.998895	0.150929	0.999079	1	1	0.386002	1	1		PBANKA_0830800	NO	NA	0.98937	0.675559	1	1	1	0.742845	1	1
PBANKA_0830900	NO	NA	0.956128	0.83064	0.999999	1	1	0.89648	1	1		PBANKA_0830900	NO	NA	0.138398	0.139477	0.916727	0.585185	0.41537	0.294209	1	1
PBANKA_0831000	NO	NA	0.0864187	0.2879	0.999988	0.337915	0.338575	0.520399	1	1		PBANKA_0831000	NO	NA	0.0700723	0.210676	0.947158	0.115314	0.24772	0.378851	1	0.611951
PBANKA_0831100	YES	4.07333	0.00490739	0.0379012	0.996218	0.264912	0.0451132	0.185981	1	1		PBANKA_0831100	YES	0.769407	0.00934441	0.00163499	0.371484	0.0144838	0.0583401	0.0123641	1	0.239008
PBANKA_0831200	NO	NA	0.0967889	0.241098	0.998272	0.559509	0.368382	0.484898	1	1		PBANKA_0831200	YES	1.61668	0.000337506	0.000134171	0.316438	0.121938	0.0115231	0.00257354	1	0.634134
PBANKA_0831300	NO	NA	0.0276156	0.0349211	0.726483	0.103285	0.144905	0.178622	1	1		PBANKA_0831300	YES	0.729249	0.0124078	0.000326727	0.516681	0.206418	0.0705778	0.00429441	1	0.842632
PBANKA_0831400	NO	NA	0.86278	0.196814	0.997204	0.894004	1	0.438097	1	1		PBANKA_0831400	NO	NA	0.989508	0.140267	0.959202	1	1	0.295598	1	1
PBANKA_0831500	NO	NA	0.0950406	0.0684274	0.159061	0.0189229	0.36291	0.263878	1	1		PBANKA_0831500	NO	NA	0.0607503	0.119554	0.996439	0.0923805	0.220953	0.267907	1	0.555234
PBANKA_0831600	NO	NA	1	0.64436	1	1	1	0.764134	1	1		PBANKA_0831600	NO	NA	1	0.233387	0.999796	1	1	0.402779	1	1
PBANKA_0831700	NO	NA	0.803746	0.934411	0.99999	1	1	0.97079	1	1		PBANKA_0831700	NO	NA	0.122144	0.0283359	0.936719	0.511843	0.376014	0.0991271	1	1
PBANKA_0831800	NO	NA	0.462029	0.311985	0.990242	0.823326	1	0.5364	1	1		PBANKA_0831800	YES	0.687	0.000159217	0.00696619	0.520594	0.0458769	0.00939035	0.036594	1	0.394558
PBANKA_0831900	NO	NA	0.0598957	0.292835	1	1	0.259474	0.523761	1	1		PBANKA_0831900	NO	NA	0.194154	0.238871	0.955976	0.585185	0.527764	0.407721	1	1
PBANKA_0832100	YES	2.55619	0.00109271	0.0106843	0.987316	0.467656	0.0199335	0.083815	1	1		PBANKA_0832100	NO	NA	0.0109373	0.018966	0.975401	1	0.0660767	0.075188	1	1
PBANKA_0832200	NO	NA	0.997733	0.341291	0.999705	1	1	0.559042	1	1		PBANKA_0832200	NO	NA	0.999512	0.348395	0.99986	1	1	0.491839	1	1
PBANKA_0832300	NO	NA	1	0.44494	1	1	1	0.617646	1	1		PBANKA_0832300	NO	NA	0.999859	0.849295	1	1	1	0.883343	1	1
PBANKA_0832400	NO	NA	0.738215	0.00152789	0.417265	0.585185	1	0.0316114	1	1		PBANKA_0832400	NO	NA	0.999965	0.639755	0.967599	0.930544	1	0.715032	1	1
PBANKA_0832500	NO	NA	1	0.18743	0.998748	1	1	0.430077	1	1		PBANKA_0832500	NO	NA	0.999974	0.548875	1	1	1	0.643186	1	1
PBANKA_0832700	NO	NA	0.999631	0.38589	0.991789	1	1	0.579083	1	1		PBANKA_0832700	NO	NA	0.999977	0.0678717	0.371923	0.40784	1	0.185357	1	1
PBANKA_0832800	NO	NA	0.981494	0.793802	0.999984	0.757334	1	0.867959	1	1		PBANKA_0832800	NO	NA	0.980921	0.421315	0.999986	0.789188	1	0.545088	1	1
PBANKA_0832900	NO	NA	0.88779	0.0249814	0.999986	1	1	0.14141	1	1		PBANKA_0832900	NO	NA	0.547216	0.00549228	0.972829	1	1	0.0306805	1	1
PBANKA_0833000	NO	NA	0.307858	0.15628	1	1	0.869225	0.392318	1	1		PBANKA_0833000	YES	1.86801	0.00196441	0.0114237	0.14771	0.082509	0.0241415	0.0528203	1	0.528555
PBANKA_0833100	NO	NA	0.974657	0.658	0.999997	0.789188	1	0.773009	1	1		PBANKA_0833100	NO	NA	0.32359	0.121177	0.669038	0.371471	0.772975	0.269123	1	1
PBANKA_0833200	YES	6.28817	0.017604	0.00246234	0.410677	0.176688	0.106694	0.0369869	1	1		PBANKA_0833200	NO	NA	0.0890378	0.017715	0.966713	1	0.295283	0.071565	1	1
PBANKA_0833300	NO	NA	0.38612	0.276717	0.985235	0.585185	1	0.510777	1	1		PBANKA_0833300	NO	NA	0.904577	0.331605	0.987898	0.511843	1	0.478256	1	1
PBANKA_0833400	NO	NA	0.0511777	0.0839817	0.999995	1	0.231573	0.292029	1	1		PBANKA_0833400	NO	NA	0.0513392	0.00613088	0.546914	0.216927	0.194764	0.0334477	1	0.859245
PBANKA_0833500	NO	NA	0.321121	0.288731	0.991979	0.930544	0.893171	0.520607	1	1		PBANKA_0833500	NO	NA	0.0662044	0.00425289	0.427076	0.058275	0.236192	0.0253006	1	0.434042
PBANKA_0833600	NO	NA	0.941	0.573872	0.999914	1	1	0.711059	1	1		PBANKA_0833600	NO	NA	0.990103	0.379961	0.999755	1	1	0.514438	1	1
PBANKA_0833700	NO	NA	1	0.143248	0.998586	1	1	0.373517	1	1		PBANKA_0833700	NO	NA	0.999985	0.113818	0.989732	1	1	0.260171	1	1
PBANKA_0833800	NO	NA	0.893084	0.88956	0.999133	1	1	0.938388	1	1		PBANKA_0833800	NO	NA	0.177134	0.131707	0.999973	1	0.492684	0.284492	1	1
PBANKA_0833900	NO	NA	1	0.380724	0.999996	1	1	0.576029	1	1		PBANKA_0833900	NO	NA	1	0.0529001	0.640876	1	1	0.155863	1	1
PBANKA_0834000	NO	NA	1	0.310961	0.919005	1	1	0.536258	1	1		PBANKA_0834000	NO	NA	0.999999	0.12061	0.973084	1	1	0.268672	1	1
PBANKA_0834100	NO	NA	0.999852	0.0435292	0.783489	1	1	0.202069	1	1		PBANKA_0834100	NO	NA	0.991826	0.971001	1	1	1	0.983213	1	1
PBANKA_0834200	NO	NA	0.0694096	0.0831284	0.963362	0.823326	0.287616	0.291499	1	1		PBANKA_0834200	NO	NA	0.977176	0.835197	0.990039	0.489749	1	0.872566	1	1
PBANKA_0834300	NO	NA	0.0379558	0.0342795	0.984778	0.426749	0.185302	0.175604	1	1		PBANKA_0834300	YES	3.31921	0.0272069	0.00840291	0.472208	0.195908	0.121353	0.0422479	1	0.819796
PBANKA_0834400	NO	NA	0.0711644	0.0482716	0.929984	0.930544	0.293325	0.214365	1	1		PBANKA_0834400	YES	24.4566	0.000982504	3.47767e-07	0.0265142	0.000278911	0.0168687	0.000382865	1	0.131907
PBANKA_0834500	NO	NA	0.281701	0.0502711	0.666349	0.0488106	0.814577	0.219408	1	1		PBANKA_0834500	NO	NA	0.103504	0.0458638	0.933034	0.128563	0.331299	0.139898	1	0.649771
PBANKA_0834600	NO	NA	0.997728	0.944736	1	1	1	0.978469	1	1		PBANKA_0834600	NO	NA	0.99377	0.670292	0.999605	0.176688	1	0.738563	1	0.771875
PBANKA_0834700	NO	NA	0.0601322	0.0445553	0.263829	0.0458769	0.259775	0.204964	1	1		PBANKA_0834700	YES	27.6568	0.0552749	0.0102008	0.0835209	0.0110131	0.204828	0.0485586	1	0.217929
PBANKA_0834800	NO	NA	0.0681928	0.195964	0.97245	0.789188	0.284128	0.438097	1	1		PBANKA_0834800	NO	NA	0.154213	0.00722136	0.584517	0.151136	0.448148	0.0375543	1	0.719475
PBANKA_0834900	NO	NA	0.114166	0.0802934	0.989861	0.894004	0.4208	0.287333	1	1		PBANKA_0834900	YES	3.79347	0.000908027	0.00139432	0.303742	0.195908	0.0167165	0.0109909	1	0.819796
PBANKA_0835000	NO	NA	0.999995	0.0554677	0.987086	1	1	0.232526	1	1		PBANKA_0835000	NO	NA	0.999125	0.255185	0.999515	1	1	0.420506	1	1
PBANKA_0835100	NO	NA	0.0314689	0.0450034	0.780424	0.321817	0.159786	0.205642	1	1		PBANKA_0835100	NO	NA	0.0534783	0.0793515	0.975426	1	0.200276	0.206102	1	1
PBANKA_0835200	NO	NA	0.999894	0.29706	0.999946	1	1	0.526954	1	1		PBANKA_0835200	NO	NA	0.999631	0.160205	0.998434	0.857464	1	0.321512	1	1
PBANKA_0835300	NO	NA	0.358173	0.314781	0.998356	0.38893	0.964074	0.538472	1	1		PBANKA_0835300	YES	24.2107	0.0534508	0.0040189	0.251788	0.0215766	0.200276	0.0242798	1	0.280676
PBANKA_0835400	NO	NA	0.874356	0.725318	1	1	1	0.820949	1	1		PBANKA_0835400	NO	NA	0.883014	0.892085	0.994007	1	1	0.919452	1	1
PBANKA_0835500	NO	NA	0.0025139	0.0760051	0.86177	0.176688	0.0318155	0.278196	1	1		PBANKA_0835500	YES	1.90603	0.00469923	0.00616419	0.902219	0.426749	0.0391184	0.0335272	1	1
PBANKA_0835600	NO	NA	1	0.429122	0.999999	1	1	0.611908	1	1		PBANKA_0835600	NO	NA	1	0.677539	0.988669	1	1	0.744227	1	1
PBANKA_0835700	NO	NA	0.996799	0.724044	1	1	1	0.819905	1	1		PBANKA_0835700	NO	NA	0.956963	0.342119	1	1	1	0.486611	1	1
PBANKA_0835800	NO	NA	0.168582	0.278661	1	1	0.562744	0.512543	1	1		PBANKA_0835800	NO	NA	0.0402312	0.0122066	0.980156	1	0.162114	0.0552371	1	1
PBANKA_0835900	NO	NA	0.724934	0.634937	0.991442	0.695796	1	0.756722	1	1		PBANKA_0835900	NO	NA	0.106292	0.153572	0.999833	1	0.337677	0.311854	1	1
PBANKA_0836000	YES	3.04664	0.00189501	0.012985	0.207488	0.0230699	0.0270633	0.0943021	1	1		PBANKA_0836000	NO	NA	0.0521466	0.0170875	0.739768	1	0.197381	0.0698151	1	1
PBANKA_0836100	NO	NA	1	0.22604	0.997652	1	1	0.4703	1	1		PBANKA_0836100	NO	NA	1	0.195929	0.99133	1	1	0.365204	1	1
PBANKA_0836200	NO	NA	1	0.358441	1	1	1	0.570135	1	1		PBANKA_0836200	NO	NA	0.999986	0.720986	0.999999	1	1	0.777928	1	1
PBANKA_0836300	NO	NA	0.978781	0.3509	0.999861	0.894004	1	0.565203	1	1		PBANKA_0836300	NO	NA	0.0269733	0.0146868	0.638932	0.292172	0.120657	0.0631561	1	1
PBANKA_0836400	NO	NA	1	1	NA	1	1	1	NA	1		PBANKA_0836400	NO	NA	1	0.433635	0.999999	1	1	0.553753	1	1
PBANKA_0836600	NO	NA	1	1	NA	1	1	1	NA	1		PBANKA_0836600	NO	NA	1	0.325271	0.999857	1	1	0.473193	1	1
PBANKA_0836700	NO	NA	1	0.132723	0.988066	1	1	0.362149	1	1		PBANKA_0836700	NO	NA	1	0.590657	1	1	1	0.67574	1	1
PBANKA_0836800	NO	NA	1	0.393257	0.99998	1	1	0.585435	1	1		PBANKA_0836800	NO	NA	1	0.351555	0.999986	1	1	0.493821	1	1
PBANKA_0836941	NO	NA	1	0.439522	0.999948	1	1	0.613873	1	1		PBANKA_0836941	NO	NA	1	1	NA	1	1	1	NA	1
PBANKA_0837201	NO	NA	1	1	NA	1	1	1	NA	1		PBANKA_0837201	NO	NA	1	0.256441	0.999983	1	1	0.42198	1	1
PBANKA_0900900	NO	NA	0.999894	0.785792	0.999975	1	1	0.862612	1	1		PBANKA_0900900	NO	NA	1	0.195879	0.988961	0.535676	1	0.365204	1	1
PBANKA_0901000	NO	NA	0.958271	0.743614	1	1	1	0.835436	1	1		PBANKA_0901000	NO	NA	0.978781	0.681447	0.979917	1	1	0.747292	1	1
PBANKA_0901100	YES	3.03964	0.000614216	0.000930699	0.779517	0.195908	0.0149939	0.0285945	1	1		PBANKA_0901100	YES	0.330729	0.000522602	5.39574e-05	0.142725	0.0165688	0.013753	0.0016055	1	0.252039
PBANKA_0901200	NO	NA	0.964466	0.457814	0.999202	1	1	0.62731	1	1		PBANKA_0901200	NO	NA	0.98122	0.1796	0.99959	1	1	0.345103	1	1
PBANKA_0901300.1	YES	0.778751	0.000179344	0.00257065	0.298392	0.38893	0.0108893	0.0375154	1	1		PBANKA_0901300.1	YES	25.1249	5.60047e-05	0.000212997	0.0384556	0.00399969	0.00646935	0.00337219	1	0.176433
PBANKA_0901300.2	YES	0.758016	0.000302829	0.00228428	0.273999	0.292172	0.0117692	0.0365501	1	1		PBANKA_0901300.2	YES	24.9402	3.08293e-05	0.00020053	0.037174	0.00294686	0.00586208	0.00327442	1	0.176433
PBANKA_0901400	NO	NA	0.0124471	0.0784696	0.508472	0.1093	0.0841212	0.283235	1	1		PBANKA_0901400	NO	NA	0.0411359	0.0907551	0.901806	0.073586	0.164901	0.224961	1	0.490924
PBANKA_0901500	NO	NA	0.0626055	0.0533798	0.32369	0.0550096	0.267247	0.225189	1	1		PBANKA_0901500	NO	NA	0.400909	0.580139	1	0.159138	0.911067	0.667139	1	0.736544
PBANKA_0901600	NO	NA	0.999985	0.0827298	0.999929	1	1	0.290925	1	1		PBANKA_0901600	NO	NA	0.999952	0.270581	0.995595	0.489749	1	0.434679	1	1
PBANKA_0901700	NO	NA	0.956578	0.484406	1	1	1	0.644494	1	1		PBANKA_0901700	NO	NA	0.207405	0.072032	0.932613	1	0.556336	0.19264	1	1
PBANKA_0901800	NO	NA	0.138398	0.115212	0.962117	0.426749	0.487051	0.341438	1	1		PBANKA_0901800	YES	2.23885	0.000908027	0.000346073	0.142921	0.0144838	0.0167165	0.00445224	1	0.239008
PBANKA_0901900	YES	11.2112	0.0025139	0.0421836	0.960046	0.426749	0.0318155	0.198186	1	1		PBANKA_0901900	NO	NA	0.0123628	0.346958	0.992355	0.511843	0.0705778	0.490998	1	1
PBANKA_0902100	YES	0.629016	0.00449492	0.0011412	0.160744	0.0245631	0.0430212	0.0298686	1	1		PBANKA_0902100	YES	1.54144	0.000546356	0.00022757	0.0644823	0.00215505	0.013753	0.00348443	1	0.157251
PBANKA_0902200	NO	NA	1	0.253504	0.999985	1	1	0.493894	1	1		PBANKA_0902200	NO	NA	1	0.742855	0.998333	1	1	0.796586	1	1
PBANKA_0902300	NO	NA	0.948921	0.992434	1	1	1	1	1	1		PBANKA_0902300	NO	NA	0.986255	0.0138605	1	1	1	0.0605507	1	1
PBANKA_0902400	NO	NA	1	0.367	0.999994	1	1	0.573971	1	1		PBANKA_0902400	NO	NA	1	0.510388	0.999999	1	1	0.614551	1	1
PBANKA_0902500	YES	3.54886	5.57713e-05	0.00247721	0.351737	0.058275	0.00961082	0.0369869	1	1		PBANKA_0902500	YES	0.168839	0.00155827	6.74788e-05	0.0335139	0.031683	0.0214664	0.00184536	1	0.336272
PBANKA_0902600	NO	NA	1	0.439522	0.999948	1	1	0.613873	1	1		PBANKA_0902600	NO	NA	1	0.358316	0.999996	1	1	0.496834	1	1
PBANKA_0902700	NO	NA	0.0445698	0.132669	0.982984	0.278542	0.208141	0.362149	1	1		PBANKA_0902700	NO	NA	0.38792	0.367563	1	1	0.888033	0.505007	1	1
PBANKA_0902800	NO	NA	1	0.409909	0.999989	1	1	0.598093	1	1		PBANKA_0902800	NO	NA	0.999997	0.107973	0.995484	1	1	0.251491	1	1
PBANKA_0902900	NO	NA	0.879563	0.0103829	0.979548	0.559509	1	0.0827649	1	1		PBANKA_0902900	NO	NA	0.051847	0.0221624	0.961321	0.426749	0.196531	0.083862	1	1
PBANKA_0903000	NO	NA	0.464591	0.0778584	0.99513	0.610862	1	0.282078	1	1		PBANKA_0903000	NO	NA	0.882514	0.626008	1	1	1	0.7036	1	1
PBANKA_0903100	YES	2.7049	0.0129473	0.00393078	0.749142	0.176688	0.084683	0.0473112	1	1		PBANKA_0903100	YES	25.93	0.000591937	0.0029682	0.053663	0.000570004	0.013753	0.0193057	1	0.131907
PBANKA_0903200	NO	NA	0.341556	0.0308919	0.900234	0.894004	0.936567	0.163752	1	1		PBANKA_0903200	NO	NA	0.00769336	0.0596172	0.903959	0.666112	0.053649	0.169454	1	1
PBANKA_0903300	NO	NA	0.999993	0.0991313	0.999275	0.559509	1	0.315248	1	1		PBANKA_0903300	NO	NA	0.512668	0.0295948	0.36409	0.128563	1	0.102225	1	0.649771
PBANKA_0903400	NO	NA	0.0183725	0.127078	0.999989	0.176688	0.109528	0.356857	1	1		PBANKA_0903400	NO	NA	0.874187	0.767887	1	1	1	0.816678	1	1
PBANKA_0903500	NO	NA	0.998654	0.707656	0.996507	1	1	0.808882	1	1		PBANKA_0903500	NO	NA	0.999512	0.187759	0.999941	1	1	0.354994	1	1
PBANKA_0903600	NO	NA	0.54146	0.12191	0.722325	0.159138	1	0.349063	1	1		PBANKA_0903600	NO	NA	0.332154	0.59428	0.999323	0.559509	0.785795	0.678433	1	1
PBANKA_0903700	NO	NA	0.99651	0.276006	1	1	1	0.510071	1	1		PBANKA_0903700	NO	NA	0.997474	0.229894	0.724409	1	1	0.398615	1	1
PBANKA_0903800	NO	NA	0.999746	0.36432	0.999925	1	1	0.573971	1	1		PBANKA_0903800	NO	NA	0.993087	0.400898	0.999973	1	1	0.529643	1	1
PBANKA_0903900	NO	NA	0.878202	0.70143	1	1	1	0.806597	1	1		PBANKA_0903900	NO	NA	0.731124	0.25026	0.999991	1	1	0.417395	1	1
PBANKA_0904000	YES	1.36472	0.00297281	0.00385329	0.580517	0.0279187	0.034279	0.0466595	1	1		PBANKA_0904000	NO	NA	0.112654	0.150519	0.512124	0.159138	0.355552	0.307625	1	0.736544
PBANKA_0904100	NO	NA	0.818302	0.828578	0.981698	0.489749	1	0.895842	1	1		PBANKA_0904100	YES	26.012	0.00155536	0.00121165	0.693894	0.0382561	0.0214664	0.00990965	1	0.369124
PBANKA_0904200	NO	NA	0.0282649	0.0295411	0.727608	0.186298	0.147483	0.15912	1	1		PBANKA_0904200	NO	NA	0.965794	0.0114459	0.901793	0.321817	1	0.0528708	1	1
PBANKA_0904300	NO	NA	1	0.0603118	0.813895	0.638487	1	0.243858	1	1		PBANKA_0904300	NO	NA	1	0.302904	0.998768	1	1	0.46002	1	1
PBANKA_0904400	NO	NA	0.31001	0.180018	0.999965	0.321817	0.87319	0.420991	1	1		PBANKA_0904400	NO	NA	0.740534	0.905395	1	1	1	0.929478	1	1
PBANKA_0904500	NO	NA	0.914794	0.375506	0.985016	1	1	0.573971	1	1		PBANKA_0904500	NO	NA	0.109553	0.00230116	0.584679	0.216927	0.347327	0.0160874	1	0.859245
PBANKA_0904600	NO	NA	0.356878	0.17924	0.999571	1	0.961141	0.420254	1	1		PBANKA_0904600	NO	NA	0.996775	0.43268	1	1	1	0.553753	1	1
PBANKA_0904700	NO	NA	0.0742423	0.13154	0.99727	1	0.302277	0.361911	1	1		PBANKA_0904700	NO	NA	0.928617	0.794264	0.999977	1	1	0.83843	1	1
PBANKA_0904800	NO	NA	1	0.0568454	0.925348	1	1	0.235553	1	1		PBANKA_0904800	NO	NA	1	0.0320698	0.863595	0.930544	1	0.108526	1	1
PBANKA_0904900	NO	NA	0.999969	0.658198	0.999998	1	1	0.773009	1	1		PBANKA_0904900	NO	NA	1	0.250797	0.999557	1	1	0.417791	1	1
PBANKA_0905000	NO	NA	0.297425	0.231164	0.960874	0.0230699	0.848487	0.475985	1	1		PBANKA_0905000	NO	NA	0.0250036	0.087347	0.214433	0.0155263	0.115268	0.220373	1	0.245789
PBANKA_0905100	NO	NA	0.999974	0.164929	0.999987	1	1	0.401574	1	1		PBANKA_0905100	NO	NA	0.999999	0.0897558	0.899108	1	1	0.223552	1	1
PBANKA_0905200	NO	NA	0.237054	0.0858091	0.996215	1	0.718532	0.294636	1	1		PBANKA_0905200	NO	NA	0.0872567	0.0081933	0.176091	0.1093	0.291063	0.0415899	1	0.596994
PBANKA_0905500	NO	NA	0.0292211	0.117245	0.999817	0.823326	0.151121	0.344146	1	1		PBANKA_0905500	NO	NA	0.00449492	0.180228	0.99956	0.638487	0.0381659	0.345938	1	1
PBANKA_0905600	NO	NA	0.0534783	0.091459	0.896261	0.40784	0.239674	0.302703	1	1		PBANKA_0905600	NO	NA	0.0260907	0.0437114	0.224619	0.0144838	0.118066	0.135098	1	0.239008
PBANKA_0905700	NO	NA	1	0.0371392	0.89629	0.354012	1	0.184904	1	1		PBANKA_0905700	NO	NA	0.714238	0.230915	0.999999	1	1	0.399694	1	1
PBANKA_0905800	NO	NA	0.999997	0.0365575	0.951725	1	1	0.183226	1	1		PBANKA_0905800	NO	NA	1	0.24479	0.995162	1	1	0.413892	1	1
PBANKA_0905900	YES	1.92051	0.000196272	7.12321e-05	0.546104	0.143134	0.0108893	0.0200266	1	1		PBANKA_0905900	YES	26.0912	0.00695624	0.000265838	0.16923	0.0458769	0.0509978	0.00378322	1	0.394558
PBANKA_0906000	NO	NA	1	0.548877	0.999997	1	1	0.691836	1	1		PBANKA_0906000	NO	NA	1	0.0686643	0.908825	1	1	0.186483	1	1
PBANKA_0906100	NO	NA	0.0141978	0.0105247	0.996085	1	0.0904554	0.0834702	1	1		PBANKA_0906100	NO	NA	0.248411	0.427064	0.994598	1	0.633576	0.548965	1	1
PBANKA_0906200	NO	NA	0.995546	0.40587	0.999997	1	1	0.594173	1	1		PBANKA_0906200	NO	NA	0.989508	0.453322	0.999999	1	1	0.567108	1	1
PBANKA_0906300	NO	NA	1	0.190396	0.896289	0.447203	1	0.432745	1	1		PBANKA_0906300	NO	NA	0.999999	0.0769629	0.985218	1	1	0.201709	1	1
PBANKA_0906400	NO	NA	0.8774	0.476968	0.699152	0.135849	1	0.63851	1	1		PBANKA_0906400	NO	NA	0.0226277	0.0232724	0.32779	0.135849	0.10739	0.0868066	1	0.673475
PBANKA_0906500	NO	NA	0.849512	0.237616	0.722035	0.0488106	1	0.483515	1	1		PBANKA_0906500	NO	NA	0.366264	0.146375	0.959842	1	0.847597	0.303423	1	1
PBANKA_0906600	YES	25.5414	0.00279758	0.00227574	0.173241	0.0144838	0.0335756	0.0365501	1	1		PBANKA_0906600	YES	22.9897	0.0022892	0.0334432	0.639386	0.195908	0.0268607	0.112118	1	0.819796
PBANKA_0906700	YES	4.48244	6.37238e-05	0.000325272	0.751557	0.216927	0.00961082	0.0231785	1	1		PBANKA_0906700	NO	NA	0.0513392	0.000740958	0.416238	0.0517443	0.194764	0.0070046	1	0.408876
PBANKA_0906800	NO	NA	1	0.704904	1	1	1	0.808622	1	1		PBANKA_0906800	NO	NA	1	0.190349	0.732208	1	1	0.35867	1	1
PBANKA_0906900	YES	2.9194	0.0039561	0.00172519	0.770184	0.559509	0.0399892	0.0332919	1	1		PBANKA_0906900	YES	0.669522	0.0385408	0.000558753	0.717426	0.0655326	0.157112	0.00585813	1	0.465102
PBANKA_0907000	NO	NA	1	0.0795221	0.97477	1	1	0.285448	1	1		PBANKA_0907000	NO	NA	0.999846	0.78452	0.999712	1	1	0.830584	1	1
PBANKA_0907100	NO	NA	1	0.74983	1	1	1	0.840031	1	1		PBANKA_0907100	NO	NA	0.999974	0.60048	1	1	1	0.682962	1	1
PBANKA_0907200	NO	NA	0.0126938	0.0690837	0.730961	0.216927	0.084507	0.265095	1	1		PBANKA_0907200	YES	0.21083	0.00104092	0.00204196	0.299999	0.0619038	0.0172477	0.0146482	1	0.449597
PBANKA_0907300	NO	NA	0.999994	0.474648	0.999989	1	1	0.636956	1	1		PBANKA_0907300	NO	NA	0.282412	0.00991019	0.878708	0.38893	0.695602	0.0476138	1	1
PBANKA_0907400	NO	NA	1	1	NA	1	1	1	NA	1		PBANKA_0907400	NO	NA	1	0.0147219	0.703075	1	1	0.063233	1	1
PBANKA_0907500	NO	NA	0.999999	0.651196	1	1	1	0.768145	1	1		PBANKA_0907500	NO	NA	0.999681	0.220971	0.999977	1	1	0.390589	1	1
PBANKA_0907600	NO	NA	1	0.298277	0.99999	1	1	0.5271	1	1		PBANKA_0907600	NO	NA	1	0.287834	0.999994	1	1	0.448062	1	1
PBANKA_0907700	NO	NA	1	0.294516	0.999429	1	1	0.525859	1	1		PBANKA_0907700	NO	NA	0.999991	0.539414	0.999998	1	1	0.635967	1	1
PBANKA_0907800	NO	NA	0.369108	0.423361	0.999699	1	0.985553	0.610026	1	1		PBANKA_0907800	NO	NA	0.0340655	0.0351608	0.985861	0.252396	0.14423	0.115961	1	0.924464
PBANKA_0907900	NO	NA	0.00889509	0.0341065	0.861058	0.195908	0.0671288	0.175419	1	1		PBANKA_0907900	YES	4.69862	0.00169061	0.0303984	0.804724	0.585185	0.0225576	0.104469	1	1
PBANKA_0908000	NO	NA	0.0510157	0.0571773	0.998947	0.857464	0.231573	0.236299	1	1		PBANKA_0908000	YES	3.79124	0.00180071	0.009223	0.886163	0.195908	0.0228598	0.0452431	1	0.819796
PBANKA_0908100	NO	NA	0.0664361	0.00871747	0.99841	1	0.278257	0.0747712	1	1		PBANKA_0908100	NO	NA	0.169382	0.000977579	0.544655	0.292172	0.479404	0.00850148	1	1
PBANKA_0908200	NO	NA	0.0113748	0.0451052	0.999923	1	0.0815981	0.205795	1	1		PBANKA_0908200	YES	26.2585	0.0276156	0.00246783	0.63683	0.228404	0.12259	0.0168737	1	0.877898
PBANKA_0908300	YES	2.88177	0.00308036	0.00158289	0.145337	0.0126403	0.0346798	0.0320005	1	1		PBANKA_0908300	NO	NA	0.21805	0.0781824	0.999996	1	0.578248	0.203908	1	1
PBANKA_0908400	YES	4.07535	0.00155536	0.00481658	0.995206	0.610862	0.0254444	0.053302	1	1		PBANKA_0908400	NO	NA	0.0467031	0.197031	0.999595	0.638487	0.182056	0.365514	1	1
PBANKA_0908500	NO	NA	0.998187	0.196515	0.964402	1	1	0.438097	1	1		PBANKA_0908500	NO	NA	0.92665	0.326817	0.999985	1	1	0.473987	1	1
PBANKA_0908600	NO	NA	0.332154	0.777163	1	1	0.914717	0.856585	1	1		PBANKA_0908600	NO	NA	0.619601	0.0704528	0.945122	1	1	0.189743	1	1
PBANKA_0908700	NO	NA	1	0.492648	0.952035	1	1	0.650397	1	1		PBANKA_0908700	NO	NA	1	0.162413	0.97638	1	1	0.324132	1	1
PBANKA_0908800	NO	NA	0.857809	0.445	0.999982	1	1	0.617584	1	1		PBANKA_0908800	NO	NA	0.57237	0.567566	0.999998	1	1	0.657864	1	1
PBANKA_0908900	NO	NA	0.438225	0.467352	0.999534	1	1	0.633904	1	1		PBANKA_0908900	YES	3.29684	0.00108618	0.015884	0.966405	1	0.0175964	0.0664086	1	1
PBANKA_0909000	NO	NA	0.998418	0.34564	0.999349	1	1	0.562355	1	1		PBANKA_0909000	NO	NA	0.998391	0.361219	0.999999	1	1	0.498638	1	1
PBANKA_0909100	NO	NA	1	0.241229	0.999852	1	1	0.484898	1	1		PBANKA_0909100	NO	NA	1	0.0817978	0.97581	1	1	0.209973	1	1
PBANKA_0909200	NO	NA	0.23185	0.528901	1	1	0.709114	0.678004	1	1		PBANKA_0909200	NO	NA	0.892693	0.318749	1	1	1	0.469291	1	1
PBANKA_0909300	NO	NA	0.97737	0.207579	0.994223	0.38893	1	0.450252	1	1		PBANKA_0909300	NO	NA	0.858468	0.909588	0.999827	1	1	0.933167	1	1
PBANKA_0909400	YES	3.46614	0.000104267	0.00187996	0.69012	0.195908	0.00961082	0.0342033	1	1		PBANKA_0909400	YES	2.04977	0.00284894	0.00067111	0.575076	0.264912	0.0299652	0.00657041	1	0.953112
PBANKA_0909500	NO	NA	0.00686433	0.0232024	0.66602	0.0619038	0.0566368	0.135304	1	1		PBANKA_0909500	YES	23.9376	0.00804305	0.00260247	0.0434199	0.00464696	0.0551157	0.0174368	1	0.176433
PBANKA_0909600	YES	4.19	0.0125018	0.00343	0.403205	0.239881	0.0842474	0.044191	1	1		PBANKA_0909600	YES	26.0496	0.00295201	0.000381446	0.251681	0.082509	0.0300346	0.00462689	1	0.528555
PBANKA_0909700	NO	NA	0.99377	0.0827105	0.989289	1	1	0.290925	1	1		PBANKA_0909700	NO	NA	0.998845	0.716307	1	1	1	0.775958	1	1
PBANKA_0909800	YES	2.8985	0.00423829	0.00171098	0.470271	0.103285	0.0422007	0.0332919	1	1		PBANKA_0909800	YES	2.05593	0.0001063	2.99518e-05	0.143867	0.0298009	0.00856038	0.00119551	1	0.329007
PBANKA_0909900	YES	1.66786	0.009242	0.00112511	0.610051	0.115314	0.0691669	0.0298686	1	1		PBANKA_0909900	YES	0.81333	0.000591937	2.55651e-05	0.100682	0.00623904	0.013753	0.00112066	1	0.184407
PBANKA_0910000	NO	NA	0.57237	0.815123	0.999975	0.176688	1	0.885879	1	1		PBANKA_0910000	NO	NA	0.874249	0.0232574	0.999292	1	1	0.0868066	1	1
PBANKA_0910100	NO	NA	1	0.254131	0.998961	1	1	0.494202	1	1		PBANKA_0910100	NO	NA	1	0.3054	0.999852	1	1	0.460265	1	1
PBANKA_0910200	YES	3.94944	0.0223842	0.00416839	0.709425	0.321817	0.124892	0.0483036	1	1		PBANKA_0910200	YES	1.14216	0.00342151	0.00013502	0.324585	0.195908	0.0332192	0.00257365	1	0.819796
PBANKA_0910300	NO	NA	1	0.424647	0.987254	1	1	0.611064	1	1		PBANKA_0910300	NO	NA	0.995546	0.756117	0.99679	0.930544	1	0.808209	1	1
PBANKA_0910400	NO	NA	1	0.198305	0.990029	1	1	0.439528	1	1		PBANKA_0910400	NO	NA	1	0.439522	0.999948	1	1	0.556704	1	1
PBANKA_0910500	NO	NA	1	0.439522	0.999948	1	1	0.613873	1	1		PBANKA_0910500	NO	NA	1	1	NA	1	1	1	NA	1
PBANKA_0910600	NO	NA	0.882145	0.00929277	0.329877	0.135849	1	0.0770258	1	1		PBANKA_0910600	NO	NA	0.412816	0.226455	0.998155	1	0.929533	0.395936	1	1
PBANKA_0910700	YES	1.10174	0.0132555	0.00378512	0.150109	0.0189229	0.0855761	0.0462736	1	1		PBANKA_0910700	YES	1.06617	0.000302829	0.000136761	0.057481	0.0245631	0.0115231	0.00259623	1	0.301076
PBANKA_0910800	YES	3.62102	0.00360141	0.00790773	0.642411	0.167913	0.0382241	0.0700742	1	1		PBANKA_0910800	NO	NA	0.151143	0.21068	0.916357	0.695796	0.441424	0.378851	1	1
PBANKA_0910900	NO	NA	0.0117222	0.0377239	0.860011	0.467656	0.0821962	0.185981	1	1		PBANKA_0910900	YES	0.4724	0.000546356	0.000772693	0.260332	0.0517443	0.013753	0.00719971	1	0.408876
PBANKA_0911000	NO	NA	0.990183	0.405114	1	1	1	0.593716	1	1		PBANKA_0911000	NO	NA	0.998845	0.193729	0.999211	1	1	0.362756	1	1
PBANKA_0911100	NO	NA	0.999892	0.966331	1	1	1	0.994001	1	1		PBANKA_0911100	NO	NA	0.999746	0.782725	0.999934	1	1	0.829625	1	1
PBANKA_0911200	YES	6.35198	0.0012609	0.0283712	0.81028	0.638487	0.02189	0.154242	1	1		PBANKA_0911200	NO	NA	0.182097	0.087842	0.731342	0.447203	0.504983	0.220906	1	1
PBANKA_0911300	NO	NA	0.00733413	0.0796674	0.83349	0.337915	0.0594625	0.28575	1	1		PBANKA_0911300	NO	NA	0.849758	0.152083	0.97454	1	1	0.309467	1	1
PBANKA_0911400	NO	NA	0.999512	0.193559	0.989604	0.337915	1	0.435625	1	1		PBANKA_0911400	NO	NA	0.909017	0.712052	1	1	1	0.772064	1	1
PBANKA_0911500	NO	NA	0.0492094	0.0441156	0.992242	0.535676	0.224861	0.20398	1	1		PBANKA_0911500	NO	NA	0.70766	0.271305	0.999998	1	1	0.434772	1	1
PBANKA_0911600	YES	4.09774	0.0015051	0.0022929	0.148603	0.0144838	0.0249249	0.0365501	1	1		PBANKA_0911600	YES	5.32268	0.00181605	0.0626436	0.0907493	0.00399969	0.0228598	0.175072	1	0.176433
PBANKA_0911650	NO	NA	0.413	0.0448419	0.895827	1	1	0.205642	1	1		PBANKA_0911650	NO	NA	0.374107	0.145578	0.999999	1	0.859359	0.302946	1	1
PBANKA_0911700	YES	2.68979	0.000196272	0.000447693	0.592243	0.128563	0.0108893	0.0236929	1	1		PBANKA_0911700	YES	1.10157	6.37238e-05	2.01821e-05	0.165121	0.0406133	0.00646935	0.00107103	1	0.373355
PBANKA_0911800	NO	NA	0.0202501	0.0616744	0.999459	1	0.115468	0.246462	1	1		PBANKA_0911800	YES	26.2899	0.000970059	0.0029475	0.784325	0.489749	0.0167165	0.0192515	1	1
PBANKA_0911900	NO	NA	0.998129	0.510553	0.958589	1	1	0.664005	1	1		PBANKA_0911900	NO	NA	1	0.0808307	0.996771	1	1	0.208668	1	1
PBANKA_0912000	NO	NA	0.849758	0.647594	1	1	1	0.766801	1	1		PBANKA_0912000	NO	NA	0.731835	0.664952	1	1	1	0.734119	1	1
PBANKA_0912100	NO	NA	0.871162	0.911572	1	1	1	0.953983	1	1		PBANKA_0912100	YES	24.1834	0.0109948	0.00856261	0.43108	0.097833	0.0662524	0.0428589	1	0.578329
PBANKA_0912200	NO	NA	0.999836	0.561822	1	1	1	0.701151	1	1		PBANKA_0912200	NO	NA	0.999265	0.145014	0.989898	1	1	0.302328	1	1
PBANKA_0912300	NO	NA	0.883014	0.788251	1	1	1	0.863912	1	1		PBANKA_0912300	NO	NA	0.102355	0.151966	0.999611	0.559509	0.328975	0.309467	1	1
PBANKA_0912400	NO	NA	0.95681	0.256883	0.982876	0.894004	1	0.496067	1	1		PBANKA_0912400	NO	NA	0.168582	0.0325158	0.814438	0.930544	0.477428	0.109638	1	1
PBANKA_0912500	NO	NA	0.731124	0.650448	0.999833	1	1	0.767651	1	1		PBANKA_0912500	YES	25.9399	0.166887	0.000234614	0.12792	0.0230699	0.473551	0.00353435	1	0.291179
PBANKA_0912700	NO	NA	1	0.437842	0.99983	1	1	0.613873	1	1		PBANKA_0912700	NO	NA	0.998895	0.49384	0.999848	1	1	0.600426	1	1
PBANKA_0912800	NO	NA	0.999811	0.545019	0.999995	1	1	0.689568	1	1		PBANKA_0912800	NO	NA	0.999752	0.150227	0.873731	0.638487	1	0.307297	1	1
PBANKA_0912900	NO	NA	0.123737	0.0852	0.990238	1	0.44553	0.294197	1	1		PBANKA_0912900	NO	NA	0.912135	0.522024	0.999913	1	1	0.622253	1	1
PBANKA_0913100	NO	NA	0.999998	0.253414	0.999649	1	1	0.493894	1	1		PBANKA_0913100	NO	NA	0.998129	0.93633	1	1	1	0.954313	1	1
PBANKA_0913200	NO	NA	0.953873	0.278654	0.997438	1	1	0.512543	1	1		PBANKA_0913200	NO	NA	0.23903	0.140136	0.999967	1	0.617748	0.295457	1	1
PBANKA_0913300	NO	NA	0.950597	0.361588	0.999115	0.354012	1	0.572995	1	1		PBANKA_0913300	NO	NA	0.86692	0.0768759	0.986733	1	1	0.201691	1	1
PBANKA_0913400	NO	NA	0.980921	0.381829	0.955137	1	1	0.576029	1	1		PBANKA_0913400	NO	NA	0.992083	0.267818	0.987272	1	1	0.432025	1	1
PBANKA_0913500	NO	NA	0.999993	0.247649	0.99997	1	1	0.489843	1	1		PBANKA_0913500	NO	NA	0.999991	0.433813	1	1	1	0.55383	1	1
PBANKA_0913600	NO	NA	1	0.209873	0.999208	1	1	0.451246	1	1		PBANKA_0913600	NO	NA	1	0.308008	0.999948	1	1	0.460265	1	1
PBANKA_0913700	YES	5.50733	0.00282366	0.0256654	0.99861	1	0.0335756	0.142858	1	1		PBANKA_0913700	NO	NA	0.0634828	0.0243809	0.948618	0.216927	0.228225	0.0891611	1	0.859245
PBANKA_0913800	NO	NA	0.231319	0.0333309	0.959635	1	0.709114	0.17295	1	1		PBANKA_0913800	YES	25.0886	0.0174182	0.00153638	0.916177	0.40784	0.0904309	0.0117815	1	1
PBANKA_0913900	YES	5.02342	0.00163452	0.00292012	0.642811	0.115314	0.0259632	0.0399911	1	1		PBANKA_0913900	NO	NA	0.366642	0.437873	0.999356	0.638487	0.847633	0.556393	1	1
PBANKA_0914000	NO	NA	0.18443	0.119476	0.995004	1	0.600202	0.346984	1	1		PBANKA_0914000	NO	NA	0.244978	0.606537	1	1	0.629288	0.68784	1	1
PBANKA_0914100	NO	NA	0.191882	0.273868	0.940742	0.306994	0.619703	0.509029	1	1		PBANKA_0914100	NO	NA	0.467463	0.0915336	0.996567	1	1	0.22617	1	1
PBANKA_0914200	YES	4.15529	0.000111132	0.000405463	0.824094	0.073586	0.00961082	0.0236929	1	1		PBANKA_0914200	YES	0.0470937	0.00733413	0.00302338	0.66625	0.354012	0.052211	0.01961	1	1
PBANKA_0914300	NO	NA	0.470717	0.252962	0.999967	1	1	0.493894	1	1		PBANKA_0914300	NO	NA	0.847143	0.520615	1	1	1	0.621332	1	1
PBANKA_0914400	YES	3.6614	0.00366707	0.0014731	0.835758	0.511843	0.0383973	0.0316114	1	1		PBANKA_0914400	YES	3.12425	0.00284894	0.000416542	0.344555	0.0923805	0.0299652	0.00486313	1	0.555234
PBANKA_0914500	YES	1.68723	0.0263692	0.00049882	0.587165	0.228404	0.141493	0.0236929	1	1		PBANKA_0914500	NO	NA	0.248411	0.179645	0.784234	0.121938	0.633576	0.345103	1	0.634134
PBANKA_0914600	NO	NA	0.970368	0.723	0.791176	0.228404	1	0.819194	1	1		PBANKA_0914600	NO	NA	0.80771	0.0061545	0.384968	0.1093	1	0.0335272	1	0.596994
PBANKA_0914700	NO	NA	0.0752043	0.0747651	0.605007	0.292172	0.305661	0.275495	1	1		PBANKA_0914700	NO	NA	0.0280972	0.0140698	0.388825	0.073586	0.124091	0.0611786	1	0.490924
PBANKA_0914800	NO	NA	1	0.227571	0.976784	1	1	0.472259	1	1		PBANKA_0914800	NO	NA	0.999788	0.602382	0.999984	1	1	0.684292	1	1
PBANKA_0914900	NO	NA	1	0.0867367	0.998708	1	1	0.295234	1	1		PBANKA_0914900	NO	NA	1	0.0469309	0.895602	0.559509	1	0.142502	1	1
PBANKA_0915000	YES	0.196058	0.00181605	0.00367253	0.471215	0.0923805	0.0266697	0.0457142	1	1		PBANKA_0915000	YES	2.59593	0.00628458	0.00121715	0.11083	0.0126403	0.0470337	0.0099372	1	0.233322
PBANKA_0915100	NO	NA	0.999536	0.0379917	0.444062	0.585185	1	0.185981	1	1		PBANKA_0915100	NO	NA	0.999999	0.137317	0.902697	0.40784	1	0.292003	1	1
PBANKA_0915200	NO	NA	0.654718	0.45878	1	0.857464	1	0.628116	1	1		PBANKA_0915200	NO	NA	0.17528	0.197027	0.991159	1	0.488692	0.365514	1	1
PBANKA_0915300	YES	5.21497	0.00423829	0.001871	0.601799	0.167913	0.0422007	0.0342033	1	1		PBANKA_0915300	YES	0.23868	0.000927882	1.23175e-05	0.0803722	0.00831782	0.0167165	0.000885473	1	0.202314
PBANKA_0915400	NO	NA	0.999536	0.401354	0.981222	1	1	0.591588	1	1		PBANKA_0915400	NO	NA	0.97242	0.491874	1	1	1	0.598659	1	1
PBANKA_0915500	NO	NA	1	0.155042	0.951831	1	1	0.390727	1	1		PBANKA_0915500	NO	NA	1	0.0724337	0.905771	1	1	0.193074	1	1
PBANKA_0915600	NO	NA	0.159421	0.018521	0.920104	1	0.541539	0.117678	1	1		PBANKA_0915600	NO	NA	0.539317	0.537995	0.906532	0.535676	1	0.634935	1	1
PBANKA_0915700	NO	NA	0.999996	0.625467	0.999699	1	1	0.749794	1	1		PBANKA_0915700	NO	NA	1	0.174036	0.978767	1	1	0.338375	1	1
PBANKA_0915800	NO	NA	0.748593	0.0703362	0.716613	0.0923805	1	0.266832	1	1		PBANKA_0915800	NO	NA	0.975393	0.861542	0.999992	1	1	0.894089	1	1
PBANKA_0915900	NO	NA	0.0057208	0.0801332	0.952566	0.969604	0.0502183	0.28698	1	1		PBANKA_0915900	NO	NA	0.0143479	0.0188944	0.797055	0.306994	0.0779124	0.0750314	1	1
PBANKA_0916000	NO	NA	0.00797188	0.0441996	0.918749	0.239881	0.0627802	0.204166	1	1		PBANKA_0916000	YES	26.4838	0.00563424	1.68367e-05	0.0779568	0.0298009	0.0447576	0.00101632	1	0.329007
PBANKA_0916100	NO	NA	0.539317	0.775764	0.999919	1	1	0.855487	1	1		PBANKA_0916100	NO	NA	0.240402	0.0264622	0.643703	0.292172	0.620017	0.0949145	1	1
PBANKA_0916200	NO	NA	0.11985	0.0686884	0.999914	1	0.436243	0.264447	1	1		PBANKA_0916200	NO	NA	0.566356	0.21183	1	1	1	0.380308	1	1
PBANKA_0916300	NO	NA	0.999972	0.0177732	0.782227	1	1	0.1148	1	1		PBANKA_0916300	NO	NA	0.999963	0.178782	0.998526	1	1	0.34416	1	1
PBANKA_0916400	YES	3.2888	0.00308036	0.00256511	0.828046	0.195908	0.0346798	0.0375154	1	1		PBANKA_0916400	YES	1.58199	0.00374459	0.000106708	0.128644	0.0144838	0.0344092	0.00229902	1	0.239008
PBANKA_0916500	NO	NA	1	0.134035	0.999963	1	1	0.36392	1	1		PBANKA_0916500	NO	NA	1	0.0756839	0.961945	1	1	0.199757	1	1
PBANKA_0916600	NO	NA	1	0.162172	0.999209	1	1	0.399232	1	1		PBANKA_0916600	NO	NA	0.999958	0.0958884	0.968565	1	1	0.233107	1	1
PBANKA_0916650	NO	NA	0.389468	0.180384	0.999992	1	1	0.421322	1	1		PBANKA_0916650	NO	NA	0.16701	0.325304	0.991034	1	0.473551	0.473193	1	1
PBANKA_0916700	NO	NA	0.981645	0.54787	1	1	1	0.691313	1	1		PBANKA_0916700	NO	NA	0.0448759	0.682426	1	1	0.176116	0.748106	1	1
PBANKA_0916900	NO	NA	0.784109	0.604029	0.99927	1	1	0.734396	1	1		PBANKA_0916900	NO	NA	0.791354	0.424409	0.999445	0.585185	1	0.54736	1	1
PBANKA_0917000	NO	NA	0.842193	0.98948	0.999998	1	1	1	1	1		PBANKA_0917000	NO	NA	0.00884512	0.044196	0.865101	0.0155263	0.0567925	0.136145	1	0.245789
PBANKA_0917100	NO	NA	0.0122106	0.0816456	0.999813	1	0.0833678	0.288974	1	1		PBANKA_0917100	NO	NA	0.0925277	0.0693325	0.774196	0.38893	0.304513	0.187728	1	1
PBANKA_0917200	NO	NA	0.0733638	0.0139994	0.632861	0.128563	0.299222	0.0986688	1	1		PBANKA_0917200	YES	2.16014	0.00634689	0.00163449	0.642356	0.159138	0.0473833	0.0123641	1	0.736544
PBANKA_0917300	NO	NA	0.060833	0.169259	0.999689	1	0.261834	0.407024	1	1		PBANKA_0917300	NO	NA	0.200491	0.274724	0.76856	0.0923805	0.541837	0.437871	1	0.555234
PBANKA_0917400	NO	NA	0.165196	0.202466	0.999575	1	0.554835	0.445329	1	1		PBANKA_0917400	NO	NA	0.964466	0.884983	0.999656	1	1	0.912535	1	1
PBANKA_0917500	NO	NA	0.573	0.443	0.999997	1	1	0.616509	1	1		PBANKA_0917500	NO	NA	0.39252	0.392664	0.999177	0.426749	0.896804	0.523752	1	1
PBANKA_0917700	YES	3.47521	0.000126934	0.00114627	0.601663	0.1093	0.0102204	0.0298686	1	1		PBANKA_0917700	YES	1.2405	0.00244331	9.14692e-05	0.213736	0.0874448	0.0268631	0.00206263	1	0.549619
PBANKA_0917800	YES	1.91032	0.00297281	0.0122105	0.15257	0.00894852	0.034279	0.0914965	1	1		PBANKA_0917800	NO	NA	0.0115908	0.0419363	0.895741	0.695796	0.0686761	0.132147	1	1
PBANKA_0917900	NO	NA	0.321082	0.286304	0.999884	1	0.893171	0.520046	1	1		PBANKA_0917900	NO	NA	0.926516	0.956107	1	1	1	0.970445	1	1
PBANKA_0917980	NO	NA	0.304904	0.825239	0.999993	1	0.863041	0.893639	1	1		PBANKA_0917980	NO	NA	0.527561	0.517275	1	1	1	0.619562	1	1
PBANKA_0917990	NO	NA	0.209212	0.413183	1	1	0.656159	0.600363	1	1		PBANKA_0917990	NO	NA	0.361727	0.0592541	0.995698	0.535676	0.838345	0.168627	1	1
PBANKA_0918000	NO	NA	0.226662	0.217619	1	1	0.697307	0.461978	1	1		PBANKA_0918000	NO	NA	0.00958222	0.0375591	0.598685	0.128563	0.0595066	0.121492	1	0.649771
PBANKA_0918100	NO	NA	0.165069	0.0559011	0.999997	1	0.554835	0.233405	1	1		PBANKA_0918100	NO	NA	0.121823	0.218686	0.999999	1	0.375521	0.387871	1	1
PBANKA_0918300	NO	NA	0.0824748	0.0420013	0.947237	0.857464	0.327751	0.197529	1	1		PBANKA_0918300	NO	NA	0.710619	0.0415816	1	1	1	0.131325	1	1
PBANKA_0918400	NO	NA	1	1	NA	1	1	1	NA	1		PBANKA_0918400	NO	NA	1	0.43476	0.99999	1	1	0.554214	1	1
PBANKA_0918500	NO	NA	0.998453	0.532198	0.999931	1	1	0.680177	1	1		PBANKA_0918500	NO	NA	0.999997	0.132582	0.927792	1	1	0.285458	1	1
PBANKA_0918600	YES	15.1465	0.000295235	5.37324e-06	0.0163924	0.00464696	0.0117692	0.0180893	1	1		PBANKA_0918600	YES	14.8628	0.00792053	0.00110981	0.601561	0.0358989	0.0549612	0.00935527	1	0.355941
PBANKA_0918700	NO	NA	0.994754	0.862717	1	1	1	0.91816	1	1		PBANKA_0918700	NO	NA	0.943364	0.528065	1	1	1	0.6267	1	1
PBANKA_0918800	NO	NA	0.00920521	0.00820874	0.635733	0.354012	0.0691131	0.0715202	1	1		PBANKA_0918800	NO	NA	0.0813846	0.0226526	0.988674	0.894004	0.277218	0.0851752	1	1
PBANKA_0918900	YES	2.67908	0.000614216	8.14486e-05	0.141666	0.0458769	0.0149939	0.0200266	1	1		PBANKA_0918900	YES	25.283	0.0164	0.000102692	0.0373636	0.000952852	0.0862479	0.00226212	1	0.139057
PBANKA_0919000	NO	NA	0.999892	0.843697	1	1	1	0.905531	1	1		PBANKA_0919000	NO	NA	0.999999	0.31726	0.982061	1	1	0.468565	1	1
PBANKA_0919100	NO	NA	0.0267587	0.018601	0.99987	0.489749	0.142327	0.118025	1	1		PBANKA_0919100	NO	NA	0.0484432	0.0201487	0.981214	0.337915	0.187121	0.0784901	1	1
PBANKA_0919200	NO	NA	0.999965	0.343589	0.999999	1	1	0.561036	1	1		PBANKA_0919200	NO	NA	0.998391	0.086902	0.99685	1	1	0.219606	1	1
PBANKA_0919300	NO	NA	0.052401	0.147616	0.98232	0.638487	0.236209	0.380119	1	1		PBANKA_0919300	YES	25.4563	0.0511777	0.00617804	0.153696	0.00112624	0.194764	0.0335272	1	0.144283
PBANKA_0919400	NO	NA	0.996063	0.940412	1	1	1	0.975288	1	1		PBANKA_0919400	NO	NA	0.999872	0.161219	0.900372	1	1	0.322991	1	1
PBANKA_0919500	NO	NA	0.999999	0.869834	0.935861	1	1	0.923113	1	1		PBANKA_0919500	NO	NA	1	0.512142	1	1	1	0.615594	1	1
PBANKA_0919600	YES	4.01178	0.00189501	0.00254326	0.560225	0.159138	0.0270633	0.0374669	1	1		PBANKA_0919600	YES	0.730797	0.00295201	0.000111983	0.183427	0.167913	0.0300346	0.00233067	1	0.757637
PBANKA_0919700	NO	NA	0.523475	0.0162142	0.855696	0.151136	1	0.109265	1	1		PBANKA_0919700	NO	NA	0.937904	0.736511	1	1	1	0.790691	1	1
PBANKA_0919800	NO	NA	0.98937	0.975226	1	1	1	1	1	1		PBANKA_0919800	NO	NA	0.806572	0.216989	1	1	1	0.386475	1	1
PBANKA_0919900	NO	NA	0.999836	0.360604	0.998188	1	1	0.572069	1	1		PBANKA_0919900	YES	7.82077	0.00594561	0.0170675	0.724931	0.0874448	0.0455865	0.0698151	1	0.549619
PBANKA_0920000	NO	NA	0.0443019	0.186078	0.999988	1	0.207305	0.428916	1	1		PBANKA_0920000	NO	NA	0.0379558	0.0326314	0.874475	0.115314	0.15542	0.10979	1	0.611951
PBANKA_0920100	YES	8.67262	0.00181605	0.0466996	0.997799	1	0.0266697	0.211079	1	1		PBANKA_0920100	NO	NA	0.865971	0.433183	0.981495	1	1	0.553753	1	1
PBANKA_0920300	NO	NA	0.698122	0.472229	0.99803	1	1	0.635438	1	1		PBANKA_0920300	NO	NA	0.0846707	0.0196834	0.91651	0.354012	0.286116	0.0774053	1	1
PBANKA_0920400	YES	3.60055	9.81361e-05	0.00041	0.236403	0.0458769	0.00961082	0.0236929	1	1		PBANKA_0920400	YES	0.291091	0.0107609	3.42623e-05	0.107552	0.0118267	0.0651398	0.0012974	1	0.226356
PBANKA_0920500	YES	4.72489	0.000522602	0.000291244	0.211603	0.0279187	0.0149939	0.0231086	1	1		PBANKA_0920500	NO	NA	0.163182	0.00888303	0.59838	0.143134	0.46467	0.0439447	1	0.69412
PBANKA_0920600	NO	NA	0.702354	0.114643	1	1	1	0.340792	1	1		PBANKA_0920600	NO	NA	0.11716	0.185618	0.999983	1	0.364433	0.3518	1	1
PBANKA_0920700	NO	NA	0.0086256	0.0944386	0.989893	0.0874448	0.0660354	0.307511	1	1		PBANKA_0920700	NO	NA	0.600799	0.744934	0.999435	1	1	0.798633	1	1
PBANKA_0920800	NO	NA	0.999999	0.0254698	0.329519	0.216927	1	0.142753	1	1		PBANKA_0920800	NO	NA	0.999752	0.632627	0.955607	0.321817	1	0.7089	1	1
PBANKA_0920900	NO	NA	0.993669	0.685626	0.998453	1	1	0.795299	1	1		PBANKA_0920900	NO	NA	0.98937	0.897098	0.999981	1	1	0.923396	1	1
PBANKA_0921000	NO	NA	1	0.111253	0.949067	1	1	0.337592	1	1		PBANKA_0921000	NO	NA	1	0.201508	0.997354	1	1	0.370344	1	1
PBANKA_0921100	NO	NA	0.999641	0.585216	1	1	1	0.71976	1	1		PBANKA_0921100	NO	NA	0.999227	0.730821	1	1	1	0.785858	1	1
PBANKA_0921200	NO	NA	0.808624	0.968265	1	1	1	0.994895	1	1		PBANKA_0921200	NO	NA	0.872271	0.806825	0.999997	1	1	0.848429	1	1
PBANKA_0921300	NO	NA	0.999581	0.950521	0.999993	1	1	0.982065	1	1		PBANKA_0921300	NO	NA	0.993886	0.773903	1	0.167913	1	0.822327	1	0.757637
PBANKA_0921400	NO	NA	1	0.117665	0.848665	1	1	0.344539	1	1		PBANKA_0921400	NO	NA	0.999999	0.279191	0.999895	1	1	0.442359	1	1
PBANKA_0921500	NO	NA	1	0.144154	0.996977	1	1	0.374625	1	1		PBANKA_0921500	NO	NA	1	0.347665	0.99953	1	1	0.491407	1	1
PBANKA_0921600	NO	NA	0.00244365	0.429861	0.999999	0.666112	0.0312789	0.612401	1	1		PBANKA_0921600	NO	NA	0.672848	0.389124	0.999998	0.467656	1	0.520392	1	1
PBANKA_0921700	NO	NA	0.0492094	0.0483991	0.528242	0.176688	0.224861	0.214365	1	1		PBANKA_0921700	NO	NA	0.248411	0.551813	0.931651	0.216927	0.633576	0.645209	1	0.859245
PBANKA_0921800	NO	NA	1	0.445547	0.998216	0.638487	1	0.617865	1	1		PBANKA_0921800	NO	NA	0.918035	0.0641929	0.99868	1	1	0.178441	1	1
PBANKA_0921900	NO	NA	0.171182	0.257046	0.999925	1	0.570608	0.496067	1	1		PBANKA_0921900	NO	NA	0.849192	0.973325	0.999564	1	1	0.98468	1	1
PBANKA_0922000	YES	4.34756	0.00125504	0.00318587	0.748631	0.00894852	0.0218695	0.0425789	1	1		PBANKA_0922000	YES	0.622953	0.00727948	0.00215493	0.302011	0.0695593	0.052211	0.0153174	1	0.482678
PBANKA_0922100	NO	NA	0.346051	0.056941	0.958987	0.757334	0.945063	0.23574	1	1		PBANKA_0922100	NO	NA	0.865185	0.44598	0.999262	1	1	0.561234	1	1
PBANKA_0922200	NO	NA	1	0.126039	0.997556	1	1	0.355223	1	1		PBANKA_0922200	NO	NA	0.999992	0.241558	0.998103	1	1	0.410806	1	1
PBANKA_0922300	YES	4.86252	0.00349759	0.0180949	0.858293	0.264912	0.0374627	0.116421	1	1		PBANKA_0922300	YES	4.94579	0.00620389	0.00861499	0.310155	0.0517443	0.0466541	0.0430427	1	0.408876
PBANKA_0922400	NO	NA	1	1	NA	1	1	1	NA	1		PBANKA_0922400	NO	NA	1	0.442135	0.984085	1	1	0.558953	1	1
PBANKA_0922500	NO	NA	1	0.234272	0.999998	1	1	0.479637	1	1		PBANKA_0922500	NO	NA	0.999985	0.463629	0.997885	1	1	0.575857	1	1
PBANKA_0922600	NO	NA	0.999963	0.287715	1	1	1	0.520399	1	1		PBANKA_0922600	NO	NA	1	0.622619	0.98501	1	1	0.70131	1	1
PBANKA_0922700	NO	NA	1	0.419786	0.999983	1	1	0.605997	1	1		PBANKA_0922700	NO	NA	0.999921	0.842814	1	1	1	0.877796	1	1
PBANKA_0922800	NO	NA	0.879269	0.209969	0.900704	0.559509	1	0.451246	1	1		PBANKA_0922800	YES	22.1833	0.0379716	0.00410933	0.288736	0.1093	0.15542	0.0247269	1	0.596994
PBANKA_0922900	NO	NA	0.0395553	0.0147034	0.963016	0.292172	0.189266	0.101575	1	1		PBANKA_0922900	YES	26.5226	0.0246	0.000320312	0.481854	0.151136	0.11397	0.00423755	1	0.719475
PBANKA_0923000	YES	2.84876	0.00052046	0.00249484	0.68983	0.103285	0.0149939	0.0369869	1	1		PBANKA_0923000	YES	0.23174	0.0250036	0.00058437	0.311804	0.058275	0.115268	0.00603763	1	0.434042
PBANKA_0923100	NO	NA	0.999995	0.353849	0.999998	0.0695593	1	0.567984	1	1		PBANKA_0923100	NO	NA	0.999955	0.629043	0.999973	1	1	0.706161	1	1
PBANKA_0923200	NO	NA	1	0.375917	0.999997	1	1	0.573971	1	1		PBANKA_0923200	NO	NA	1	0.336029	0.999987	1	1	0.482107	1	1
PBANKA_0923300	NO	NA	1	0.747197	0.832701	1	1	0.838196	1	1		PBANKA_0923300	NO	NA	1	0.32601	0.916919	1	1	0.473256	1	1
PBANKA_0923400	NO	NA	0.982551	0.146116	0.998617	1	1	0.377831	1	1		PBANKA_0923400	NO	NA	0.286684	0.410573	0.779693	0.216927	0.70242	0.537318	1	0.859245
PBANKA_0923500	NO	NA	0.646491	0.735672	0.99973	1	1	0.829451	1	1		PBANKA_0923500	YES	26.5474	0.00490355	0.000137464	0.249537	0.0488106	0.0406742	0.00259901	1	0.408504
PBANKA_0923600	NO	NA	0.999992	0.0496583	0.987749	1	1	0.217342	1	1		PBANKA_0923600	NO	NA	1	0.613189	1	1	1	0.693195	1	1
PBANKA_0923700	NO	NA	0.999995	0.179418	0.572977	0.757334	1	0.420254	1	1		PBANKA_0923700	NO	NA	0.999995	0.389873	0.905242	1	1	0.521095	1	1
PBANKA_0923800	NO	NA	0.314754	0.0145432	0.925102	1	0.885483	0.101066	1	1		PBANKA_0923800	NO	NA	0.993778	0.425528	0.999976	1	1	0.547912	1	1
PBANKA_0923900	NO	NA	0.23185	0.144792	1	1	0.709114	0.375864	1	1		PBANKA_0923900	NO	NA	0.0124078	0.0148862	0.981786	1	0.0705778	0.0634892	1	1
PBANKA_0924000	NO	NA	0.219199	0.472627	1	1	0.680172	0.635438	1	1		PBANKA_0924000	NO	NA	0.0601322	0.0237874	0.999724	1	0.219904	0.0876082	1	1
PBANKA_0924100	NO	NA	0.0825343	0.350982	0.999935	1	0.327751	0.565203	1	1		PBANKA_0924100	NO	NA	0.915718	0.964925	0.99999	0.930544	1	0.977668	1	1
PBANKA_0924200	NO	NA	0.999894	0.414057	0.997012	1	1	0.601445	1	1		PBANKA_0924200	NO	NA	0.999222	0.393497	0.999511	1	1	0.524438	1	1
PBANKA_0924300	NO	NA	0.078478	0.184866	0.645438	0.0923805	0.315669	0.427245	1	1		PBANKA_0924300	YES	1.29042	3.08293e-05	2.49736e-08	0.00647502	0.000570004	0.00586208	0.000116627	1	0.131907
PBANKA_0924400	NO	NA	0.0086256	0.0221668	0.94001	0.666112	0.0660354	0.131923	1	1		PBANKA_0924400	NO	NA	0.138586	0.394637	1	1	0.415668	0.525208	1	1
PBANKA_0924500	NO	NA	0.0411375	0.0488667	0.995424	0.511843	0.195634	0.215087	1	1		PBANKA_0924500	NO	NA	0.281919	0.0124603	0.951748	0.638487	0.695122	0.0558614	1	1
PBANKA_0924600	NO	NA	0.999985	0.0376013	0.911507	1	1	0.185981	1	1		PBANKA_0924600	NO	NA	0.997474	0.0566064	0.711199	0.195908	1	0.163917	1	0.819796
PBANKA_0924700	NO	NA	0.054373	0.151656	0.458966	0.0517443	0.242988	0.386591	1	1		PBANKA_0924700	NO	NA	0.0418404	0.150124	0.927459	0.278542	0.16604	0.307222	1	0.983213
PBANKA_0924800	YES	4.0917	0.00250046	0.00130997	0.839625	0.115314	0.0318155	0.0304357	1	1		PBANKA_0924800	YES	25.3938	0.00148774	3.78663e-05	0.252011	0.167913	0.0214664	0.00136027	1	0.757637
PBANKA_0924900	NO	NA	0.814475	0.689547	1	1	1	0.797865	1	1		PBANKA_0924900	NO	NA	0.0850383	0.0241091	0.738084	0.228404	0.28715	0.0884442	1	0.877898
PBANKA_0925000	YES	3.46529	0.000995663	0.00282957	0.291568	0.0358989	0.0199335	0.0390949	1	1		PBANKA_0925000	NO	NA	0.00765301	0.0165406	0.431116	0.206418	0.053649	0.0684009	1	0.842632
PBANKA_0925100	NO	NA	0.118548	0.0929897	0.999997	1	0.43184	0.305568	1	1		PBANKA_0925100	YES	2.02475	0.0877297	0.00882278	0.406763	0.0382561	0.292016	0.043744	1	0.369124
PBANKA_0925200	NO	NA	0.0194404	0.0169692	0.940622	0.857464	0.112778	0.112246	1	1		PBANKA_0925200	NO	NA	0.0386219	0.230324	0.985351	0.239881	0.157112	0.398818	1	0.892624
PBANKA_0925300	NO	NA	0.384899	0.507781	0.999862	1	1	0.661744	1	1		PBANKA_0925300	YES	25.7478	0.0169027	0.000436842	0.821779	0.426749	0.0882949	0.00500141	1	1
PBANKA_0925400	NO	NA	0.923805	0.165327	0.998038	1	1	0.402333	1	1		PBANKA_0925400	NO	NA	0.895633	0.16552	0.999701	1	1	0.328787	1	1
PBANKA_0925500	YES	2.07904	9.80912e-05	0.00069136	0.120387	0.0655326	0.00961082	0.0263962	1	1		PBANKA_0925500	YES	0.513987	0.000196182	2.59766e-06	0.00895636	0.000400455	0.00939035	0.000449799	1	0.131907
PBANKA_0925600	NO	NA	0.879269	0.0890469	0.980953	1	1	0.298313	1	1		PBANKA_0925600	NO	NA	0.83582	0.802919	1	1	1	0.845274	1	1
PBANKA_0925700	NO	NA	0.0124078	0.0217478	0.487502	0.082509	0.0839773	0.130041	1	1		PBANKA_0925700	YES	2.22652	0.0107609	0.00314243	0.396138	0.115314	0.0651398	0.0200312	1	0.611951
PBANKA_0925800	NO	NA	0.61	0.31	0.999703	1	1	0.535191	1	1		PBANKA_0925800	YES	2.00517	0.00173709	0.000877735	0.161839	0.0155263	0.0226599	0.00788274	1	0.245789
PBANKA_0925900	NO	NA	0.0183725	0.0206724	0.983564	0.489749	0.109528	0.126044	1	1		PBANKA_0925900	NO	NA	0.157761	0.0566876	0.999938	1	0.453939	0.163917	1	1
PBANKA_0926000	NO	NA	0.934052	0.771131	0.999983	1	1	0.851947	1	1		PBANKA_0926000	NO	NA	0.163182	0.0172816	0.716703	0.467656	0.46467	0.0705463	1	1
PBANKA_0926100	NO	NA	0.0122055	0.192	0.99997	1	0.0833678	0.433484	1	1		PBANKA_0926100	YES	22.3092	0.000776808	0.0370808	0.583483	0.031683	0.0160267	0.120339	1	0.336272
PBANKA_0926200	NO	NA	0.981573	0.412959	0.999999	1	1	0.600318	1	1		PBANKA_0926200	NO	NA	0.980921	0.541783	0.999998	0.757334	1	0.637632	1	1
PBANKA_0926400	NO	NA	0.999976	0.984513	0.99998	1	1	1	1	1		PBANKA_0926400	NO	NA	0.451674	0.229514	0.999712	1	0.98444	0.398615	1	1
PBANKA_0926600	NO	NA	0.248411	0.0484751	0.961155	0.535676	0.742687	0.214365	1	1		PBANKA_0926600	NO	NA	0.99933	0.382224	0.999965	1	1	0.515333	1	1
PBANKA_0926700	NO	NA	0.354588	0.138764	0.999814	1	0.957182	0.368199	1	1		PBANKA_0926700	NO	NA	0.869786	0.599794	0.995473	0.969604	1	0.682514	1	1
PBANKA_0926800	NO	NA	0.192704	0.188672	1	1	0.620834	0.431066	1	1		PBANKA_0926800	NO	NA	0.477806	0.445982	0.941406	0.695796	1	0.561234	1	1
PBANKA_0926900	NO	NA	0.999859	0.0877453	0.9922	0.252396	1	0.29676	1	1		PBANKA_0926900	NO	NA	0.996775	0.457196	0.972258	1	1	0.570731	1	1
PBANKA_0927000	NO	NA	1	0.287834	0.999994	1	1	0.520399	1	1		PBANKA_0927000	NO	NA	0.99965	0.515406	0.996483	1	1	0.617641	1	1
PBANKA_0927100	NO	NA	0.999997	0.0755865	0.989071	1	1	0.277507	1	1		PBANKA_0927100	NO	NA	1	0.097802	0.962763	1	1	0.236161	1	1
PBANKA_0927200	NO	NA	0.276645	0.549631	0.825875	0.228404	0.806014	0.692414	1	1		PBANKA_0927200	YES	23.8979	0.00325305	0.00959432	0.622067	0.0655326	0.0320501	0.0464787	1	0.465102
PBANKA_0927300	NO	NA	1	0.258561	0.999419	1	1	0.49635	1	1		PBANKA_0927300	NO	NA	1	0.397262	0.986373	1	1	0.527498	1	1
PBANKA_0927400	NO	NA	0.998418	0.564557	1	1	1	0.703231	1	1		PBANKA_0927400	NO	NA	0.58915	0.265338	0.997455	1	1	0.429882	1	1
PBANKA_0927500	NO	NA	0.888301	0.03028	0.99606	1	1	0.161424	1	1		PBANKA_0927500	NO	NA	0.654718	0.508407	1	1	1	0.613663	1	1
PBANKA_0927600	NO	NA	0.999932	0.378372	0.999998	1	1	0.575756	1	1		PBANKA_0927600	NO	NA	0.992032	0.483532	1	1	1	0.592676	1	1
PBANKA_0927700	NO	NA	0.879563	0.337516	0.999801	1	1	0.555392	1	1		PBANKA_0927700	NO	NA	0.412816	0.0225094	0.735546	0.252396	0.929533	0.0849429	1	0.924464
PBANKA_0927800	NO	NA	0.165479	0.187502	0.969461	0.176688	0.554835	0.430077	1	1		PBANKA_0927800	NO	NA	0.171531	0.0262003	0.734453	0.72548	0.483639	0.0941194	1	1
PBANKA_0927900	NO	NA	0.991826	0.333994	1	1	1	0.552855	1	1		PBANKA_0927900	NO	NA	0.999998	0.0477913	0.916436	1	1	0.144823	1	1
PBANKA_0928000	NO	NA	0.354588	0.16043	0.995983	1	0.957182	0.397635	1	1		PBANKA_0928000	NO	NA	0.171068	0.00567676	0.951205	0.467656	0.483168	0.0315226	1	1
PBANKA_0928100	NO	NA	0.982337	0.35032	0.999967	1	1	0.56472	1	1		PBANKA_0928100	NO	NA	0.998654	0.246907	0.65316	0.292172	1	0.415189	1	1
PBANKA_0928200	NO	NA	0.0276156	0.0735653	0.999677	0.38893	0.144905	0.272875	1	1		PBANKA_0928200	NO	NA	0.0193634	0.0153717	0.943013	0.72548	0.0952641	0.0651415	1	1
PBANKA_0928300	NO	NA	0.957602	0.468461	0.960439	0.292172	1	0.63412	1	1		PBANKA_0928300	NO	NA	0.946545	0.965623	0.403914	0.0780475	1	0.977978	1	0.512633
PBANKA_0928400	NO	NA	0.057905	0.16355	0.995521	0.638487	0.252019	0.400424	1	1		PBANKA_0928400	NO	NA	0.735104	0.458742	1	1	1	0.572355	1	1
PBANKA_0928500	NO	NA	0.0260907	0.0134618	0.854408	0.321817	0.140535	0.0963321	1	1		PBANKA_0928500	YES	1.44023	0.0010452	6.61623e-06	0.17948	0.031683	0.0172477	0.000735662	1	0.336272
PBANKA_0928600	NO	NA	0.174396	0.0633755	0.770456	0.666112	0.577361	0.251029	1	1		PBANKA_0928600	NO	NA	0.482713	0.149759	0.815824	0.894004	1	0.306834	1	1
PBANKA_0928700	YES	2.2532	0.00174	0.00327252	0.973507	0.789188	0.0266697	0.0430497	1	1		PBANKA_0928700	YES	2.04901	0.00384452	0.00154744	0.537473	0.195908	0.0348815	0.0118468	1	0.819796
PBANKA_0928800	NO	NA	0.330949	0.380615	1	1	0.914717	0.576029	1	1		PBANKA_0928800	YES	1.32869	0.00376511	0.00149833	0.735825	0.337915	0.0344092	0.0115656	1	1
PBANKA_0928900	NO	NA	0.855137	0.143213	0.858557	1	1	0.373517	1	1		PBANKA_0928900	NO	NA	0.753083	0.0276477	0.999662	1	1	0.0976643	1	1
PBANKA_0929000	NO	NA	0.0100632	0.547668	0.994249	1	0.0738796	0.691245	1	1		PBANKA_0929000	NO	NA	0.585074	0.484982	0.993887	0.857464	1	0.593985	1	1
PBANKA_0929100	NO	NA	0.0260907	0.0943202	0.949571	0.894004	0.140535	0.307511	1	1		PBANKA_0929100	NO	NA	0.0513392	0.0584739	0.894517	0.789188	0.194764	0.167529	1	1
PBANKA_0929200	YES	3.91426	0.00349759	0.0048615	0.43606	0.143134	0.0374627	0.0535283	1	1		PBANKA_0929200	YES	1.19182	0.00188256	0.000546777	0.236329	0.103285	0.0233197	0.00579013	1	0.579739
PBANKA_0929300	NO	NA	0.877728	0.0701891	0.989878	1	1	0.26649	1	1		PBANKA_0929300	NO	NA	0.776168	0.247955	0.992795	0.0874448	1	0.415781	1	0.549619
PBANKA_0929400	NO	NA	0.294498	0.329055	0.99994	0.559509	0.842554	0.549405	1	1		PBANKA_0929400	NO	NA	0.92234	0.672588	0.999873	1	1	0.74045	1	1
PBANKA_0929500	YES	1.7485	0.00441857	0.00259956	0.659694	0.195908	0.0429384	0.0377017	1	1		PBANKA_0929500	YES	1.5092	0.00181605	0.000564474	0.0732227	0.0110131	0.0228598	0.00588413	1	0.217929
PBANKA_0929600	NO	NA	0.371684	0.213007	0.999999	1	0.990425	0.455469	1	1		PBANKA_0929600	NO	NA	0.697051	0.442717	1	0.969604	1	0.559128	1	1
PBANKA_0929700	NO	NA	0.889409	0.911096	1	1	1	0.953782	1	1		PBANKA_0929700	NO	NA	0.266777	0.28486	0.992823	1	0.669695	0.446709	1	1
PBANKA_0929800	NO	NA	0.849192	0.657637	0.814129	0.097833	1	0.77262	1	1		PBANKA_0929800	NO	NA	0.0246	0.0661395	0.272028	0.0177458	0.11397	0.182225	1	0.262256
PBANKA_0929900	YES	2.6788	0.002551	0.00739238	0.64654	0.216927	0.0319388	0.0673241	1	1		PBANKA_0929900	YES	0.0836467	0.00366707	0.000113789	0.0727329	0.00623904	0.0344092	0.00233067	1	0.184407
PBANKA_0930000	NO	NA	0.999999	0.125341	0.931081	1	1	0.353466	1	1		PBANKA_0930000	NO	NA	0.999995	0.358585	0.999919	1	1	0.497058	1	1
PBANKA_0930100	YES	3.5875	0.00503471	0.00604488	0.60437	0.206418	0.0460119	0.0599354	1	1		PBANKA_0930100	YES	0.424194	1.66443e-05	0.000212562	0.747386	0.426749	0.00580441	0.00337219	1	1
PBANKA_0930200	YES	5.53832	0.000898438	0.00242825	0.742203	0.264912	0.0190256	0.0369869	1	1		PBANKA_0930200	YES	26.3773	0.0287203	0.00147342	0.939885	0.757334	0.125702	0.0114593	1	1
PBANKA_0930300	NO	NA	0.455407	0.255177	0.999532	0.857464	1	0.494676	1	1		PBANKA_0930300	YES	1.93296	0.00933139	0.00498347	0.740215	0.585185	0.0583368	0.0284161	1	1
PBANKA_0930400	NO	NA	0.999512	0.132762	0.987926	1	1	0.362149	1	1		PBANKA_0930400	NO	NA	0.996836	0.132032	0.973766	1	1	0.284931	1	1
PBANKA_0930500	YES	5.65688	0.00531217	0.00130772	0.0867208	0.00215505	0.0480772	0.0304357	1	1		PBANKA_0930500	NO	NA	0.987757	0.70842	0.994197	1	1	0.769735	1	1
PBANKA_0930600	NO	NA	0.999996	0.534623	1	1	1	0.681225	1	1		PBANKA_0930600	NO	NA	0.999932	0.820995	1	1	1	0.861003	1	1
PBANKA_0930700	NO	NA	0.999999	0.128389	0.902903	0.511843	1	0.35852	1	1		PBANKA_0930700	NO	NA	0.994096	0.46941	0.999992	1	1	0.580393	1	1
PBANKA_0930800	NO	NA	0.985378	0.590918	0.999982	1	1	0.723921	1	1		PBANKA_0930800	NO	NA	0.849512	0.1257	0.985244	0.695796	1	0.276143	1	1
PBANKA_0930900	NO	NA	0.999995	0.278258	1	1	1	0.512407	1	1		PBANKA_0930900	NO	NA	0.999965	0.386394	0.771332	1	1	0.51842	1	1
PBANKA_0931000	NO	NA	0.910287	0.492987	0.999741	1	1	0.650397	1	1		PBANKA_0931000	NO	NA	0.448312	0.609916	0.986346	1	0.982919	0.690781	1	1
PBANKA_0931100	NO	NA	0.00701525	0.0159491	0.820833	0.559509	0.0575769	0.107945	1	1		PBANKA_0931100	YES	0.840549	0.000847995	0.000588725	0.0571216	0.00464696	0.0167165	0.00606919	1	0.176433
PBANKA_0931200	NO	NA	0.754441	0.443	0.999939	1	1	0.61673	1	1		PBANKA_0931200	NO	NA	0.172375	0.53241	0.998627	0.0619038	0.483768	0.629923	1	0.449597
PBANKA_0931300	YES	0.126246	0.0149717	0.001752	0.216981	0.0923805	0.0946115	0.033444	1	1		PBANKA_0931300	YES	0.132388	0.000145372	5.64704e-05	0.0123044	0.000677892	0.00939035	0.00163086	1	0.131907
PBANKA_0931400	NO	NA	0.99565	0.556291	1	1	1	0.697417	1	1		PBANKA_0931400	NO	NA	0.987757	0.602155	1	1	1	0.684201	1	1
PBANKA_0931500	NO	NA	0.789716	0.192717	1	1	1	0.434567	1	1		PBANKA_0931500	NO	NA	0.880548	0.0274976	0.975826	0.103285	1	0.0972833	1	0.579739
PBANKA_0931600	YES	4.08779	0.00196441	0.00183489	0.360957	0.0135621	0.0279347	0.033956	1	1		PBANKA_0931600	NO	NA	0.0700723	0.0189984	0.517835	0.176688	0.24772	0.0752525	1	0.771875
PBANKA_0931700	NO	NA	0.924692	0.366934	1	1	1	0.573971	1	1		PBANKA_0931700	NO	NA	0.943364	0.710065	0.99801	1	1	0.770626	1	1
PBANKA_0931800	NO	NA	0.93567	0.968806	1	1	1	0.995231	1	1		PBANKA_0931800	NO	NA	0.883029	0.303755	1	1	1	0.460265	1	1
PBANKA_0931900	YES	4.88362	0.00881881	0.00357369	0.662573	0.216927	0.0669477	0.0453509	1	1		PBANKA_0931900	YES	25.3893	0.00162653	1.39569e-06	0.0297453	0.00538926	0.0220811	0.000449799	1	0.177238
PBANKA_0932000	NO	NA	0.990183	0.81307	1	1	1	0.884331	1	1		PBANKA_0932000	NO	NA	0.203929	0.0317482	0.72784	0.38893	0.549034	0.107672	1	1
PBANKA_0932100	NO	NA	1	0.375917	0.999997	1	1	0.573971	1	1		PBANKA_0932100	NO	NA	0.999999	0.434827	0.828162	1	1	0.554214	1	1
PBANKA_0932200	NO	NA	1	0.855694	1	1	1	0.914019	1	1		PBANKA_0932200	NO	NA	0.999865	0.168874	0.992948	0.0458769	1	0.332479	1	0.394558
PBANKA_0932300	NO	NA	0.423645	0.315264	0.999981	1	1	0.538705	1	1		PBANKA_0932300	NO	NA	0.899775	0.559157	0.999993	1	1	0.651188	1	1
PBANKA_0932400	NO	NA	1	0.0484195	0.912692	0.354012	1	0.214365	1	1		PBANKA_0932400	NO	NA	0.999977	0.434758	0.997429	1	1	0.554214	1	1
PBANKA_0932500	NO	NA	1	0.189232	0.99887	1	1	0.4315	1	1		PBANKA_0932500	NO	NA	0.998895	0.317836	0.693591	0.167913	1	0.468971	1	0.757637
PBANKA_0932600	NO	NA	0.999985	0.667546	0.999652	1	1	0.78053	1	1		PBANKA_0932600	NO	NA	0.998845	0.622546	0.991528	0.823326	1	0.70131	1	1
PBANKA_0932700	NO	NA	1	0.131693	0.995033	1	1	0.361911	1	1		PBANKA_0932700	NO	NA	1	0.508716	0.984384	1	1	0.613719	1	1
PBANKA_0932800	YES	5.70489	0.00652268	0.00221688	0.135266	0.0072101	0.0544918	0.0365501	1	1		PBANKA_0932800	NO	NA	0.0704704	0.0318451	0.999971	0.638487	0.248938	0.107844	1	1
PBANKA_0932900	NO	NA	1	0.219445	0.999137	1	1	0.463924	1	1		PBANKA_0932900	NO	NA	1	0.466359	0.975393	1	1	0.57829	1	1
PBANKA_0933000	NO	NA	0.0130454	0.0142608	0.872265	0.354012	0.0849677	0.0998923	1	1		PBANKA_0933000	YES	1.59882	0.0111921	0.000374824	0.0638846	0.00721011	0.0670009	0.00460758	1	0.192407
PBANKA_0933100	NO	NA	1	0.0173863	0.79544	1	1	0.113727	1	1		PBANKA_0933100	NO	NA	0.999993	0.337748	0.999997	1	1	0.483089	1	1
PBANKA_0933200	NO	NA	0.924099	0.826	1	1	1	0.893639	1	1		PBANKA_0933200	NO	NA	0.0171075	0.0211084	0.643963	0.40784	0.0891654	0.0808	1	1
PBANKA_0933300	NO	NA	0.80912	0.620437	1	1	1	0.745993	1	1		PBANKA_0933300	NO	NA	0.0620349	0.19508	0.985838	0.72548	0.224055	0.36441	1	1
PBANKA_0933400.1	NO	NA	0.999908	0.307841	0.999849	1	1	0.534322	1	1		PBANKA_0933400.1	NO	NA	0.0928214	0.02378	0.616339	0.167913	0.304835	0.0876082	1	0.757637
PBANKA_0933400.2	NO	NA	0.999908	0.307841	0.999849	1	1	0.534322	1	1		PBANKA_0933400.2	NO	NA	0.0928214	0.02378	0.616339	0.167913	0.304835	0.0876082	1	0.757637
PBANKA_0933500	NO	NA	0.317159	0.159943	0.997256	0.930544	0.890157	0.397181	1	1		PBANKA_0933500	YES	25.67	0.00134837	0.0156857	0.186103	0.0110131	0.0206455	0.0661685	1	0.217929
PBANKA_0933600	NO	NA	0.126598	0.14244	0.999924	1	0.452691	0.372633	1	1		PBANKA_0933600	NO	NA	0.124205	0.107439	0.727698	0.082509	0.382107	0.250995	1	0.528555
PBANKA_0933700	NO	NA	0.409405	0.206572	0.999534	0.72548	1	0.449321	1	1		PBANKA_0933700	NO	NA	0.934528	0.399823	0.999978	1	1	0.529451	1	1
PBANKA_0933800	NO	NA	1	0.107512	0.983976	1	1	0.331184	1	1		PBANKA_0933800	NO	NA	0.999991	0.683694	1	1	1	0.748968	1	1
PBANKA_0933900	NO	NA	0.999985	0.57076	0.999985	1	1	0.708732	1	1		PBANKA_0933900	NO	NA	0.999999	0.275253	0.999012	1	1	0.438565	1	1
PBANKA_0934000	NO	NA	0.200675	0.610526	0.999925	1	0.636653	0.73801	1	1		PBANKA_0934000	NO	NA	0.264939	0.32463	0.991763	1	0.668071	0.473193	1	1
PBANKA_0934100	NO	NA	0.905887	0.351313	0.999996	1	1	0.56554	1	1		PBANKA_0934100	NO	NA	0.030345	0.0147654	0.408473	0.0874448	0.131102	0.0632608	1	0.549619
PBANKA_0934200	YES	1.75358	0.000168434	0.00265465	0.138811	0.00538926	0.0108893	0.037912	1	1		PBANKA_0934200	NO	NA	0.0791075	0.1462	0.981032	1	0.272041	0.303311	1	1
PBANKA_0934300	NO	NA	0.99933	0.224633	0.999718	1	1	0.469163	1	1		PBANKA_0934300	NO	NA	0.998418	0.524528	0.999985	1	1	0.624247	1	1
PBANKA_0934400	NO	NA	0.899775	0.894973	1	1	1	0.941139	1	1		PBANKA_0934400	YES	1.51518	0.0130454	0.000645966	0.684285	0.426749	0.0727859	0.00643087	1	1
PBANKA_0934500	NO	NA	0.165069	0.641957	1	0.72548	0.554835	0.762231	1	1		PBANKA_0934500	NO	NA	0.829293	0.0876798	1	1	1	0.220736	1	1
PBANKA_0934600	NO	NA	0.999995	0.504262	1	1	1	0.658899	1	1		PBANKA_0934600	NO	NA	0.998895	0.0889502	0.999539	1	1	0.222495	1	1
PBANKA_0934700	NO	NA	0.999641	0.051117	0.99999	1	1	0.221425	1	1		PBANKA_0934700	NO	NA	0.999985	0.0323071	0.991421	1	1	0.109171	1	1
PBANKA_0934800	NO	NA	1	0.757289	1	1	1	0.842635	1	1		PBANKA_0934800	NO	NA	1	0.295677	0.99997	1	1	0.453617	1	1
PBANKA_0934900	NO	NA	1	0.371466	0.999999	1	1	0.573971	1	1		PBANKA_0934900	NO	NA	0.999908	0.946041	1	1	1	0.961901	1	1
PBANKA_0935000	NO	NA	0.769002	0.725654	1	1	1	0.82113	1	1		PBANKA_0935000	NO	NA	0.975123	0.373708	0.999008	1	1	0.510201	1	1
PBANKA_0935100	NO	NA	1	0.128828	0.985814	1	1	0.35852	1	1		PBANKA_0935100	NO	NA	1	0.148286	0.996853	1	1	0.305603	1	1
PBANKA_0935200	NO	NA	0.268987	0.134634	0.952763	1	0.792537	0.365123	1	1		PBANKA_0935200	NO	NA	0.026511	0.0197785	0.839592	0.666112	0.119274	0.0774229	1	1
PBANKA_0935300	NO	NA	0.494032	0.19738	0.998769	1	1	0.438727	1	1		PBANKA_0935300	NO	NA	0.893084	0.2632	1	1	1	0.428274	1	1
PBANKA_0935400	NO	NA	0.970785	0.71139	1	1	1	0.810291	1	1		PBANKA_0935400	NO	NA	0.609391	0.205653	0.984368	0.894004	1	0.37384	1	1
PBANKA_0935500	NO	NA	0.819651	0.374451	0.999997	1	1	0.573971	1	1		PBANKA_0935500	NO	NA	0.139593	0.0326296	0.960582	1	0.41735	0.10979	1	1
PBANKA_0935600	NO	NA	0.833101	0.317214	1	1	1	0.539447	1	1		PBANKA_0935600	NO	NA	0.266606	0.310589	0.878493	0.857464	0.669695	0.461927	1	1
PBANKA_0935800	YES	3.52376	0.000614216	0.00731215	0.829131	0.0695593	0.0149939	0.06722	1	1		PBANKA_0935800	NO	NA	0.0513392	0.065015	0.254038	0.0488106	0.194764	0.179949	1	0.408504
PBANKA_0935900	NO	NA	0.047241	0.0690601	0.999895	1	0.217355	0.265095	1	1		PBANKA_0935900	NO	NA	0.819135	0.5361	1	1	1	0.633179	1	1
PBANKA_0936000	YES	4.31407	0.000183972	0.000595011	0.429488	0.031683	0.0108893	0.0251937	1	1		PBANKA_0936000	YES	0.360417	0.00602273	0.000244604	0.19735	0.0358989	0.0459577	0.0036379	1	0.355941
PBANKA_0936100	NO	NA	0.0872458	0.0294202	0.482435	0.0655326	0.341238	0.158652	1	1		PBANKA_0936100	NO	NA	0.98122	0.0723684	0.99717	1	1	0.193064	1	1
PBANKA_0936200	NO	NA	0.925374	0.311082	1	1	1	0.536269	1	1		PBANKA_0936200	NO	NA	0.530818	0.336754	1	1	1	0.482495	1	1
PBANKA_0936300	NO	NA	0.205121	0.190785	0.997015	1	0.647679	0.433139	1	1		PBANKA_0936300	NO	NA	0.81315	0.130314	0.99601	0.638487	1	0.28266	1	1
PBANKA_0936400	NO	NA	0.982192	0.113899	0.998613	1	1	0.339753	1	1		PBANKA_0936400	NO	NA	0.940423	0.0340525	0.991868	1	1	0.113105	1	1
PBANKA_0936500	NO	NA	0.999222	0.0867275	0.995769	1	1	0.295234	1	1		PBANKA_0936500	NO	NA	0.99172	0.41791	0.999519	1	1	0.54286	1	1
PBANKA_0936600	NO	NA	0.83582	0.631108	1	1	1	0.754358	1	1		PBANKA_0936600	NO	NA	0.185606	0.300011	0.187896	0.073586	0.510772	0.457411	1	0.490924
PBANKA_0936700	NO	NA	0.87645	0.485626	0.999995	1	1	0.644989	1	1		PBANKA_0936700	NO	NA	0.210651	0.28271	0.995596	0.337915	0.564395	0.444232	1	1
PBANKA_0936800	NO	NA	0.999988	0.103186	0.988311	1	1	0.32341	1	1		PBANKA_0936800	NO	NA	1	0.0450164	0.687868	0.789188	1	0.137944	1	1
PBANKA_0936900	NO	NA	1	0.850934	0.999381	1	1	0.909975	1	1		PBANKA_0936900	NO	NA	0.999972	0.0558814	0.994225	1	1	0.163002	1	1
[truncated: 2,672 more rows]
