# Supplementary material for: Parasite and vector circadian clocks mediate efficient malaria transmission
Source: Nat Microbiol. 2025 Mar 31;10(4):882–96. doi: 10.1038/s41564-025-01949-1 (PMC11964930; doi:10.1038/s41564-025-01949-1)
Supplement: Supplementary file 6 — Statistical source data. [file 41564_2025_1949_MOESM6_ESM.xlsx]

## Sheet: Fig 4C
Time	% Fed
Day	37.5
Day	40
Day	50
Day	50
Day	33.33
Day	36.36
Day	0
Day	23.08
Day	0
Day	0
Night	45.45
Night	100
Night	40
Night	72.73
Night	44.44
Night	50
Night	60
Night	69.23
Night	57.14

## Sheet: Fig 4D
Time	Hb mg/mL
Day	0.544873
Day	0
Day	0
Day	0
Day	0
Day	0
Day	0
Day	0.0726246
Day	0
Day	0
Day	0
Day	0
Day	0
Day	0
Day	0
Day	0
Day	0
Day	0
Day	0.352963
Day	0.0491063
Day	2.45456
Day	2.42352
Day	0
Day	0
Day	0
Day	0
Day	0
Day	0
Day	0.902144
Day	0.310768
Day	0.334423
Day	0.0426783
Day	0
Day	0.192493
Day	0.184608
Day	0.0426783
Day	0.0742183
Day	0.744444
Day	0
Day	0.145183
Day	0.294998
Day	0
Day	0.145183
Day	0.294998
Day	0.310768
Day	0.728674
Day	0.176723
Day	0.216148
Day	0.500009
Day	0.555204
Day	0
Day	0
Day	0.00714126
Day	0.125888
Day	2.46885
Day	0.893173
Day	2.3638
Day	2.3364
Day	0
Day	0
Day	0
Day	0.171559
Day	0
Day	0
Day	0
Day	2.56476
Day	1.29052
Night	0
Night	0
Night	0.352023
Night	0
Night	0
Night	0
Night	0
Night	0.196802
Night	2.34356
Night	1.69539
Night	1.84591
Night	2.37178
Night	0
Night	0
Night	0.47714
Night	2.19116
Night	2.98137
Night	3.05193
Night	2.45738
Night	2.86566
Night	3.41317
Night	1.7048
Night	2.13001
Night	2.21091
Night	0
Night	0
Night	0
Night	0
Night	0
Night	0.0269083
Night	0.365964
Night	0.846949
Night	0.476354
Night	0.397504
Night	0.649824
Night	0.484239
Night	0
Night	1.13869
Night	0.839064
Night	0.705019
Night	0.468469
Night	0.839064
Night	0.705019
Night	0.468469
Night	0
Night	0.080216
Night	0
Night	1.29965
Night	2.21765
Night	2.08977
Night	1.50517
Night	2.3912
Night	0
Night	0
Night	0
Night	0.683083
Night	0.619142
Night	0.829232
Night	0.637411
Night	0.78356
Night	0.363381
Night	0.610008
Night	0.737889
Night	0.78356
Night	0.610008
Night	0.673948
Night	0.637411
Night	0.619142

## Sheet: Fig 4E
Time	Normalized Hb to daytime median
Day	1.19649
Day	0.166463
Day	8.32059
Day	8.21536
Day	0
Day	0
Day	3.05813
Day	1.05346
Day	1.13364
Day	0.144673
Day	0
Day	0.652523
Day	0.625794
Day	0.144673
Day	0.251589
Day	2.52355
Day	0
Day	0.49215
Day	1
Day	1.05346
Day	2.47009
Day	0.599065
Day	0.73271
Day	1.69495
Day	1.88206
Day	0.0242078
Day	0.42674
Day	8.36902
Day	8.01293
Day	7.92004
Day	0
Day	8.69414
Day	4.37465
Night	0.667127
Night	7.9443
Night	5.74712
Night	6.25735
Night	8.03997
Night	1.61743
Night	7.42769
Night	10.1064
Night	10.3456
Night	8.33016
Night	9.71416
Night	11.5701
Night	5.77901
Night	7.22041
Night	7.49466
Night	0
Night	0
Night	0
Night	0.0912149
Night	1.24056
Night	2.87103
Night	1.61477
Night	1.34748
Night	2.2028
Night	1.6415
Night	0
Night	3.86
Night	2.8443
Night	2.38991
Night	1.58804
Night	0
Night	4.40562
Night	7.5175
Night	7.08401
Night	5.10231
Night	8.10582
Night	0
Night	2.31555
Night	2.0988
Night	2.81097
Night	2.16073
Night	2.65615
Night	1.23181
Night	2.06783
Night	2.50133
Night	2.65615
Night	2.06783
Night	2.28458
Night	2.16073
Night	2.0988

## Sheet: Fig 4F
Host	Parasite	Relative parasite load
Morning	Morning	0.66
Morning	Morning	1.34
Morning	Morning	0.501
Morning	Morning	1.28
Morning	Morning	0.905
Morning	Morning	1.11
Morning	Morning	1.2
Morning	Morning	1.55
Morning	Morning	0.777
Morning	Morning	1.17
Morning	Morning	0.801
Morning	Morning	0.703
Morning	Morning	0.456
Morning	Morning	1.24
Morning	Morning	1.43
Morning	Morning	1.04
Morning	Morning	0.825
Morning	Morning	0.571
Morning	Morning	1.27
Morning	Morning	0.62
Morning	Morning	1.54
Morning	Morning	0.777
Morning	Morning	1.22
Morning	Morning	0.236
Morning	Morning	1.76
Morning	Morning	0.402
Morning	Morning	1.49
Morning	Morning	1.11
Morning	Night	1.36
Morning	Night	0.868
Morning	Night	1.79
Morning	Night	1.07
Morning	Night	1.96
Morning	Night	0.832
Morning	Night	1.14
Morning	Night	0.975
Morning	Night	0.697
Morning	Night	0.676
Morning	Night	0.264
Morning	Night	0.525
Morning	Night	0.569
Morning	Night	0.433
Morning	Night	0.579
Morning	Night	1.11
Morning	Night	1.19
Morning	Night	3.27
Morning	Night	1.44
Morning	Night	0.872
Morning	Night	0.174
Morning	Night	0.471
Morning	Night	2.42
Morning	Night	2.44
Morning	Night	0.32
Morning	Night	1.08
Morning	Night	1.66
Night	Morning	0.626
Night	Morning	1.41
Night	Morning	0.817
Night	Morning	0.841
Night	Morning	0.725
Night	Morning	2.28
Night	Morning	4.06
Night	Morning	2
Night	Morning	3.26
Night	Morning	3.33
Night	Morning	3.98
Night	Morning	3.07
Night	Morning	0.855
Night	Morning	1.81
Night	Morning	1.36
Night	Morning	1.15
Night	Morning	1.46
Night	Night	2.8
Night	Night	2.49
Night	Night	4.82
Night	Night	0.266
Night	Night	0.123
Night	Night	0.176
Night	Night	0.196
Night	Night	0.405
Night	Night	2.88
Night	Night	2.54
Night	Night	6.02
Night	Night	4.18
Night	Night	2.63
Night	Night	0.683
Night	Night	0.922
Night	Night	0.792
Night	Night	1.52
Night	Night	0.771
Night	Night	4.9
Night	Night	3
Night	Night	3.83
Night	Night	7.49
Night	Night	3.33
Night	Night	0.0119
Night	Night	0.0414
Night	Night	2.75
Night	Night	5.67
Night	Night	2.75
Night	Night	3.05
Night	Night	2.3

## Sheet: Fig 4G
Time	Relative parasite load
Day	1
Day	0.665961
Day	1.36463
Day	0.969409
Day	1
Day	1.02015
Day	0.957345
Day	1.02251
Night	3.21169
Night	0.420986
Night	0.292906
Night	0.422447
Night	5.68305
Night	3.1748
Night	3.18951
Night	2.87454
Night	0.851913

## Sheet: Fig 4I
Time	Relative parasite load
Day	0.289506
Day	1.56193
Day	1.45734
Day	1.51747
Day	0.704901
Day	0.639588
Day	0.825324
Day	2.01802
Day	0.812166
Night	4.07679
Night	9.64044
Night	3.31138
Night	4.18173
Night	4.21633
Night	1.96867
Night	1.36348
Night	1.30895
Night	1.79707
