# Supplementary material for: Parasite and vector circadian clocks mediate efficient malaria transmission
Source: Nat Microbiol. 2025 Mar 31;10(4):882–96. doi: 10.1038/s41564-025-01949-1 (PMC11964930; doi:10.1038/s41564-025-01949-1)
Supplement: Supplementary file 8 — Statistical source data. [file 41564_2025_1949_MOESM8_ESM.xlsx]

## Sheet: 2A
Darkness			Light/darkness
Permutation	# Cycling Genes		Permutation	# Cycling Genes
1	92		1	9
2	21		2	2
3	3		3	271
4	0		4	8
5	1124		5	84
6	1		6	0
7	2		7	5
8	29		8	4
9	22		9	5
10	2		10	55
11	83		11	5
12	1		12	0
13	0		13	4
14	0		14	3
15	44		15	23
16	450		16	88
17	4		17	0
18	281		18	17
19	330		19	15
20	1		20	0
21	0		21	1
22	19		22	3
23	0		23	11
24	62		24	14
25	101		25	2
26	2		26	7
27	244		27	3
28	9		28	13
29	0		29	112
30	0		30	109
31	2		31	4
32	44		32	7
33	284		33	45
34	34		34	27
35	2137		35	2
36	3		36	22
37	140		37	1
38	0		38	1
39	4		39	10
40	493		40	0
41	5		41	9
42	0		42	11
43	26		43	0
44	0		44	3
45	17		45	55
46	29		46	119
47	21		47	180
48	182		48	886
49	2		49	383
50	4		50	45
51	7		51	1
52	1521		52	29
53	10		53	144
54	10		54	13
55	2		55	4
56	4		56	12
57	6		57	5
58	1		58	0
59	6		59	5
60	0		60	1
61	37		61	0
62	4		62	17
63	143		63	7
64	1		64	0
65	1		65	1
66	43		66	21
67	0		67	327
68	7		68	52
69	30		69	1
70	2		70	5
71	89		71	16
72	40		72	17
73	1		73	0
74	2		74	279
75	0		75	71
76	84		76	0
77	0		77	7
78	10		78	57
79	3		79	5
80	2		80	15
81	0		81	171
82	3		82	419
83	21		83	180
84	1		84	8
85	5		85	2
86	8		86	0
87	324		87	20
88	5		88	18
89	0		89	171
90	3		90	0
91	4		91	5
92	59		92	20
93	0		93	3
94	14		94	229
95	148		95	62
96	108		96	365
97	4		97	0
98	2		98	5
99	5		99	895
100	4		100	0
101	1		101	0
102	0		102	1
103	115		103	225
104	0		104	15
105	44		105	13
106	3		106	6
107	10		107	57
108	1		108	1
109	2		109	11
110	799		110	4
111	9		111	3
112	8		112	59
113	286		113	88
114	230		114	73
115	0		115	4
116	3		116	2
117	0		117	0
118	0		118	103
119	0		119	342
120	294		120	21
121	0		121	30
122	0		122	390
123	45		123	3
124	1		124	32
125	54		125	36
126	0		126	15
127	0		127	1
128	14		128	5
129	14		129	2
130	1		130	1
131	70		131	4
132	2		132	0
133	2		133	0
134	3		134	41
135	1		135	32
136	173		136	4
137	72		137	20
138	11		138	3
139	0		139	0
140	2		140	72
141	0		141	6
142	3		142	4
143	767		143	0
144	11		144	162
145	96		145	339
146	1		146	1
147	1		147	0
148	0		148	43
149	0		149	69
150	3		150	5
151	3		151	9
152	1330		152	0
153	24		153	0
154	2		154	2
155	57		155	11
156	4		156	4
157	15		157	134
158	2		158	0
159	24		159	7
160	35		160	5
161	21		161	120
162	0		162	31
163	309		163	1
164	1		164	399
165	1		165	3
166	3		166	2
167	2		167	0
168	1		168	1
169	0		169	389
170	42		170	2
171	4		171	7
172	0		172	51
173	115		173	51
174	205		174	8
175	244		175	6
176	0		176	1
177	197		177	95
178	2		178	406
179	0		179	0
180	30		180	67
181	0		181	8
182	20		182	6
183	3		183	4
184	9		184	8
185	17		185	119
186	64		186	67
187	6		187	61
188	127		188	1
189	83		189	236
190	47		190	235
191	4		191	1843
192	9		192	0
193	749		193	249
194	3		194	126
195	22		195	1
196	17		196	4
197	1		197	7
198	1902		198	29
199	0		199	10
200	20		200	218
201	33		201	143
202	9		202	5
203	1		203	2
204	0		204	96
205	1		205	0
206	39		206	8
207	1		207	159
208	7		208	3
209	403		209	0
210	9		210	0
211	167		211	3
212	9		212	37
213	24		213	0
214	0		214	0
215	197		215	74
216	1		216	0
217	24		217	90
218	10		218	27
219	3		219	0
220	18		220	34
221	30		221	46
222	0		222	3
223	7		223	5
224	7		224	28
225	8		225	11
226	59		226	3
227	110		227	1
228	1		228	5
229	0		229	0
230	2170		230	0
231	27		231	17
232	37		232	24
233	0		233	124
234	798		234	16
235	1530		235	543
236	2		236	1
237	6		237	41
238	978		238	4
239	161		239	16
240	0		240	0
241	61		241	138
242	57		242	317
243	0		243	6
244	0		244	96
245	0		245	1
246	2		246	1
247	13		247	896
248	10		248	1
249	238		249	0
250	4		250	100
251	64		251	0
252	0		252	1
253	14		253	182
254	49		254	183
255	104		255	1
256	1116		256	0
257	23		257	4
258	0		258	5
259	3		259	6
260	3		260	318
261	11		261	4
262	44		262	318
263	116		263	1
264	1		264	14
265	10		265	3
266	31		266	68
267	8		267	1133
268	20		268	5
269	327		269	151
270	8		270	0
271	5		271	0
272	17		272	2
273	4		273	13
274	3		274	116
275	811		275	107
276	50		276	2
277	3		277	62
278	1		278	16
279	1282		279	0
280	107		280	2
281	1		281	15
282	186		282	26
283	4		283	197
284	28		284	1
285	8		285	27
286	1		286	14
287	21		287	17
288	23		288	7
289	1		289	3
290	0		290	10
291	4		291	0
292	5		292	28
293	12		293	33
294	0		294	880
295	8		295	2
296	7		296	5
297	168		297	3
298	1		298	0
299	2		299	11
300	6		300	37
301	8		301	313
302	0		302	8
303	858		303	1
304	1936		304	9
305	170		305	0
306	41		306	2
307	0		307	12
308	5		308	4
309	1		309	50
310	728		310	72
311	9		311	12
312	3		312	1
313	7		313	132
314	8		314	4
315	13		315	0
316	22		316	179
317	526		317	49
318	21		318	1
319	0		319	68
320	792		320	194
321	1		321	9
322	1		322	8
323	229		323	85
324	5		324	201
325	455		325	11
326	704		326	0
327	1		327	2
328	131		328	544
329	1244		329	984
330	0		330	3
331	5		331	0
332	0		332	3
333	11		333	34
334	42		334	0
335	1		335	2
336	2		336	283
337	0		337	0
338	0		338	201
339	824		339	41
340	0		340	54
341	0		341	4
342	0		342	0
343	2		343	0
344	4		344	10
345	1		345	2
346	15		346	31
347	1		347	463
348	0		348	19
349	13		349	5
350	1		350	5
351	1988		351	4
352	9		352	0
353	17		353	121
354	6		354	142
355	1		355	4
356	53		356	13
357	32		357	30
358	540		358	257
359	57		359	0
360	8		360	3
361	13		361	4
362	2230		362	245
363	1		363	33
364	1		364	93
365	1		365	0
366	2		366	6
367	0		367	0
368	110		368	11
369	67		369	12
370	0		370	0
371	18		371	1
372	32		372	3
373	8		373	59
374	4		374	1
375	99		375	30
376	2		376	2
377	4		377	4
378	206		378	21
379	122		379	1
380	484		380	175
381	13		381	1
382	1		382	0
383	0		383	6
384	4		384	14
385	10		385	4
386	0		386	4
387	0		387	0
388	1		388	61
389	2		389	12
390	2		390	55
391	9		391	11
392	1		392	9
393	6		393	188
394	1031		394	333
395	7		395	59
396	624		396	0
397	217		397	114
398	906		398	2
399	4		399	6
400	6		400	218
401	22		401	1
402	0		402	1
403	4		403	5
404	0		404	27
405	1		405	6
406	2		406	0
407	0		407	6
408	6		408	2
409	10		409	11
410	10		410	47
411	4		411	13
412	8		412	33
413	3		413	237
414	4		414	0
415	1		415	2
416	1		416	0
417	1		417	8
418	7		418	12
419	198		419	378
420	546		420	78
421	1		421	937
422	12		422	0
423	0		423	0
424	19		424	25
425	2		425	17
426	1		426	0
427	10		427	396
428	32		428	14
429	99		429	1
430	0		430	3
431	9		431	578
432	0		432	638
433	14		433	6
434	0		434	22
435	2		435	14
436	16		436	70
437	66		437	12
438	3		438	79
439	2		439	2
440	494		440	0
441	860		441	10
442	2		442	53
443	0		443	55
444	350		444	20
445	2		445	2
446	37		446	14
447	1		447	2
448	4		448	9
449	24		449	0
450	0		450	134
451	1		451	0
452	25		452	84
453	44		453	6
454	9		454	3
455	34		455	58
456	0		456	0
457	6		457	11
458	173		458	4
459	20		459	4
460	708		460	3
461	0		461	2
462	36		462	9
463	24		463	38
464	3		464	4
465	53		465	28
466	0		466	1
467	60		467	9
468	443		468	0
469	295		469	40
470	4		470	1
471	28		471	2
472	4		472	52
473	159		473	0
474	1		474	1
475	27		475	8
476	4		476	17
477	7		477	7
478	162		478	1
479	0		479	1
480	10		480	6
481	0		481	0
482	26		482	137
483	161		483	11
484	152		484	4
485	8		485	2
486	0		486	21
487	38		487	538
488	1		488	9
489	32		489	124
490	2866		490	2
491	81		491	9
492	0		492	0
493	718		493	0
494	63		494	16
495	128		495	0
496	24		496	0
497	6		497	25
498	0		498	170
499	0		499	42
500	50		500	16
501	0		501	123
502	65		502	15
503	0		503	0
504	136		504	8
505	2		505	34
506	10		506	5
507	73		507	308
508	3		508	16
509	4		509	316
510	201		510	83
511	1739		511	2
512	0		512	20
513	92		513	0
514	3		514	6
515	76		515	153
516	9		516	50
517	5		517	3
518	41		518	9
519	21		519	746
520	0		520	139
521	51		521	0
522	492		522	27
523	0		523	1135
524	5		524	0
525	100		525	12
526	4		526	0
527	6		527	0
528	1601		528	142
529	315		529	5
530	9		530	36
531	1		531	2
532	2		532	105
533	5		533	12
534	23		534	0
535	0		535	41
536	0		536	47
537	3		537	179
538	2		538	64
539	9		539	5
540	38		540	4
541	1		541	0
542	157		542	2
543	1		543	2
544	5		544	0
545	3		545	572
546	1		546	556
547	35		547	7
548	1		548	0
549	19		549	1
550	17		550	19
551	171		551	3
552	75		552	0
553	2		553	95
554	5		554	1
555	5		555	9
556	845		556	0
557	566		557	74
558	9		558	16
559	5		559	35
560	4		560	167
561	1		561	3
562	22		562	3
563	3		563	3
564	0		564	2
565	0		565	0
566	0		566	2
567	21		567	613
568	8		568	14
569	3		569	0
570	332		570	33
571	1		571	24
572	1		572	3
573	0		573	3
574	68		574	17
575	360		575	3
576	0		576	574
577	48		577	12
578	14		578	7
579	21		579	4
580	0		580	1
581	103		581	0
582	6		582	1
583	11		583	4
584	3		584	1
585	1		585	626
586	0		586	88
587	10		587	2
588	2		588	3
589	2732		589	0
590	44		590	14
591	3154		591	187
592	0		592	173
593	1		593	0
594	90		594	10
595	3		595	99
596	2		596	1
597	16		597	23
598	1		598	0
599	3		599	46
600	12		600	811
601	145		601	3
602	9		602	8
603	4		603	14
604	6		604	12
605	109		605	0
606	1		606	4
607	7		607	4
608	0		608	0
609	1		609	395
610	0		610	139
611	0		611	19
612	1		612	6
613	146		613	15
614	0		614	1
615	1		615	10
616	11		616	38
617	157		617	0
618	26		618	916
619	31		619	166
620	16		620	46
621	68		621	2
622	9		622	46
623	237		623	1
624	602		624	1
625	1		625	10
626	142		626	141
627	2		627	0
628	0		628	15
629	23		629	1
630	8		630	2331
631	6		631	8
632	33		632	17
633	0		633	572
634	4		634	26
635	6		635	4
636	237		636	109
637	0		637	9
638	3		638	1
639	531		639	14
640	3		640	7
641	1944		641	0
642	0		642	9
643	1819		643	2
644	4		644	0
645	4		645	7
646	13		646	211
647	62		647	1
648	118		648	0
649	2		649	6
650	6		650	4
651	1894		651	5
652	6		652	276
653	1		653	6
654	8		654	0
655	41		655	10
656	0		656	11
657	2		657	37
658	53		658	266
659	0		659	280
660	0		660	828
661	67		661	1
662	5		662	3
663	24		663	17
664	22		664	8
665	63		665	0
666	54		666	412
667	0		667	13
668	56		668	1
669	1611		669	3
670	11		670	272
671	3		671	2
672	0		672	28
673	143		673	33
674	2		674	6
675	1		675	5
676	73		676	3
677	15		677	134
678	4		678	4
679	106		679	3
680	0		680	6
681	13		681	0
682	0		682	50
683	0		683	165
684	335		684	30
685	2		685	1
686	3		686	365
687	6		687	37
688	0		688	62
689	0		689	3
690	1		690	1
691	0		691	0
692	6		692	79
693	8		693	0
694	671		694	13
695	4		695	52
696	10		696	9
697	6		697	8
698	6		698	5
699	29		699	97
700	6		700	67
701	0		701	171
702	105		702	63
703	1		703	1310
704	314		704	0
705	4		705	354
706	12		706	10
707	0		707	1026
708	78		708	785
709	1660		709	833
710	2		710	20
711	3		711	3
712	0		712	219
713	941		713	553
714	4		714	4
715	23		715	12
716	8		716	1
717	77		717	10
718	4		718	1
719	145		719	660
720	11		720	1
721	8		721	2
722	1		722	2
723	1		723	22
724	12		724	130
725	154		725	7
726	3		726	1
727	2		727	6
728	3		728	4
729	17		729	0
730	1		730	0
731	8		731	8
732	4		732	69
733	3		733	1
734	745		734	6
735	0		735	14
736	1		736	77
737	80		737	2
738	1		738	1
739	10		739	9
740	3		740	4
741	2		741	8
742	560		742	3
743	253		743	6
744	2		744	34
745	0		745	6
746	233		746	1
747	0		747	1
748	24		748	36
749	2		749	0
750	2		750	25
751	0		751	44
752	167		752	0
753	724		753	1
754	2		754	6
755	12		755	0
756	7		756	62
757	500		757	2
758	0		758	1
759	9		759	4
760	23		760	147
761	11		761	23
762	476		762	8
763	12		763	5
764	123		764	3
765	57		765	12
766	1		766	150
767	542		767	2
768	504		768	50
769	7		769	2
770	0		770	1
771	0		771	0
772	11		772	544
773	139		773	292
774	22		774	0
775	4		775	37
776	2		776	40
777	4		777	0
778	510		778	286
779	533		779	27
780	134		780	0
781	3		781	9
782	217		782	6
783	5		783	6
784	4		784	3
785	6		785	11
786	23		786	3
787	5		787	1
788	31		788	12
789	39		789	9
790	1		790	23
791	6		791	4
792	404		792	873
793	52		793	38
794	58		794	3
795	20		795	11
796	26		796	44
797	1		797	912
798	9		798	59
799	350		799	515
800	22		800	0
801	1		801	0
802	0		802	27
803	2		803	5
804	14		804	13
805	1		805	15
806	1		806	163
807	2		807	0
808	0		808	2
809	2		809	27
810	4		810	14
811	3		811	38
812	592		812	0
813	9		813	0
814	0		814	9
815	3		815	0
816	89		816	8
817	0		817	142
818	3		818	2
819	0		819	4
820	1370		820	20
821	10		821	151
822	35		822	223
823	2087		823	319
824	341		824	0
825	0		825	17
826	2		826	5
827	0		827	0
828	131		828	0
829	1752		829	4
830	14		830	1547
831	13		831	2
832	218		832	3
833	0		833	0
834	7		834	468
835	21		835	0
836	11		836	11
837	9		837	5
838	30		838	172
839	1		839	46
840	4		840	84
841	49		841	5
842	10		842	12
843	0		843	0
844	96		844	0
845	4		845	78
846	481		846	35
847	0		847	4
848	13		848	135
849	353		849	42
850	25		850	6
851	6		851	10
852	8		852	293
853	49		853	298
854	1777		854	0
855	1		855	267
856	314		856	0
857	14		857	71
858	2		858	98
859	14		859	5
860	1		860	127
861	57		861	25
862	508		862	482
863	3		863	0
864	0		864	14
865	366		865	21
866	5		866	6
867	5		867	3
868	1		868	9
869	1		869	5
870	0		870	4
871	1		871	1
872	5		872	93
873	2		873	1
874	15		874	19
875	1		875	7
876	8		876	5
877	8		877	0
878	4		878	3
879	3158		879	54
880	0		880	1
881	14		881	0
882	1		882	5
883	2		883	6
884	5		884	112
885	60		885	72
886	96		886	60
887	1		887	41
888	108		888	1
889	9		889	4
890	1		890	37
891	4		891	3
892	196		892	161
893	4		893	0
894	164		894	40
895	55		895	0
896	0		896	59
897	1		897	4
898	369		898	46
899	1		899	0
900	66		900	393
901	331		901	19
902	2		902	2
903	57		903	47
904	83		904	36
905	0		905	2
906	4		906	0
907	0		907	3
908	1		908	8
909	472		909	1
910	0		910	1032
911	160		911	5
912	0		912	121
913	0		913	157
914	265		914	0
915	1		915	45
916	3		916	1
917	1		917	4
918	214		918	3
919	34		919	2
920	3		920	194
921	0		921	11
922	4		922	0
923	24		923	98
924	0		924	4
925	0		925	11
926	17		926	1
927	53		927	6
928	6		928	38
929	0		929	48
930	2		930	9
931	0		931	22
932	0		932	5
933	7		933	9
934	7		934	3
935	7		935	98
936	82		936	20
937	0		937	1
938	1		938	730
939	9		939	3
940	12		940	81
941	54		941	8
942	9		942	5
943	4		943	11
944	31		944	2
945	168		945	0
946	91		946	12
947	22		947	1
948	0		948	10
949	4		949	32
950	3		950	545
951	0		951	0
952	6		952	112
953	0		953	0
954	1806		954	0
955	1139		955	7
956	4		956	106
957	85		957	175
958	3		958	8
959	6		959	2
960	184		960	1
961	30		961	0
962	44		962	4
963	151		963	1
964	2		964	11
965	1		965	79
966	5		966	10
967	0		967	11
968	0		968	479
969	0		969	8
970	40		970	36
971	2		971	10
972	0		972	1
973	10		973	0
974	1		974	7
975	109		975	1
976	5		976	63
977	2		977	1
978	135		978	6
979	0		979	51
980	3		980	51
981	17		981	5
982	95		982	17
983	0		983	254
984	0		984	3
985	0		985	23
986	7		986	2
987	19		987	382
988	1		988	40
989	56		989	0
990	2		990	11
991	0		991	3
992	74		992	14
993	4		993	428
994	1961		994	53
995	1		995	3
996	1		996	133
997	186		997	13
998	5		998	41
999	144		999	19
1000	0		1000	8

## Sheet: 2B
GeneID	Fat Body TPM_norm	Salivary Gland RPKM_norm
ASTE010100	0.795231	0.00123001
ASTE014593	0.703534	0.000359815
ASTE010489	0.509788	0.000890948
ASTE010488	0.509644	0.00103418
ASTE011257	0.346205	0.000433874
ASTE002128	0.342805	1.20921e-06
ASTE000611	0.327455	0.000871809
ASTE008422	0.249758	0.000612353
ASTE001308	0.246653	3.62213e-05
ASTE001335	0.238276	0.00123462
ASTE016283	0.225282	0.000347614
ASTE009590	0.21121	0.000208552
ASTE004910	0.185173	0.000332987
ASTE000912	0.17476	0.000708654
ASTE016285	0.1618	0.000367205
ASTE000616	0.159796	0.000374193
ASTE011500	0.150269	0.000128503
ASTE016290	0.135927	0.00036921
ASTE016148	0.126747	0.00012318
ASTE016239	0.125638	0.000363305
ASTE002086	0.12054	0.000805753
ASTE011497	0.114667	9.1596e-05
ASTE009519	0.111508	0.000457766
ASTE000814	0.111078	0.000278133
ASTE006155	0.110833	1.43475e-05
ASTE003885	0.109825	0.000185781
ASTE007235	0.101238	0.000386708
ASTE016272	0.0999245	1.72181e-05
ASTE002668	0.0983546	2.18677e-05
ASTE002117	0.0980815	0.000114257
ASTE016284	0.0957405	0.000208014
ASTE002135	0.0937351	2.54607e-06
ASTE000690	0.091646	0.00090181
ASTE007122	0.0865919	5.56059e-07
ASTE004661	0.0817301	1.44887e-05
ASTE008349	0.0761319	0.000714118
ASTE003282	0.075731	6.05655e-05
ASTE016286	0.0727757	0.000288171
ASTE010675	0.0714307	0.000532361
ASTE000588	0.0706568	0.000108055
ASTE010723	0.0677178	3.62613e-05
ASTE002934	0.0664055	0.000494059
ASTE016361	0.065645	0.000542924
ASTE008188	0.0627647	0.000101756
ASTE015861	0.0620465	0.000242009
ASTE011418	0.0607256	5.55418e-05
ASTE003859	0.0601218	0.000174528
ASTE001137	0.0568521	4.17712e-05
ASTE003848	0.056505	0.000123572
ASTE009036	0.0562416	0.000190826
ASTE009444	0.0547293	0.000164877
ASTE009980	0.0542179	0.000148138
ASTE006592	0.0532815	0.000512004
ASTE011259	0.0520278	0.00170943
ASTE007944	0.051401	0.000177885
ASTE007785	0.0510241	1.25043e-05
ASTE008876	0.0508069	0.000337561
ASTE000498	0.0506742	0.00187338
ASTE011204	0.0482697	0.00047034
ASTE016147	0.0461941	8.41585e-05
ASTE006094	0.0458893	4.55426e-05
ASTE000450	0.0457518	0.00020658
ASTE001163	0.0456807	0.000178424
ASTE009534	0.0455471	0.000209895
ASTE003346	0.044651	9.75428e-05
ASTE001275	0.0436262	0.000151015
ASTE010860	0.0396758	0.0003138
ASTE005718	0.0390355	0.000142409
ASTE016104	0.038774	8.60532e-05
ASTE016104	0.038774	8.60532e-05
ASTE016104	0.038774	8.60532e-05
ASTE016104	0.038774	8.60532e-05
ASTE016335	0.0377915	3.91437e-05
ASTE001937	0.0374002	5.1798e-05
ASTE005235	0.0347708	0.000119317
ASTE007167	0.0347362	0.000523935
ASTE005121	0.0331364	8.10047e-05
ASTE008948	0.0331278	5.03175e-06
ASTE010726	0.0327105	0.000112178
ASTE001737	0.0325413	0.0011979
ASTE016238	0.0322731	0.000114063
ASTE008192	0.0317693	0.000227261
ASTE008338	0.0317472	0.000540464
ASTE002770	0.0310973	7.68363e-05
ASTE007766	0.0310377	0.000130351
ASTE010853	0.0308492	4.8917e-05
ASTE009529	0.0306637	0.000139433
ASTE009529	0.0306637	0.000139433
ASTE009529	0.0306637	0.000139433
ASTE009529	0.0306637	0.000139433
ASTE002637	0.0297629	8.45896e-05
ASTE003352	0.029386	3.09236e-06
ASTE014687	0.0293841	4.42104e-07
ASTE009034	0.0290159	4.55012e-05
ASTE004399	0.028314	6.58428e-05
ASTE001592	0.027743	1.57747e-05
ASTE001089	0.026795	0.000107282
ASTE001474	0.0267537	1.7645e-05
ASTE010627	0.0266258	3.20946e-05
ASTE006756	0.0260894	7.68836e-05

## Sheet: 2C-D
Light-Dark conditions												Dark-Dark conditions
GeneID	Cycling	PeakOfExpression	RAIN_pValue	ARSER_pValue	LS_pValue	JTK_pValue	RAIN_fdr	ARSER_fdr	LS_fdr	JTK_fdr		GeneID	Cycling	PeakOfExpression	RAIN_pValue	ARSER_pValue	LS_pValue	JTK_pValue	RAIN_fdr	ARSER_fdr	LS_fdr	JTK_fdr
ASTE000001	YES	4.27883	0.000126934	0.000258859	0.0407487	0.00672457	0.00333692	0.00508911	1	0.103721		ASTE000001	YES	3.4241	0.00772438	0.000669828	0.105708	0.00831782	0.0189988	0.00606093	0.916068	0.0615616
ASTE000002	YES	26.0486	5.86716e-05	0.000617144	0.28016	0.239881	0.00216136	0.00795578	1	0.800282		ASTE000002	YES	1.21331	0.000674185	0.00323137	0.720624	0.195908	0.00338116	0.0134146	1	0.45124
ASTE000003	NO	NA	0.542023	0.0042656	0.261242	0.058275	0.816441	0.0252652	1	0.33267		ASTE000003	YES	5.64331	0.000591937	0.00263184	0.463994	0.159138	0.00309084	0.0120129	1	0.390992
ASTE000004	NO	NA	0.126598	0.052118	0.993018	0.354012	0.275171	0.124477	1	1		ASTE000004	NO	NA	0.106266	0.0622213	0.981245	1	0.161928	0.102588	1	1
ASTE000005	NO	NA	0.0022892	0.0611671	0.909266	0.72548	0.0168007	0.138836	1	1		ASTE000005	YES	1.45254	9.62432e-07	0.00177671	0.0987653	0.000570004	0.000179596	0.00970923	0.903057	0.0163024
ASTE000006	NO	NA	0.0566811	0.0554319	0.999929	1	0.151101	0.129778	1	1		ASTE000006	YES	5.72599	1.00123e-05	0.00867172	0.348854	0.058275	0.00039573	0.0249333	1	0.199502
ASTE000008	NO	NA	0.572812	0.459564	0.999795	0.467656	0.844929	0.554036	1	1		ASTE000008	YES	2.98089	0.000523344	0.0199163	0.670606	0.0144838	0.0029801	0.0440037	1	0.0847656
ASTE000009	NO	NA	0.909702	0.236488	0.993963	1	0.973372	0.347751	1	1		ASTE000009	NO	NA	0.219199	0.584743	0.999999	0.823326	0.298605	0.625988	1	1
ASTE000010	NO	NA	0.0137442	0.0281375	0.908772	0.121938	0.0539299	0.0833704	1	0.536954		ASTE000010	YES	13.589	9.36325e-05	0.00572222	0.346219	0.0382561	0.00120499	0.0191343	1	0.155358
ASTE000011	NO	NA	0.198729	0.17207	0.4253	0.115314	0.388615	0.27997	1	0.511344		ASTE000011	NO	NA	0.261357	0.115437	0.987965	0.511843	0.347468	0.166564	1	0.894565
ASTE000013	NO	NA	0.342077	0.341752	0.999999	1	0.585399	0.44973	1	1		ASTE000013	NO	NA	0.00647363	0.0510427	0.986835	0.321817	0.0164082	0.0883679	1	0.635648
ASTE000014	NO	NA	0.857644	0.945988	1	1	0.973372	0.958358	1	1		ASTE000014	NO	NA	0.124719	0.00710851	0.961091	0.930544	0.185408	0.0218988	1	1
ASTE000015	NO	NA	0.0726648	0.0327106	0.999991	1	0.183158	0.0917104	1	1		ASTE000015	YES	6.61112	3.70924e-06	0.00159832	0.286314	0.115314	0.000278575	0.00920734	1	0.314626
ASTE000016	NO	NA	0.893084	0.542123	0.999976	1	0.973372	0.623836	1	1		ASTE000016	NO	NA	0.297634	0.287602	0.999999	1	0.387329	0.347313	1	1
ASTE000017	NO	NA	0.0992478	0.0114549	0.947157	0.666112	0.230653	0.0463758	1	1		ASTE000017	NO	NA	0.0942372	0.0443942	0.870068	0.354012	0.146125	0.0795058	1	0.681964
ASTE000018	NO	NA	0.893084	0.65497	1	1	0.973372	0.721316	1	1		ASTE000018	NO	NA	0.16902	0.107561	0.975099	1	0.239865	0.157662	1	1
ASTE000019	NO	NA	0.162769	0.0864401	0.985105	0.354012	0.333298	0.175078	1	1		ASTE000019	YES	5.70089	0.000829401	0.00121223	0.10789	0.0126403	0.00390611	0.00799004	0.918439	0.0784969
ASTE000020	NO	NA	0.417287	0.188716	0.918355	0.72548	0.679053	0.298434	1	1		ASTE000020	NO	NA	0.00132789	0.0517821	0.624513	0.264912	0.00532042	0.0894304	1	0.558321
ASTE000021	NO	NA	0.151143	0.0409078	0.30177	0.082509	0.315738	0.105603	1	0.411388		ASTE000021	NO	NA	0.00444057	0.226626	0.68568	0.666112	0.0123981	0.285395	1	1
ASTE000022	NO	NA	0.943021	0.691455	1	1	0.980889	0.750389	1	1		ASTE000022	NO	NA	0.0791758	0.152429	0.999721	1	0.126156	0.20807	1	1
ASTE000023	NO	NA	0.8774	0.424945	0.999997	1	0.973372	0.524068	1	1		ASTE000023	YES	5.95806	0.0129473	0.0423084	0.749656	0.321817	0.0283257	0.0767729	1	0.635648
ASTE000024	YES	16.6082	0.00363974	0.00227119	0.178087	0.0155263	0.0220392	0.0172583	1	0.158935		ASTE000024	YES	15.5693	0.000847427	0.0105919	0.22688	0.00132851	0.00394472	0.0284023	1	0.0247099
ASTE000025	YES	15.2396	0.0353404	0.00567271	0.791482	0.176688	0.108082	0.0296476	1	0.665975		ASTE000025	YES	9.34119	0.0411359	0.00240574	0.505063	0.097833	0.0728369	0.0114391	1	0.285767
ASTE000026	YES	16.6165	0.00157054	0.000712236	0.287977	0.0780475	0.0129735	0.00857924	1	0.401816		ASTE000026	NO	NA	0.846968	0.40244	0.998876	0.894004	0.936351	0.45764	1	1
ASTE000027	NO	NA	0.229605	0.123644	0.867198	0.857464	0.433377	0.223581	1	1		ASTE000027	YES	19.0603	0.000196272	0.00210086	0.405319	0.0298009	0.00162203	0.0106007	1	0.132613
ASTE000028	YES	16.2979	0.00294571	0.00122155	0.163557	0.0144838	0.019241	0.0118947	1	0.150565		ASTE000028	NO	NA	0.243332	0.392544	0.99996	0.151136	0.326903	0.448727	1	0.381459
ASTE000029	NO	NA	0.736273	0.317279	0.999361	1	0.973372	0.426548	1	1		ASTE000029	NO	NA	0.0694096	0.365522	0.999964	0.135849	0.112913	0.4237	1	0.355323
ASTE000030	NO	NA	0.821195	0.500427	0.999246	1	0.973372	0.589624	1	1		ASTE000030	NO	NA	0.664412	0.336778	0.999753	1	0.778247	0.395955	1	1
ASTE000031	YES	13.4015	0.000307108	0.0319421	0.63693	0.00294686	0.00536691	0.0903629	1	0.066424		ASTE000031	NO	NA	0.00594561	0.179099	0.984255	0.252396	0.0154377	0.235932	1	0.543414
ASTE000032	NO	NA	0.789716	0.215705	1	1	0.973372	0.32748	1	1		ASTE000032	YES	24.4898	0.0154169	0.00481359	0.95915	0.354012	0.0327347	0.0170961	1	0.681964
ASTE000033	NO	NA	0.0177956	0.0464188	0.526057	0.0189229	0.0658514	0.115201	1	0.174554		ASTE000033	YES	16.2386	0.000642135	0.00543247	0.106045	0.00343631	0.00325508	0.0184847	0.916068	0.0384239
ASTE000034	NO	NA	0.803191	0.794232	0.999999	1	0.973372	0.836255	1	1		ASTE000034	YES	3.5033	0.000377588	0.00708974	0.82194	0.337915	0.00236418	0.0218765	1	0.662844
ASTE000035	NO	NA	0.331386	0.0564379	0.810231	0.930544	0.571888	0.13135	1	1		ASTE000035	NO	NA	0.520335	0.0024152	0.976973	0.930544	0.632256	0.0114638	1	1
ASTE000036	NO	NA	0.0176376	0.0318522	0.467999	0.143134	0.0655465	0.0901701	1	0.580441		ASTE000036	YES	1.60511	0.000470462	0.000173601	0.420596	0.0458769	0.00282451	0.00353024	1	0.171162
ASTE000037	NO	NA	0.106902	0.0116474	0.883616	0.930544	0.24435	0.0468157	1	1		ASTE000037	YES	2.62636	0.000614216	0.000764715	0.350228	0.00183768	0.00316568	0.00640527	1	0.0285769
ASTE000039	NO	NA	0.893084	0.638041	0.810003	0.0458769	0.973372	0.706363	1	0.288358		ASTE000039	YES	2.80842	0.000642135	3.0809e-05	0.138536	0.0619038	0.00325508	0.00225592	0.975666	0.210406
ASTE000040	NO	NA	0.0553154	0.214087	0.998827	1	0.148516	0.32597	1	1		ASTE000040	NO	NA	0.0299479	0.0811465	0.98821	0.128563	0.0558572	0.125811	1	0.338209
ASTE000041	YES	16.776	1	0.00807258	0.188231	0.0382561	1	0.0369199	1	0.262648		ASTE000041	NO	NA	0.999995	0.200515	0.999994	1	1	0.257992	1	1
ASTE000042	NO	NA	0.081805	0.184384	0.999971	0.535676	0.19974	0.293635	1	1		ASTE000042	YES	10.4152	0.192428	0.0089695	0.154654	0.0406133	0.26758	0.0253917	1	0.158757
ASTE000043	NO	NA	0.999996	0.0803492	0.773743	0.789188	1	0.167297	1	1		ASTE000043	NO	NA	1	0.286939	0.986568	0.337915	1	0.346623	1	0.662844
ASTE000044	NO	NA	0.0501626	0.0371235	0.367837	0.0177458	0.138324	0.0989411	1	0.172356		ASTE000044	NO	NA	0.999985	0.177476	0.999998	1	1	0.234092	1	1
ASTE000045	NO	NA	0.348577	0.0789602	0.822964	0.151136	0.592846	0.165282	1	0.608769		ASTE000045	NO	NA	0.556147	0.764128	1	1	0.668917	0.790159	1	1
ASTE000046	YES	16.4176	0.018596	0.0114715	0.418048	0.073586	0.067629	0.0463758	1	0.383004		ASTE000046	NO	NA	0.999746	0.541514	0.921084	1	1	0.586773	1	1
ASTE000047	NO	NA	0.953242	0.817525	1	1	0.988499	0.854927	1	1		ASTE000047	NO	NA	0.8774	0.558824	0.997258	1	0.956185	0.602151	1	1
ASTE000048	NO	NA	0.864609	0.261037	0.999818	1	0.973372	0.37133	1	1		ASTE000048	NO	NA	0.15428	0.0636138	0.999638	1	0.222188	0.104309	1	1
ASTE000049	YES	16.7248	0.000470462	0.00916982	0.0851846	0.000804524	0.00672772	0.0400845	1	0.0381579		ASTE000049	NO	NA	0.115196	0.160894	0.834271	0.264912	0.173587	0.216972	1	0.558321
ASTE000050	YES	2.92416	0.00434115	0.00276986	0.474441	0.143134	0.0244026	0.01962	1	0.580441		ASTE000050	YES	3.84331	0.000777681	0.000176623	0.0377138	0.00957921	0.00372573	0.00354434	0.764382	0.0668548
ASTE000051	YES	17.6603	0.00125695	0.000748947	0.179567	0.0155263	0.0114646	0.00884889	1	0.158935		ASTE000051	NO	NA	0.00406852	0.169039	0.973045	0.278542	0.0116596	0.225286	1	0.583267
ASTE000052	YES	16.5759	0.0492466	0.00542029	0.497684	0.128563	0.136526	0.0290897	1	0.544431		ASTE000052	YES	15.1344	8.59237e-06	0.00012624	0.00938778	0.000570004	0.000377114	0.00317919	0.750691	0.0163024
ASTE000053	YES	4.12837	0.0176376	0.00624823	0.861094	1	0.0655465	0.0315656	1	1		ASTE000053	YES	4.51687	0.00847658	0.000520402	0.456118	0.292172	0.020395	0.00545966	1	0.59709
ASTE000054	NO	NA	0.0467693	0.0391309	0.994748	1	0.131564	0.102538	1	1		ASTE000054	NO	NA	0.168216	0.250191	0.999924	1	0.238903	0.309604	1	1
ASTE000055	NO	NA	0.369108	0.149445	0.99931	0.930544	0.617875	0.254172	1	1		ASTE000055	NO	NA	0.0534783	0.122756	0.7911	0.292172	0.0905734	0.174863	1	0.59709
ASTE000056	NO	NA	0.19306	0.390746	0.999798	0.321817	0.379748	0.493804	1	0.954466		ASTE000056	YES	0.249472	0.000483124	0.0157332	0.745506	0.467656	0.00288911	0.0372022	1	0.835556
ASTE000057	YES	16.8923	0.0241333	0.00472429	0.397702	0.0262409	0.0818563	0.0268921	1	0.213816		ASTE000057	NO	NA	0.00392881	0.228533	0.987501	0.073586	0.0112962	0.287382	1	0.232288
ASTE000059	NO	NA	0.873127	0.523648	1	1	0.973372	0.608295	1	1		ASTE000059	YES	20.7775	0.0346575	0.0221823	0.999734	1	0.0634357	0.0476236	1	1
ASTE000060	YES	15.3371	0.00217058	0.00420302	0.257757	0.0923805	0.0161501	0.0250225	1	0.442952		ASTE000060	YES	15.2528	0.026511	0.0108027	0.55102	0.292172	0.0509755	0.0288047	1	0.59709
ASTE000061	NO	NA	0.359544	0.0366856	0.925889	1	0.606415	0.0984258	1	1		ASTE000061	NO	NA	0.204703	0.0043693	0.346343	0.159138	0.281723	0.0161656	1	0.390992
ASTE000062	NO	NA	0.782709	0.761779	0.999671	1	0.973372	0.809648	1	1		ASTE000062	NO	NA	0.611359	0.966464	1	1	0.724755	0.971242	1	1
ASTE000064	NO	NA	0.0193372	0.326943	0.998522	1	0.069079	0.435173	1	1		ASTE000064	NO	NA	0.130678	0.140074	0.999993	1	0.193033	0.194265	1	1
ASTE000065	NO	NA	0.677789	0.249365	0.996722	1	0.949455	0.359688	1	1		ASTE000065	NO	NA	0.0171131	0.104195	0.999785	0.930544	0.0357625	0.153573	1	1
ASTE000066	YES	4.80218	0.0349969	0.00277462	0.899807	0.894004	0.10718	0.0196366	1	1		ASTE000066	NO	NA	0.110372	0.101747	0.9814	0.789188	0.167337	0.15061	1	1
ASTE000067	YES	7.52491	3.16157e-05	0.00693319	0.437711	0.0165688	0.00162564	0.0336534	1	0.162869		ASTE000067	YES	4.95243	0.0036561	0.0147367	0.436481	0.159138	0.0109101	0.0356683	1	0.390992
ASTE000068	NO	NA	0.814475	0.626544	0.987725	1	0.973372	0.69614	1	1		ASTE000068	YES	5.65852	0.00425621	0.0347533	0.857992	0.666112	0.0119981	0.0663531	1	1
ASTE000069	NO	NA	0.772879	0.317463	0.999955	1	0.973372	0.426557	1	1		ASTE000069	YES	4.71234	0.00423829	0.00649732	0.592675	0.058275	0.0119832	0.0207193	1	0.199502
ASTE000070	NO	NA	0.0265017	0.0282862	0.770918	0.38893	0.087471	0.0836392	1	1		ASTE000070	NO	NA	0.0759116	0.175635	0.995473	0.167913	0.122013	0.232175	1	0.409722
ASTE000071	NO	NA	0.479896	0.356346	0.985361	1	0.750777	0.462994	1	1		ASTE000071	NO	NA	0.0529778	0.100047	0.973331	0.969604	0.0901672	0.148653	1	1
ASTE000072	YES	16.9236	0.0201652	0.0035412	0.355666	0.00672457	0.0710939	0.0226057	1	0.103721		ASTE000072	YES	17.0098	0.000196272	0.0670818	0.878454	0.00233874	0.00162203	0.108774	1	0.0332709
ASTE000073	YES	16.5417	0.0158411	0.0032074	0.35956	0.0619038	0.0602469	0.0215143	1	0.350398		ASTE000073	YES	16.3676	0.000347381	0.0125462	0.166637	0.0189229	0.00227691	0.0318987	1	0.0999997
ASTE000074	YES	15.4328	0.0002051	0.000397707	0.0222112	0.00156402	0.00416349	0.00624828	1	0.0489099		ASTE000074	YES	14.3435	0.00268102	0.0298526	0.373347	0.003718	0.00862822	0.059108	1	0.0412897
ASTE000075	NO	NA	0.886031	0.759182	1	1	0.973372	0.807491	1	1		ASTE000075	NO	NA	0.819651	0.725381	1	1	0.917955	0.755445	1	1
ASTE000076	NO	NA	0.371781	0.181969	0.975211	1	0.621436	0.291287	1	1		ASTE000076	NO	NA	0.131159	0.0533454	0.999984	0.72548	0.193519	0.0913266	1	1
ASTE000078	NO	NA	0.0664308	0.105158	0.778653	0.38893	0.170158	0.200269	1	1		ASTE000078	YES	6.55452	0.0141584	0.0171773	0.34216	0.306994	0.0304086	0.0396122	1	0.622686
ASTE000080	NO	NA	0.858839	0.259685	1	1	0.973372	0.370101	1	1		ASTE000080	NO	NA	0.808624	0.667979	0.999931	1	0.910081	0.703517	1	1
ASTE000089	NO	NA	0.767865	0.329764	0.999869	0.666112	0.973372	0.438056	1	1		ASTE000089	NO	NA	0.403377	0.030312	0.999999	1	0.507532	0.0597681	1	1
ASTE000090	NO	NA	0.929402	0.168297	1	1	0.975418	0.275587	1	1		ASTE000090	YES	1.35404	0.000586297	0.00825366	0.588828	0.195908	0.00309084	0.0241086	1	0.45124
ASTE000091	NO	NA	0.164938	0.00505292	0.486478	0.128563	0.336647	0.0281171	1	0.544431		ASTE000091	YES	8.07839	0.000546356	0.00289159	0.466718	0.264912	0.00305011	0.0126101	1	0.558321
ASTE000092	YES	12.5322	0.00148774	0.00149843	0.725169	0.467656	0.0129735	0.013328	1	1		ASTE000092	YES	5.36907	3.38921e-05	0.00280137	0.252312	0.0655326	0.000667463	0.0124417	1	0.215657
ASTE000093	NO	NA	0.0134867	0.129335	0.973839	1	0.0533238	0.230261	1	1		ASTE000093	YES	5.87135	0.000214017	0.00186578	0.187431	0.00957921	0.0016728	0.00991047	1	0.0668548
ASTE000094	YES	12.1942	1.11776e-06	5.15134e-05	0.0378823	0.000400455	0.000476046	0.00206831	1	0.028669		ASTE000094	YES	8.12128	2.17452e-06	0.000614414	0.0109622	0.00252242	0.000229191	0.00584077	0.750691	0.0332709
ASTE000095	NO	NA	0.159269	0.0440714	0.999942	1	0.327781	0.11116	1	1		ASTE000095	YES	2.75985	0.00134837	0.00136548	0.39655	0.0517443	0.00535164	0.00847981	1	0.184931
ASTE000096	NO	NA	0.487416	0.0948832	0.807431	0.38893	0.759411	0.186419	1	1		ASTE000096	NO	NA	0.91881	0.744052	1	1	0.971744	0.771642	1	1
ASTE000097	YES	16.2899	0.00157054	0.0204774	0.580006	0.0655326	0.0129735	0.0675245	1	0.358461		ASTE000097	YES	17.6697	0.00116854	0.0151481	0.276931	0.00721011	0.00483866	0.0363089	1	0.0568764
ASTE000098	YES	15.8084	2.74135e-06	9.58708e-05	0.109162	0.000878688	0.000713345	0.00270793	1	0.0401715		ASTE000098	YES	14.0987	0.000352847	0.00218199	0.533537	0.121938	0.00227691	0.010796	1	0.330246
ASTE000099	YES	17.5037	0.00742773	0.000792436	0.195694	0.0517443	0.0353174	0.00913911	1	0.309677		ASTE000099	YES	15.5899	0.000337136	0.00650629	0.107228	0.000804524	0.00227691	0.0207338	0.918439	0.0193613
ASTE000100	YES	17.0046	0.00612417	0.0158986	0.839421	0.306994	0.0307505	0.0570254	1	0.93737		ASTE000100	YES	15.3719	0.000196182	0.00734297	0.116221	0.00581415	0.00162203	0.0223489	0.930583	0.0522356
ASTE000101	YES	4.20712	3.24185e-05	4.66343e-06	0.0504544	0.00831782	0.00162564	0.000717349	1	0.114212		ASTE000101	YES	4.42764	0.000309161	0.000236343	0.0257768	0.000334569	0.00224724	0.00401862	0.752304	0.0131779
ASTE000102	NO	NA	0.495111	0.42952	0.999945	0.930544	0.767513	0.527995	1	1		ASTE000102	NO	NA	0.664412	0.502236	1	1	0.778247	0.550819	1	1
ASTE000103	NO	NA	0.0303575	0.0418809	0.351552	0.0432451	0.0955667	0.107157	1	0.281935		ASTE000103	NO	NA	0.563401	0.513786	0.999936	1	0.675145	0.561323	1	1
ASTE000104	YES	15.9224	0.00155536	0.00112008	0.0136781	0.000478277	0.0129735	0.011282	1	0.0309331		ASTE000104	YES	12.2928	0.0125821	0.0271379	0.657518	0.115314	0.0278913	0.0551726	1	0.314626
ASTE000105	NO	NA	0.874249	0.238721	0.999269	1	0.973372	0.349725	1	1		ASTE000105	NO	NA	0.0606158	0.0328561	0.891023	0.467656	0.100787	0.0634869	1	0.835556
ASTE000106	YES	18.1444	0.0384135	0.00118995	0.838618	0.0458769	0.114616	0.0116971	1	0.288358		ASTE000106	YES	15.5283	0.0012609	0.0046028	0.0706765	0.00343631	0.00510051	0.0166753	0.823204	0.0384239
ASTE000107	NO	NA	0.557389	0.33261	0.999913	1	0.833849	0.440756	1	1		ASTE000107	NO	NA	0.999512	0.144281	0.995585	0.823326	1	0.199025	1	1
ASTE000108	NO	NA	0.710956	0.87733	0.984447	1	0.973372	0.902788	1	1		ASTE000108	NO	NA	0.0745511	0.0209502	0.984558	1	0.120081	0.0457177	1	1
ASTE000109	YES	4.36767	0.00149831	0.000713932	0.875649	0.426749	0.0129735	0.00859058	1	1		ASTE000109	YES	4.33932	0.000704921	0.0027943	0.553076	0.103285	0.00349178	0.0124316	1	0.292462
ASTE000110	YES	4.56168	0.000642135	0.00011462	0.100642	0.031683	0.00780088	0.00297882	1	0.230741		ASTE000110	YES	4.057	0.00122166	0.000153107	0.0216516	0.00156402	0.00498011	0.00341982	0.750691	0.0266515
ASTE000111	YES	3.32558	0.000199846	0.00867985	0.469815	0.0458769	0.00416349	0.0388375	1	0.288358		ASTE000111	YES	3.97637	0.000970059	0.00140409	0.133147	0.058275	0.00426339	0.00860213	0.973247	0.199502
ASTE000112	YES	17.9746	0.0145801	0.00547299	0.45475	0.0458769	0.0563548	0.0291749	1	0.288358		ASTE000112	YES	17.5588	0.000719831	0.0245052	0.260645	0.00343631	0.00356409	0.0511353	1	0.0384239
ASTE000113	NO	NA	0.00874245	0.095709	0.809809	0.426749	0.0394994	0.187514	1	1		ASTE000113	NO	NA	0.789716	0.322052	1	1	0.89562	0.382105	1	1
ASTE000115	NO	NA	0.0235261	0.0633201	0.953925	0.426749	0.0800829	0.141857	1	1		ASTE000115	NO	NA	0.00101224	0.321557	0.980124	0.0655326	0.00437444	0.381598	1	0.215657
ASTE000116	NO	NA	0.121666	0.0145634	0.463427	0.511843	0.267129	0.0539459	1	1		ASTE000116	YES	5.99401	0.00217058	0.00502284	0.713615	0.073586	0.0075194	0.0175923	1	0.232288
ASTE000117	NO	NA	0.129069	0.242768	0.973705	1	0.279262	0.353358	1	1		ASTE000117	NO	NA	0.272673	0.128235	0.850043	0.128563	0.360074	0.181262	1	0.338209
ASTE000118	NO	NA	0.707878	0.460008	0.996961	1	0.973372	0.554278	1	1		ASTE000118	YES	5.59072	0.0194404	0.0130411	0.837646	0.264912	0.0391872	0.0327409	1	0.558321
ASTE000119	NO	NA	0.52115	0.0340742	0.992466	0.239881	0.799818	0.0942015	1	0.800282		ASTE000119	YES	6.96558	0.000642135	0.00533627	0.187921	0.00215505	0.00325508	0.018274	1	0.0309344
ASTE000120	NO	NA	0.436688	0.556042	1	1	0.702181	0.635804	1	1		ASTE000120	NO	NA	0.564812	0.174368	0.991581	0.857464	0.676265	0.230687	1	1
ASTE000121	NO	NA	0.990103	0.220446	0.999992	1	1	0.332224	1	1		ASTE000121	NO	NA	0.26833	0.022533	0.809688	0.789188	0.355204	0.0480854	1	1
ASTE000122	NO	NA	0.87285	0.725893	1	1	0.973372	0.77966	1	1		ASTE000122	NO	NA	0.0854361	0.265485	0.999895	1	0.134474	0.325018	1	1
ASTE000123	NO	NA	0.00117669	0.16148	0.992931	1	0.0110034	0.267636	1	1		ASTE000123	NO	NA	0.0287203	0.34493	0.999924	1	0.0539922	0.403903	1	1
ASTE000124	NO	NA	0.765977	0.16476	1	1	0.973372	0.271329	1	1		ASTE000124	YES	4.65436	0.000642135	1.10282e-05	0.590507	0.354012	0.00325508	0.00165821	1	0.681964
ASTE000125	YES	15.6011	0.00602273	0.0333377	0.36676	0.103285	0.0305511	0.0928569	1	0.475991		ASTE000125	NO	NA	0.0129473	0.10489	0.890526	0.239881	0.0283257	0.154438	1	0.520206
ASTE000126	NO	NA	0.709015	0.29969	0.882588	0.857464	0.973372	0.40962	1	1		ASTE000126	NO	NA	0.882145	0.823562	1	1	0.958063	0.843343	1	1
ASTE000127	NO	NA	0.709015	0.515345	0.989591	1	0.973372	0.601597	1	1		ASTE000127	NO	NA	0.924407	0.775248	1	1	0.975421	0.800276	1	1
ASTE000128	NO	NA	0.852565	0.476231	1	1	0.973372	0.569026	1	1		ASTE000128	NO	NA	0.881597	0.96762	1	1	0.958063	0.972318	1	1
ASTE000129	NO	NA	0.106845	0.235207	0.904879	0.354012	0.24435	0.346554	1	1		ASTE000129	YES	5.30467	0.0167575	0.0226383	0.925881	1	0.0351226	0.04823	1	1
ASTE000130	NO	NA	0.366264	0.260968	0.999485	1	0.616196	0.371324	1	1		ASTE000130	YES	7.94945	0.000670054	0.00792031	0.324772	0.0655326	0.0033719	0.0234783	1	0.215657
ASTE000131	YES	16.4438	0.000743869	0.00165119	0.0606107	0.00215505	0.00864909	0.0140685	1	0.0574495		ASTE000131	YES	14.1334	0.000388404	0.00160891	0.357753	0.00132851	0.002412	0.00924029	1	0.0247099
ASTE000132	YES	16.0864	4.0625e-06	2.69709e-06	0.00286778	3.23063e-05	0.000758089	0.000594243	1	0.0126808		ASTE000132	YES	14.9185	0.000591937	0.00196762	0.102975	0.000570004	0.00309084	0.0102318	0.913853	0.0163024
ASTE000133	YES	2.25002	5.32362e-05	2.86382e-05	0.133375	0.0144838	0.00213035	0.00149966	1	0.150565		ASTE000133	YES	2.90869	0.0107453	0.00208973	0.370236	0.058275	0.0246105	0.0105769	1	0.199502
ASTE000134	NO	NA	0.307102	0.159739	0.834653	1	0.540049	0.26585	1	1		ASTE000134	NO	NA	0.672848	0.0600573	0.965454	1	0.786832	0.0998148	1	1
ASTE000135	NO	NA	0.529879	0.0525129	0.864429	0.467656	0.808154	0.125237	1	1		ASTE000135	NO	NA	0.874203	0.749353	1	1	0.95498	0.776644	1	1
ASTE000136	NO	NA	0.975393	0.31478	0.999876	1	1	0.424059	1	1		ASTE000136	NO	NA	0.97242	0.512252	1	1	1	0.559862	1	1
ASTE000137	NO	NA	0.592113	0.0983883	0.999996	1	0.869	0.191543	1	1		ASTE000137	NO	NA	0.491187	0.0566149	0.999987	1	0.60088	0.0955585	1	1
ASTE000138	NO	NA	0.418132	0.145205	1	1	0.679748	0.249151	1	1		ASTE000138	YES	4.71223	0.002762	0.00607255	0.969266	0.559509	0.00882399	0.0198233	1	0.955
ASTE000139	YES	14.9473	0.00369665	0.0236813	0.542414	0.073586	0.0221662	0.0742841	1	0.383004		ASTE000139	NO	NA	0.896898	0.365305	0.999998	1	0.964606	0.423535	1	1
ASTE000140	YES	16.0666	2.88888e-05	9.89256e-05	0.146725	0.00183768	0.00157689	0.00273318	1	0.053092		ASTE000140	YES	14.6013	0.00254954	0.0490987	0.830516	0.082509	0.00829061	0.0857085	1	0.251324
ASTE000142	YES	15.5545	0.00151601	0.00809427	0.397634	0.0458769	0.0129735	0.0369816	1	0.288358		ASTE000142	NO	NA	0.00419638	0.0970052	0.991123	0.610862	0.0119359	0.145119	1	1
ASTE000143	NO	NA	0.6956	0.210209	0.998506	0.72548	0.96975	0.321961	1	1		ASTE000143	YES	5.04683	0.00117738	0.00336314	0.247088	0.0874448	0.00485056	0.0137312	1	0.2648
ASTE000144	NO	NA	0.0944262	0.0104265	0.867077	0.216927	0.221711	0.0435223	1	0.754671		ASTE000144	NO	NA	0.0209956	0.548711	0.998963	1	0.04186	0.593217	1	1
ASTE000145	NO	NA	0.0567913	0.0119277	0.959078	1	0.151237	0.0474898	1	1		ASTE000145	YES	3.41906	0.00259337	0.0111736	0.733331	0.426749	0.00840317	0.0293831	1	0.780728
ASTE000146	NO	NA	0.628218	0.0414785	0.998035	1	0.905191	0.1065	1	1		ASTE000146	YES	4.57772	9.81361e-05	6.81552e-05	0.0990826	0.00399969	0.00120499	0.00266119	0.903057	0.0416545
ASTE000147	YES	15.9956	0.000199846	9.36172e-06	0.0399041	0.00183768	0.00416349	0.000951469	1	0.053092		ASTE000147	YES	15.1157	1.66443e-05	8.3292e-05	0.0112679	0.000400455	0.00049272	0.00280537	0.750691	0.014471
ASTE000148	NO	NA	0.448312	0.159475	0.99996	1	0.713526	0.265581	1	1		ASTE000148	YES	3.69908	0.000522602	0.00015513	0.0618854	0.00721011	0.0029801	0.00342305	0.784962	0.0568764
ASTE000149	NO	NA	0.0540738	0.183239	0.982983	0.535676	0.146309	0.292294	1	1		ASTE000149	NO	NA	0.156201	0.413997	0.999937	0.857464	0.224499	0.468536	1	1
ASTE000151	NO	NA	1	0.453623	0.998849	1	1	0.5493	1	1		ASTE000151	NO	NA	1	0.583002	0.999999	1	1	0.6243	1	1
ASTE000152	NO	NA	0.513097	0.584287	0.987577	1	0.790336	0.660667	1	1		ASTE000152	NO	NA	0.736438	0.728037	1	1	0.847354	0.757656	1	1
ASTE000153	YES	15.6186	5.07709e-06	0.000171449	0.126396	0.00399969	0.000811334	0.00388531	1	0.0784973		ASTE000153	YES	14.5111	1.10112e-07	0.000131978	0.175492	0.000804524	8.73589e-05	0.00324471	1	0.0193613
ASTE000156	YES	1.64116	0.000309003	0.0181321	0.997251	0.930544	0.00536691	0.0621455	1	1		ASTE000156	YES	4.16165	0.000337506	0.00173985	0.256314	0.0279187	0.00227691	0.00960453	1	0.125118
ASTE000157	NO	NA	0.896898	0.486765	0.999394	1	0.973372	0.577894	1	1		ASTE000157	NO	NA	0.0436283	0.052767	0.998796	0.195908	0.0764268	0.0906363	1	0.45124
ASTE000158	NO	NA	0.582791	0.0669182	0.999722	1	0.858425	0.14691	1	1		ASTE000158	YES	6.18868	0.00920521	0.0113474	0.635568	0.559509	0.0216917	0.02968	1	0.955
ASTE000159	NO	NA	0.915702	0.357997	0.994162	1	0.973372	0.464449	1	1		ASTE000159	NO	NA	0.865185	0.356586	1	1	0.949426	0.415202	1	1
ASTE000160	YES	14.4484	4.50991e-05	0.00167814	0.0431968	0.000952852	0.00213035	0.0142322	1	0.0401715		ASTE000160	YES	14.4495	0.000667849	0.00416582	0.419451	0.0406133	0.0033719	0.0156353	1	0.158757
ASTE000162	YES	15.9573	0.00284894	3.41941e-06	0.0283677	0.00464696	0.0189204	0.000608173	1	0.0838293		ASTE000162	YES	15.1354	2.97558e-07	9.31266e-06	0.00087487	5.98858e-05	9.07964e-05	0.00163746	0.750691	0.00946783
ASTE000163	NO	NA	0.996799	0.4385	0.999782	1	1	0.536253	1	1		ASTE000163	NO	NA	0.710956	0.170108	0.979206	1	0.822524	0.226367	1	1
ASTE000164	YES	2.79571	0.000347381	0.00374107	0.257021	0.073586	0.00550955	0.0232576	1	0.383004		ASTE000164	YES	4.52597	0.000352847	0.000359601	0.043911	0.00252242	0.00227691	0.00465547	0.764382	0.0332709
ASTE000165	NO	NA	0.222727	0.0661301	0.840989	0.610862	0.422973	0.145658	1	1		ASTE000165	YES	5.26868	3.01448e-05	0.0122594	0.24428	0.0144838	0.000667463	0.0313804	1	0.0847656
ASTE000166	NO	NA	0.831086	0.508766	0.827073	0.337915	0.973372	0.596178	1	0.994437		ASTE000166	NO	NA	0.192704	0.0750038	0.99958	1	0.267702	0.118645	1	1
ASTE000167	YES	4.20337	0.0060856	0.0162548	0.99563	1	0.0305973	0.0579117	1	1		ASTE000167	YES	3.81416	0.000176424	0.00840147	0.836368	0.128563	0.00162203	0.0244728	1	0.338209
ASTE000168	NO	NA	0.998895	0.0436588	0.985937	1	1	0.110364	1	1		ASTE000168	NO	NA	0.913905	0.354452	0.997964	1	0.970339	0.413225	1	1
ASTE000169	YES	3.41465	3.38921e-05	0.00335936	0.0805509	0.00132851	0.00164168	0.0220911	1	0.0461051		ASTE000169	NO	NA	0.0563269	0.0140168	0.401446	0.159138	0.0945258	0.0344533	1	0.390992
ASTE000170	NO	NA	0.31807	0.0755769	0.980025	1	0.555343	0.159876	1	1		ASTE000170	NO	NA	0.164851	0.0167945	0.98286	1	0.234739	0.038959	1	1
ASTE000171	NO	NA	0.813034	0.384136	0.945311	0.610862	0.973372	0.488179	1	1		ASTE000171	YES	1.84799	0.000884864	0.02664	0.301437	0.058275	0.0040779	0.0544305	1	0.199502
ASTE000172	NO	NA	0.0283993	0.0539633	0.999966	1	0.0910105	0.127282	1	1		ASTE000172	YES	6.01505	0.00322854	0.0364441	0.487621	0.103285	0.00992329	0.0687053	1	0.292462
ASTE000173	NO	NA	0.569063	0.0940875	0.982921	0.559509	0.842354	0.185679	1	1		ASTE000173	NO	NA	0.0903131	0.145515	0.976548	1	0.140788	0.200459	1	1
ASTE000174	NO	NA	0.893883	0.62014	0.980319	0.666112	0.973372	0.690845	1	1		ASTE000174	YES	3.60712	0.00254954	0.00793601	0.0222074	0.00294686	0.00829061	0.0235127	0.750691	0.0364214
ASTE000175	NO	NA	0.761802	0.434364	0.997552	1	0.973372	0.532453	1	1		ASTE000175	NO	NA	0.882145	0.473727	1	1	0.958063	0.523979	1	1
ASTE000176	NO	NA	0.567212	0.230628	0.891005	0.511843	0.842354	0.342051	1	1		ASTE000176	YES	3.33713	0.000316594	0.00159767	0.291007	0.0189229	0.00226939	0.00920734	1	0.0999997
ASTE000178	NO	NA	0.0226858	0.0946775	0.989948	0.857464	0.0776874	0.186294	1	1		ASTE000178	YES	15.3567	0.0232117	0.0455973	0.577601	0.447203	0.0457046	0.0808929	1	0.814221
ASTE000179	YES	13.7374	0.0063516	0.00379783	0.449013	0.082509	0.0314486	0.0234816	1	0.411388		ASTE000179	NO	NA	0.0291602	0.130911	0.995529	0.195908	0.0546567	0.184175	1	0.45124
ASTE000180	NO	NA	0.879025	0.715401	1	1	0.973372	0.770864	1	1		ASTE000180	NO	NA	0.438225	0.151738	1	1	0.544533	0.207301	1	1
ASTE000181	YES	14.6336	0.000908027	0.00786717	0.576786	0.073586	0.00956158	0.0363737	1	0.383004		ASTE000181	NO	NA	0.56116	0.464157	1	1	0.67338	0.515464	1	1
ASTE000182	NO	NA	0.861027	0.707163	1	1	0.973372	0.764085	1	1		ASTE000182	NO	NA	0.360464	0.623758	1	1	0.458095	0.662212	1	1
ASTE000183	NO	NA	0.344501	0.00514979	0.655996	0.128563	0.588188	0.0283874	1	0.544431		ASTE000183	NO	NA	0.366642	0.208459	0.999715	1	0.465531	0.266433	1	1
ASTE000184	NO	NA	0.764846	0.741685	0.99954	0.72548	0.973372	0.79303	1	1		ASTE000184	NO	NA	0.212531	0.334728	1	1	0.290809	0.394268	1	1
ASTE000185	YES	16.0438	0.00561455	0.00171582	0.0584926	0.0406133	0.0294912	0.0144574	1	0.268001		ASTE000185	YES	14.1882	0.000337506	0.00750155	0.471415	0.00294686	0.00227691	0.0226728	1	0.0364214
ASTE000187	YES	25.0151	0.00354572	0.0199973	0.297537	0.0923805	0.0218877	0.0665777	1	0.442952		ASTE000187	YES	0.533151	8.56039e-06	0.000828939	0.055309	0.00343631	0.000377114	0.00667313	0.766368	0.0384239
ASTE000188	NO	NA	0.0727789	0.0685841	0.995091	1	0.183405	0.149564	1	1		ASTE000188	NO	NA	0.22888	0.290132	0.999975	1	0.309901	0.349998	1	1
ASTE000189	NO	NA	0.019325	0.0331649	0.597518	0.031683	0.069079	0.0925737	1	0.230741		ASTE000189	NO	NA	0.0918773	0.46669	1	1	0.142972	0.517619	1	1
ASTE000190	NO	NA	0.526323	0.0748333	0.999995	1	0.805151	0.159023	1	1		ASTE000190	NO	NA	0.249306	0.0218365	0.984148	0.823326	0.333512	0.0471303	1	1
ASTE000191	NO	NA	0.797342	0.119193	0.902704	0.585185	0.973372	0.218055	1	1		ASTE000191	NO	NA	0.0449377	0.058902	0.780781	0.38893	0.078479	0.09834	1	0.729236
ASTE000192	NO	NA	0.692715	0.144572	0.999155	1	0.967387	0.248365	1	1		ASTE000192	YES	7.06863	0.0130454	0.000232916	0.886706	1	0.0285075	0.00400495	1	1
ASTE000193	YES	26.2858	0.0323049	0.00735051	0.888951	1	0.100253	0.0348551	1	1		ASTE000193	YES	4.40543	1.37851e-05	1.45154e-07	0.101868	0.0118267	0.00049272	0.000413072	0.908508	0.0769278
ASTE000194	YES	16.0561	0.00232539	0.0352188	0.624573	0.00831782	0.0169384	0.0961294	1	0.114212		ASTE000194	YES	16.5888	0.00125504	0.00462246	0.165738	0.000952852	0.00509308	0.0167184	1	0.0206204
ASTE000195	NO	NA	0.851672	0.768344	1	1	0.973372	0.815256	1	1		ASTE000195	YES	6.05652	0.00245177	0.00554606	0.182324	0.0458769	0.00812003	0.0186931	1	0.171162
ASTE000196	NO	NA	0.912866	0.388912	0.969904	1	0.973372	0.492216	1	1		ASTE000196	NO	NA	0.0898754	0.0571743	0.998007	0.789188	0.14024	0.0962317	1	1
ASTE000197	NO	NA	0.886686	0.409	1	1	0.973372	0.510224	1	1		ASTE000197	YES	5.08523	0.000352847	0.012218	0.470177	0.143134	0.00227691	0.0313215	1	0.363927
ASTE000198	NO	NA	0.0850383	0.00878826	0.706179	0.073586	0.205431	0.0390921	1	0.383004		ASTE000198	NO	NA	0.0384088	0.123772	0.99443	1	0.0690364	0.176068	1	1
ASTE000199	NO	NA	0.0393109	0.213496	0.95771	1	0.11647	0.325444	1	1		ASTE000199	YES	18.7595	0.0030428	0.0155083	0.598064	0.610862	0.00951021	0.0368311	1	1
ASTE000202	YES	5.89539	0.00366707	0.0154385	0.996253	1	0.0220392	0.0560564	1	1		ASTE000202	YES	5.54063	7.91214e-05	0.00575145	0.390108	0.103285	0.00104604	0.0191837	1	0.292462
ASTE000203	NO	NA	0.82807	0.159748	0.999958	1	0.973372	0.26585	1	1		ASTE000203	NO	NA	0.520335	0.203414	0.999998	0.930544	0.632256	0.261103	1	1
ASTE000204	NO	NA	0.0681584	0.248395	1	1	0.173797	0.358773	1	1		ASTE000204	NO	NA	0.438649	0.226087	0.995194	1	0.544533	0.284874	1	1
ASTE000205	NO	NA	0.802691	0.142609	1	1	0.973372	0.246075	1	1		ASTE000205	YES	3.46072	0.000614216	0.012708	0.747216	0.0358989	0.00316568	0.0321957	1	0.146728
ASTE000206	NO	NA	0.899775	0.127311	0.986839	1	0.973372	0.227862	1	1		ASTE000206	NO	NA	0.369451	0.189006	1	1	0.468627	0.246219	1	1
ASTE000207	NO	NA	0.999641	0.878114	1	1	1	0.903269	1	1		ASTE000207	NO	NA	0.999783	0.355027	1	1	1	0.413684	1	1
ASTE000208	YES	1.47919	0.00733413	0.00333147	0.33039	0.195908	0.0349015	0.0219968	1	0.704812		ASTE000208	YES	3.96473	0.0002051	0.00346337	0.0928612	0.0165688	0.00162203	0.0139552	0.88561	0.0920011
ASTE000209	NO	NA	0.297425	0.683716	1	1	0.525712	0.744475	1	1		ASTE000209	NO	NA	0.110844	0.194305	0.999983	0.72548	0.16803	0.251652	1	1
ASTE000210	NO	NA	0.99916	0.229037	0.831527	0.585185	1	0.340579	1	1		ASTE000210	NO	NA	0.968619	0.420492	0.999865	1	1	0.474747	1	1
ASTE000211	NO	NA	0.545125	0.0862449	0.852908	0.857464	0.820354	0.174933	1	1		ASTE000211	NO	NA	0.284681	0.468586	1	1	0.373118	0.519216	1	1
ASTE000212	NO	NA	0.840964	0.686973	0.999997	1	0.973372	0.747235	1	1		ASTE000212	NO	NA	0.907826	0.500812	0.999156	1	0.968754	0.549628	1	1
ASTE000213	NO	NA	0.0510982	0.0598354	0.576096	0.292172	0.140234	0.136576	1	0.899105		ASTE000213	NO	NA	0.0434497	0.212032	0.996194	0.559509	0.0761959	0.270154	1	0.955
ASTE000214	NO	NA	0.994096	0.816868	1	1	1	0.854485	1	1		ASTE000214	NO	NA	0.980921	0.429312	1	1	1	0.482843	1	1
ASTE000215	NO	NA	0.614738	0.0151026	0.842104	0.559509	0.892913	0.0552953	1	1		ASTE000215	NO	NA	0.064174	0.20634	0.999982	1	0.105746	0.264174	1	1
ASTE000216	YES	6.55348	0.00647363	0.00793388	0.93043	0.511843	0.0319139	0.0365983	1	1		ASTE000216	NO	NA	0.00552476	0.0828323	0.99451	1	0.0147834	0.128039	1	1
ASTE000217	NO	NA	0.069003	0.015968	0.864588	0.857464	0.175522	0.0572306	1	1		ASTE000217	YES	5.26257	0.0002051	0.000864068	0.0699921	0.00831782	0.00162203	0.00682321	0.821082	0.0615616
ASTE000218	NO	NA	0.845641	0.36453	0.998225	1	0.973372	0.471153	1	1		ASTE000218	NO	NA	0.899775	0.430522	0.987029	1	0.966086	0.484061	1	1
ASTE000219	NO	NA	0.877728	0.415638	1	1	0.973372	0.516402	1	1		ASTE000219	YES	6.19028	0.00733413	0.000413185	0.447799	0.176688	0.0182161	0.00489925	1	0.418922
ASTE000220	NO	NA	0.330554	0.032233	0.99963	1	0.571158	0.0908864	1	1		ASTE000220	NO	NA	0.00469923	0.0569617	0.467754	0.0517443	0.0129833	0.0959874	1	0.184931
ASTE000221	YES	16.0243	0.00104092	0.0003554	0.0174806	0.0110131	0.0102389	0.00592396	1	0.131407		ASTE000221	YES	16.055	0.000970059	0.00865111	0.319372	0.00721011	0.00426339	0.024899	1	0.0568764
ASTE000222	YES	16.4252	0.000642135	0.000102276	0.119803	0.00294686	0.00780088	0.00279109	1	0.066424		ASTE000222	YES	15.8322	0.00117738	0.00160104	0.052985	0.00464696	0.00485056	0.00921212	0.764382	0.0452492
ASTE000223	YES	15.5053	0.00295201	0.000123551	0.0921804	0.00103955	0.019241	0.0031253	1	0.0427189		ASTE000223	YES	15.0924	0.00248531	0.0592083	0.958558	0.0215766	0.00820485	0.0987499	1	0.108006
ASTE000225	NO	NA	0.75875	0.130978	0.976815	1	0.973372	0.232339	1	1		ASTE000225	NO	NA	0.0539209	0.0191519	0.850912	0.195908	0.0912144	0.0427714	1	0.45124
ASTE000226	YES	16.6189	0.00109271	0.00813994	0.547674	0.292172	0.0104174	0.0371519	1	0.899105		ASTE000226	YES	6.77751	0.000337506	0.00264663	0.260832	0.143134	0.00227691	0.0120275	1	0.363927
ASTE000227	YES	12.0105	0.00301136	0.0367047	0.52336	0.195908	0.0195318	0.0984258	1	0.704812		ASTE000227	YES	6.8325	5.31499e-05	0.00145557	0.277453	0.00294686	0.000871836	0.00872959	1	0.0364214
ASTE000228	NO	NA	0.569402	0.197325	0.998975	1	0.842354	0.308367	1	1		ASTE000228	YES	6.36505	8.59237e-06	0.0027733	0.79103	0.239881	0.000377114	0.0123955	1	0.520206
ASTE000229	YES	4.93075	0.000323048	0.000820591	0.132884	0.0189229	0.00543682	0.0093783	1	0.174554		ASTE000229	YES	3.98602	0.0041331	0.00275509	0.201927	0.0245631	0.0117787	0.0123469	1	0.116259
ASTE000230	NO	NA	0.0367907	0.0491723	0.354239	0.103285	0.11141	0.119721	1	0.475991		ASTE000230	YES	1.45184	0.000316594	0.00548059	0.134512	0.0215766	0.00226939	0.0185578	0.97384	0.108006
ASTE000231	NO	NA	0.948129	0.979473	1	1	0.983734	0.983968	1	1		ASTE000231	NO	NA	0.926516	0.668479	1	1	0.976582	0.703913	1	1
ASTE000232	NO	NA	0.907995	0.437222	0.795862	0.321817	0.973372	0.535253	1	0.954466		ASTE000232	YES	8.57388	0.00758862	0.0337794	0.59313	0.239881	0.0187663	0.0647434	1	0.520206
ASTE000233	NO	NA	0.373528	0.0451118	0.999724	1	0.62399	0.112888	1	1		ASTE000233	YES	4.43501	0.00392881	0.00393117	0.33065	0.0279187	0.0112962	0.0151535	1	0.125118
ASTE000234	NO	NA	0.180871	0.0115696	0.961648	0.239881	0.361329	0.0465942	1	0.800282		ASTE000234	YES	16.1084	0.00885692	0.00699716	0.36219	0.115314	0.0210477	0.0216964	1	0.314626
ASTE000235	YES	1.5254	0.00425418	0.00438987	0.110496	0.0215766	0.024032	0.0256256	1	0.186631		ASTE000235	YES	3.18657	0.00853711	0.0119596	0.236292	0.151136	0.0205277	0.030821	1	0.381459
ASTE000236	NO	NA	0.903909	0.0871293	0.99021	1	0.973372	0.176068	1	1		ASTE000236	YES	4.62629	0.0223842	0.0153876	0.890976	0.823326	0.0443284	0.0366591	1	1
ASTE000237	NO	NA	0.515352	0.404148	0.999913	0.823326	0.792844	0.505819	1	1		ASTE000237	YES	16.4422	0.00423829	0.00632895	0.0810702	0.00581415	0.0119832	0.0204257	0.849243	0.0522356
ASTE000238	YES	16.239	0.00670822	0.00952455	0.70995	0.0382561	0.0328712	0.0410363	1	0.262648		ASTE000238	NO	NA	0.00619335	0.247679	0.998647	0.535676	0.0159016	0.307384	1	0.932497
ASTE000239	NO	NA	0.895585	0.553966	1	1	0.973372	0.634131	1	1		ASTE000239	NO	NA	0.0336509	0.261497	1	1	0.0616825	0.32095	1	1
ASTE000240	YES	17.7778	9.81171e-05	1.19086e-06	0.0234808	8.12171e-05	0.00298685	0.000581203	1	0.0188115		ASTE000240	YES	15.9659	9.80912e-05	0.000164459	0.0036731	0.000334569	0.00120499	0.00348312	0.750691	0.0131779
ASTE000241	NO	NA	0.37233	0.0738823	1	1	0.622171	0.157837	1	1		ASTE000241	YES	3.51875	0.0112338	0.00011259	0.687673	0.321817	0.0254526	0.00302233	1	0.635648
ASTE000242	NO	NA	0.842193	0.897132	0.999974	1	0.973372	0.918765	1	1		ASTE000242	NO	NA	0.84187	0.592223	0.999999	1	0.933975	0.632864	1	1
ASTE000243	YES	16.4779	0.003865	0.000333034	0.118713	0.00399969	0.0226546	0.00570064	1	0.0784973		ASTE000243	YES	15.5061	0.000566201	0.0154152	0.339225	0.00156402	0.00308229	0.0366883	1	0.0266515
ASTE000245	NO	NA	0.70766	0.0180446	0.736959	0.292172	0.973372	0.0619427	1	0.899105		ASTE000245	YES	5.48359	0.000121065	0.00029089	0.0200982	0.000952852	0.00123595	0.00433412	0.750691	0.0206204
ASTE000246	NO	NA	0.756868	0.3114	1	1	0.973372	0.420533	1	1		ASTE000246	NO	NA	0.23185	0.0492885	1	1	0.313252	0.0859453	1	1
ASTE000247	NO	NA	0.228133	0.171723	0.932844	0.206418	0.431511	0.279606	1	0.739816		ASTE000247	NO	NA	0.281701	0.681345	0.999994	1	0.369765	0.715409	1	1
ASTE000248	NO	NA	0.999998	0.80434	1	1	1	0.844086	1	1		ASTE000248	NO	NA	1	0.086869	0.934317	1	1	0.13314	1	1
ASTE000250	YES	4.77226	0.00117669	0.00857692	0.551339	0.176688	0.0110034	0.0385741	1	0.665975		ASTE000250	YES	3.64353	0.000352847	0.00326505	0.0813836	0.0406133	0.00227691	0.0135002	0.849243	0.158757
ASTE000251	NO	NA	0.030856	0.0370774	0.477475	0.1093	0.0965725	0.0989411	1	0.500265		ASTE000251	YES	14.5965	0.00109271	0.0345401	0.646094	0.0189229	0.00457966	0.0660014	1	0.0999997
ASTE000252	NO	NA	0.211773	0.0108803	0.908934	0.264912	0.409086	0.0448733	1	0.850873		ASTE000252	YES	17.505	0.000168434	0.0170017	0.790226	0.128563	0.00161932	0.0392956	1	0.338209
ASTE000253	NO	NA	0.111356	0.0381839	0.771398	0.72548	0.251851	0.10084	1	1		ASTE000253	YES	4.41629	0.000368189	0.00285689	0.120447	0.0110131	0.00230787	0.0125332	0.937335	0.0722549
ASTE000254	YES	19.4756	0.0218456	0.00331502	0.492601	0.176688	0.075377	0.0219644	1	0.665975		ASTE000254	NO	NA	0.655657	0.306263	1	1	0.769893	0.36585	1	1
ASTE000255	NO	NA	0.205412	0.0175659	0.933252	1	0.399556	0.0610289	1	1		ASTE000255	YES	10.3872	0.0046748	0.0255426	0.971485	0.857464	0.0129473	0.052835	1	1
ASTE000256	NO	NA	0.230643	0.0839448	0.854072	0.354012	0.43406	0.171772	1	1		ASTE000256	NO	NA	0.0158215	0.223759	0.908685	0.264912	0.0334627	0.282476	1	0.558321
ASTE000257	NO	NA	0.707878	0.290246	0.999688	1	0.973372	0.400192	1	1		ASTE000257	NO	NA	0.901808	0.535382	1	1	0.966258	0.580737	1	1
ASTE000258	NO	NA	0.894746	0.611425	1	1	0.973372	0.684553	1	1		ASTE000258	NO	NA	0.842982	0.920037	1	1	0.933975	0.929757	1	1
ASTE000259	NO	NA	0.0510982	0.107599	0.999859	1	0.140234	0.20359	1	1		ASTE000259	YES	5.91055	0.000540464	0.0126329	0.504605	0.073586	0.00305011	0.032034	1	0.232288
ASTE000260	YES	16.9612	0.00232539	0.000212917	0.116469	0.0102962	0.0169384	0.00452626	1	0.129647		ASTE000260	NO	NA	0.0041331	0.0869197	0.757826	0.0923805	0.0117787	0.1332	1	0.271442
ASTE000261	NO	NA	0.247424	0.452592	0.999968	1	0.457139	0.548361	1	1		ASTE000261	NO	NA	0.122707	0.164212	0.990709	1	0.182968	0.220064	1	1
ASTE000262	NO	NA	0.132872	0.186025	0.996264	1	0.285388	0.295414	1	1		ASTE000262	YES	1.55023	0.00340092	0.0184679	0.931023	0.264912	0.0103316	0.0416607	1	0.558321
ASTE000263	NO	NA	0.778666	0.0314854	0.997389	1	0.973372	0.0895549	1	1		ASTE000263	NO	NA	0.939369	0.212063	0.999998	1	0.985515	0.270164	1	1
ASTE000264	YES	3.86489	0.00524991	0.000270073	0.283928	0.073586	0.0280958	0.00517549	1	0.383004		ASTE000264	YES	4.37488	0.000110977	0.000365736	0.0341869	0.00538926	0.00120499	0.00467827	0.753022	0.0488424
ASTE000265	YES	5.42951	0.0038265	0.00118292	0.425784	0.176688	0.0224637	0.011672	1	0.665975		ASTE000265	YES	3.43492	0.00360141	0.00840054	0.481795	0.0655326	0.0107853	0.0244728	1	0.215657
ASTE000266	NO	NA	0.00970381	0.288159	0.987708	0.789188	0.0421597	0.398023	1	1		ASTE000266	NO	NA	0.263477	0.805686	1	1	0.349634	0.827644	1	1
ASTE000267	NO	NA	0.763456	0.829934	1	1	0.973372	0.86441	1	1		ASTE000267	YES	5.00342	0.00242414	0.00103698	0.50715	0.058275	0.00811553	0.0074103	1	0.199502
ASTE000268	NO	NA	0.803746	0.530184	1	1	0.973372	0.614383	1	1		ASTE000268	NO	NA	0.0631415	0.216149	0.99999	1	0.104226	0.274417	1	1
ASTE000269	YES	15.9559	0.00594561	0.00335571	0.149155	0.00215505	0.0303359	0.0220798	1	0.0574495		ASTE000269	NO	NA	0.820824	0.746127	1	1	0.918865	0.773512	1	1
ASTE000270	NO	NA	0.276066	0.0150744	0.983916	1	0.497381	0.0552362	1	1		ASTE000270	YES	2.90375	0.00244365	0.000109649	0.0603979	0.0144838	0.00811553	0.00299725	0.777725	0.0847656
ASTE000271	YES	16.219	0.000175974	4.56068e-05	0.0631246	0.000677892	0.00410752	0.00191566	1	0.0365708		ASTE000271	YES	15.5215	0.00894258	0.00295671	0.539027	0.058275	0.0212025	0.0127795	1	0.199502
ASTE000272	YES	15.6152	0.0002831	2.2529e-05	0.00486498	0.00010854	0.00533532	0.00137138	1	0.0194692		ASTE000272	YES	14.4421	0.000116021	0.000545049	0.0980082	0.000334569	0.00120499	0.00558182	0.902128	0.0131779
ASTE000273	NO	NA	0.924692	0.451081	0.999989	1	0.973758	0.547288	1	1		ASTE000273	NO	NA	0.0534508	0.0155685	0.915883	0.559509	0.0905734	0.0369123	1	0.955
ASTE000274	NO	NA	0.231498	0.205504	0.897147	0.354012	0.434986	0.31756	1	1		ASTE000274	YES	2.97277	0.013863	0.00416509	0.329915	0.0923805	0.0298925	0.0156353	1	0.271442
ASTE000275	NO	NA	0.035413	0.0511967	0.987553	0.930544	0.108275	0.122922	1	1		ASTE000275	YES	6.15211	0.000591937	0.00546776	0.49841	0.128563	0.00309084	0.0185427	1	0.338209
ASTE000276	YES	2.32134	0.0397841	0.00633428	0.930828	1	0.117383	0.0317827	1	1		ASTE000276	YES	5.21945	8.21879e-06	9.12167e-05	0.0203836	0.000570004	0.000377114	0.00286007	0.750691	0.0163024
ASTE000277	NO	NA	0.902253	0.39637	0.999983	1	0.973372	0.498936	1	1		ASTE000277	YES	10.2551	0.00109659	0.0058438	0.545598	0.0279187	0.00459083	0.0193428	1	0.125118
ASTE000278	NO	NA	0.0344371	0.0944	0.934645	0.306994	0.105745	0.186006	1	0.93737		ASTE000278	NO	NA	0.00594561	0.112785	0.957399	0.121938	0.0154377	0.163796	1	0.330246
ASTE000279	NO	NA	0.342768	0.0626459	0.996369	0.638487	0.585806	0.140929	1	1		ASTE000279	YES	15.2767	0.0144406	0.0095577	0.508797	0.097833	0.0309329	0.0264452	1	0.285767
ASTE000280	NO	NA	0.0513878	0.00377127	0.610309	0.447203	0.140646	0.0233433	1	1		ASTE000280	NO	NA	0.272673	0.0181952	0.607617	0.239881	0.360074	0.0412007	1	0.520206
ASTE000281	YES	15.7146	1.66443e-05	2.20387e-05	0.0238715	0.000131699	0.00118607	0.0013707	1	0.0194692		ASTE000281	YES	14.6109	8.21879e-06	0.000423914	0.0818679	0.00156402	0.000377114	0.00494915	0.849243	0.0266515
ASTE000282	YES	15.9814	0.00376511	0.00693585	0.0615432	0.00538926	0.0223101	0.0336534	1	0.0898184		ASTE000282	NO	NA	0.569259	0.234059	0.971566	1	0.679534	0.293263	1	1
ASTE000283	YES	15.0786	0.00151601	0.00201278	0.174896	0.0144838	0.0129735	0.0159439	1	0.150565		ASTE000283	YES	14.6096	0.00155536	0.0415899	0.635374	0.0406133	0.00583928	0.0757711	1	0.158757
ASTE000284	NO	NA	0.62593	0.142013	0.672559	0.239881	0.903457	0.24542	1	0.800282		ASTE000284	NO	NA	0.884012	0.983407	0.995562	0.930544	0.95881	0.985745	1	1
ASTE000285	YES	16.3213	0.00104092	0.00102434	0.00996908	0.000175979	0.0102389	0.010668	1	0.0204826		ASTE000285	YES	15.5647	5.25356e-05	0.000721447	0.0329001	0.000677892	0.000871836	0.00623501	0.752304	0.0178621
ASTE000286	NO	NA	0.19042	0.0131304	0.973974	1	0.375853	0.0506536	1	1		ASTE000286	YES	2.88934	0.000642135	0.000125923	0.172956	0.0458769	0.00325508	0.00317919	1	0.171162
ASTE000287	YES	16.2898	0.00350763	0.00189489	0.285498	0.0458769	0.0218182	0.0153302	1	0.288358		ASTE000287	YES	12.3297	0.0308327	0.0146113	0.953836	0.857464	0.0572729	0.03544	1	1
ASTE000288	NO	NA	0.631527	0.032525	0.798319	0.511843	0.908004	0.0913251	1	1		ASTE000288	NO	NA	0.204505	0.0475718	0.999368	1	0.281519	0.0836308	1	1
ASTE000292	NO	NA	0.222727	0.103111	0.916367	0.610862	0.422973	0.197694	1	1		ASTE000292	NO	NA	0.920871	0.108211	0.999916	1	0.972743	0.158509	1	1
ASTE000294	YES	17.6696	0.00189501	0.000526437	0.298743	0.082509	0.0146375	0.00728795	1	0.411388		ASTE000294	YES	16.0922	0.000322603	0.0162091	0.203752	0.00294686	0.00227691	0.0379655	1	0.0364214
ASTE000295	YES	15.5162	0.00252337	0.00311024	0.613277	0.0215766	0.0173661	0.0210612	1	0.186631		ASTE000295	NO	NA	0.0082662	0.0927299	0.84149	1	0.020067	0.140055	1	1
ASTE000296	NO	NA	0.130354	0.183367	0.986739	0.666112	0.281453	0.292457	1	1		ASTE000296	YES	4.96347	3.88743e-08	0.000276468	0.00917323	0.000131699	4.91674e-05	0.00429012	0.750691	0.00979821
ASTE000297	NO	NA	0.849534	0.223558	0.986342	1	0.973372	0.335232	1	1		ASTE000297	YES	5.96066	0.00442256	0.00660497	0.700268	0.186298	0.0123508	0.0209486	1	0.439237
ASTE000298	NO	NA	0.397383	0.478334	0.991964	0.666112	0.656328	0.570342	1	1		ASTE000298	NO	NA	0.317159	0.259257	0.986889	0.38893	0.410486	0.318593	1	0.729236
ASTE000299	NO	NA	0.933924	0.217714	0.995533	1	0.977145	0.329848	1	1		ASTE000299	NO	NA	0.122636	0.326569	0.999999	1	0.182957	0.386618	1	1
ASTE000300	NO	NA	0.179751	0.24601	0.999832	1	0.359829	0.356504	1	1		ASTE000300	NO	NA	0.445454	0.578128	0.999841	1	0.551272	0.620131	1	1
ASTE000301	YES	9.36156	0.00181605	0.0132072	0.981081	0.321817	0.014306	0.0508067	1	0.954466		ASTE000301	NO	NA	0.036496	0.167802	0.998051	0.930544	0.0661835	0.223926	1	1
ASTE000302	NO	NA	0.209212	0.108042	0.998621	1	0.404942	0.204056	1	1		ASTE000302	YES	8.20764	0.0097202	0.00679023	0.991083	0.264912	0.0225392	0.0213424	1	0.558321
ASTE000304	NO	NA	0.622717	0.36113	1	1	0.900227	0.467891	1	1		ASTE000304	NO	NA	0.646168	0.150486	0.999971	1	0.760935	0.206135	1	1
ASTE000305	NO	NA	0.233206	0.0583368	0.997253	0.186298	0.437689	0.134101	1	0.69666		ASTE000305	NO	NA	0.0425191	0.0261727	0.295279	0.0780475	0.0748292	0.0537477	1	0.245012
ASTE000306	NO	NA	0.13146	0.137677	0.998745	0.216927	0.282876	0.23996	1	0.754671		ASTE000306	NO	NA	0.994857	0.161602	0.999957	1	1	0.217579	1	1
ASTE000307	YES	0.50339	0.00360141	0.00736682	0.797436	0.239881	0.0220392	0.0348966	1	0.800282		ASTE000307	NO	NA	0.107027	0.0153336	0.939545	0.321817	0.162961	0.0365837	1	0.635648
ASTE000308	NO	NA	0.785337	0.543874	0.999965	1	0.973372	0.625466	1	1		ASTE000308	YES	23.5824	0.000450007	0.00612107	0.599907	0.00623904	0.00275548	0.0199453	1	0.0526457
ASTE000310	NO	NA	0.348791	0.474391	1	1	0.592846	0.567486	1	1		ASTE000310	NO	NA	0.474671	0.0437938	0.881005	0.467656	0.583244	0.0788399	1	0.835556
ASTE000311	NO	NA	0.856833	0.419662	1	1	0.973372	0.51941	1	1		ASTE000311	NO	NA	0.244141	0.00299728	0.958669	1	0.327873	0.0128462	1	1
ASTE000312	NO	NA	0.264439	0.392177	0.999947	1	0.481464	0.495302	1	1		ASTE000312	NO	NA	0.555166	0.262734	0.999336	0.321817	0.667948	0.322239	1	0.635648
ASTE000314	NO	NA	0.337165	0.0964307	0.999992	1	0.578876	0.188506	1	1		ASTE000314	YES	7.31155	0.000352847	0.0105717	0.544906	0.176688	0.00227691	0.0283815	1	0.418922
ASTE000315	YES	16.8364	0.000495913	0.00242763	0.952265	0.930544	0.00696051	0.0180495	1	1		ASTE000315	NO	NA	0.0408755	0.0627363	0.999957	1	0.0724857	0.103272	1	1
ASTE000317	NO	NA	0.448312	0.0363301	0.998589	1	0.713526	0.0980207	1	1		ASTE000317	YES	5.14647	0.00148774	0.00147199	0.0952559	0.00343631	0.00577589	0.00879562	0.896698	0.0384239
ASTE000318	NO	NA	0.0131716	0.0413027	0.995154	0.103285	0.0526802	0.106119	1	0.475991		ASTE000318	YES	6.14248	0.000970059	0.0192662	0.427221	0.115314	0.00426339	0.0429424	1	0.314626
ASTE000319	NO	NA	0.97242	0.232368	0.999998	1	1	0.343867	1	1		ASTE000319	NO	NA	0.554177	0.928432	1	1	0.66704	0.936827	1	1
ASTE000321	NO	NA	0.100762	0.0686144	0.999713	1	0.233124	0.149567	1	1		ASTE000321	YES	6.16524	0.00594561	0.00475519	0.767897	0.143134	0.0154377	0.0170054	1	0.363927
ASTE000322	NO	NA	0.0236017	0.0131443	0.666412	0.176688	0.0802922	0.0506536	1	0.665975		ASTE000322	YES	3.90258	0.00154701	0.00344969	0.10514	0.0406133	0.00583928	0.0139233	0.916068	0.158757
ASTE000323	NO	NA	0.036496	0.219025	0.932053	0.337915	0.110723	0.331053	1	0.994437		ASTE000323	NO	NA	0.159078	0.460913	0.996611	0.337915	0.227628	0.51256	1	0.662844
ASTE000324	NO	NA	0.0825343	0.203216	0.623713	0.0406133	0.200917	0.314936	1	0.268001		ASTE000324	NO	NA	0.0269733	0.0779249	0.999205	0.447203	0.0515943	0.122128	1	0.814221
ASTE000325	NO	NA	0.280868	0.232898	1	1	0.50388	0.3445	1	1		ASTE000325	NO	NA	0.103504	0.0522281	0.948485	0.115314	0.158402	0.0900639	1	0.314626
ASTE000326	NO	NA	0.41736	0.163116	0.999983	1	0.679075	0.269545	1	1		ASTE000326	YES	6.25414	7.84521e-06	0.00193998	0.0574322	0.058275	0.000377114	0.0101437	0.770545	0.199502
ASTE000327	NO	NA	0.100246	0.535835	0.999946	0.930544	0.232119	0.618754	1	1		ASTE000327	NO	NA	0.0186628	0.129207	0.997524	0.666112	0.0381534	0.182296	1	1
ASTE000329	NO	NA	0.909219	0.676464	0.999999	1	0.973372	0.738731	1	1		ASTE000329	NO	NA	0.451395	0.601177	1	1	0.556567	0.640449	1	1
ASTE000330	NO	NA	0.728453	0.83952	0.999598	1	0.973372	0.87213	1	1		ASTE000330	NO	NA	0.917739	0.0378978	0.996651	1	0.971598	0.0707893	1	1
ASTE000331	NO	NA	0.247398	0.202547	0.980021	0.467656	0.457139	0.314224	1	1		ASTE000331	YES	14.7323	0.000591937	0.0013687	0.223511	0.252396	0.00309084	0.00848118	1	0.543414
ASTE000332	YES	17.1217	0.00100144	0.0276583	0.534776	0.0550096	0.010088	0.0825255	1	0.326133		ASTE000332	NO	NA	0.87645	0.202545	0.997972	1	0.955799	0.26031	1	1
ASTE000333	YES	13.234	0.0117222	0.00753303	0.551211	0.073586	0.0486452	0.0354186	1	0.383004		ASTE000333	NO	NA	0.336696	0.382955	1	1	0.432087	0.440276	1	1
ASTE000334	NO	NA	0.209212	0.0303806	0.994504	1	0.404942	0.0875181	1	1		ASTE000334	YES	4.97577	0.000158297	0.000334495	0.428613	0.143134	0.00153223	0.0045246	1	0.363927
ASTE000335	NO	NA	0.120065	0.0705021	0.552844	0.292172	0.264762	0.152659	1	0.899105		ASTE000335	YES	10.6378	0.002762	0.00592147	0.634821	0.176688	0.00882399	0.0194978	1	0.418922
ASTE000336	NO	NA	0.398601	0.192443	0.997296	1	0.657863	0.30244	1	1		ASTE000336	NO	NA	0.207405	0.35214	1	1	0.284547	0.411034	1	1
ASTE000337	NO	NA	0.563401	0.46597	0.999742	1	0.839424	0.559638	1	1		ASTE000337	NO	NA	0.709015	0.445354	1	1	0.821299	0.498031	1	1
ASTE000338	NO	NA	0.895934	0.344231	1	1	0.973372	0.451895	1	1		ASTE000338	NO	NA	0.513199	0.301533	0.999982	1	0.624518	0.361311	1	1
ASTE000339	NO	NA	0.847924	0.342648	0.998382	1	0.973372	0.450611	1	1		ASTE000339	YES	12.38	0.0288812	0.0041373	0.386838	0.559509	0.0542232	0.0155869	1	0.955
ASTE000340	YES	14.563	2.74896e-09	2.42832e-06	0.00906013	1.30123e-06	1.56457e-05	0.000594243	1	0.00493732		ASTE000340	YES	16.2323	0.000321068	0.000564262	0.170135	0.00343631	0.00227691	0.00564411	1	0.0384239
ASTE000341	YES	6.45483	0.00233842	0.00447327	0.843882	0.292172	0.0169384	0.025966	1	0.899105		ASTE000341	YES	4.33692	0.00148774	0.000185111	0.117806	0.0279187	0.00577589	0.00360807	0.933922	0.125118
ASTE000342	YES	10.1451	0.000238918	0.0719988	0.705902	0.0126403	0.00471335	0.154897	1	0.140239		ASTE000342	YES	2.63111	0.00686433	0.00963955	0.192305	0.0655326	0.017264	0.0265747	1	0.215657
ASTE000343	YES	3.6969	0.00566442	0.070155	0.67693	0.031683	0.0296588	0.152109	1	0.230741		ASTE000343	NO	NA	0.245681	0.0440172	0.977157	1	0.329243	0.0790546	1	1
ASTE000344	YES	4.78119	0.000367945	0.00177542	0.306063	0.0189229	0.00551459	0.0146665	1	0.174554		ASTE000344	YES	3.89942	9.17796e-06	9.0435e-05	0.0643752	0.000677892	0.000377114	0.00286007	0.794636	0.0178621
ASTE000345	NO	NA	0.75875	0.114403	0.999992	1	0.973372	0.212545	1	1		ASTE000345	YES	5.56083	0.000121065	0.000570367	0.0160949	0.00831782	0.00123595	0.0056611	0.750691	0.0615616
ASTE000346	NO	NA	0.27197	0.206672	0.999989	1	0.491714	0.318617	1	1		ASTE000346	NO	NA	0.907655	0.499228	0.999679	1	0.968754	0.548312	1	1
ASTE000347	NO	NA	0.0917647	0.0530163	0.656588	0.195908	0.21739	0.125857	1	0.704812		ASTE000347	NO	NA	0.846487	0.540418	1	1	0.936351	0.585697	1	1
ASTE000348	NO	NA	0.0453295	0.0349734	0.9954	0.559509	0.128132	0.095859	1	1		ASTE000348	YES	4.81129	0.000523344	0.000400395	0.363252	0.0110131	0.0029801	0.00489023	1	0.0722549
ASTE000349	NO	NA	0.412346	0.641603	1	1	0.673704	0.709616	1	1		ASTE000349	NO	NA	0.816782	0.394673	1	1	0.915462	0.450698	1	1
ASTE000350	NO	NA	0.842982	0.700001	0.999999	1	0.973372	0.757738	1	1		ASTE000350	NO	NA	0.106292	0.130551	0.999987	0.789188	0.161928	0.183774	1	1
ASTE000351	NO	NA	0.815768	0.550905	1	1	0.973372	0.631515	1	1		ASTE000351	NO	NA	0.0679015	0.0387313	0.999338	0.789188	0.1111	0.0719918	1	1
ASTE000354	NO	NA	0.811666	0.516491	1	1	0.973372	0.602687	1	1		ASTE000354	NO	NA	0.0534783	0.00063102	0.65214	0.321817	0.0905734	0.0059046	1	0.635648
ASTE000355	NO	NA	0.831514	0.0626985	0.999961	1	0.973372	0.140963	1	1		ASTE000355	YES	5.52755	0.00758279	0.00283117	0.904469	0.72548	0.0187663	0.0124863	1	1
ASTE000356	NO	NA	0.079627	0.0354567	0.943903	0.354012	0.195428	0.0965097	1	1		ASTE000356	YES	2.17928	0.00134837	0.000246015	0.113992	0.0126403	0.00535164	0.00406735	0.926096	0.0784969
ASTE000357	YES	5.34828	0.00218215	0.0360977	0.952225	0.857464	0.016161	0.0976382	1	1		ASTE000357	YES	4.27062	0.000490917	0.0176955	0.339084	0.143134	0.00291655	0.0403906	1	0.363927
ASTE000358	NO	NA	0.857644	0.379829	0.904245	0.292172	0.973372	0.484599	1	0.899105		ASTE000358	NO	NA	0.0747347	0.0905429	0.946302	0.72548	0.120309	0.137466	1	1
ASTE000359	NO	NA	0.0178852	0.0135098	0.967904	0.426749	0.0660139	0.0516046	1	1		ASTE000359	YES	2.65421	0.00244471	0.000468487	0.313462	0.082509	0.00811553	0.00523849	1	0.251324
ASTE000360	NO	NA	0.843264	0.17869	0.998445	1	0.973372	0.287862	1	1		ASTE000360	NO	NA	0.380138	0.00632112	0.828774	1	0.481057	0.0204181	1	1
ASTE000361	NO	NA	0.822304	0.170279	0.991495	0.143134	0.973372	0.277891	1	0.580441		ASTE000361	YES	0.314115	0.00629103	0.00408827	0.812396	0.239881	0.0160598	0.0154813	1	0.520206
ASTE000362	YES	3.42649	0.000175974	0.00081469	0.421584	0.0923805	0.00410752	0.0093296	1	0.442952		ASTE000362	YES	6.14266	7.91214e-05	0.000428455	0.0924989	0.00343631	0.00104604	0.00497773	0.885213	0.0384239
ASTE000363	NO	NA	0.445454	0.051042	0.999996	1	0.710467	0.122868	1	1		ASTE000363	NO	NA	0.297072	0.0908436	1	1	0.387262	0.137847	1	1
ASTE000364	NO	NA	0.852565	0.226417	0.925027	0.426749	0.973372	0.338008	1	1		ASTE000364	NO	NA	0.892693	0.0772618	0.915018	0.128563	0.962505	0.12134	1	0.338209
ASTE000365	YES	1.34183	0.000777681	0.000936916	0.338401	0.0458769	0.00879728	0.0102252	1	0.288358		ASTE000365	YES	0.278661	0.0288812	0.00395739	0.785223	0.176688	0.0542232	0.0151878	1	0.418922
ASTE000366	YES	15.0963	0.00573492	0.00278256	0.0572827	0.0165688	0.0297406	0.0196366	1	0.162869		ASTE000366	NO	NA	0.360464	0.0576692	0.999161	1	0.458095	0.0968356	1	1
ASTE000367	NO	NA	0.886936	0.149079	0.999945	1	0.973372	0.253808	1	1		ASTE000367	NO	NA	0.0194404	0.403581	1	0.0655326	0.0391872	0.458708	1	0.215657
ASTE000368	NO	NA	0.90057	0.978515	0.999995	1	0.973372	0.983613	1	1		ASTE000368	YES	6.45382	0.00521835	0.0374101	0.91259	0.559509	0.014106	0.070158	1	0.955
ASTE000369	NO	NA	0.0397841	0.0944676	0.996148	1	0.117383	0.186037	1	1		ASTE000369	YES	23.9133	0.0160872	0.00131233	0.750734	0.216927	0.0339112	0.008323	1	0.485315
ASTE000370	NO	NA	0.530818	0.049851	0.989706	1	0.808154	0.120889	1	1		ASTE000370	NO	NA	0.117375	0.0464271	0.945357	0.321817	0.17652	0.0820493	1	0.635648
ASTE000371	NO	NA	0.19303	0.0606458	0.998041	1	0.379748	0.137901	1	1		ASTE000371	YES	6.11602	1.66443e-05	4.25872e-05	0.233083	0.073586	0.00049272	0.00245331	1	0.232288
ASTE000372	NO	NA	0.0402312	0.0321206	0.812887	0.354012	0.118066	0.0906367	1	1		ASTE000372	NO	NA	0.529879	0.229622	1	1	0.641934	0.288561	1	1
ASTE000373	NO	NA	0.0134867	0.0181576	0.522456	0.195908	0.0533238	0.0621455	1	0.704812		ASTE000373	NO	NA	0.18341	0.0354391	0.991052	1	0.256764	0.0672899	1	1
ASTE000374	NO	NA	0.667972	0.220963	0.975684	1	0.94208	0.33279	1	1		ASTE000374	YES	9.14629	3.24185e-05	0.000132622	0.749863	0.0458769	0.000667463	0.00325139	1	0.171162
ASTE000375	YES	0.867325	0.0125018	0.00162607	0.835238	0.354012	0.0509699	0.013917	1	1		ASTE000375	YES	4.26235	0.000970059	0.000177774	0.0491165	0.00538926	0.00426339	0.00355018	0.764382	0.0488424
ASTE000376	NO	NA	0.367282	0.532726	0.944627	0.638487	0.61627	0.616567	1	1		ASTE000376	NO	NA	0.529879	0.649218	1	1	0.641934	0.686233	1	1
ASTE000377	NO	NA	0.410608	0.317178	0.999946	1	0.672124	0.42651	1	1		ASTE000377	YES	6.09874	0.000591937	0.0116283	0.858763	0.0189229	0.00309084	0.0302272	1	0.0999997
ASTE000378	NO	NA	0.882145	0.625497	0.999881	1	0.973372	0.695315	1	1		ASTE000378	NO	NA	0.0684273	0.141579	0.999995	1	0.111623	0.195986	1	1
ASTE000379	NO	NA	0.0956707	0.233484	0.933456	1	0.224032	0.344976	1	1		ASTE000379	NO	NA	0.036496	0.0313939	0.478328	0.0406133	0.0661835	0.0614543	1	0.158757
ASTE000380	NO	NA	0.746259	0.0890461	0.879165	1	0.973372	0.178108	1	1		ASTE000380	YES	6.05767	0.00155536	4.92028e-05	0.0964782	0.00721011	0.00583928	0.00248573	0.899278	0.0568764
ASTE000381	YES	5.8459	0.00088127	0.0172249	0.74176	0.467656	0.00941924	0.0602624	1	1		ASTE000381	YES	4.71292	0.000591937	0.0117354	0.204687	0.0165688	0.00309084	0.0304363	1	0.0920011
ASTE000382	NO	NA	0.0471427	0.1463	0.828684	0.38893	0.132141	0.25058	1	1		ASTE000382	YES	14.7457	0.0298249	9.63119e-05	0.346511	0.0923805	0.0556552	0.00293604	1	0.271442
ASTE000383	NO	NA	0.792274	0.378841	0.999987	1	0.973372	0.483664	1	1		ASTE000383	NO	NA	0.05494	0.121129	0.998338	1	0.0926354	0.173086	1	1
ASTE000384	NO	NA	0.857809	0.93733	1	1	0.973372	0.951456	1	1		ASTE000384	NO	NA	0.0832191	0.00800848	0.997621	1	0.131512	0.0236474	1	1
ASTE000385	YES	2.40095	0.00181605	0.000829581	0.31257	0.0406133	0.014306	0.00943368	1	0.268001		ASTE000385	YES	6.04843	0.0176702	0.00141599	0.0919185	0.0144838	0.0367714	0.00861491	0.885213	0.0847656
ASTE000386	NO	NA	0.000776808	0.0511707	0.782147	0.103285	0.00879728	0.122911	1	0.475991		ASTE000386	YES	5.81155	0.000179344	0.000227926	0.10682	0.0189229	0.00162203	0.00394954	0.918439	0.0999997
ASTE000387	NO	NA	0.451395	0.213149	0.999303	1	0.714397	0.325151	1	1		ASTE000387	NO	NA	0.280868	0.00471868	0.829122	0.930544	0.369225	0.0169227	1	1
ASTE000388	NO	NA	0.0395553	0.046852	0.979063	0.789188	0.116859	0.115812	1	1		ASTE000388	NO	NA	0.143995	0.250202	0.991932	0.447203	0.209576	0.309604	1	0.814221
ASTE000389	NO	NA	0.272311	0.062295	0.976726	1	0.491862	0.140584	1	1		ASTE000389	YES	9.96871	0.00659374	0.000411902	0.493322	0.159138	0.0166496	0.00489925	1	0.390992
ASTE000390	NO	NA	0.998418	0.0521394	0.614842	0.321817	1	0.12449	1	0.954466		ASTE000390	NO	NA	0.998913	0.358634	1	1	1	0.417203	1	1
ASTE000393	YES	2.78639	0.000184475	0.00647803	0.505315	0.0358989	0.00416349	0.0321954	1	0.249626		ASTE000393	YES	4.7737	0.000368189	0.00151068	0.0743179	0.00343631	0.00230787	0.00893304	0.834355	0.0384239
ASTE000394	NO	NA	1	0.230489	0.997967	1	1	0.341977	1	1		ASTE000394	NO	NA	1	0.0255809	0.858232	0.72548	1	0.0528811	1	1
ASTE000395	NO	NA	0.0436283	0.0212171	0.552444	0.115314	0.124249	0.0692017	1	0.511344		ASTE000395	YES	0.0143024	1.37409e-10	8.93629e-05	0.0103571	0.000334569	1.56413e-06	0.00286007	0.750691	0.0131779
ASTE000396	NO	NA	0.0686176	0.0310533	0.995321	0.354012	0.174711	0.0886629	1	1		ASTE000396	YES	23.8827	0.0450589	0.0206687	0.476901	0.239881	0.0786303	0.0452968	1	0.520206
ASTE000398	NO	NA	0.845641	0.447841	0.971282	1	0.973372	0.54446	1	1		ASTE000398	YES	2.00185	0.00173709	0.00184774	0.770096	0.195908	0.00629324	0.0098983	1	0.45124
ASTE000399	NO	NA	0.0416096	0.0479326	0.908879	0.0488106	0.120704	0.117539	1	0.304946		ASTE000399	NO	NA	0.637281	0.0620277	0.985644	1	0.75095	0.102372	1	1
ASTE000400	NO	NA	0.455026	0.371515	0.998077	0.128563	0.719384	0.477524	1	0.544431		ASTE000400	NO	NA	0.0417032	0.0672766	0.774753	0.337915	0.0736894	0.109012	1	0.662844
ASTE000403	NO	NA	0.0437198	0.0251724	0.997272	0.38893	0.124416	0.0774424	1	1		ASTE000403	NO	NA	0.80771	0.350333	0.996687	1	0.909338	0.409262	1	1
ASTE000404	NO	NA	0.99565	0.314357	0.999999	1	1	0.423721	1	1		ASTE000404	NO	NA	0.978781	0.372661	0.999898	1	1	0.430442	1	1
ASTE000405	NO	NA	0.714238	0.43656	1	1	0.973372	0.534654	1	1		ASTE000405	NO	NA	0.190111	0.496274	0.999999	0.789188	0.264713	0.54549	1	1
ASTE000406	YES	17.0464	0.00156641	0.0010725	0.0282577	0.000952852	0.0129735	0.0109423	1	0.0401715		ASTE000406	YES	15.8902	0.00295201	0.0255271	0.777709	0.103285	0.00928766	0.0528222	1	0.292462
ASTE000407	NO	NA	0.0465055	0.0196178	0.981073	1	0.13113	0.0656792	1	1		ASTE000407	YES	5.00905	0.00413593	0.000903773	0.115077	0.0165688	0.0117787	0.00695582	0.927662	0.0920011
ASTE000408	YES	5.10015	0.00246351	0.0407589	0.884359	0.239881	0.0172249	0.105349	1	0.800282		ASTE000408	YES	3.38905	0.000405563	0.000767005	0.241715	0.0655326	0.00250218	0.00641029	1	0.215657
ASTE000409	NO	NA	0.70766	0.904171	0.985918	0.789188	0.973372	0.924807	1	1		ASTE000409	NO	NA	0.677619	0.730939	1	1	0.791066	0.759982	1	1
ASTE000410	NO	NA	0.827016	0.369013	0.999474	1	0.973372	0.475274	1	1		ASTE000410	NO	NA	0.0841082	0.0203169	0.891899	1	0.132844	0.0447152	1	1
ASTE000411	YES	2.94141	7.91214e-05	0.000266485	0.0298348	0.00399969	0.00263345	0.00515885	1	0.0784973		ASTE000411	YES	2.40173	0.00479111	0.00888033	0.221673	0.103285	0.0132211	0.0252649	1	0.292462
ASTE000412	YES	25.3672	0.00727948	0.0135504	0.396777	0.031683	0.0349015	0.0517077	1	0.230741		ASTE000412	YES	1.45461	0.000187496	0.00348028	0.164432	0.00721011	0.00162203	0.0140036	1	0.0568764
ASTE000413	YES	17.7068	0.00687211	0.00775073	0.336316	0.097833	0.0334725	0.0360992	1	0.464594		ASTE000413	YES	16.4368	1.66443e-05	0.0135907	0.279613	0.0102962	0.00049272	0.0337706	1	0.070945
ASTE000415	YES	0.301605	0.0363909	0.00811003	0.871703	0.610862	0.110552	0.0370303	1	1		ASTE000415	NO	NA	0.0201652	0.0830874	0.951699	0.857464	0.0404405	0.128346	1	1
ASTE000417	YES	5.28258	1.58877e-05	0.000110205	0.107722	0.082509	0.00117435	0.00290385	1	0.411388		ASTE000417	YES	23.2063	2.13153e-05	0.00296631	0.0760935	0.00623904	0.000591786	0.0127908	0.835456	0.0526457
ASTE000418	YES	6.45726	0.00583203	0.0441066	0.762987	1	0.0300661	0.111224	1	1		ASTE000418	YES	22.2058	0.0063516	0.000610538	0.143024	0.0215766	0.0161927	0.00583033	0.980013	0.108006
ASTE000419	YES	17.8563	0.000168753	8.04629e-06	0.034349	0.00183768	0.00410752	0.000877993	1	0.053092		ASTE000419	YES	15.5694	0.0002051	0.0127403	0.437165	0.073586	0.00162203	0.0322345	1	0.232288
ASTE000420	NO	NA	0.836166	0.397307	1	1	0.973372	0.499619	1	1		ASTE000420	YES	7.31843	0.0144406	0.0342294	0.227485	0.0619038	0.0309329	0.0654736	1	0.210406
ASTE000421	YES	5.55359	0.00423829	0.0017671	0.4299	0.0279187	0.0239783	0.014629	1	0.216632		ASTE000421	YES	1.07272	3.38921e-05	0.000214953	0.014158	0.00132851	0.000667463	0.00384115	0.750691	0.0247099
ASTE000422	NO	NA	0.423608	0.151682	0.999754	1	0.686595	0.256438	1	1		ASTE000422	YES	3.86627	0.000566201	0.0154257	0.912401	0.239881	0.00308229	0.0366961	1	0.520206
ASTE000423	YES	25.6575	0.0335763	0.000502977	0.568095	0.292172	0.103521	0.00709465	1	0.899105		ASTE000423	YES	3.82703	0.00423829	0.00062115	0.0652139	0.0144838	0.0119832	0.00585795	0.797207	0.0847656
ASTE000424	NO	NA	0.865971	0.395105	0.999966	1	0.973372	0.497839	1	1		ASTE000424	NO	NA	0.661157	0.24864	1	1	0.775152	0.308208	1	1
ASTE000425	NO	NA	0.0216218	0.0314361	0.982532	1	0.0748316	0.0894817	1	1		ASTE000425	YES	4.86887	0.000175974	0.0002739	0.0964512	0.00252242	0.00162203	0.0042827	0.899278	0.0332709
ASTE000426	NO	NA	0.851672	0.177929	0.998493	1	0.973372	0.287163	1	1		ASTE000426	YES	21.8084	0.00325305	0.00185549	0.580506	0.0262409	0.00997025	0.0098983	1	0.123379
ASTE000427	NO	NA	0.768108	0.262503	0.99905	1	0.973372	0.372671	1	1		ASTE000427	NO	NA	0.238445	0.00370445	0.972649	0.559509	0.321172	0.0145607	1	0.955
ASTE000428	NO	NA	0.412346	0.00658688	0.693267	0.894004	0.673704	0.0325427	1	1		ASTE000428	NO	NA	0.759012	0.0778735	0.906786	0.1093	0.867553	0.122065	1	0.3072
ASTE000429	NO	NA	0.80771	0.755647	1	0.354012	0.973372	0.804851	1	1		ASTE000429	YES	20.9658	0.00162299	0.00601742	0.151893	0.159138	0.00596335	0.0197225	0.997971	0.390992
ASTE000430	NO	NA	0.186963	0.237208	0.999942	0.72548	0.370831	0.348314	1	1		ASTE000430	YES	24.1752	0.0229456	0.0144191	0.873248	0.216927	0.0452042	0.0351011	1	0.485315
ASTE000431	YES	2.48502	0.00309402	0.000308343	0.0467928	0.0110131	0.0197639	0.00549065	1	0.131407		ASTE000431	YES	4.38379	1.52396e-07	0.000498478	0.0163929	0.00183768	9.07964e-05	0.00536983	0.750691	0.0285769
ASTE000432	YES	0.879116	0.0144406	0.00835775	0.637114	0.292172	0.0561016	0.0378426	1	0.899105		ASTE000432	YES	2.18652	0.000884864	0.000321668	0.0535103	0.00538926	0.0040779	0.00448595	0.764382	0.0488424
ASTE000433	YES	5.04233	0.000908027	0.000750815	0.929837	0.666112	0.00956158	0.00884889	1	1		ASTE000433	YES	3.79911	0.00442256	0.0126257	0.727304	0.292172	0.0123508	0.0320326	1	0.59709
ASTE000434	YES	3.77075	1.37851e-05	0.000132902	0.238196	0.031683	0.00112864	0.00326743	1	0.230741		ASTE000434	YES	26.274	0.0418832	0.00775763	0.555715	0.0144838	0.0738013	0.0231812	1	0.0847656
ASTE000435	YES	10.141	0.00733413	0.0351707	0.969298	1	0.0349015	0.096076	1	1		ASTE000435	YES	5.2079	0.000927882	0.190445	0.978635	0.00538926	0.00420465	0.247753	1	0.0488424
ASTE000436	YES	2.52392	0.00711824	0.00136756	0.435832	0.159138	0.034348	0.0126458	1	0.622925		ASTE000436	YES	3.62972	0.0121303	0.000995431	0.182982	0.0165688	0.0271489	0.00728809	1	0.0920011
ASTE000437	NO	NA	0.0161678	0.0318887	0.497667	0.0923805	0.0612033	0.0902509	1	0.442952		ASTE000437	YES	3.87885	0.000116021	0.00091884	0.0525724	0.0215766	0.00120499	0.00700546	0.764382	0.108006
ASTE000440	NO	NA	0.112075	0.075573	0.881146	0.857464	0.253327	0.159876	1	1		ASTE000440	YES	5.07804	0.000176424	0.00262417	0.262833	0.195908	0.00162203	0.0120108	1	0.45124
ASTE000441	NO	NA	0.712219	0.104431	1	1	0.973372	0.199419	1	1		ASTE000441	YES	4.19015	0.000566201	0.00408691	0.159506	0.0215766	0.00308229	0.0154813	1	0.108006
ASTE000442	NO	NA	0.997474	0.256485	0.996723	1	1	0.367057	1	1		ASTE000442	NO	NA	0.0854361	0.033628	0.78078	0.128563	0.134474	0.0645514	1	0.338209
ASTE000443	NO	NA	0.0939002	0.0937357	0.991056	0.610862	0.220931	0.185178	1	1		ASTE000443	YES	5.0402	3.88587e-06	0.000490766	0.0629272	0.0110131	0.000278575	0.00533053	0.787036	0.0722549
ASTE000444	YES	7.17655	0.000103832	0.0410614	0.42293	0.0279187	0.00303841	0.105699	1	0.216632		ASTE000444	NO	NA	0.0283405	0.0268753	0.590795	0.0874448	0.0534549	0.0547952	1	0.2648
ASTE000445	NO	NA	0.549122	0.136835	0.968729	0.559509	0.825932	0.238968	1	1		ASTE000445	YES	4.81094	0.0185693	0.00300862	0.582892	0.38893	0.0381534	0.01287	1	0.729236
ASTE000446	NO	NA	0.677511	0.801066	1	1	0.949455	0.841614	1	1		ASTE000446	NO	NA	0.939369	0.196548	1	1	0.985515	0.253922	1	1
ASTE000449	YES	6.93197	0.000527899	0.006432	0.721029	0.239881	0.00718084	0.0320839	1	0.800282		ASTE000449	YES	2.85792	0.000368189	0.0012566	0.0574235	0.00252242	0.00230787	0.00813647	0.770545	0.0332709
ASTE000450	NO	NA	0.257296	0.130955	0.999973	1	0.47099	0.232334	1	1		ASTE000450	YES	11.6536	0.0183725	0.000390822	0.876277	0.0517443	0.0378721	0.00485139	1	0.184931
ASTE000451	YES	0.635709	0.000566201	0.0012112	0.350407	0.239881	0.00741664	0.0118287	1	0.800282		ASTE000451	YES	4.96704	0.000337506	8.06349e-06	0.0121179	0.000478277	0.00227691	0.00163746	0.750691	0.015081
ASTE000454	NO	NA	0.0271778	0.026949	0.607623	0.186298	0.0886294	0.0811896	1	0.69666		ASTE000454	NO	NA	0.00425621	0.0989901	0.998949	1	0.0119981	0.147507	1	1
ASTE000455	NO	NA	0.0171075	0.0195656	0.979419	0.72548	0.0639731	0.0655624	1	1		ASTE000455	YES	13.4773	8.02552e-05	0.139565	0.995453	0.0215766	0.00105857	0.193764	1	0.108006
ASTE000456	NO	NA	0.938528	0.306833	1	1	0.979128	0.416341	1	1		ASTE000456	NO	NA	0.0352147	0.0606035	0.719932	0.535676	0.06429	0.100503	1	0.932497
ASTE000457	NO	NA	0.0752043	0.0139333	0.596483	0.00831782	0.187936	0.0525696	1	0.114212		ASTE000457	YES	14.7677	0.0163512	0.00100145	0.36116	0.0135621	0.0344167	0.00731167	1	0.083447
ASTE000458	NO	NA	0.152947	0.179577	0.999999	1	0.318248	0.288677	1	1		ASTE000458	YES	6.19771	0.00847658	0.00127293	0.785685	0.666112	0.020395	0.00822344	1	1
ASTE000459	NO	NA	0.222727	0.0144769	0.867723	0.857464	0.422973	0.0537205	1	1		ASTE000459	YES	6.37229	1.74008e-05	0.00447315	0.148044	0.0110131	0.00049272	0.0163776	0.99053	0.0722549
ASTE000460	NO	NA	0.903999	0.741771	1	1	0.973372	0.793047	1	1		ASTE000460	NO	NA	0.179857	0.333987	0.999892	1	0.25263	0.393518	1	1
ASTE000461	NO	NA	0.352955	0.193957	0.999903	1	0.598672	0.304232	1	1		ASTE000461	NO	NA	0.806572	0.512127	1	1	0.909295	0.559803	1	1
ASTE000462	NO	NA	0.882092	0.320442	0.992509	0.930544	0.973372	0.42933	1	1		ASTE000462	YES	2.34492	0.00351548	0.00383736	0.422718	0.082509	0.0106033	0.0149081	1	0.251324
ASTE000463	NO	NA	0.593761	0.565048	1	1	0.869073	0.644209	1	1		ASTE000463	YES	3.65155	0.00224572	0.00159509	0.0536989	0.00432332	0.00769408	0.00920734	0.764382	0.0445361
ASTE000464	NO	NA	0.530896	0.0158482	0.32268	0.143134	0.808154	0.0569264	1	0.580441		ASTE000464	YES	8.13616	0.00101224	0.00330831	0.314222	0.143134	0.00437444	0.0135853	1	0.363927
ASTE000465	NO	NA	0.714238	0.348899	1	1	0.973372	0.455815	1	1		ASTE000465	NO	NA	0.153795	0.0928474	0.904438	0.40784	0.221797	0.140189	1	0.760059
ASTE000466	NO	NA	0.57237	0.542061	0.999454	1	0.844715	0.623828	1	1		ASTE000466	NO	NA	0.423608	0.333528	0.981179	0.666112	0.529312	0.393017	1	1
ASTE000467	NO	NA	0.915112	0.710907	0.999999	1	0.973372	0.767463	1	1		ASTE000467	NO	NA	0.748593	0.159175	0.958555	0.371471	0.859255	0.215138	1	0.711622
ASTE000468	YES	23.9572	0.00323424	0.00340808	0.68028	0.559509	0.0204757	0.0222276	1	1		ASTE000468	YES	2.86443	3.37654e-05	0.00253588	0.336898	0.0144838	0.000667463	0.0117751	1	0.0847656
ASTE000469	NO	NA	0.569385	0.180649	0.998296	1	0.842354	0.289992	1	1		ASTE000469	YES	6.84101	0.000116021	0.0015652	0.0997591	0.00294686	0.00120499	0.00910872	0.904668	0.0364214
ASTE000470	NO	NA	0.120264	0.0456861	0.999114	1	0.264826	0.11392	1	1		ASTE000470	YES	4.60708	2.84654e-06	0.00111482	0.0328152	0.00399969	0.000274712	0.00763998	0.752304	0.0416545
ASTE000471	NO	NA	0.314754	0.21898	0.958348	0.38893	0.550783	0.331028	1	1		ASTE000471	NO	NA	0.106284	0.164966	0.9994	1	0.161928	0.220841	1	1
ASTE000472	NO	NA	0.0517522	0.111907	0.983608	0.292172	0.141507	0.209133	1	0.899105		ASTE000472	YES	1.52486	0.0117173	0.00942433	0.814007	0.115314	0.0263755	0.0261779	1	0.314626
ASTE000473	YES	13.8329	0.00884512	0.0101027	0.997719	1	0.0394994	0.0426395	1	1		ASTE000473	YES	9.22632	0.0239017	0.0127143	0.722017	0.159138	0.0468123	0.0322043	1	0.390992
ASTE000474	NO	NA	0.622717	0.324467	0.967061	1	0.900227	0.433041	1	1		ASTE000474	NO	NA	0.0239017	0.155076	0.999847	1	0.0468123	0.210975	1	1
ASTE000475	NO	NA	0.888533	0.907185	1	1	0.973372	0.927557	1	1		ASTE000475	YES	9.35203	0.000927882	0.00444772	0.489462	0.0517443	0.00420465	0.0163213	1	0.184931
ASTE000476	NO	NA	0.880483	0.440995	0.998562	1	0.973372	0.538436	1	1		ASTE000476	NO	NA	0.0393109	0.0829698	0.99757	0.38893	0.0703026	0.128182	1	0.729236
ASTE000477	NO	NA	0.314754	0.268221	0.995697	0.610862	0.550783	0.378472	1	1		ASTE000477	NO	NA	0.876961	0.965862	0.999999	1	0.956173	0.970895	1	1
ASTE000478	NO	NA	0.895934	0.110536	0.999583	1	0.973372	0.207526	1	1		ASTE000478	NO	NA	0.270369	0.313772	1	1	0.357446	0.373644	1	1
ASTE000479	NO	NA	0.914794	0.45019	1	1	0.973372	0.546556	1	1		ASTE000479	NO	NA	0.410775	0.177061	1	1	0.515472	0.233679	1	1
ASTE000480	NO	NA	0.425402	0.00546206	0.986465	1	0.688519	0.0291626	1	1		ASTE000480	NO	NA	0.0390459	0.0689394	0.381862	0.0923805	0.0698836	0.111011	1	0.271442
ASTE000481	NO	NA	0.451226	0.32174	1	1	0.714397	0.430208	1	1		ASTE000481	NO	NA	0.318292	0.241924	1	1	0.411577	0.301491	1	1
ASTE000482	NO	NA	0.842833	0.280797	0.999443	1	0.973372	0.390652	1	1		ASTE000482	YES	3.42821	0.000352847	0.000407324	0.142605	0.0358989	0.00227691	0.00489839	0.980013	0.146728
ASTE000483	NO	NA	0.520335	0.126358	0.880779	0.666112	0.798783	0.226903	1	1		ASTE000483	NO	NA	0.0534783	0.0154598	0.983337	1	0.0905734	0.0367465	1	1
ASTE000484	NO	NA	0.714238	0.0865527	0.999999	1	0.973372	0.175152	1	1		ASTE000484	YES	5.60098	0.000566201	1.86607e-05	0.031074	0.00183768	0.00308229	0.002023	0.752304	0.0285769
ASTE000485	NO	NA	0.610244	0.555658	0.999975	1	0.888838	0.635428	1	1		ASTE000485	NO	NA	0.00628458	0.078263	0.998238	0.894004	0.0160542	0.122507	1	1
ASTE000486	YES	25.9395	6.09532e-05	0.00503031	0.415882	0.0655326	0.00217502	0.0280549	1	0.358461		ASTE000486	YES	3.72887	0.0127032	0.000476822	0.860449	0.115314	0.0280125	0.00526446	1	0.314626
ASTE000487	NO	NA	0.105594	0.0139607	0.983945	1	0.242236	0.0526515	1	1		ASTE000487	YES	3.53965	0.0489092	0.000412859	0.632326	0.264912	0.0845586	0.00489925	1	0.558321
ASTE000488	NO	NA	0.85784	0.400106	0.872811	0.176688	0.973372	0.502195	1	0.665975		ASTE000488	YES	6.43446	0.0002051	0.00186666	0.338189	0.0458769	0.00162203	0.00991055	1	0.171162
ASTE000489	NO	NA	0.759012	0.298696	0.999785	1	0.973372	0.408674	1	1		ASTE000489	YES	6.77074	6.64944e-05	0.000597144	0.160127	0.0126403	0.000897871	0.00578001	1	0.0784969
ASTE000490	YES	16.4111	0.00732985	0.00359497	0.176295	0.0279187	0.0349015	0.0227342	1	0.216632		ASTE000490	YES	14.5149	0.00376511	0.110099	0.967066	0.031683	0.0110147	0.160871	1	0.135378
ASTE000492	NO	NA	0.994096	0.341014	1	1	1	0.449018	1	1		ASTE000492	NO	NA	0.0764207	0.0798676	0.807019	0.159138	0.12259	0.124458	1	0.390992
ASTE000493	NO	NA	0.871482	0.244693	0.914538	0.354012	0.973372	0.355092	1	1		ASTE000493	NO	NA	0.91729	0.611867	0.999947	1	0.971598	0.651106	1	1
ASTE000495	YES	15.6869	2.69778e-05	8.36147e-05	0.52035	0.264912	0.00157689	0.00257819	1	0.850873		ASTE000495	YES	15.9363	0.0379731	0.0223247	0.974398	1	0.0683504	0.0477763	1	1
ASTE000496	NO	NA	0.888608	0.853004	1	1	0.973372	0.882143	1	1		ASTE000496	NO	NA	0.708131	0.303665	0.999949	1	0.821092	0.363204	1	1
ASTE000497	NO	NA	0.99377	0.608092	0.999998	1	1	0.681559	1	1		ASTE000497	NO	NA	0.999906	0.141083	0.999565	1	1	0.19537	1	1
ASTE000498	NO	NA	0.784109	0.0885026	0.99645	0.72548	0.973372	0.177489	1	1		ASTE000498	YES	4.89586	0.0373299	0.00279694	0.702145	0.292172	0.0674271	0.0124317	1	0.59709
ASTE000500	NO	NA	0.371781	0.381337	0.999901	1	0.621436	0.485787	1	1		ASTE000500	YES	4.97146	0.00395241	0.0105047	0.89808	0.930544	0.0113583	0.0282417	1	1
ASTE000503	NO	NA	0.840964	0.0936305	0.993554	1	0.973372	0.185126	1	1		ASTE000503	NO	NA	0.740445	0.651364	0.999955	1	0.851362	0.688182	1	1
ASTE000506	NO	NA	0.0408229	0.03542	0.681986	0.559509	0.119303	0.0964789	1	1		ASTE000506	NO	NA	0.00205858	0.137871	0.999802	0.321817	0.00720344	0.191927	1	0.635648
ASTE000507	NO	NA	0.0680404	0.0426565	0.620115	0.292172	0.173797	0.108554	1	0.899105		ASTE000507	NO	NA	0.999991	0.574615	0.975877	1	1	0.616596	1	1
ASTE000508	YES	15.0678	0.00244471	0.0155113	0.250864	0.0155263	0.0171567	0.0562129	1	0.158935		ASTE000508	YES	13.4021	3.38921e-05	0.0104872	0.634729	0.00343631	0.000667463	0.028208	1	0.0384239
ASTE000509	NO	NA	0.243904	0.016853	0.919163	0.354012	0.451881	0.0593006	1	1		ASTE000509	YES	15.6457	0.00503471	0.0516715	0.709889	0.0458769	0.0137303	0.0892664	1	0.171162
ASTE000510	NO	NA	0.169458	0.0338395	0.961671	0.354012	0.343778	0.0937898	1	1		ASTE000510	YES	16.754	0.00561689	0.0940773	0.761638	0.0358989	0.014942	0.14167	1	0.146728
ASTE000511	NO	NA	0.152131	0.0178021	0.990255	1	0.317017	0.0614809	1	1		ASTE000511	NO	NA	0.329425	0.0544041	0.999768	1	0.424289	0.0926653	1	1
ASTE000512	YES	2.22606	0.000142841	0.000446462	0.181401	0.0382561	0.00370378	0.00664482	1	0.262648		ASTE000512	YES	3.89944	0.00425621	0.00430063	0.238977	0.033791	0.0119981	0.0159772	1	0.143309
ASTE000513	YES	1.45837	0.00107808	0.000320485	0.0245131	0.0144838	0.0104174	0.00563846	1	0.150565		ASTE000513	YES	3.91008	4.0625e-06	0.00379848	0.0572526	0.00538926	0.000278575	0.0148111	0.770545	0.0488424
ASTE000514	YES	15.7714	0.0167882	0.00107087	0.775878	0.0215766	0.0632152	0.0109423	1	0.186631		ASTE000514	YES	15.4132	1.66443e-05	0.0024058	0.0267227	0.000400455	0.00049272	0.0114391	0.752304	0.014471
ASTE000515	YES	16.4364	6.15107e-06	6.91283e-07	0.0174617	1.9077e-05	0.000811334	0.000524591	1	0.0120641		ASTE000515	YES	15.0538	3.88587e-06	0.0015956	0.137935	0.00156402	0.000278575	0.00920734	0.975292	0.0266515
ASTE000516	NO	NA	0.262935	0.0819725	0.999508	0.0780475	0.478878	0.169253	1	0.401816		ASTE000516	NO	NA	0.305894	0.506029	1	1	0.397443	0.554339	1	1
ASTE000518	NO	NA	0.804495	0.133061	0.964071	1	0.973372	0.234883	1	1		ASTE000518	NO	NA	0.0598957	0.0586461	0.999517	0.239881	0.0996628	0.0979989	1	0.520206
ASTE000519	NO	NA	0.0348087	0.0143234	0.682103	0.176688	0.106713	0.053342	1	0.665975		ASTE000519	YES	4.83075	0.000347381	2.33945e-05	0.00598215	8.924e-05	0.00227691	0.00212351	0.750691	0.00979821
ASTE000520	NO	NA	0.0150431	0.0138056	0.552074	0.176688	0.0578889	0.0523163	1	0.665975		ASTE000520	NO	NA	0.0889555	0.241146	1	1	0.138995	0.30072	1	1
ASTE000521	NO	NA	0.919315	0.427296	0.998376	1	0.973372	0.525942	1	1		ASTE000521	YES	5.75708	0.00265577	0.00609264	0.378277	0.082509	0.00855423	0.0198775	1	0.251324
ASTE000522	NO	NA	0.841181	0.444478	0.981404	0.559509	0.973372	0.541128	1	1		ASTE000522	NO	NA	0.0569822	0.0438405	0.99985	0.666112	0.0954848	0.0788866	1	1
ASTE000523	NO	NA	0.474671	0.185094	0.995809	1	0.744034	0.294391	1	1		ASTE000523	NO	NA	0.464591	0.413677	1	1	0.571785	0.468266	1	1
ASTE000524	NO	NA	0.999865	0.364264	0.999995	1	1	0.470916	1	1		ASTE000524	NO	NA	0.999999	0.142031	0.937594	1	1	0.196539	1	1
ASTE000526	NO	NA	0.0402336	0.167649	1	1	0.118066	0.274633	1	1		ASTE000526	NO	NA	0.0433284	0.137361	0.999653	0.666112	0.075995	0.191334	1	1
ASTE000527	NO	NA	0.0323049	0.0162862	0.927143	0.72548	0.100253	0.0579512	1	1		ASTE000527	YES	4.59263	0.000566201	0.000292679	0.172019	0.00183768	0.00308229	0.00434106	1	0.0285769
ASTE000528	NO	NA	0.822823	0.396356	0.999976	1	0.973372	0.498936	1	1		ASTE000528	NO	NA	0.0472358	0.0497199	0.953694	1	0.0819857	0.0865783	1	1
ASTE000529	NO	NA	0.673816	0.223303	0.864094	1	0.948325	0.33494	1	1		ASTE000529	NO	NA	0.874356	0.03934	0.803942	0.239881	0.95498	0.0728142	1	0.520206
ASTE000530	NO	NA	0.118752	0.0477991	0.999952	1	0.262956	0.117301	1	1		ASTE000530	YES	3.14587	0.013863	0.0224694	0.987267	0.467656	0.0298925	0.0480107	1	0.835556
ASTE000531	NO	NA	0.294498	0.120721	0.788184	1	0.521895	0.219973	1	1		ASTE000531	YES	8.01428	0.0109373	0.0314511	0.511196	0.0923805	0.0249798	0.0615152	1	0.271442
ASTE000532	NO	NA	0.615618	0.376648	1	1	0.892913	0.482112	1	1		ASTE000532	YES	2.49858	0.00729155	0.0498196	0.998357	0.321817	0.0181698	0.0867022	1	0.635648
ASTE000535	NO	NA	0.92665	0.107845	0.999983	1	0.973967	0.203819	1	1		ASTE000535	YES	5.4358	0.00322854	0.0249331	0.374638	0.073586	0.00992329	0.051895	1	0.232288
ASTE000536	NO	NA	0.893084	0.365152	0.999999	1	0.973372	0.471796	1	1		ASTE000536	YES	5.53388	0.000352847	0.00627068	0.297989	0.0110131	0.00227691	0.0203244	1	0.0722549
ASTE000537	NO	NA	0.389851	0.0137911	0.992973	1	0.645574	0.0523163	1	1		ASTE000537	YES	6.254	0.000196182	0.00393648	0.208453	0.00957921	0.00162203	0.0151535	1	0.0668548
ASTE000538	YES	2.28343	0.0271778	0.00426796	0.358898	0.0655326	0.0886294	0.0252652	1	0.358461		ASTE000538	YES	2.12222	0.00140699	0.00105802	0.29586	0.0279187	0.00555141	0.00746183	1	0.125118
ASTE000539	NO	NA	0.837105	0.548578	0.99975	1	0.973372	0.629546	1	1		ASTE000539	NO	NA	0.0960221	0.0123361	0.977155	1	0.148488	0.0315166	1	1
ASTE000540	YES	17.427	0.0314782	0.00187923	0.988627	1	0.0981374	0.0152577	1	1		ASTE000540	NO	NA	0.353377	0.172311	1	1	0.4508	0.22865	1	1
ASTE000541	YES	1.98416	0.00210606	0.0126647	0.0878638	0.031683	0.0159609	0.0494213	1	0.230741		ASTE000541	YES	2.58729	6.13385e-05	0.00015718	0.0166962	0.00464696	0.000871836	0.00342305	0.750691	0.0452492
ASTE000542	YES	3.85445	0.000347381	0.0262975	0.651456	0.176688	0.00550955	0.0798891	1	0.665975		ASTE000542	YES	3.13636	1.7283e-05	0.00118986	0.0572812	2.11319e-05	0.00049272	0.00789289	0.770545	0.00775949
ASTE000543	YES	4.04975	0.0036561	0.0434514	0.995766	0.789188	0.0220392	0.109985	1	1		ASTE000543	YES	2.98293	0.000847995	0.0019793	0.100331	0.00103955	0.00394472	0.0102411	0.905534	0.0223689
ASTE000544	NO	NA	0.103337	0.165867	0.994796	1	0.237969	0.272487	1	1		ASTE000544	YES	0.195095	3.37654e-05	0.0144008	0.661273	0.0432451	0.000667463	0.0350716	1	0.167835
ASTE000545	NO	NA	0.709175	0.159831	0.999016	1	0.973372	0.265949	1	1		ASTE000545	NO	NA	0.686627	0.488161	1	1	0.799988	0.537454	1	1
ASTE000546	NO	NA	0.118752	0.0153643	0.699952	0.103285	0.262956	0.0558848	1	0.475991		ASTE000546	NO	NA	0.0106635	0.0614234	0.934379	0.264912	0.0244378	0.101606	1	0.558321
ASTE000547	YES	16.3535	0.00423829	0.00287618	0.212945	0.159138	0.0239783	0.0200364	1	0.622925		ASTE000547	YES	14.4833	0.00122166	0.0036696	0.259772	0.00464696	0.00498011	0.0145089	1	0.0452492
ASTE000548	NO	NA	0.880483	0.942134	1	1	0.973372	0.95531	1	1		ASTE000548	NO	NA	0.207405	0.179968	0.96749	1	0.284547	0.236884	1	1
ASTE000549	NO	NA	0.124205	0.269229	0.999097	0.610862	0.271157	0.379333	1	1		ASTE000549	NO	NA	0.102355	0.0216458	0.689089	0.306994	0.156812	0.0467897	1	0.622686
ASTE000550	NO	NA	0.923097	0.269161	1	0.511843	0.973758	0.379285	1	1		ASTE000550	NO	NA	0.417287	0.499101	1	1	0.522607	0.548226	1	1
ASTE000551	YES	15.5396	0.00236876	0.0362693	0.856615	0.115314	0.017044	0.0979254	1	0.511344		ASTE000551	NO	NA	0.0210054	0.0823343	0.970116	0.40784	0.04186	0.127356	1	0.760059
ASTE000552	NO	NA	0.438649	0.0848848	0.898348	0.195908	0.702181	0.173224	1	0.704812		ASTE000552	NO	NA	0.449312	0.265938	1	1	0.555531	0.325467	1	1
ASTE000553	NO	NA	0.526272	0.150084	0.974803	0.610862	0.805151	0.254758	1	1		ASTE000553	NO	NA	0.0764207	0.0383691	0.990104	1	0.12259	0.0714821	1	1
ASTE000554	NO	NA	0.568765	0.473317	0.999962	1	0.842354	0.566537	1	1		ASTE000554	NO	NA	0.529879	0.8221	1	1	0.641934	0.842225	1	1
ASTE000555	NO	NA	0.781723	0.201807	0.969537	0.610862	0.973372	0.313264	1	1		ASTE000555	NO	NA	0.136406	0.0267541	0.999582	0.467656	0.200117	0.0546166	1	0.835556
ASTE000556	YES	2.95683	6.09532e-05	0.00134613	0.237128	0.073586	0.00217502	0.0125669	1	0.383004		ASTE000556	YES	4.11115	0.00392881	0.0120803	0.37473	0.00721011	0.0112962	0.0310578	1	0.0568764
ASTE000557	NO	NA	0.79986	0.495598	1	1	0.973372	0.585814	1	1		ASTE000557	NO	NA	0.62593	0.162562	1	1	0.740173	0.218548	1	1
ASTE000558	YES	2.58313	0.00206445	0.00138604	0.197718	0.0406133	0.0156978	0.0126929	1	0.268001		ASTE000558	YES	3.68733	0.0127032	0.00651347	0.0807331	0.031683	0.0280125	0.0207509	0.849243	0.135378
ASTE000559	NO	NA	0.168216	0.126829	0.999831	1	0.341625	0.227463	1	1		ASTE000559	NO	NA	0.122707	0.0335076	0.939749	1	0.182968	0.0644176	1	1
ASTE000560	NO	NA	0.0107583	0.168967	1	1	0.0458313	0.276423	1	1		ASTE000560	YES	26.2805	0.000546356	0.00124176	0.252235	0.00831782	0.00305011	0.00809073	1	0.0615616
ASTE000561	NO	NA	0.0259314	0.0473669	0.992367	1	0.08641	0.116516	1	1		ASTE000561	YES	0.900285	0.00129669	0.0140465	0.553535	0.0165688	0.00520274	0.0345039	1	0.0920011
ASTE000562	NO	NA	0.759328	0.758393	1	1	0.973372	0.806933	1	1		ASTE000562	YES	4.16727	1.66443e-05	0.00141502	0.596797	0.073586	0.00049272	0.00861491	1	0.232288
ASTE000563	YES	7.18809	9.81171e-05	0.0272164	0.84797	0.467656	0.00298685	0.0816319	1	1		ASTE000563	YES	6.54443	1.00102e-07	0.000279278	0.0195294	0.00010854	8.73589e-05	0.00430179	0.750691	0.00979821
ASTE000564	YES	17.029	0.909242	0.0038738	0.252889	0.0189229	0.973372	0.0237711	1	0.174554		ASTE000564	YES	6.10638	0.000352847	0.00185295	0.208045	0.0165688	0.00227691	0.0098983	1	0.0920011
ASTE000565	YES	2.46637	0.027726	0.0039908	0.494647	0.176688	0.0899416	0.0241701	1	0.665975		ASTE000565	YES	3.26588	0.0265707	0.0098948	0.593357	0.216927	0.0510731	0.0270291	1	0.485315
ASTE000566	NO	NA	0.11985	0.174278	1	1	0.264339	0.282835	1	1		ASTE000566	YES	6.92847	0.000591937	0.0043698	0.250115	0.0406133	0.00309084	0.0161656	1	0.158757
ASTE000567	NO	NA	0.036496	0.0502347	0.998907	0.666112	0.110723	0.121483	1	1		ASTE000567	NO	NA	0.23903	0.758284	1	1	0.321693	0.784876	1	1
ASTE000568	YES	11.6023	0.00340092	0.0649094	0.501436	0.0358989	0.0212824	0.144056	1	0.249626		ASTE000568	NO	NA	0.380138	0.591859	1	1	0.481057	0.632535	1	1
ASTE000570	NO	NA	0.86278	0.148662	0.958634	0.666112	0.973372	0.25338	1	1		ASTE000570	NO	NA	0.64419	0.0798732	0.999994	1	0.758855	0.124458	1	1
ASTE000571	YES	6.96361	0.000176454	0.000224242	0.614867	0.128563	0.00410752	0.00466644	1	0.544431		ASTE000571	YES	4.50408	0.000337136	0.000893132	0.158575	0.0458769	0.00227691	0.00689724	1	0.171162
ASTE000572	NO	NA	0.799777	0.776072	0.999998	0.857464	0.973372	0.821463	1	1		ASTE000572	YES	3.94199	0.00439052	0.00115113	0.454038	0.195908	0.0123401	0.00773182	1	0.45124
ASTE000573	NO	NA	0.697051	0.279315	0.996402	1	0.970295	0.389131	1	1		ASTE000573	YES	5.2181	0.00668882	0.0146457	0.715792	0.292172	0.016871	0.0355084	1	0.59709
ASTE000574	NO	NA	0.103027	0.103576	0.783765	0.321817	0.237447	0.198252	1	0.954466		ASTE000574	NO	NA	0.445454	0.205896	0.999963	1	0.551272	0.263724	1	1
ASTE000575	NO	NA	0.32839	0.248663	0.900091	0.159138	0.569393	0.359022	1	0.622925		ASTE000575	YES	3.21692	0.0027554	0.000911653	0.0690873	0.000524141	0.00882399	0.00698004	0.816493	0.0162569
ASTE000576	YES	2.35238	0.000309003	0.00667848	0.407243	0.239881	0.00536691	0.0328953	1	0.800282		ASTE000576	YES	4.04002	0.000154581	0.0042291	0.136411	0.082509	0.00150521	0.0157991	0.975292	0.251324
ASTE000577	NO	NA	0.352955	0.322208	0.994961	0.426749	0.598672	0.430703	1	1		ASTE000577	NO	NA	0.520335	0.257611	0.991848	0.186298	0.632256	0.31681	1	0.439237
ASTE000578	NO	NA	0.759753	0.0696712	0.913328	1	0.973372	0.151407	1	1		ASTE000578	NO	NA	0.186905	0.238323	0.999333	1	0.260664	0.297656	1	1
ASTE000579	YES	9.03989	0.00551649	0.0393057	0.808717	0.559509	0.0292338	0.102878	1	1		ASTE000579	YES	6.89209	0.00469923	0.041566	0.190992	0.0279187	0.0129833	0.0757459	1	0.125118
ASTE000580	NO	NA	0.847143	0.241481	0.999994	1	0.973372	0.352362	1	1		ASTE000580	YES	5.25294	0.0171075	0.000450428	0.643735	0.264912	0.0357625	0.0051221	1	0.558321
ASTE000581	NO	NA	0.487416	0.105445	0.998708	1	0.759411	0.200616	1	1		ASTE000581	NO	NA	0.190081	0.00352982	0.965894	0.930544	0.264704	0.0141578	1	1
ASTE000582	NO	NA	0.17214	0.107971	0.988622	0.666112	0.347793	0.203956	1	1		ASTE000582	YES	3.79244	0.0154169	0.0260239	0.385491	0.103285	0.0327347	0.0535582	1	0.292462
ASTE000583	NO	NA	0.947104	0.187148	1	0.511843	0.983492	0.296866	1	1		ASTE000583	NO	NA	0.0167575	0.0555147	0.989491	1	0.0351226	0.0941553	1	1
ASTE000586	NO	NA	0.012699	0.0279087	0.933223	0.167913	0.0515326	0.0830002	1	0.653231		ASTE000586	YES	18.1626	0.0283956	0.0204074	0.880917	0.666112	0.0535303	0.0448364	1	1
ASTE000587	NO	NA	0.835905	0.894571	1	1	0.973372	0.916965	1	1		ASTE000587	NO	NA	0.451226	0.697135	1	1	0.556567	0.729231	1	1
ASTE000588	YES	17.074	2.69778e-05	0.000330081	0.016807	0.000741208	0.00157689	0.00569193	1	0.037666		ASTE000588	YES	16.6516	0.00113144	0.0105795	0.30897	0.121938	0.00471763	0.0283892	1	0.330246
ASTE000589	NO	NA	0.0143007	0.015998	0.447894	0.0165688	0.0557351	0.0573197	1	0.162869		ASTE000589	YES	3.21165	0.000302829	0.00123642	0.0496873	0.000478277	0.00224421	0.00807935	0.764382	0.015081
ASTE000590	YES	24.5616	0.000347381	0.00771779	0.57572	1	0.00550955	0.0359753	1	1		ASTE000590	YES	3.28462	0.000884864	0.00274277	0.316707	0.0215766	0.0040779	0.0123014	1	0.108006
ASTE000594	NO	NA	0.0825343	0.0282431	0.96205	0.128563	0.200917	0.0835694	1	0.544431		ASTE000594	NO	NA	0.0598957	0.180172	0.877646	1	0.0996628	0.237081	1	1
ASTE000595	YES	16.8182	0.000309161	2.36169e-06	0.00456999	0.000334569	0.00536691	0.000594243	1	0.0262649		ASTE000595	YES	15.7059	0.000199846	0.00025868	0.0303215	0.000478277	0.00162203	0.00414574	0.752304	0.015081
ASTE000596	NO	NA	0.159947	0.0087158	0.999868	1	0.328701	0.0389219	1	1		ASTE000596	NO	NA	0.874356	0.549045	1	1	0.95498	0.593438	1	1
ASTE000597	YES	16.6755	0.00503471	0.0027384	0.730678	0.128563	0.0271355	0.0195554	1	0.544431		ASTE000597	YES	15.4334	0.0175181	0.000399964	0.0923405	0.058275	0.0365083	0.00489023	0.885213	0.199502
ASTE000598	NO	NA	0.132293	0.137174	0.999922	1	0.284398	0.239304	1	1		ASTE000598	NO	NA	0.132867	0.309368	1	1	0.195674	0.369166	1	1
ASTE000599	YES	4.67799	6.00775e-07	0.00540111	0.145685	0.00831782	0.000403892	0.0290552	1	0.114212		ASTE000599	YES	4.71397	0.00254954	0.00241604	0.0475715	0.0358989	0.00829061	0.0114638	0.764382	0.146728
ASTE000600	NO	NA	0.999512	0.496017	1	1	1	0.586127	1	1		ASTE000600	NO	NA	0.129173	0.0193154	0.817167	1	0.191107	0.0430184	1	1
ASTE000601	NO	NA	0.550284	0.380694	0.999999	1	0.826815	0.485268	1	1		ASTE000601	NO	NA	0.88566	0.995437	0.999524	1	0.959652	0.996137	1	1
ASTE000602	NO	NA	0.222727	0.133975	0.871724	1	0.422973	0.235781	1	1		ASTE000602	YES	19.5049	0.0198423	0.00860083	0.113449	0.0102962	0.0399267	0.0248137	0.926096	0.070945
ASTE000603	NO	NA	0.151918	0.0184472	0.776761	0.857464	0.317009	0.0629072	1	1		ASTE000603	NO	NA	0.564812	0.0492486	0.987797	1	0.676265	0.0859021	1	1
ASTE000604	NO	NA	0.538473	0.189482	0.993061	0.559509	0.812903	0.299274	1	1		ASTE000604	YES	7.79974	0.000495913	4.7117e-05	0.108167	0.0110131	0.00294162	0.00248409	0.918687	0.0722549
ASTE000605	NO	NA	0.816782	0.32629	0.954236	0.159138	0.973372	0.434709	1	0.622925		ASTE000605	YES	5.2095	0.000196272	0.000891638	0.321978	0.264912	0.00162203	0.0068965	1	0.558321
ASTE000606	NO	NA	0.0613425	0.0537334	0.996419	1	0.160042	0.126871	1	1		ASTE000606	NO	NA	0.816782	0.110243	0.935504	1	0.915462	0.160971	1	1
ASTE000607	NO	NA	0.749944	0.187673	0.920713	0.610862	0.973372	0.297279	1	1		ASTE000607	NO	NA	0.0510157	0.173668	0.999357	1	0.0874961	0.229948	1	1
ASTE000608	NO	NA	0.244978	0.163152	0.999945	1	0.453354	0.269545	1	1		ASTE000608	YES	3.57941	0.00884512	0.0219297	0.862444	0.292172	0.0210416	0.047276	1	0.59709
ASTE000610	NO	NA	0.436618	0.463743	0.998642	0.371471	0.702181	0.557716	1	1		ASTE000610	YES	4.8261	0.00374459	0.00705639	0.0314817	0.00399969	0.0110147	0.021815	0.752304	0.0416545
ASTE000611	YES	1.99849	0.0080436	0.0137437	0.94239	0.0923805	0.0372802	0.0522353	1	0.442952		ASTE000611	YES	5.58658	0.00376511	0.000117614	0.0538047	0.00721011	0.0110147	0.00309193	0.764382	0.0568764
ASTE000612	NO	NA	0.231867	0.815963	1	0.306994	0.435534	0.853922	1	0.93737		ASTE000612	NO	NA	0.106292	0.0583324	0.805604	0.103285	0.161928	0.0976467	1	0.292462
ASTE000613	NO	NA	0.999476	0.274702	0.979054	1	1	0.384617	1	1		ASTE000613	NO	NA	0.999125	0.540169	0.999966	1	1	0.585483	1	1
ASTE000614	NO	NA	0.0682029	0.155779	0.999988	1	0.173797	0.261076	1	1		ASTE000614	NO	NA	0.998654	0.299973	0.949962	1	1	0.359918	1	1
ASTE000615	YES	15.1475	0.000921327	0.0758231	0.614746	0.0215766	0.00959935	0.160248	1	0.186631		ASTE000615	YES	15.5062	2.82624e-05	0.00134981	0.299054	0.0874448	0.000667463	0.00842837	1	0.2648
ASTE000616	NO	NA	0.0587229	0.055497	0.999995	1	0.155416	0.129876	1	1		ASTE000616	NO	NA	0.171398	0.0327437	0.983892	1	0.242665	0.0633664	1	1
ASTE000617	YES	4.30343	0.00217926	0.00131166	0.109393	0.073586	0.0161501	0.0123736	1	0.383004		ASTE000617	YES	3.64072	2.41664e-05	0.00100509	0.0529548	0.00776396	0.0006581	0.00731167	0.764382	0.0609498
ASTE000618	NO	NA	0.888811	0.155374	0.988918	1	0.973372	0.260551	1	1		ASTE000618	NO	NA	0.677789	0.18999	1	1	0.791066	0.247265	1	1
ASTE000619	NO	NA	0.677789	0.307139	1	1	0.949455	0.416606	1	1		ASTE000619	NO	NA	0.569259	0.4145	1	1	0.679534	0.468887	1	1
ASTE000620	NO	NA	0.862419	0.756835	0.997533	0.969604	0.973372	0.805672	1	1		ASTE000620	YES	13.9791	0.00270268	0.0273689	0.476838	0.115314	0.00868565	0.0554539	1	0.314626
ASTE000621	NO	NA	0.826379	0.962284	1	1	0.973372	0.970727	1	1		ASTE000621	NO	NA	0.698122	0.59342	0.999993	1	0.811884	0.633728	1	1
ASTE000625	NO	NA	0.539317	0.235515	0.930999	0.292172	0.812903	0.346813	1	0.899105		ASTE000625	NO	NA	0.872621	0.664562	1	1	0.954553	0.700176	1	1
ASTE000628	NO	NA	0.487416	0.268078	0.999731	1	0.759411	0.378449	1	1		ASTE000628	NO	NA	0.20716	0.321915	1	0.72548	0.284547	0.381982	1	1
ASTE000629	NO	NA	0.950597	0.858349	0.99996	1	0.985936	0.887106	1	1		ASTE000629	NO	NA	0.988928	0.154174	0.700323	1	1	0.209924	1	1
ASTE000630	NO	NA	0.853148	0.161267	0.999961	1	0.973372	0.267362	1	1		ASTE000630	NO	NA	0.494032	0.199062	1	1	0.603452	0.256501	1	1
ASTE000631	YES	6.04701	0.00122195	0.0468429	0.988075	0.426749	0.0112264	0.115812	1	1		ASTE000631	YES	1.56184	0.013863	0.0159141	0.827576	0.38893	0.0298925	0.0375252	1	0.729236
ASTE000632	NO	NA	0.925556	0.816683	1	1	0.973758	0.85444	1	1		ASTE000632	YES	4.25756	0.00219763	0.00334303	0.514529	0.143134	0.00754392	0.0136933	1	0.363927
ASTE000633	NO	NA	0.833975	0.965931	0.999994	1	0.973372	0.973802	1	1		ASTE000633	YES	4.06972	0.000884864	0.00195126	0.122367	0.00170085	0.0040779	0.0101746	0.942	0.0285769
ASTE000634	NO	NA	0.438649	0.36889	1	1	0.702181	0.47517	1	1		ASTE000634	YES	6.96429	0.00728579	0.00445352	0.100189	0.0189229	0.0181674	0.0163267	0.905534	0.0999997
ASTE000636	NO	NA	0.0918457	0.0272437	0.954889	1	0.21743	0.0816707	1	1		ASTE000636	NO	NA	0.151226	0.0720444	0.999255	0.666112	0.218674	0.115028	1	1
ASTE000637	NO	NA	0.637281	0.177643	0.999962	1	0.913624	0.286864	1	1		ASTE000637	NO	NA	0.792274	0.908943	0.999998	1	0.897984	0.919443	1	1
ASTE000638	YES	15.414	0.000116021	0.00346268	0.0936681	0.00831782	0.00308567	0.0223221	1	0.114212		ASTE000638	NO	NA	0.303351	0.172706	0.998929	0.638487	0.394408	0.229021	1	1
ASTE000639	NO	NA	0.0060856	0.146557	0.995389	0.0550096	0.0305973	0.250867	1	0.326133		ASTE000639	NO	NA	0.219358	0.211576	0.995642	0.216927	0.298643	0.269815	1	0.485315
ASTE000640	YES	17.5122	0.00189501	0.000199161	0.182375	0.0215766	0.0146375	0.0043018	1	0.186631		ASTE000640	NO	NA	0.0556701	0.0755648	0.711876	0.103285	0.0935333	0.11935	1	0.292462
ASTE000641	YES	13.7395	0.00431575	0.00396057	0.588416	0.0298009	0.0243122	0.0240701	1	0.227819		ASTE000641	YES	13.6709	0.00569788	0.0222633	0.747014	0.103285	0.015038	0.0476965	1	0.292462
ASTE000642	NO	NA	0.926516	0.895062	1	1	0.973967	0.917221	1	1		ASTE000642	NO	NA	0.00822101	0.0581407	0.643237	0.354012	0.0200085	0.0974118	1	0.681964
ASTE000643	NO	NA	0.94306	0.43881	1	1	0.980889	0.53646	1	1		ASTE000643	YES	0.0462971	0.00488729	0.00255711	0.543879	0.0406133	0.0134312	0.0118275	1	0.158757
ASTE000644	NO	NA	0.0980912	0.00881434	0.984786	1	0.228525	0.0391317	1	1		ASTE000644	YES	3.71526	0.00488729	0.00145454	0.428152	0.103285	0.0134312	0.00872802	1	0.292462
ASTE000645	NO	NA	0.051918	0.000569178	0.56051	0.0517443	0.14179	0.00764	1	0.309677		ASTE000645	YES	16.3167	0.00109271	0.0118877	0.20965	0.00399969	0.00457966	0.0307135	1	0.0416545
ASTE000646	NO	NA	0.052401	0.201212	0.999455	1	0.142767	0.312554	1	1		ASTE000646	YES	12.0279	0.0046748	0.00239977	0.560012	0.143134	0.0129473	0.0114247	1	0.363927
ASTE000647	NO	NA	0.0164175	0.0269968	0.596988	0.0155263	0.0620248	0.0812759	1	0.158935		ASTE000647	YES	13.7037	0.00143966	0.0428356	0.97274	0.0110131	0.00566656	0.0775196	1	0.0722549
ASTE000648	NO	NA	0.808891	0.796716	1	1	0.973372	0.838327	1	1		ASTE000648	YES	6.26682	0.00594561	0.0023223	0.653929	0.0458769	0.0154377	0.0112358	1	0.171162
ASTE000649	NO	NA	0.0618561	0.0125687	0.990349	0.38893	0.161086	0.0491896	1	1		ASTE000649	NO	NA	0.11716	0.125178	0.997985	0.610862	0.17622	0.177824	1	1
ASTE000650	YES	16.5493	0.00820001	9.01862e-05	0.190385	0.0144838	0.0378818	0.00264585	1	0.150565		ASTE000650	YES	15.9763	0.000175974	0.000135442	0.0657381	0.000478277	0.00162203	0.00328728	0.799583	0.015081
ASTE000651	NO	NA	0.0883494	0.0430684	0.32786	0.0215766	0.211678	0.109284	1	0.186631		ASTE000651	NO	NA	0.138288	0.0929186	0.993979	0.354012	0.202592	0.140278	1	0.681964
ASTE000652	YES	1.44411	0.000529274	0.00530796	0.316587	0.0517443	0.00718084	0.0288403	1	0.309677		ASTE000652	YES	0.927459	9.37566e-06	0.0034721	0.0985299	0.00144627	0.000377114	0.0139805	0.903057	0.026553
ASTE000653	NO	NA	0.0888147	0.111014	0.950448	1	0.212078	0.208183	1	1		ASTE000653	NO	NA	0.0060706	0.0528694	0.956203	0.930544	0.0156835	0.0907478	1	1
ASTE000654	NO	NA	0.953857	0.309307	0.999721	1	0.988956	0.41865	1	1		ASTE000654	NO	NA	0.192704	0.0673491	0.999978	1	0.267702	0.109114	1	1
ASTE000655	NO	NA	0.885777	0.148939	0.998945	1	0.973372	0.253685	1	1		ASTE000655	NO	NA	0.0668389	0.092354	1	0.239881	0.109419	0.13961	1	0.520206
ASTE000656	NO	NA	0.249596	0.0696867	0.999999	1	0.459214	0.151411	1	1		ASTE000656	YES	3.94823	0.000196182	0.00075131	0.152289	0.00623904	0.00162203	0.0063398	0.998142	0.0526457
ASTE000657	NO	NA	0.879852	0.74984	1	1	0.973372	0.799796	1	1		ASTE000657	NO	NA	0.470717	0.361303	0.999857	1	0.578886	0.419394	1	1
ASTE000658	NO	NA	0.567212	0.0228056	0.520753	0.426749	0.842354	0.0725265	1	1		ASTE000658	NO	NA	0.103702	0.00699238	0.685029	0.264912	0.158619	0.0216937	1	0.558321
ASTE000659	YES	27.3393	0.0331848	0.00281585	0.379439	0.467656	0.102592	0.0197857	1	1		ASTE000659	YES	5.88054	0.000116021	0.000187301	0.0157672	0.000400455	0.00120499	0.00361977	0.750691	0.014471
ASTE000660	NO	NA	0.11524	0.21891	0.795122	0.306994	0.258072	0.330968	1	0.93737		ASTE000660	NO	NA	0.917431	0.265353	0.997842	1	0.971598	0.324891	1	1
ASTE000661	YES	17.0642	0.000367945	0.00180081	0.301872	0.0245631	0.00551459	0.0148326	1	0.202464		ASTE000661	YES	13.3598	0.00545015	0.0156456	0.219778	0.0215766	0.0146249	0.0370489	1	0.108006
ASTE000662	YES	7.0832	0.00240915	0.00477324	0.75447	0.511843	0.0171567	0.0270183	1	1		ASTE000662	YES	4.86266	0.00366707	0.00183284	0.282749	0.0279187	0.0109101	0.00987839	1	0.125118
ASTE000667	YES	16.4242	0.000642135	0.00151372	0.222589	0.00776396	0.00780088	0.0133572	1	0.112154		ASTE000667	NO	NA	0.131595	0.0217952	0.61742	0.128563	0.194009	0.0470501	1	0.338209
ASTE000668	NO	NA	0.0511141	0.012091	0.86076	0.239881	0.140234	0.0479385	1	0.800282		ASTE000668	YES	14.7596	0.00490355	0.0020897	0.271034	0.121938	0.0134499	0.0105769	1	0.330246
ASTE000669	NO	NA	0.849758	0.230552	0.963822	1	0.973372	0.341982	1	1		ASTE000669	YES	3.69306	0.00155536	0.00229822	0.685895	0.292172	0.00583928	0.0111845	1	0.59709
ASTE000670	NO	NA	0.84943	0.210064	0.999786	1	0.973372	0.321824	1	1		ASTE000670	YES	9.72047	0.00490355	0.00555838	0.925717	0.426749	0.0134499	0.0187192	1	0.780728
ASTE000671	NO	NA	0.517193	0.575202	1	1	0.795138	0.652676	1	1		ASTE000671	YES	5.88745	0.000116021	0.0162793	0.133531	0.0144838	0.00120499	0.0380743	0.973254	0.0847656
ASTE000672	YES	19.2857	0.00588151	0.00317228	0.418555	0.0358989	0.0302118	0.0213765	1	0.249626		ASTE000672	NO	NA	0.0279451	0.0789074	0.696311	0.128563	0.0529012	0.123278	1	0.338209
ASTE000673	NO	NA	0.190081	0.0723075	0.999779	1	0.375439	0.155415	1	1		ASTE000673	NO	NA	0.646491	0.601074	1	1	0.760935	0.6404	1	1
ASTE000674	YES	17.2824	0.0157608	0.00332081	0.613735	0.00776396	0.0600508	0.0219763	1	0.112154		ASTE000674	YES	15.4486	0.00309402	0.0189848	0.264659	0.00672457	0.00960961	0.042515	1	0.0561186
ASTE000675	NO	NA	0.0963521	0.0258222	0.623862	0.354012	0.225164	0.0790013	1	1		ASTE000675	NO	NA	0.451395	0.68041	1	1	0.556567	0.714625	1	1
ASTE000676	NO	NA	0.793333	0.929865	0.99984	1	0.973372	0.945649	1	1		ASTE000676	NO	NA	0.445454	0.464377	1	1	0.551272	0.515657	1	1
ASTE000677	NO	NA	0.368843	0.0279122	0.612305	0.103285	0.617875	0.0830002	1	0.475991		ASTE000677	NO	NA	0.215127	0.0228256	0.98631	1	0.293543	0.0485198	1	1
ASTE000678	NO	NA	0.434209	0.0122033	0.999167	1	0.700383	0.0482999	1	1		ASTE000678	NO	NA	0.00916959	0.0524364	1	1	0.0216821	0.0902695	1	1
ASTE000679	NO	NA	0.15428	0.0326301	0.268619	0.195908	0.32011	0.0915525	1	0.704812		ASTE000679	NO	NA	0.570133	0.824472	1	1	0.680132	0.844199	1	1
ASTE000680	NO	NA	0.318482	0.0438181	0.999615	1	0.555343	0.110594	1	1		ASTE000680	YES	4.36404	0.000352847	0.000611612	0.112369	0.00464696	0.00227691	0.00583569	0.926096	0.0452492
ASTE000681	NO	NA	0.150465	0.0238595	0.994317	1	0.3149	0.0746134	1	1		ASTE000681	YES	5.28223	0.009242	0.00729279	0.487274	0.292172	0.0217224	0.0222671	1	0.59709
ASTE000682	NO	NA	0.841443	0.786549	1	1	0.973372	0.830007	1	1		ASTE000682	NO	NA	0.186649	0.486209	1	1	0.260456	0.535875	1	1
ASTE000683	NO	NA	0.628747	0.669334	1	1	0.905608	0.732952	1	1		ASTE000683	NO	NA	0.0225509	0.291686	0.999999	1	0.0445808	0.351443	1	1
ASTE000684	YES	16.4239	0.000908027	1.33644e-05	0.026114	0.00132851	0.00956158	0.00113263	1	0.0461051		ASTE000684	YES	15.9136	1.66443e-05	0.00140792	0.0527894	8.924e-05	0.00049272	0.00861171	0.764382	0.00979821
ASTE000685	NO	NA	0.893084	0.704217	1	1	0.973372	0.761407	1	1		ASTE000685	YES	3.69456	0.0224576	0.0320904	0.606144	0.176688	0.044435	0.0623992	1	0.418922
ASTE000686	YES	26.045	0.00250046	0.00431079	0.230706	0.0517443	0.0173114	0.0254247	1	0.309677		ASTE000686	YES	3.3138	0.000108552	0.000390496	0.0753799	0.00183768	0.00120499	0.00485139	0.834532	0.0285769
ASTE000687	NO	NA	0.907995	0.220798	0.993509	1	0.973372	0.332629	1	1		ASTE000687	NO	NA	0.140381	0.23252	0.974105	1	0.205262	0.291624	1	1
ASTE000688	NO	NA	0.572812	0.102848	0.999865	1	0.844929	0.197348	1	1		ASTE000688	YES	3.66824	0.000348401	7.89688e-05	0.0228403	0.000677892	0.00227691	0.00279657	0.750691	0.0178621
ASTE000689	NO	NA	0.707878	0.210011	0.999947	1	0.973372	0.321802	1	1		ASTE000689	YES	2.43079	0.000552286	0.0383396	0.843934	0.789188	0.00307417	0.0714505	1	1
ASTE000690	NO	NA	0.871141	0.224267	0.995013	1	0.973372	0.335855	1	1		ASTE000690	YES	8.90445	0.00189501	0.00448221	0.915428	1	0.00669697	0.0164055	1	1
ASTE000691	NO	NA	0.0283993	0.384871	0.94347	0.0406133	0.0910105	0.488895	1	0.268001		ASTE000691	NO	NA	0.0125821	0.146454	0.999616	1	0.0278913	0.201421	1	1
ASTE000692	NO	NA	0.240997	0.0309838	0.999888	1	0.447151	0.0885485	1	1		ASTE000692	YES	5.22831	3.30528e-05	9.99426e-05	0.631621	0.354012	0.000667463	0.00294727	1	0.681964
ASTE000693	NO	NA	0.916483	0.482247	0.99998	1	0.973372	0.574026	1	1		ASTE000693	NO	NA	0.803518	0.467203	1	1	0.907565	0.518038	1	1
ASTE000694	YES	25.4592	0.0363909	0.00175328	0.612694	0.239881	0.110552	0.0145782	1	0.800282		ASTE000694	YES	4.97486	0.00101224	0.00605264	0.235367	0.058275	0.00437444	0.0197867	1	0.199502
ASTE000695	NO	NA	0.631527	0.397785	1	1	0.908004	0.500053	1	1		ASTE000695	NO	NA	0.755356	0.212346	1	1	0.864664	0.270353	1	1
ASTE000696	YES	17.8387	0.00369988	0.0410082	0.730103	0.72548	0.0221662	0.105603	1	1		ASTE000696	NO	NA	0.735599	0.023194	0.990533	1	0.847245	0.0490388	1	1
ASTE000697	NO	NA	0.353377	0.0132877	0.828951	0.511843	0.599119	0.0510613	1	1		ASTE000697	YES	11.2472	0.0176376	0.00974345	0.997003	1	0.0367171	0.026751	1	1
ASTE000698	NO	NA	0.215303	0.472199	1	1	0.413008	0.565555	1	1		ASTE000698	NO	NA	0.133709	0.208291	0.99232	1	0.196566	0.26626	1	1
ASTE000700	NO	NA	0.0847806	0.0458026	0.945422	0.292172	0.204983	0.114085	1	0.899105		ASTE000700	YES	14.879	0.00376511	0.0375034	0.358654	0.031683	0.0110147	0.0702984	1	0.135378
ASTE000701	NO	NA	0.405981	0.162634	0.997719	0.857464	0.66666	0.268971	1	1		ASTE000701	YES	5.28438	0.0178007	0.0333737	0.969599	0.159138	0.0369753	0.0642253	1	0.390992
ASTE000702	NO	NA	0.0556779	0.0598486	0.584586	0.216927	0.148985	0.136579	1	0.754671		ASTE000702	NO	NA	0.318893	0.451858	0.999965	1	0.412075	0.504314	1	1
ASTE000703	NO	NA	0.0300365	0.269772	0.968219	0.337915	0.0950794	0.379792	1	0.994437		ASTE000703	YES	19.079	0.000642135	0.00666917	0.158919	0.143134	0.00325508	0.0210875	1	0.363927
ASTE000704	NO	NA	0.620962	0.378627	0.999997	1	0.898603	0.483517	1	1		ASTE000704	NO	NA	0.567212	0.409684	1	1	0.67807	0.464392	1	1
ASTE000705	NO	NA	0.811666	0.420416	0.999996	1	0.973372	0.52023	1	1		ASTE000705	NO	NA	0.206212	0.0221905	0.982441	0.511843	0.283389	0.0476324	1	0.894565
ASTE000706	NO	NA	0.91069	0.68552	1	1	0.973372	0.746154	1	1		ASTE000706	NO	NA	0.636583	0.597102	1	1	0.750593	0.636763	1	1
ASTE000707	NO	NA	0.571635	0.274249	0.999999	1	0.844715	0.384082	1	1		ASTE000707	YES	6.19839	0.0340761	0.0209197	0.271198	0.216927	0.0624518	0.0456624	1	0.485315
ASTE000708	NO	NA	0.494032	0.202806	0.999965	1	0.766049	0.31443	1	1		ASTE000708	NO	NA	0.026511	0.338121	0.99976	0.757334	0.0509755	0.397319	1	1
ASTE000709	NO	NA	0.0829619	0.0233267	0.741876	0.426749	0.201613	0.0735127	1	1		ASTE000709	NO	NA	0.954567	0.152188	0.999993	1	0.998148	0.207791	1	1
ASTE000710	NO	NA	0.270174	0.0453386	0.922593	1	0.489598	0.113324	1	1		ASTE000710	YES	7.46711	0.00244331	0.000183031	0.585658	0.0923805	0.00811553	0.00359583	1	0.271442
ASTE000711	NO	NA	0.284701	0.0993561	0.999771	1	0.508114	0.192735	1	1		ASTE000711	YES	7.49677	0.0193485	0.0168088	0.84669	0.38893	0.0391872	0.0389812	1	0.729236
ASTE000713	NO	NA	0.731124	0.937489	1	1	0.973372	0.951533	1	1		ASTE000713	NO	NA	0.0260907	0.0913842	0.807488	0.0874448	0.0504229	0.138438	1	0.2648
ASTE000715	NO	NA	0.248411	0.0744726	0.99992	1	0.457772	0.15872	1	1		ASTE000715	YES	4.56157	0.00172133	0.000117386	0.0791662	0.00957921	0.00626002	0.00309193	0.843963	0.0668548
ASTE000716	NO	NA	0.0248941	0.0532344	0.978906	1	0.0837628	0.126191	1	1		ASTE000716	YES	3.51336	0.00181605	2.02089e-05	0.403759	0.143134	0.00647826	0.0020756	1	0.363927
ASTE000717	NO	NA	0.0751267	0.0574236	0.999221	1	0.187866	0.132883	1	1		ASTE000717	YES	3.93369	0.0173822	0.0312065	0.996236	0.72548	0.0363093	0.0611893	1	1
ASTE000718	NO	NA	0.0585689	0.0117936	0.997707	1	0.155073	0.0471631	1	1		ASTE000718	YES	4.96434	6.15107e-06	6.91587e-06	0.67665	0.857464	0.000366585	0.00163746	1	1
ASTE000719	YES	0.496951	0.000758006	0.000654593	0.187062	0.00957921	0.00874202	0.00822431	1	0.122931		ASTE000719	YES	2.2521	4.83328e-05	7.73039e-05	0.191501	0.0298009	0.000871836	0.00278465	1	0.132613
ASTE000720	NO	NA	0.895633	0.504391	0.999999	1	0.973372	0.592638	1	1		ASTE000720	NO	NA	0.0411538	0.137936	0.931255	0.38893	0.0728544	0.191993	1	0.729236
ASTE000721	YES	15.8321	0.000470462	0.000398005	0.0407313	0.00112624	0.00672772	0.00624828	1	0.0440549		ASTE000721	YES	16.3859	5.48631e-05	0.0182524	0.733977	0.00623904	0.000871836	0.0412892	1	0.0526457
ASTE000722	NO	NA	0.123424	0.127169	0.612694	0.115314	0.269921	0.227748	1	0.511344		ASTE000722	YES	18.0257	0.0025139	0.0146021	0.806579	0.239881	0.00827762	0.0354328	1	0.520206
ASTE000723	YES	15.8051	1.67007e-06	1.12236e-06	0.00240888	2.13524e-06	0.000559131	0.000581203	1	0.00502557		ASTE000723	NO	NA	0.0129069	0.0905963	0.971286	0.38893	0.0283257	0.137519	1	0.729236
ASTE000724	NO	NA	0.256897	0.0696061	0.979852	1	0.470516	0.151294	1	1		ASTE000724	YES	5.87538	0.00845136	0.00405068	0.174103	0.0245631	0.020395	0.0153953	1	0.116259
ASTE000725	NO	NA	0.0558066	0.0198541	0.492769	0.757334	0.149294	0.0662755	1	1		ASTE000725	NO	NA	0.0921185	0.0696278	0.955415	1	0.143298	0.111961	1	1
ASTE000726	NO	NA	0.128567	0.145873	0.399721	0.195908	0.278704	0.250108	1	0.704812		ASTE000726	YES	13.7203	5.78295e-05	0.0620771	0.993485	0.00156402	0.000871836	0.102439	1	0.0266515
ASTE000727	NO	NA	0.0496533	0.28897	0.944763	0.0550096	0.137532	0.398805	1	0.326133		ASTE000727	YES	13.0113	0.00390578	0.000524387	0.229688	0.033791	0.0112962	0.00547694	1	0.143309
ASTE000728	NO	NA	0.813913	0.568449	0.998398	1	0.973372	0.647259	1	1		ASTE000728	YES	22.5492	0.00970381	0.032731	0.94859	1	0.0225392	0.0633527	1	1
ASTE000729	YES	5.38384	0.00366707	0.0249894	0.900862	0.610862	0.0220392	0.0770505	1	1		ASTE000729	YES	5.36322	0.000337506	9.7909e-05	0.00710294	0.000192536	0.00227691	0.00293604	0.750691	0.0110133
ASTE000730	YES	1.88631	0.000884864	0.00199278	0.432351	0.0245631	0.00943993	0.0158236	1	0.202464		ASTE000730	YES	5.6123	0.0041331	0.000141996	0.023829	0.00183768	0.0117787	0.00333954	0.752304	0.0285769
ASTE000732	NO	NA	0.297634	0.403713	0.999945	0.930544	0.525755	0.505441	1	1		ASTE000732	NO	NA	0.720006	0.322773	1	1	0.831726	0.382801	1	1
ASTE000734	YES	25.1798	0.00395241	0.0278332	0.714519	0.115314	0.0228475	0.0828952	1	0.511344		ASTE000734	YES	24.5572	0.000811126	0.0201457	0.749604	0.082509	0.00383582	0.0444329	1	0.251324
ASTE000735	NO	NA	0.0933321	0.0374732	0.853482	0.489749	0.220095	0.0996165	1	1		ASTE000735	NO	NA	0.143933	0.293271	0.99916	0.535676	0.20954	0.353073	1	0.932497
ASTE000736	YES	18.9256	0.0321165	0.00124189	0.671848	0.0550096	0.0998312	0.0119866	1	0.326133		ASTE000736	YES	16.8635	0.00234962	0.00492647	0.692309	0.031683	0.00795056	0.0173455	1	0.135378
ASTE000737	NO	NA	0.213262	0.251746	0.955871	0.38893	0.410825	0.36205	1	1		ASTE000737	YES	3.60789	0.0122055	0.00791769	0.698174	0.216927	0.0272323	0.0234767	1	0.485315
ASTE000738	NO	NA	0.0269733	0.261466	0.99989	1	0.0883815	0.371755	1	1		ASTE000738	NO	NA	0.84825	0.936395	1	1	0.936985	0.943857	1	1
ASTE000739	YES	16.5591	3.38921e-05	0.000199666	0.00804033	8.924e-05	0.00164168	0.00430455	1	0.0188115		ASTE000739	NO	NA	0.0400092	0.167407	0.185247	0.00957921	0.0712046	0.223556	1	0.0668548
ASTE000740	NO	NA	0.0513878	0.0202913	0.993745	0.857464	0.140646	0.0672224	1	1		ASTE000740	NO	NA	0.0384088	0.0977278	0.808868	0.216927	0.0690364	0.145923	1	0.485315
ASTE000741	NO	NA	0.779744	0.660988	1	1	0.973372	0.725977	1	1		ASTE000741	NO	NA	0.0738059	0.137317	1	1	0.118948	0.191295	1	1
ASTE000742	NO	NA	0.157481	0.134947	0.990848	0.666112	0.324923	0.236834	1	1		ASTE000742	NO	NA	0.363417	0.503961	1	1	0.461642	0.552339	1	1
ASTE000743	NO	NA	0.70575	0.221516	0.845086	0.857464	0.973372	0.333337	1	1		ASTE000743	NO	NA	0.924692	0.822175	1	1	0.975421	0.842226	1	1
ASTE000744	NO	NA	0.861167	0.510789	0.999636	1	0.973372	0.597934	1	1		ASTE000744	NO	NA	0.909597	0.681557	1	1	0.968754	0.715565	1	1
ASTE000745	NO	NA	0.413699	0.920442	0.995309	1	0.674012	0.93833	1	1		ASTE000745	NO	NA	0.297521	0.18071	0.999932	1	0.387314	0.237649	1	1
ASTE000746	YES	5.44841	0.000642135	0.0396898	0.99703	1	0.00780088	0.103455	1	1		ASTE000746	YES	5.62209	0.000490917	0.0150979	0.379869	0.0358989	0.00291655	0.0362115	1	0.146728
ASTE000747	NO	NA	0.0205861	0.124307	0.972419	0.354012	0.0723246	0.224254	1	1		ASTE000747	YES	4.49846	0.00124266	0.00112128	0.156612	0.0215766	0.00505004	0.00765958	1	0.108006
ASTE000748	NO	NA	0.0553154	0.063424	0.997232	1	0.148516	0.141968	1	1		ASTE000748	YES	1.76454	0.00647363	0.037704	0.95115	0.321817	0.0164082	0.0705664	1	0.635648
ASTE000749	YES	15.762	0.0124289	0.00979194	0.6987	0.239881	0.0508	0.04184	1	0.800282		ASTE000749	NO	NA	0.304904	0.585041	1	1	0.396233	0.62613	1	1
ASTE000750	NO	NA	0.283279	0.229148	0.990528	1	0.506052	0.340655	1	1		ASTE000750	NO	NA	0.736438	0.22418	0.999993	1	0.847354	0.282847	1	1
ASTE000751	NO	NA	0.0626055	0.0242203	0.901965	1	0.162666	0.0754864	1	1		ASTE000751	YES	3.04071	0.00140699	0.0107153	0.940325	0.306994	0.00555141	0.0286521	1	0.622686
ASTE000752	NO	NA	0.0720984	0.176852	0.999779	0.857464	0.18191	0.285865	1	1		ASTE000752	YES	3.00667	0.00654644	0.00653853	0.38573	0.0215766	0.0165706	0.0208105	1	0.108006
ASTE000753	NO	NA	0.574577	0.414396	0.999974	1	0.847313	0.515302	1	1		ASTE000753	NO	NA	0.903151	0.523052	1	1	0.966582	0.569931	1	1
ASTE000754	NO	NA	0.165474	0.0190002	0.867069	0.857464	0.336726	0.0641589	1	1		ASTE000754	YES	25.2285	0.00116854	0.000807286	0.294716	0.0298009	0.00483866	0.00659207	1	0.132613
ASTE000755	NO	NA	0.658946	0.273574	0.999992	1	0.934114	0.38365	1	1		ASTE000755	NO	NA	0.0288066	0.0407058	0.958777	0.857464	0.0541342	0.0746803	1	1
ASTE000756	NO	NA	0.530896	0.519209	1	1	0.808154	0.604867	1	1		ASTE000756	NO	NA	0.180428	0.159635	1	1	0.25315	0.215655	1	1
ASTE000757	NO	NA	0.919454	0.22146	0.998542	1	0.973372	0.333318	1	1		ASTE000757	YES	5.70454	0.0134867	0.000479284	0.786881	0.292172	0.0292195	0.00527507	1	0.59709
ASTE000758	NO	NA	0.805355	0.619692	1	1	0.973372	0.690548	1	1		ASTE000758	YES	4.6595	0.00233708	0.00227884	0.388868	0.128563	0.00793517	0.0111235	1	0.338209
ASTE000759	NO	NA	0.0850383	0.0663102	0.871011	0.321817	0.205431	0.145998	1	0.954466		ASTE000759	NO	NA	0.125438	0.157006	0.951146	0.559509	0.186356	0.21299	1	0.955
ASTE000760	YES	25.4025	0.00116854	0.000225217	0.0969892	0.00132851	0.0110034	0.00467818	1	0.0461051		ASTE000760	YES	2.53751	0.00488729	0.00165662	0.0993801	0.00538926	0.0134312	0.00937525	0.904036	0.0488424
ASTE000761	NO	NA	0.438649	0.672254	1	1	0.702181	0.7353	1	1		ASTE000761	NO	NA	0.897882	0.773088	0.999997	1	0.965117	0.798481	1	1
ASTE000762	NO	NA	0.0935385	0.345587	0.998569	1	0.220263	0.452891	1	1		ASTE000762	NO	NA	0.0931707	0.0122034	0.221884	0.252396	0.144688	0.0313215	1	0.543414
ASTE000763	NO	NA	0.0949703	0.301542	1	1	0.22274	0.411319	1	1		ASTE000763	NO	NA	0.00790482	0.0704302	0.999869	1	0.0193756	0.112997	1	1
ASTE000764	YES	16.9829	0.13146	0.000322184	0.0961104	0.0406133	0.282876	0.0056596	1	0.268001		ASTE000764	NO	NA	1	0.0209531	0.635582	0.206418	1	0.0457177	1	0.473053
ASTE000767	NO	NA	0.0141548	0.0367855	0.683046	0.0780475	0.0552174	0.0984258	1	0.401816		ASTE000767	NO	NA	0.0846707	0.114917	0.987812	1	0.133491	0.166002	1	1
ASTE000770	YES	5.64278	9.81171e-05	0.0019805	0.466087	0.0126403	0.00298685	0.0157982	1	0.140239		ASTE000770	YES	6.60119	0.00233708	0.0110246	0.0658298	0.0126403	0.00793517	0.0291671	0.799583	0.0784969
ASTE000771	NO	NA	0.0265707	0.0177939	0.257975	0.216927	0.0875919	0.0614713	1	0.754671		ASTE000771	NO	NA	0.00550552	0.0873291	0.912653	0.292172	0.0147423	0.133683	1	0.59709
ASTE000772	NO	NA	0.818302	0.2368	0.999641	1	0.973372	0.347956	1	1		ASTE000772	YES	3.87635	0.00569788	0.00259398	0.256836	0.0458769	0.015038	0.0119302	1	0.171162
ASTE000773	NO	NA	0.87571	0.583642	0.999999	1	0.973372	0.660135	1	1		ASTE000773	NO	NA	0.133636	0.0808147	0.910561	0.195908	0.196566	0.125448	1	0.45124
ASTE000774	NO	NA	0.811962	0.493129	0.999923	1	0.973372	0.583623	1	1		ASTE000774	NO	NA	0.0183876	0.192303	0.999994	1	0.0378904	0.249657	1	1
ASTE000775	NO	NA	0.864863	0.300447	0.999915	1	0.973372	0.410071	1	1		ASTE000775	NO	NA	0.731124	0.0877578	0.999999	1	0.842873	0.134226	1	1
ASTE000776	NO	NA	0.413699	0.490691	0.999771	0.610862	0.674012	0.581668	1	1		ASTE000776	YES	3.75593	0.0492094	0.0229279	0.913386	0.38893	0.0847557	0.0486735	1	0.729236
ASTE000777	NO	NA	0.776179	0.447925	1	1	0.973372	0.544503	1	1		ASTE000777	YES	3.87139	0.0258037	0.00641953	0.875776	0.511843	0.0499785	0.0205725	1	0.894565
ASTE000778	NO	NA	0.556147	0.0176241	0.926696	1	0.833196	0.0611632	1	1		ASTE000778	YES	4.85639	0.00162299	0.010454	0.700805	0.0358989	0.00596335	0.0281786	1	0.146728
ASTE000779	NO	NA	0.0415139	0.0831473	0.99718	0.38893	0.120549	0.170796	1	1		ASTE000779	YES	4.75757	5.07709e-06	0.000212962	0.0242344	0.000804524	0.000319295	0.00381174	0.752304	0.0193613
ASTE000780	NO	NA	0.0562261	0.0324272	0.948052	0.321817	0.150169	0.091213	1	0.954466		ASTE000780	YES	4.10415	0.000674185	0.00465084	0.161606	0.00721011	0.00338116	0.0167746	1	0.0568764
ASTE000781	NO	NA	0.321082	0.527614	1	1	0.55849	0.611966	1	1		ASTE000781	NO	NA	0.13588	0.358899	0.998624	1	0.199474	0.417383	1	1
ASTE000782	NO	NA	0.840849	0.680966	1	1	0.973372	0.742261	1	1		ASTE000782	YES	2.20634	0.00309402	0.0104514	0.541955	0.167913	0.00960961	0.0281783	1	0.409722
ASTE000784	YES	15.7696	0.000470462	4.2096e-06	0.00542854	0.000741208	0.00672772	0.000674158	1	0.037666		ASTE000784	YES	15.4317	2.31157e-05	8.81137e-06	0.00729456	0.000192536	0.000632514	0.00163746	0.750691	0.0110133
ASTE000787	NO	NA	0.915112	0.69029	1	1	0.973372	0.749482	1	1		ASTE000787	NO	NA	0.0513392	0.0226798	0.700838	0.278542	0.0877996	0.0482754	1	0.583267
ASTE000788	NO	NA	0.894746	0.573156	1	1	0.973372	0.651058	1	1		ASTE000788	YES	7.14969	0.00668882	0.0286152	0.353344	0.228404	0.016871	0.0572858	1	0.507996
ASTE000789	NO	NA	0.112388	0.0201657	0.632133	0.666112	0.253631	0.0669815	1	1		ASTE000789	NO	NA	0.141652	0.0771995	0.999999	1	0.206589	0.121309	1	1
ASTE000790	NO	NA	0.83384	0.375781	1	1	0.973372	0.48154	1	1		ASTE000790	NO	NA	0.00322854	0.140249	0.995106	0.0923805	0.00992329	0.194428	1	0.271442
ASTE000791	YES	16.184	0.00765301	0.0125396	0.437604	0.0144838	0.0360274	0.0491692	1	0.150565		ASTE000791	YES	16.0817	0.000307108	0.0301658	0.862111	0.0118267	0.00224724	0.059552	1	0.0769278
ASTE000792	YES	16.1229	1.68643e-05	0.0377876	0.31594	0.000878688	0.00118607	0.100218	1	0.0401715		ASTE000792	YES	17.1461	6.84249e-06	0.00390816	0.0267162	9.889e-05	0.000377114	0.0150853	0.752304	0.00979821
ASTE000793	YES	16.8	0.00072642	0.0652192	0.402062	0.00144627	0.0085158	0.144518	1	0.0489099		ASTE000793	YES	17.9483	0.000168434	0.00148993	0.214262	0.000878688	0.00161932	0.00885695	1	0.0205805
ASTE000794	NO	NA	0.0821127	0.0417942	0.981012	0.467656	0.200405	0.107029	1	1		ASTE000794	YES	1.60857	0.00447129	0.000678108	0.389539	0.082509	0.0124747	0.0061019	1	0.251324
ASTE000795	NO	NA	0.8774	0.390004	1	1	0.973372	0.493159	1	1		ASTE000795	YES	5.58489	0.00284894	0.000697897	0.214223	0.0655326	0.0090132	0.00614398	1	0.215657
ASTE000796	YES	10.9315	0.00883701	0.00722877	0.932738	0.292172	0.0394994	0.0345156	1	0.899105		ASTE000796	YES	7.57273	0.00201449	0.002266	0.097449	0.0189229	0.00706221	0.0110751	0.901886	0.0999997
ASTE000797	NO	NA	0.23903	0.288085	0.999887	0.264912	0.444588	0.39797	1	0.850873		ASTE000797	NO	NA	0.29439	0.723579	0.999992	0.72548	0.384479	0.753706	1	1
ASTE000798	YES	15.0969	1.38164e-05	9.28003e-05	0.0567354	0.000192536	0.00112864	0.00266757	1	0.0204826		ASTE000798	YES	14.466	0.000591937	0.00335542	0.2774	0.128563	0.00309084	0.0137243	1	0.338209
ASTE000799	NO	NA	0.151918	0.484794	0.999999	1	0.317009	0.576274	1	1		ASTE000799	NO	NA	0.999265	0.161284	0.99873	1	1	0.217266	1	1
ASTE000800	YES	5.58337	0.00172133	0.00611178	0.52007	0.0923805	0.0138767	0.0311018	1	0.442952		ASTE000800	YES	0.75853	0.000330359	0.00306187	0.216559	0.00252242	0.00227691	0.0129952	1	0.0332709
ASTE000801	NO	NA	0.786783	0.839973	1	1	0.973372	0.872283	1	1		ASTE000801	NO	NA	0.0115908	0.0846936	0.858278	0.321817	0.0261937	0.13047	1	0.635648
ASTE000802	NO	NA	0.909628	0.45039	0.999927	1	0.973372	0.546682	1	1		ASTE000802	YES	7.54025	0.00884512	0.00934408	0.998031	0.72548	0.0210416	0.0260763	1	1
ASTE000803	NO	NA	0.967519	0.297869	0.818533	1	1	0.407895	1	1		ASTE000803	NO	NA	0.303351	0.137868	0.97893	1	0.394408	0.191927	1	1
ASTE000804	YES	5.26868	0.00490355	0.022063	0.789891	0.292172	0.0266049	0.0710163	1	0.899105		ASTE000804	YES	4.22531	0.00078527	0.000250808	0.0828673	0.00294686	0.00375735	0.00409821	0.849354	0.0364214
ASTE000805	NO	NA	0.804975	0.370912	1	1	0.973372	0.476965	1	1		ASTE000805	NO	NA	0.888671	0.903539	0.999994	1	0.959899	0.914953	1	1
ASTE000806	NO	NA	0.0534783	0.00224928	0.255738	0.143134	0.14487	0.0171677	1	0.580441		ASTE000806	YES	11.1079	0.00933139	0.000412668	0.480357	0.559509	0.0218558	0.00489925	1	0.955
ASTE000807	NO	NA	0.847326	0.178036	0.980013	0.559509	0.973372	0.287238	1	1		ASTE000807	NO	NA	0.0577566	0.0744057	0.989581	1	0.0966118	0.117895	1	1
ASTE000808	NO	NA	0.877407	0.982633	0.800457	0.216927	0.973372	0.98662	1	0.754671		ASTE000808	YES	4.22916	0.00833454	0.00593228	0.34764	0.176688	0.0202027	0.0195278	1	0.418922
ASTE000809	NO	NA	0.778377	0.401616	0.95973	1	0.973372	0.503535	1	1		ASTE000809	NO	NA	0.0846707	0.099567	0.99417	1	0.133491	0.148114	1	1
ASTE000810	NO	NA	0.70575	0.755851	0.99999	1	0.973372	0.804851	1	1		ASTE000810	NO	NA	0.0111271	0.134587	0.942694	1	0.0253067	0.188389	1	1
ASTE000811	NO	NA	0.749944	0.296731	0.999958	1	0.973372	0.406559	1	1		ASTE000811	NO	NA	0.934528	0.264242	0.999851	1	0.981884	0.323845	1	1
ASTE000812	NO	NA	0.891595	0.490399	0.988801	1	0.973372	0.581541	1	1		ASTE000812	NO	NA	0.976361	0.225035	0.999743	1	1	0.283768	1	1
ASTE000814	YES	0.0639903	0.00172133	0.00358479	0.364206	0.264912	0.0138767	0.0226916	1	0.850873		ASTE000814	YES	4.85284	0.000970059	0.00057276	0.0857298	0.00132851	0.00426339	0.0056611	0.859226	0.0247099
ASTE000815	NO	NA	0.92665	0.666462	0.99999	1	0.973967	0.730439	1	1		ASTE000815	YES	0.98331	0.00569788	0.00814381	0.459997	0.0165688	0.015038	0.0238978	1	0.0920011
ASTE000816	NO	NA	0.887487	0.925168	1	1	0.973372	0.942028	1	1		ASTE000816	NO	NA	0.205121	0.274333	0.999964	1	0.282231	0.333947	1	1
ASTE000817	NO	NA	0.0917048	0.0310947	0.993447	1	0.21739	0.0887319	1	1		ASTE000817	NO	NA	0.012699	0.0812892	0.999474	0.143134	0.0280125	0.126013	1	0.363927
ASTE000818	NO	NA	0.239002	0.273978	1	1	0.444588	0.3839	1	1		ASTE000818	YES	24.0927	0.0154794	0.0248297	0.802361	0.097833	0.0328307	0.0516985	1	0.285767
ASTE000819	YES	6.25714	1.34063e-05	0.000326464	0.0637878	0.00252242	0.00112864	0.00567518	1	0.0607035		ASTE000819	YES	2.39226	0.0045299	0.00884774	0.342601	0.0358989	0.0126073	0.0252059	1	0.146728
ASTE000820	YES	3.93407	0.00883714	0.00957672	0.745135	0.666112	0.0394994	0.0411565	1	1		ASTE000820	YES	3.89554	6.37238e-05	9.10172e-05	0.0361887	0.00112624	0.000871836	0.00286007	0.764382	0.0225704
ASTE000821	NO	NA	0.0299048	0.0452037	0.984222	0.610862	0.0947414	0.113064	1	1		ASTE000821	YES	5.05859	0.00280844	0.000539616	0.0341125	0.0144838	0.00895476	0.00556381	0.753022	0.0847656
ASTE000822	YES	14.3188	0.0432099	0.00816292	0.150843	0.0406133	0.123661	0.0371972	1	0.268001		ASTE000822	YES	6.37674	0.0186628	0.00688725	0.625704	0.228404	0.0381534	0.0214612	1	0.507996
ASTE000823	NO	NA	0.92665	0.329716	1	1	0.973967	0.438043	1	1		ASTE000823	YES	3.13278	0.000335949	0.0264928	0.931133	0.559509	0.00227691	0.0542485	1	0.955
ASTE000824	NO	NA	0.897528	0.536207	0.937264	0.610862	0.973372	0.619031	1	1		ASTE000824	NO	NA	0.290899	0.170559	1	1	0.380391	0.226808	1	1
ASTE000825	YES	7.57836	3.19605e-06	0.000425614	0.0338647	0.00112624	0.000713345	0.00646831	1	0.0440549		ASTE000825	YES	5.07215	0.00933139	0.00186389	0.0537068	0.0517443	0.0218558	0.00990507	0.764382	0.184931
ASTE000826	YES	16.8123	0.00607149	0.0134022	0.384146	0.0358989	0.0305973	0.0513142	1	0.249626		ASTE000826	NO	NA	0.00960559	0.11303	0.999987	0.1093	0.0224012	0.164047	1	0.3072
ASTE000827	YES	15.2208	0.000132453	0.000770165	0.0293818	0.00776396	0.00347398	0.00897317	1	0.112154		ASTE000827	YES	16.4791	0.00072642	0.00425963	0.245341	0.000131699	0.00358735	0.0158738	1	0.00979821
ASTE000828	YES	21.2158	1.31585e-05	0.0103792	0.620602	0.00252242	0.00112864	0.0433884	1	0.0607035		ASTE000828	YES	16.3404	0.000704921	2.45912e-05	0.00338318	7.31942e-05	0.00349178	0.00212351	0.750691	0.00946783
ASTE000829	YES	20.3075	0.000196272	0.0124046	0.560482	0.0126403	0.00416349	0.0488248	1	0.140239		ASTE000829	YES	16.6144	0.000566201	4.09822e-05	0.00343051	3.9205e-06	0.00308229	0.00245331	0.750691	0.00663983
ASTE000830	NO	NA	0.077877	0.0499847	0.946514	0.789188	0.192419	0.12111	1	1		ASTE000830	YES	4.33493	0.0176376	0.00899931	0.52206	0.058275	0.0367171	0.0254318	1	0.199502
ASTE000831	NO	NA	0.128687	0.433412	0.992961	0.426749	0.278752	0.531402	1	1		ASTE000831	NO	NA	0.294498	0.709782	0.999999	1	0.384479	0.740826	1	1
ASTE000832	NO	NA	0.0704393	0.0278924	0.9898	0.559509	0.178616	0.0829846	1	1		ASTE000832	YES	4.96616	8.93289e-05	0.000342505	0.274159	0.0126403	0.00116475	0.00456526	1	0.0784969
ASTE000833	YES	15.788	6.37238e-05	0.00392327	0.271248	0.00831782	0.0022319	0.0239072	1	0.114212		ASTE000833	NO	NA	0.297072	0.517634	0.999982	1	0.387262	0.564984	1	1
ASTE000834	NO	NA	0.911587	0.502426	1	1	0.973372	0.591184	1	1		ASTE000834	YES	5.94377	0.0129473	0.0051417	0.191565	0.0144838	0.0283257	0.0178276	1	0.0847656
ASTE000835	YES	15.5832	0.000322603	0.000263232	0.0943914	0.00294686	0.00543682	0.00513957	1	0.066424		ASTE000835	YES	16.3778	0.0002831	0.000183535	0.0130984	0.000804524	0.0021313	0.00359583	0.750691	0.0193613
ASTE000836	NO	NA	0.257296	0.0278735	0.997806	1	0.47099	0.0829846	1	1		ASTE000836	NO	NA	0.271236	0.0110993	0.919982	0.930544	0.358426	0.0292935	1	1
ASTE000837	NO	NA	0.180428	0.114021	0.878678	0.252396	0.36076	0.212144	1	0.835911		ASTE000837	NO	NA	0.834965	0.388107	0.99992	1	0.930116	0.444762	1	1
ASTE000838	NO	NA	0.70766	0.312941	1	1	0.973372	0.422113	1	1		ASTE000838	NO	NA	0.395841	0.0149083	0.954585	0.292172	0.499319	0.0358701	1	0.59709
ASTE000839	YES	15.4056	5.86716e-05	2.48381e-06	0.034907	0.00464696	0.00216136	0.000594243	1	0.0838293		ASTE000839	YES	12.5988	0.000591937	0.00393455	0.34217	0.00894852	0.00309084	0.0151535	1	0.0658016
ASTE000840	YES	25.7719	0.0207569	0.00921529	0.317879	0.073586	0.0728349	0.0402369	1	0.383004		ASTE000840	YES	3.66103	6.09532e-05	0.00185105	0.0284981	0.00957921	0.000871836	0.0098983	0.752304	0.0668548
ASTE000841	NO	NA	0.683436	0.209907	0.999994	1	0.956306	0.321757	1	1		ASTE000841	YES	1.16926	0.0174043	0.00506211	0.892243	0.610862	0.0363378	0.0176386	1	1
ASTE000842	YES	6.49404	0.00157054	0.00708843	0.9716	0.354012	0.0129735	0.0341621	1	1		ASTE000842	YES	4.5579	4.0625e-06	0.000495	0.0490091	0.00831782	0.000278575	0.00535098	0.764382	0.0615616
ASTE000844	NO	NA	0.294498	0.219758	0.999992	0.823326	0.521895	0.331704	1	1		ASTE000844	NO	NA	0.272799	0.0877399	0.930656	0.969604	0.360157	0.134222	1	1
ASTE000845	NO	NA	0.329464	0.387017	1	0.206418	0.570243	0.490619	1	0.739816		ASTE000845	NO	NA	0.99539	0.427501	1	1	1	0.481282	1	1
ASTE000846	YES	15.2417	0.000337506	0.0055501	0.0329229	0.000334569	0.00550406	0.0292878	1	0.0262649		ASTE000846	YES	14.1538	0.0025139	0.0163248	0.706999	0.00721011	0.00827762	0.0381492	1	0.0568764
ASTE000847	NO	NA	0.919498	0.312829	1	1	0.973372	0.422012	1	1		ASTE000847	YES	4.48215	0.000591937	0.00722359	0.841051	0.292172	0.00309084	0.0221335	1	0.59709
ASTE000848	YES	15.6607	0.213262	0.00368865	0.431795	0.0189229	0.410825	0.0230829	1	0.174554		ASTE000848	YES	16.0605	0.0186628	0.00523098	0.288038	0.00399969	0.0381534	0.0180383	1	0.0416545
ASTE000849	NO	NA	0.855137	0.113649	0.976352	1	0.973372	0.211591	1	1		ASTE000849	NO	NA	0.881731	0.0559631	1	1	0.958063	0.0947254	1	1
ASTE000850	NO	NA	0.894417	0.94898	1	1	0.973372	0.960711	1	1		ASTE000850	YES	1.60329	0.00759462	0.00142689	0.967469	1	0.018773	0.00864063	1	1
ASTE000851	YES	13.6191	0.00845136	0.0307218	0.623145	0.00957921	0.0385647	0.0881064	1	0.122931		ASTE000851	NO	NA	0.200491	0.123187	0.995852	0.135849	0.276361	0.175385	1	0.355323
ASTE000852	NO	NA	0.800468	0.450557	1	1	0.973372	0.546827	1	1		ASTE000852	NO	NA	0.277088	0.00590718	0.999982	1	0.36484	0.0194677	1	1
ASTE000853	YES	6.69359	5.54199e-05	0.0227502	0.754457	0.292172	0.00213035	0.072458	1	0.899105		ASTE000853	YES	4.78099	0.00360141	0.004516	0.269506	0.0279187	0.0107853	0.0164762	1	0.125118
ASTE000854	YES	13.737	0.00325305	0.0249119	0.708227	0.143134	0.0205263	0.076974	1	0.580441		ASTE000854	YES	10.5159	0.0336509	0.0075504	0.797796	0.930544	0.0616825	0.0227672	1	1
ASTE000855	NO	NA	0.207879	0.14979	0.886314	0.151136	0.402703	0.254515	1	0.608769		ASTE000855	YES	16.0301	0.000383942	0.0183849	0.665171	0.00464696	0.00238951	0.0415228	1	0.0452492
ASTE000856	NO	NA	0.394704	0.215212	0.987279	1	0.652945	0.326983	1	1		ASTE000856	NO	NA	0.354588	0.158512	0.866256	0.167913	0.451889	0.214471	1	0.409722
ASTE000859	NO	NA	0.790257	0.291397	1	1	0.973372	0.401279	1	1		ASTE000859	YES	6.286	0.0041331	0.0224161	0.490611	0.0279187	0.0117787	0.0479268	1	0.125118
ASTE000860	NO	NA	0.925374	0.820666	1	1	0.973758	0.857188	1	1		ASTE000860	NO	NA	0.563401	0.621251	0.999999	1	0.675145	0.659858	1	1
ASTE000861	NO	NA	0.814446	0.954517	1	1	0.973372	0.964944	1	1		ASTE000861	NO	NA	0.604121	0.321501	1	1	0.71737	0.38157	1	1
ASTE000862	NO	NA	0.081751	0.130063	0.999935	0.789188	0.199651	0.231329	1	1		ASTE000862	NO	NA	0.257413	0.0683351	0.918027	0.894004	0.343067	0.110366	1	1
ASTE000863	YES	3.06042	0.0132614	0.00253459	0.465469	0.176688	0.0527628	0.0186137	1	0.665975		ASTE000863	YES	4.43683	0.000405563	1.90239e-05	0.0159523	5.98858e-05	0.00250218	0.00204291	0.750691	0.00946783
ASTE000864	NO	NA	0.272311	0.0328369	0.55386	0.115314	0.491862	0.0919968	1	0.511344		ASTE000864	YES	6.31177	6.37238e-05	0.00519138	0.325471	0.0126403	0.000871836	0.0179452	1	0.0784969
ASTE000865	NO	NA	0.569259	0.244521	0.999988	1	0.842354	0.354888	1	1		ASTE000865	YES	2.84354	0.0193528	0.0053445	0.499095	0.40784	0.0391872	0.0182912	1	0.760059
ASTE000866	NO	NA	0.550653	0.0409358	0.906204	1	0.826815	0.105603	1	1		ASTE000866	YES	5.60945	0.0002051	0.000285138	0.129252	0.0245631	0.00162203	0.00430867	0.964807	0.116259
ASTE000867	NO	NA	0.667972	0.506492	0.999703	1	0.94208	0.594372	1	1		ASTE000867	YES	5.01927	0.000116021	0.000548718	0.0492534	0.00501811	0.00120499	0.00558182	0.764382	0.0484078
ASTE000868	NO	NA	0.108158	0.280532	1	1	0.246332	0.390401	1	1		ASTE000868	NO	NA	0.0336509	0.0576094	0.654897	0.151136	0.0616825	0.0967584	1	0.381459
ASTE000869	YES	25.3857	0.00363621	0.0106201	0.773778	0.292172	0.0220392	0.044111	1	0.899105		ASTE000869	YES	2.46106	6.13385e-05	0.00289792	0.192631	0.00831782	0.000871836	0.012629	1	0.0615616
ASTE000873	NO	NA	0.868745	0.238077	1	1	0.973372	0.349186	1	1		ASTE000873	YES	5.83584	0.00155536	0.000368245	0.813729	0.38893	0.00583928	0.00467827	1	0.729236
ASTE000874	NO	NA	0.0125821	0.0379976	0.986102	0.72548	0.0512604	0.100541	1	1		ASTE000874	YES	2.58389	0.000352847	0.00181742	0.138195	0.0245631	0.00227691	0.00982549	0.975292	0.116259
ASTE000875	NO	NA	0.329532	0.0760233	0.981245	1	0.570243	0.160492	1	1		ASTE000875	NO	NA	0.840849	0.852931	1	1	0.933702	0.868651	1	1
ASTE000876	NO	NA	0.151226	0.179884	0.995018	0.511843	0.315796	0.28909	1	1		ASTE000876	NO	NA	0.0436283	0.0618398	0.618159	0.337915	0.0764268	0.102166	1	0.662844
ASTE000877	NO	NA	0.83384	0.353437	0.999709	0.72548	0.973372	0.46037	1	1		ASTE000877	NO	NA	0.782412	0.580331	1	1	0.889588	0.622201	1	1
ASTE000878	YES	2.94987	1.53215e-05	5.05326e-05	0.413545	0.216927	0.0011474	0.00204702	1	0.754671		ASTE000878	NO	NA	0.0510157	0.0349688	0.734043	0.72548	0.0874961	0.066675	1	1
ASTE000879	YES	15.5917	0.00188256	0.00948586	0.318538	0.082509	0.0146375	0.0409419	1	0.411388		ASTE000879	NO	NA	0.876076	0.361136	1	1	0.955799	0.419342	1	1
ASTE000880	NO	NA	0.27197	0.0720795	0.90783	0.467656	0.491714	0.155009	1	1		ASTE000880	NO	NA	0.102926	0.0776584	0.919667	0.857464	0.157581	0.121795	1	1
ASTE000881	NO	NA	0.0751025	0.023438	0.976758	0.789188	0.187866	0.0737409	1	1		ASTE000881	YES	3.35239	0.00266588	3.36716e-06	0.012798	0.000478277	0.00858192	0.00163746	0.750691	0.015081
ASTE000882	YES	14.7948	7.91214e-05	0.00291551	0.331307	0.000878688	0.00263345	0.0202238	1	0.0401715		ASTE000882	NO	NA	0.0832191	0.217447	0.981171	1	0.131512	0.275789	1	1
ASTE000883	NO	NA	0.78889	0.0140516	0.990567	1	0.973372	0.0528935	1	1		ASTE000883	NO	NA	0.812813	0.455455	0.999891	1	0.912879	0.507321	1	1
ASTE000884	YES	17.8728	3.05077e-06	3.16051e-05	0.0263679	7.31942e-05	0.000713345	0.00156697	1	0.0188115		ASTE000884	YES	15.9394	0.000295969	0.000271767	0.0188584	0.000804524	0.00220485	0.00427477	0.750691	0.0193613
ASTE000885	YES	2.55713	0.00291601	0.00130174	0.897644	1	0.019241	0.0123325	1	1		ASTE000885	YES	2.31082	0.0178852	0.00899778	0.930475	1	0.037063	0.0254318	1	1
ASTE000886	NO	NA	0.903999	0.891672	0.994178	1	0.973372	0.91478	1	1		ASTE000886	NO	NA	0.929402	0.350528	0.998614	0.306994	0.978395	0.409405	1	0.622686
ASTE000887	NO	NA	0.0184042	0.0472013	0.944505	0.857464	0.0672753	0.116247	1	1		ASTE000887	NO	NA	0.000566201	0.165202	0.976934	0.216927	0.00308229	0.221053	1	0.485315
ASTE000888	NO	NA	0.903151	0.207889	0.989329	1	0.973372	0.320043	1	1		ASTE000888	NO	NA	0.896898	0.775227	0.85304	0.894004	0.964606	0.800276	1	1
ASTE000889	YES	16.3295	0.0001063	0.00175101	0.0803	0.000400455	0.00303841	0.01457	1	0.028669		ASTE000889	YES	13.4614	0.000214017	0.0232671	0.810931	0.128563	0.0016728	0.0491307	1	0.338209
ASTE000890	NO	NA	0.797428	0.3454	0.979436	1	0.973372	0.452757	1	1		ASTE000890	YES	7.96188	0.0287203	0.00600251	0.806233	0.559509	0.0539922	0.019702	1	0.955
ASTE000891	NO	NA	0.157481	0.0741423	0.810253	0.103285	0.324923	0.158223	1	0.475991		ASTE000891	YES	4.01367	0.00161712	0.000109061	0.135986	0.103285	0.00596335	0.00299725	0.975292	0.292462
ASTE000892	NO	NA	0.14533	0.0839588	0.92916	1	0.306065	0.171772	1	1		ASTE000892	YES	16.8936	0.0218746	0.0238593	0.957595	0.72548	0.0434175	0.0500443	1	1
ASTE000893	YES	16.6585	0.00217926	6.46919e-05	0.0347458	0.000570004	0.0161501	0.00231568	1	0.0322804		ASTE000893	YES	16.3485	0.000388841	0.00553475	0.270551	0.00538926	0.00241208	0.0186673	1	0.0488424
ASTE000894	NO	NA	0.819135	0.573417	1	1	0.973372	0.651223	1	1		ASTE000894	YES	22.5462	0.0300365	0.00450362	0.550435	0.216927	0.0559858	0.0164553	1	0.485315
ASTE000895	NO	NA	0.927805	0.541824	0.999879	1	0.9748	0.623618	1	1		ASTE000895	NO	NA	0.738215	0.926239	1	0.823326	0.849227	0.935277	1	1
ASTE000896	YES	16.2209	0.00984002	0.0075591	0.162536	0.0458769	0.0426863	0.0354972	1	0.288358		ASTE000896	NO	NA	0.00885692	0.0730779	0.70617	0.103285	0.0210477	0.116293	1	0.292462
ASTE000897	YES	17.0068	0.0235052	0.00224166	0.110837	0.00721011	0.0800357	0.0171599	1	0.106588		ASTE000897	NO	NA	0.122636	0.131426	0.997828	1	0.182957	0.18474	1	1
ASTE000898	YES	3.36104	4.68162e-05	1.63909e-05	0.0505289	0.0144838	0.00213035	0.00123561	1	0.150565		ASTE000898	YES	1.80715	0.000196182	0.000108929	0.0206372	0.00343631	0.00162203	0.00299725	0.750691	0.0384239
ASTE000900	NO	NA	0.88779	0.592425	1	1	0.973372	0.667746	1	1		ASTE000900	NO	NA	0.332154	0.0153008	0.99244	0.72548	0.426691	0.0365441	1	1
ASTE000902	NO	NA	0.677494	0.455659	0.975413	0.264912	0.949455	0.551197	1	0.850873		ASTE000902	NO	NA	0.409867	0.47996	0.993349	0.857464	0.51473	0.529706	1	1
ASTE000903	NO	NA	0.141652	0.00747286	0.479571	0.128563	0.299819	0.035223	1	0.544431		ASTE000903	YES	4.80461	0.000591937	0.00105642	0.172001	0.00957921	0.00309084	0.0074598	1	0.0668548
ASTE000904	NO	NA	0.709015	0.532751	0.877184	0.857464	0.973372	0.616567	1	1		ASTE000904	YES	26.2167	0.0122055	0.0104619	0.252448	0.082509	0.0272323	0.0281865	1	0.251324
ASTE000905	NO	NA	0.950597	0.63771	1	1	0.985936	0.706065	1	1		ASTE000905	NO	NA	0.572812	0.242651	0.999986	1	0.682541	0.302166	1	1
ASTE000906	NO	NA	0.164934	0.156411	0.999803	1	0.336647	0.261789	1	1		ASTE000906	YES	7.32326	0.000368189	0.00434872	0.19735	0.0144838	0.00230787	0.016119	1	0.0847656
ASTE000907	YES	15.8892	0.000610828	2.84085e-05	0.00709684	0.000334569	0.0076671	0.00149919	1	0.0262649		ASTE000907	YES	14.7969	2.97558e-07	3.383e-05	0.00753673	0.000478277	9.07964e-05	0.00227862	0.750691	0.015081
ASTE000908	NO	NA	0.805868	0.0835057	0.999992	1	0.973372	0.171362	1	1		ASTE000908	NO	NA	0.177398	0.0479798	0.98677	1	0.249977	0.084231	1	1
ASTE000909	NO	NA	0.156956	0.225561	0.99969	1	0.324429	0.33726	1	1		ASTE000909	NO	NA	0.0984187	0.0472589	0.991526	1	0.151556	0.0831835	1	1
ASTE000910	NO	NA	0.195757	0.0222942	0.682456	0.176688	0.384057	0.0714658	1	0.665975		ASTE000910	NO	NA	0.329425	0.143318	0.999986	1	0.424289	0.19808	1	1
ASTE000911	NO	NA	0.524157	0.418959	0.991785	0.610862	0.802809	0.518742	1	1		ASTE000911	NO	NA	0.155775	0.0734662	0.994036	1	0.22404	0.11683	1	1
ASTE000912	NO	NA	0.893883	0.178799	1	1	0.973372	0.287956	1	1		ASTE000912	NO	NA	0.418132	0.242448	0.999999	1	0.523493	0.301948	1	1
ASTE000913	NO	NA	0.0632544	0.0818111	0.966252	1	0.163865	0.169115	1	1		ASTE000913	NO	NA	0.0129473	0.0633918	0.848078	0.159138	0.0283257	0.10402	1	0.390992
ASTE000914	YES	3.11802	0.00150568	0.00548523	0.624657	0.321817	0.0129735	0.0291749	1	0.954466		ASTE000914	YES	4.49151	0.0246	0.00803432	0.365754	0.058275	0.0479901	0.0236979	1	0.199502
ASTE000915	NO	NA	0.888454	0.992843	1	1	0.973372	0.994503	1	1		ASTE000915	NO	NA	0.0402336	0.0976805	0.807594	0.426749	0.071481	0.145923	1	0.780728
ASTE000916	YES	19.3402	0.0124078	0.00351531	0.979789	0.789188	0.050732	0.0225182	1	1		ASTE000916	NO	NA	0.0484329	0.275605	1	1	0.0838751	0.335341	1	1
ASTE000917	YES	17.1677	0.00442256	0.00797812	0.476923	0.128563	0.0246896	0.0367187	1	0.544431		ASTE000917	NO	NA	0.096764	0.0572339	0.999936	1	0.14941	0.0963036	1	1
ASTE000918	NO	NA	0.342353	0.310133	0.999411	0.559509	0.585399	0.419448	1	1		ASTE000918	NO	NA	0.0968864	0.0893741	0.972323	1	0.149459	0.136191	1	1
ASTE000919	YES	17.8229	0.000501701	9.8733e-05	0.0165841	0.000952852	0.00699003	0.00273318	1	0.0401715		ASTE000919	YES	16.0423	9.81361e-05	5.12262e-05	0.00993313	0.000677892	0.00120499	0.00249047	0.750691	0.0178621
ASTE000920	NO	NA	0.824146	0.610792	1	1	0.973372	0.683911	1	1		ASTE000920	NO	NA	0.192704	0.0417279	0.98182	1	0.267702	0.0760103	1	1
ASTE000921	NO	NA	0.831028	0.231126	0.999971	1	0.973372	0.342433	1	1		ASTE000921	NO	NA	0.563401	0.691858	1	1	0.675145	0.72451	1	1
ASTE000922	NO	NA	0.925374	0.511527	0.999928	1	0.973758	0.598625	1	1		ASTE000922	YES	18.7399	0.0690532	0.00251284	0.234279	0.0488106	0.112467	0.0117101	1	0.180569
ASTE000923	YES	15.7847	0.0327029	0.0123413	0.243323	0.0655326	0.101377	0.048626	1	0.358461		ASTE000923	NO	NA	0.0872567	0.0490087	0.999973	1	0.136754	0.0856017	1	1
ASTE000924	YES	17.5081	0.0111921	7.37679e-05	0.772511	0.426749	0.0470991	0.00239231	1	1		ASTE000924	YES	8.83337	0.0111271	0.0357106	0.902912	0.176688	0.0253067	0.0676846	1	0.418922
ASTE000925	NO	NA	0.785729	0.900939	0.999972	1	0.973372	0.921915	1	1		ASTE000925	YES	4.45168	0.0492094	0.00548771	0.798633	0.559509	0.0847557	0.0185636	1	0.955
ASTE000926	NO	NA	0.650428	0.205522	0.996052	0.610862	0.927216	0.31756	1	1		ASTE000926	YES	1.56327	0.0117173	0.0378891	0.999812	1	0.0263755	0.0707884	1	1
ASTE000927	NO	NA	0.582791	0.314794	1	1	0.858425	0.424059	1	1		ASTE000927	YES	4.84047	0.0193528	0.0316699	0.599347	0.128563	0.0391872	0.06182	1	0.338209
ASTE000928	NO	NA	0.0915792	0.230099	0.758958	0.278542	0.217176	0.341488	1	0.888384		ASTE000928	YES	14.4024	1.66443e-05	0.11681	0.9773	0.000478277	0.00049272	0.168143	1	0.015081
ASTE000929	NO	NA	0.888454	0.226123	0.998698	1	0.973372	0.337745	1	1		ASTE000929	NO	NA	0.610244	0.153568	1	1	0.723584	0.209299	1	1
ASTE000930	YES	16.0601	0.00354572	0.00434609	0.134868	0.0118267	0.0218877	0.0255008	1	0.139074		ASTE000930	YES	15.0568	6.37238e-05	0.019181	0.475932	0.00132851	0.000871836	0.0428113	1	0.0247099
ASTE000931	NO	NA	0.076316	0.00539729	0.218491	0.103285	0.190089	0.0290552	1	0.475991		ASTE000931	YES	6.34671	0.0186628	0.0428721	0.763516	0.073586	0.0381534	0.0775608	1	0.232288
ASTE000932	NO	NA	0.789408	0.246788	1	1	0.973372	0.357266	1	1		ASTE000932	NO	NA	0.925374	0.831504	1	1	0.975922	0.8501	1	1
ASTE000933	NO	NA	0.0131566	0.088911	0.981529	1	0.0526802	0.178025	1	1		ASTE000933	YES	1.4843	5.60047e-05	0.00206638	0.0996099	6.25168e-06	0.000871836	0.0105148	0.904036	0.00663983
ASTE000934	NO	NA	0.139516	0.00786081	0.882892	0.321817	0.29618	0.0363591	1	0.954466		ASTE000934	YES	17.6991	0.00147601	0.0162371	0.775363	0.0279187	0.00577589	0.0380147	1	0.125118
ASTE000937	NO	NA	0.523475	0.236458	0.999983	0.789188	0.802628	0.347751	1	1		ASTE000937	NO	NA	0.0505295	0.0231425	0.952726	0.789188	0.086793	0.0489831	1	1
ASTE000938	NO	NA	0.698122	0.397692	1	1	0.970295	0.500045	1	1		ASTE000938	NO	NA	0.743185	0.484145	1	1	0.853822	0.53391	1	1
ASTE000939	NO	NA	0.30522	0.745511	1	1	0.536989	0.796373	1	1		ASTE000939	YES	0.666553	0.00527613	0.0045336	0.982136	0.666112	0.0142487	0.0165021	1	1
ASTE000940	NO	NA	0.746259	0.593829	0.99997	1	0.973372	0.668932	1	1		ASTE000940	YES	7.18585	0.00962923	0.0636802	0.278761	0.0215766	0.0224334	0.104373	1	0.108006
ASTE000942	NO	NA	0.227601	0.337379	1	1	0.430863	0.445314	1	1		ASTE000942	YES	6.33756	0.000176424	0.00236801	0.0542347	0.00623904	0.00162203	0.0113398	0.764382	0.0526457
ASTE000943	YES	17.5329	0.00254954	0.000676215	0.118443	0.0135621	0.0174403	0.00831215	1	0.148725		ASTE000943	YES	16.406	0.000309161	0.00281449	0.138157	0.0215766	0.00224724	0.0124759	0.975292	0.108006
ASTE000944	NO	NA	0.900281	0.252774	1	1	0.973372	0.363121	1	1		ASTE000944	NO	NA	0.347433	0.035031	0.999988	1	0.444675	0.0667713	1	1
ASTE000945	NO	NA	0.153795	0.0743666	0.820543	0.354012	0.319461	0.158613	1	1		ASTE000945	NO	NA	0.061712	0.00581159	0.944188	1	0.102266	0.0192811	1	1
ASTE000946	YES	14.2287	0.0145225	0.002989	0.224254	0.143134	0.0562853	0.0205116	1	0.580441		ASTE000946	YES	9.20913	0.00962708	0.0277183	0.816526	0.176688	0.0224334	0.0559427	1	0.418922
ASTE000947	NO	NA	0.0164175	0.062193	0.584658	0.38893	0.0620248	0.140544	1	1		ASTE000947	NO	NA	0.0395553	0.161576	0.960343	1	0.0705512	0.217579	1	1
ASTE000948	YES	3.60358	0.0025139	0.00212428	0.88611	0.857464	0.0173114	0.0164831	1	1		ASTE000948	YES	3.81363	0.00594561	0.0215186	0.632922	0.115314	0.0154377	0.0465854	1	0.314626
ASTE000949	NO	NA	0.0193431	0.0157361	0.965516	1	0.069079	0.0567027	1	1		ASTE000949	NO	NA	0.0842117	0.0462176	0.714311	0.176688	0.132952	0.0817807	1	0.418922
ASTE000950	YES	16.3839	0.000921327	0.000945329	0.29199	0.0144838	0.00959935	0.0102423	1	0.150565		ASTE000950	NO	NA	0.0959556	0.13613	0.877649	0.371471	0.148446	0.189968	1	0.711622
ASTE000951	NO	NA	0.876352	0.255685	1	1	0.973372	0.366097	1	1		ASTE000951	YES	4.73487	0.0283405	0.00360347	0.887444	0.195908	0.0534549	0.0143521	1	0.45124
ASTE000952	NO	NA	0.857644	0.0816328	1	1	0.973372	0.168981	1	1		ASTE000952	YES	5.06308	6.09532e-05	8.66976e-05	0.227945	0.0245631	0.000871836	0.00282693	1	0.116259
ASTE000953	YES	16.8385	0.00211914	4.84758e-05	0.0177325	0.000570004	0.0160174	0.00199206	1	0.0322804		ASTE000953	YES	15.7899	0.000529274	0.00141455	0.144283	0.00831782	0.00299887	0.00861491	0.980346	0.0615616
ASTE000954	NO	NA	0.177134	0.213879	0.99895	0.610862	0.35624	0.325849	1	1		ASTE000954	NO	NA	0.180428	0.0412635	0.987469	1	0.25315	0.0753694	1	1
ASTE000955	YES	15.709	0.00561455	0.00137829	0.207699	0.0279187	0.0294912	0.0126818	1	0.216632		ASTE000955	YES	8.23572	0.0111271	0.000525026	0.739242	1	0.0253067	0.00547788	1	1
ASTE000957	NO	NA	0.563401	0.137445	0.99591	1	0.839424	0.239701	1	1		ASTE000957	YES	3.45409	0.0171131	0.0117994	0.488282	0.115314	0.0357625	0.0305534	1	0.314626
ASTE000958	NO	NA	0.282412	0.0704064	0.987455	1	0.504615	0.152538	1	1		ASTE000958	NO	NA	0.766308	0.358388	1	1	0.874211	0.416959	1	1
ASTE000959	NO	NA	0.330578	0.761711	0.999027	1	0.571158	0.809648	1	1		ASTE000959	YES	4.1976	0.00244331	0.000855101	0.118517	0.0245631	0.00811553	0.00679247	0.934567	0.116259
ASTE000960	NO	NA	0.717964	0.117781	0.886592	1	0.973372	0.216522	1	1		ASTE000960	NO	NA	0.920184	0.0321985	0.881627	0.930544	0.972198	0.0625425	1	1
ASTE000961	NO	NA	0.598006	0.0160214	0.74391	1	0.87495	0.0573287	1	1		ASTE000961	YES	9.1405	0.000642135	0.00178606	0.277856	0.0279187	0.00325508	0.00973227	1	0.125118
ASTE000962	NO	NA	0.0416096	0.0405815	0.993406	1	0.120704	0.104986	1	1		ASTE000962	YES	5.88243	0.00881881	0.0111758	0.258843	0.0923805	0.0210416	0.0293831	1	0.271442
ASTE000963	YES	5.81933	0.0001063	9.55175e-05	0.318856	0.0279187	0.00303841	0.00270467	1	0.216632		ASTE000963	YES	3.98664	0.000132453	0.000736436	0.154142	0.0406133	0.00132024	0.00625338	1	0.158757
ASTE000964	YES	25.7033	0.00233708	9.63919e-05	0.0814704	0.000952852	0.0169384	0.00271112	1	0.0401715		ASTE000964	YES	2.38344	2.27337e-06	5.17341e-05	0.011297	0.000439366	0.000235252	0.00249047	0.750691	0.015081
ASTE000965	NO	NA	0.513097	0.0739198	0.998607	0.666112	0.790336	0.157837	1	1		ASTE000965	NO	NA	0.0982964	0.0657422	0.999409	0.354012	0.151511	0.107069	1	0.681964
ASTE000966	NO	NA	0.90183	0.268309	0.99284	1	0.973372	0.378505	1	1		ASTE000966	NO	NA	0.154213	0.0178969	0.982095	1	0.222188	0.0407064	1	1
ASTE000967	NO	NA	0.864609	0.725475	0.99891	1	0.973372	0.779397	1	1		ASTE000967	NO	NA	0.23185	0.0861543	0.924781	1	0.313252	0.132207	1	1
ASTE000968	NO	NA	0.0939002	0.0108578	0.654935	0.292172	0.220931	0.0448294	1	0.899105		ASTE000968	YES	13.0089	0.020218	0.0348718	0.999775	1	0.0404894	0.0665346	1	1
ASTE000969	NO	NA	0.360464	0.00565355	0.393766	0.159138	0.607336	0.0296427	1	0.622925		ASTE000969	NO	NA	0.0967889	0.013856	0.771329	0.610862	0.14941	0.0341761	1	1
ASTE000970	NO	NA	0.950597	0.0451136	0.994594	0.559509	0.985936	0.112888	1	1		ASTE000970	NO	NA	0.0218746	0.0594754	0.727875	0.216927	0.0434175	0.0990937	1	0.485315
ASTE000971	NO	NA	0.0822718	0.00613363	0.984092	1	0.200621	0.0311971	1	1		ASTE000971	YES	3.11272	0.000187496	0.000500716	0.111718	0.00464696	0.00162203	0.00536983	0.924697	0.0452492
ASTE000973	NO	NA	0.0432436	0.144416	0.994767	1	0.123661	0.248172	1	1		ASTE000973	NO	NA	0.120065	0.050826	0.451371	0.0619038	0.179924	0.0880731	1	0.210406
ASTE000974	NO	NA	0.0370127	0.027784	0.752862	0.216927	0.111933	0.0827791	1	0.754671		ASTE000974	YES	5.5968	0.00173709	0.00530233	0.348548	0.073586	0.00629324	0.0182138	1	0.232288
ASTE000975	NO	NA	0.207405	0.0746932	0.955207	1	0.402127	0.158863	1	1		ASTE000975	YES	5.20416	0.000522602	0.00148093	0.0812925	0.00273464	0.0029801	0.00882734	0.849243	0.0357387
ASTE000979	YES	15.6042	0.030345	0.0110883	0.154543	0.058275	0.0955667	0.0453773	1	0.33267		ASTE000979	NO	NA	0.154332	0.0284496	0.997352	1	0.222235	0.0570145	1	1
ASTE000981	YES	5.73377	5.73467e-07	0.000349175	0.548146	0.0655326	0.000403892	0.00586232	1	0.358461		ASTE000981	YES	2.47134	0.00161427	0.000307747	0.0969962	0.00721011	0.00596335	0.0044175	0.899689	0.0568764
ASTE000982	NO	NA	0.0687244	0.0441726	0.562179	0.354012	0.174931	0.111341	1	1		ASTE000982	NO	NA	0.278146	0.282689	0.999995	1	0.365985	0.342434	1	1
ASTE000983	YES	14.9117	0.00699989	0.00370882	0.344548	0.0406133	0.0338723	0.0231455	1	0.268001		ASTE000983	NO	NA	0.031494	0.250149	0.999912	0.228404	0.0583015	0.309604	1	0.507996
ASTE000985	YES	17.7355	0.00147601	0.000784663	0.084886	0.00538926	0.0129142	0.00909554	1	0.0898184		ASTE000985	YES	16.0185	0.000183972	0.000221138	0.0116107	0.000192536	0.00162203	0.00388504	0.750691	0.0110133
ASTE000986	YES	25.3931	0.000495913	0.000750126	0.322419	0.0655326	0.00696051	0.00884889	1	0.358461		ASTE000986	YES	3.95298	0.00101224	0.0154034	0.133486	0.0110131	0.00437444	0.0366814	0.973254	0.0722549
ASTE000987	NO	NA	0.925556	0.303935	1	1	0.973758	0.413845	1	1		ASTE000987	NO	NA	0.0513392	0.00633066	0.997784	0.789188	0.0877996	0.0204257	1	1
ASTE000988	NO	NA	0.0690943	0.0830228	0.600365	0.0655326	0.175676	0.170778	1	0.358461		ASTE000988	YES	25.3561	6.37238e-05	0.00012795	0.130505	0.0135621	0.000871836	0.00319398	0.969013	0.083447
ASTE000989	YES	26.4012	0.112232	0.000854845	0.229601	0.0126403	0.25358	0.00964854	1	0.140239		ASTE000989	YES	1.48279	0.000546098	0.000474021	0.0550957	0.00464696	0.00305011	0.0052591	0.765189	0.0452492
ASTE000990	NO	NA	0.860097	0.668479	0.998849	1	0.973372	0.732297	1	1		ASTE000990	YES	3.32124	0.00349759	0.0016458	0.563041	0.103285	0.0105914	0.00936236	1	0.292462
ASTE000991	NO	NA	0.152841	0.169101	0.916607	0.0780475	0.318248	0.276602	1	0.401816		ASTE000991	NO	NA	0.200951	0.332143	0.993579	1	0.276962	0.391994	1	1
ASTE000992	NO	NA	0.0531446	0.0151299	0.747809	0.292172	0.144344	0.0553025	1	0.899105		ASTE000992	NO	NA	0.0772833	0.0163837	0.953479	0.216927	0.123799	0.0382399	1	0.485315
ASTE000993	NO	NA	0.189941	0.519614	0.980967	0.426749	0.375439	0.605215	1	1		ASTE000993	NO	NA	0.0620349	0.00890991	0.979132	0.216927	0.102652	0.0252931	1	0.485315
ASTE000994	NO	NA	0.451226	0.636116	0.99942	1	0.714397	0.704643	1	1		ASTE000994	YES	8.15778	0.000101468	0.0195295	0.387448	0.0279187	0.00120499	0.0433679	1	0.125118
ASTE000995	NO	NA	0.238336	0.0551765	0.949678	0.216927	0.444241	0.129393	1	0.754671		ASTE000995	YES	0.666084	0.00201449	0.00503706	0.601713	0.143134	0.00706221	0.0176096	1	0.363927
ASTE000996	NO	NA	0.118527	0.23337	0.873332	1	0.262688	0.344904	1	1		ASTE000996	NO	NA	0.154132	0.222956	0.999922	0.306994	0.222188	0.281677	1	0.622686
ASTE000997	NO	NA	0.355039	0.303683	0.89871	0.228404	0.601222	0.413644	1	0.79001		ASTE000997	NO	NA	0.00644108	0.0539017	0.947183	0.638487	0.0163856	0.0919914	1	1
ASTE000998	NO	NA	0.0979419	0.182745	0.996405	1	0.22827	0.291916	1	1		ASTE000998	YES	7.34072	0.000485029	0.00124932	0.442124	0.128563	0.00288911	0.0081124	1	0.338209
ASTE001004	YES	16.4842	7.91214e-05	0.000248631	0.0131673	0.00112624	0.00263345	0.00497392	1	0.0440549		ASTE001004	YES	15.4071	0.00155536	0.00213569	0.250898	0.000131699	0.00583928	0.010702	1	0.00979821
ASTE001008	NO	NA	1	0.122565	0.968371	1	1	0.2223	1	1		ASTE001008	NO	NA	1	0.370115	0.999984	1	1	0.427978	1	1
ASTE001011	NO	NA	0.0386861	0.0678161	0.999184	1	0.114826	0.148346	1	1		ASTE001011	NO	NA	0.0933321	0.132116	0.99995	1	0.14484	0.185458	1	1
ASTE001012	YES	4.69144	0.000294957	0.0005705	0.689069	0.292172	0.00536691	0.00764	1	0.899105		ASTE001012	YES	2.78429	0.00158192	0.00646484	0.562847	0.115314	0.00590395	0.0206595	1	0.314626
ASTE001013	YES	25.3492	0.0489662	0.00963144	0.603472	0.073586	0.136346	0.041288	1	0.383004		ASTE001013	NO	NA	0.319529	0.209882	0.999253	0.559509	0.412709	0.267985	1	0.955
ASTE001015	YES	17.8064	0.0137125	0.00120517	0.566356	0.0215766	0.0539299	0.0117957	1	0.186631		ASTE001015	YES	16.7087	0.0010452	0.00481619	0.543801	0.0144838	0.00445267	0.0171	1	0.0847656
ASTE001018	NO	NA	0.849758	0.376652	1	1	0.973372	0.482112	1	1		ASTE001018	NO	NA	0.520335	0.173631	1	1	0.632256	0.229925	1	1
ASTE001019	NO	NA	0.156484	0.0259397	0.737544	0.511843	0.323546	0.0791826	1	1		ASTE001019	NO	NA	0.0642681	0.00922342	0.981723	0.292172	0.105788	0.0258597	1	0.59709
ASTE001020	YES	2.26872	0.000321068	0.000924708	0.934942	0.857464	0.00543682	0.0101504	1	1		ASTE001020	YES	3.45444	0.0235457	0.0381847	0.996337	0.467656	0.0462663	0.0712318	1	0.835556
ASTE001021	NO	NA	0.0490543	0.0129649	0.916942	1	0.136358	0.0502313	1	1		ASTE001021	YES	1.18137	0.0344371	0.00797559	0.628582	0.143134	0.0630525	0.0235747	1	0.363927
ASTE001022	NO	NA	0.710956	0.0400784	0.999564	1	0.973372	0.104207	1	1		ASTE001022	YES	7.43548	0.00425621	0.0142621	0.986062	0.239881	0.0119981	0.0348231	1	0.520206
ASTE001023	YES	13.7799	0.00392881	0.00151678	0.3615	0.239881	0.0228306	0.0133572	1	0.800282		ASTE001023	YES	11.0683	0.0197776	0.0015331	0.871728	0.292172	0.0398247	0.00900012	1	0.59709
ASTE001024	NO	NA	0.0402312	0.0324608	0.868583	0.789188	0.118066	0.0912339	1	1		ASTE001024	NO	NA	0.379829	0.250026	0.999958	1	0.481041	0.309555	1	1
ASTE001025	YES	15.4606	0.00527613	0.00256549	0.331142	0.195908	0.0281567	0.0188042	1	0.704812		ASTE001025	YES	6.55738	0.000617674	0.00688185	0.554044	0.159138	0.00316568	0.0214561	1	0.390992
ASTE001026	YES	16.3113	0.000126934	7.64578e-06	0.0076825	0.00399969	0.00333692	0.00084497	1	0.0784973		ASTE001026	YES	15.5714	0.000704921	0.000341319	0.0177198	5.98858e-05	0.00349178	0.00456526	0.750691	0.00946783
ASTE001027	NO	NA	0.709015	0.0120065	0.997899	1	0.973372	0.0477034	1	1		ASTE001027	NO	NA	0.222727	0.296061	1	1	0.302578	0.355755	1	1
ASTE001028	YES	1.79704	0.00374459	0.001833	0.114206	0.0517443	0.0223101	0.0150092	1	0.309677		ASTE001028	YES	3.17886	0.000352847	0.0137596	0.128797	0.0245631	0.00227691	0.0340053	0.964053	0.116259
ASTE001029	NO	NA	0.095009	0.085624	0.984643	0.72548	0.22274	0.174139	1	1		ASTE001029	YES	5.02455	0.00392881	0.017294	0.367888	0.239881	0.0112962	0.0397947	1	0.520206
ASTE001030	NO	NA	0.418661	0.351275	1	1	0.680219	0.458299	1	1		ASTE001030	YES	4.4243	0.00360141	0.0166773	0.907617	0.321817	0.0107853	0.0387425	1	0.635648
ASTE001031	YES	5.75766	0.0002831	0.00048987	0.810313	0.467656	0.00533532	0.00700526	1	1		ASTE001031	YES	3.78404	0.00921367	0.0487651	0.91979	0.426749	0.0216917	0.0853071	1	0.780728
ASTE001032	NO	NA	0.0577566	0.22543	0.992839	1	0.153322	0.337108	1	1		ASTE001032	NO	NA	0.995912	0.873419	1	1	1	0.887622	1	1
ASTE001033	NO	NA	0.0777705	0.0468832	1	1	0.192419	0.11585	1	1		ASTE001033	NO	NA	0.294623	0.391531	0.999981	0.666112	0.38451	0.447981	1	1
ASTE001034	NO	NA	0.229614	0.176873	0.906903	0.511843	0.433377	0.285865	1	1		ASTE001034	NO	NA	0.0708437	0.0948903	0.949223	0.38893	0.11489	0.142611	1	0.729236
ASTE001036	YES	3.15306	0.000168753	0.00172418	0.0877721	0.0144838	0.00410752	0.0145016	1	0.150565		ASTE001036	YES	3.39026	1.7496e-06	0.000576536	0.00540996	0.000804524	0.000202145	0.00567708	0.750691	0.0193613
ASTE001037	NO	NA	0.218092	0.0233607	0.764294	0.857464	0.417515	0.073579	1	1		ASTE001037	YES	1.39465	0.00788041	0.00659745	0.426761	0.0655326	0.0193492	0.0209364	1	0.215657
ASTE001038	NO	NA	0.686627	0.171761	0.999712	1	0.959592	0.279628	1	1		ASTE001038	YES	4.83866	0.00284894	0.00370978	0.298658	0.0110131	0.0090132	0.0145716	1	0.0722549
ASTE001039	NO	NA	0.286684	0.189092	0.955159	0.666112	0.510558	0.298824	1	1		ASTE001039	YES	19.4971	0.00765301	0.0218583	0.87672	0.467656	0.0188722	0.0471505	1	0.835556
ASTE001040	NO	NA	0.883029	0.712471	1	1	0.973372	0.76858	1	1		ASTE001040	NO	NA	0.237869	0.0292122	0.994917	1	0.32051	0.0581536	1	1
ASTE001041	NO	NA	0.850819	0.0960596	0.999976	1	0.973372	0.187942	1	1		ASTE001041	YES	6.03952	0.000368189	0.00680409	0.122416	0.00957921	0.00230787	0.0213463	0.942	0.0668548
ASTE001042	NO	NA	0.833797	0.192599	0.990999	1	0.973372	0.302633	1	1		ASTE001042	NO	NA	0.126172	0.563307	0.999984	1	0.1873	0.606176	1	1
ASTE001043	NO	NA	0.769659	0.161806	0.999581	1	0.973372	0.267943	1	1		ASTE001043	YES	7.45642	0.00270143	0.0192596	0.949655	0.559509	0.00868409	0.0429397	1	0.955
ASTE001045	NO	NA	0.88779	0.296051	0.999997	1	0.973372	0.406018	1	1		ASTE001045	NO	NA	0.081751	0.85894	1	1	0.129624	0.873911	1	1
ASTE001046	NO	NA	0.185606	0.0134992	0.647233	0.354012	0.368782	0.0515817	1	1		ASTE001046	NO	NA	0.00995076	0.197736	0.996863	1	0.0230129	0.255196	1	1
ASTE001049	YES	15.1286	0.00162299	0.00312548	0.5733	0.195908	0.0132719	0.0211518	1	0.704812		ASTE001049	NO	NA	0.00820876	0.0747094	0.998366	1	0.0200001	0.118261	1	1
ASTE001052	NO	NA	0.900281	0.673864	1	1	0.973372	0.736636	1	1		ASTE001052	NO	NA	0.671705	0.118709	1	1	0.785899	0.17042	1	1
ASTE001053	NO	NA	0.731343	0.223225	0.998608	1	0.973372	0.334867	1	1		ASTE001053	NO	NA	0.884012	0.169696	0.999992	1	0.95881	0.225894	1	1
ASTE001055	NO	NA	0.884127	0.325205	0.999923	1	0.973372	0.433664	1	1		ASTE001055	NO	NA	0.0822718	0.039519	0.910314	0.467656	0.130341	0.073003	1	0.835556
ASTE001056	NO	NA	0.0293455	0.103364	0.99208	1	0.093094	0.19798	1	1		ASTE001056	YES	1.62108	0.00354879	0.0064061	0.695849	0.0923805	0.0106726	0.0205608	1	0.271442
ASTE001059	YES	3.96127	0.00010255	0.00149871	0.202852	0.0126403	0.00303841	0.013328	1	0.140239		ASTE001059	NO	NA	0.00628458	0.0544876	0.63305	0.176688	0.0160542	0.0927796	1	0.418922
ASTE001063	NO	NA	0.012699	0.0630907	0.528784	0.306994	0.0515326	0.14151	1	0.93737		ASTE001063	NO	NA	0.901202	0.391961	1	1	0.966258	0.448199	1	1
ASTE001067	NO	NA	0.0385408	0.0282407	0.634748	0.115314	0.114826	0.0835694	1	0.511344		ASTE001067	NO	NA	0.000522602	0.152223	0.992165	0.115314	0.0029801	0.207814	1	0.314626
ASTE001068	NO	NA	0.0950406	0.0521926	0.119646	0.143134	0.22274	0.124577	1	0.580441		ASTE001068	YES	9.13217	0.0001063	0.00111679	0.50816	0.321817	0.00120499	0.00764413	1	0.635648
ASTE001069	NO	NA	0.958271	0.464001	0.99986	1	0.992539	0.557924	1	1		ASTE001069	NO	NA	0.796673	0.174007	0.999995	1	0.901354	0.230289	1	1
ASTE001070	NO	NA	0.845641	0.919655	1	1	0.973372	0.937695	1	1		ASTE001070	NO	NA	0.438225	0.0154344	0.597388	0.0695593	0.544533	0.0367057	1	0.227266
ASTE001071	NO	NA	0.850819	0.278317	0.999902	1	0.973372	0.388103	1	1		ASTE001071	NO	NA	0.826379	0.151319	1	1	0.923853	0.206986	1	1
ASTE001072	NO	NA	0.529879	0.213201	0.998262	1	0.808154	0.325186	1	1		ASTE001072	NO	NA	0.885777	0.459846	0.999955	1	0.959652	0.511624	1	1
ASTE001074	NO	NA	0.842103	0.693448	1	1	0.973372	0.751906	1	1		ASTE001074	NO	NA	0.738905	0.17889	0.99996	1	0.849849	0.235684	1	1
ASTE001075	NO	NA	0.245228	0.935908	1	0.930544	0.453523	0.950363	1	1		ASTE001075	NO	NA	0.853148	0.480823	0.999992	1	0.93975	0.530555	1	1
ASTE001076	NO	NA	0.436788	0.852356	1	1	0.702181	0.881633	1	1		ASTE001076	NO	NA	0.847872	0.455872	0.999985	1	0.936841	0.507699	1	1
ASTE001077	NO	NA	0.886936	0.804339	1	1	0.973372	0.844086	1	1		ASTE001077	NO	NA	0.90057	0.0962619	1	1	0.966181	0.144197	1	1
ASTE001078	NO	NA	0.998876	0.752485	0.999994	1	1	0.802092	1	1		ASTE001078	NO	NA	0.994754	0.177398	0.999999	1	1	0.23407	1	1
ASTE001079	NO	NA	0.592566	0.205623	1	1	0.869	0.317653	1	1		ASTE001079	NO	NA	0.177911	0.217646	0.999975	1	0.250515	0.275959	1	1
ASTE001080	NO	NA	0.0299625	0.236812	0.999072	1	0.0948979	0.347956	1	1		ASTE001080	NO	NA	0.192704	0.251074	0.999998	1	0.267702	0.310481	1	1
ASTE001085	YES	5.75683	0.000670054	0.000557358	0.138963	0.143134	0.00811407	0.0075709	1	0.580441		ASTE001085	YES	6.82793	0.00173709	0.00668471	0.137394	0.00464696	0.00629324	0.0211214	0.975292	0.0452492
ASTE001086	YES	17.2565	0.0145225	0.00150301	0.251332	0.00294686	0.0562853	0.0133558	1	0.066424		ASTE001086	NO	NA	0.000462119	0.067867	0.953052	0.103285	0.00281299	0.109766	1	0.292462
ASTE001089	YES	15.8413	0.00284894	0.00948825	0.489411	0.0215766	0.0189204	0.0409419	1	0.186631		ASTE001089	NO	NA	0.0418404	0.192385	1	1	0.0737602	0.249705	1	1
ASTE001090	NO	NA	0.942874	0.796019	0.99997	1	0.980889	0.837825	1	1		ASTE001090	YES	6.24163	0.00379431	0.0113251	0.706681	0.239881	0.0110802	0.0296352	1	0.520206
ASTE001091	YES	4.96121	0.0112291	0.0162622	0.261002	0.103285	0.0470991	0.0579202	1	0.475991		ASTE001091	YES	1.19754	0.000268602	0.00891024	0.790775	0.252396	0.00203021	0.0252931	1	0.543414
ASTE001094	NO	NA	0.833101	0.19057	1	1	0.973372	0.300467	1	1		ASTE001094	NO	NA	0.13588	0.0562273	0.999965	1	0.199474	0.0950172	1	1
ASTE001095	YES	16.6172	0.000614216	0.00309621	0.421916	0.0126403	0.0076671	0.0209912	1	0.140239		ASTE001095	NO	NA	0.942626	0.942343	1	1	0.987839	0.949494	1	1
ASTE001096	NO	NA	0.763085	0.553304	0.999997	1	0.973372	0.633501	1	1		ASTE001096	NO	NA	0.563401	0.159852	0.999692	1	0.675145	0.215848	1	1
ASTE001098	NO	NA	0.880483	0.945879	1	1	0.973372	0.958339	1	1		ASTE001098	YES	11.2162	0.00531218	0.00106342	0.96359	1	0.0143157	0.00748725	1	1
ASTE001099	NO	NA	0.449334	0.210243	0.999734	1	0.714397	0.321969	1	1		ASTE001099	YES	5.18724	0.000110977	6.82656e-05	0.0635989	0.00343631	0.00120499	0.00266119	0.788473	0.0384239
ASTE001100	NO	NA	0.0418404	0.037167	0.986034	1	0.120942	0.0990336	1	1		ASTE001100	YES	6.06395	0.0129473	0.0225367	0.996367	0.103285	0.0283257	0.0480854	1	0.292462
ASTE001102	YES	15.3875	6.07075e-05	1.32049e-05	0.0102617	0.000478277	0.00217502	0.00113016	1	0.0309331		ASTE001102	YES	14.4791	2.97558e-07	0.000113956	0.114382	0.000952852	9.07964e-05	0.00304497	0.926096	0.0206204
ASTE001103	NO	NA	0.0215533	0.0499564	0.394668	0.0780475	0.0747765	0.121067	1	0.401816		ASTE001103	YES	13.1037	0.000116021	0.0148483	0.746104	0.103285	0.00120499	0.0358165	1	0.292462
ASTE001104	NO	NA	0.0802934	0.120525	0.994895	0.894004	0.196682	0.219686	1	1		ASTE001104	YES	13.6337	0.00336306	0.0184361	0.191937	0.0144838	0.0102689	0.0416143	1	0.0847656
ASTE001105	NO	NA	0.925599	0.383361	0.986851	1	0.973758	0.487521	1	1		ASTE001105	NO	NA	0.720006	0.037175	0.998061	1	0.831726	0.069876	1	1
ASTE001107	YES	15.7239	0.00143966	0.00010425	0.0239318	0.00132851	0.0127332	0.00280538	1	0.0461051		ASTE001107	NO	NA	0.999894	0.0336438	0.82406	0.38893	1	0.0645596	1	0.729236
ASTE001108	NO	NA	0.762594	0.354774	1	1	0.973372	0.46163	1	1		ASTE001108	YES	25.5498	0.0112338	0.0137273	0.982048	0.857464	0.0254526	0.0339692	1	1
ASTE001109	NO	NA	0.537604	0.0323898	0.999968	1	0.812903	0.0911703	1	1		ASTE001109	YES	0.143663	0.00804305	0.00199636	0.218563	0.00183768	0.0196439	0.0102887	1	0.0285769
ASTE001110	NO	NA	0.873127	0.824954	0.999961	1	0.973372	0.860325	1	1		ASTE001110	NO	NA	0.57237	0.445547	1	1	0.682158	0.4981	1	1
ASTE001111	YES	10.5647	0.000614216	0.00036411	0.412043	0.0406133	0.0076671	0.00600677	1	0.268001		ASTE001111	YES	5.40356	0.0267392	0.0156106	0.765358	0.278542	0.051267	0.0369815	1	0.583267
ASTE001112	NO	NA	0.569063	0.30125	0.999937	1	0.842354	0.411019	1	1		ASTE001112	NO	NA	0.0418832	0.127173	1	1	0.0738013	0.180163	1	1
ASTE001113	NO	NA	0.871141	0.69273	1	1	0.973372	0.751277	1	1		ASTE001113	NO	NA	0.0551145	0.0970305	0.999999	1	0.0929021	0.145119	1	1
ASTE001114	YES	15.5216	0.00158192	0.0004031	0.230824	0.0230699	0.0130297	0.00628831	1	0.197299		ASTE001114	YES	16.8887	0.00200958	0.00105467	0.0306358	0.000439366	0.00705802	0.0074567	0.752304	0.015081
ASTE001115	YES	15.62	0.000777681	2.14456e-06	0.0585767	0.00233874	0.00879728	0.000594243	1	0.0602304		ASTE001115	YES	15.7214	9.81361e-05	0.000406753	0.0308197	0.000255453	0.00120499	0.00489839	0.752304	0.0122581
ASTE001116	YES	4.65219	0.0136035	0.00410525	0.767433	0.789188	0.0537294	0.0245948	1	1		ASTE001116	YES	5.89469	0.000811493	0.0017384	0.0446272	0.00252242	0.00383582	0.00960453	0.764382	0.0332709
ASTE001117	NO	NA	0.998623	0.550245	0.999986	1	1	0.63095	1	1		ASTE001117	NO	NA	0.999991	0.284958	0.999684	1	1	0.344742	1	1
ASTE001120	YES	18.8377	0.00561689	0.00353856	0.651935	0.0279187	0.0294912	0.0226057	1	0.216632		ASTE001120	YES	16.4496	5.48631e-05	0.00207828	0.421671	0.00432332	0.000871836	0.0105518	1	0.0445361
ASTE001121	NO	NA	0.219199	0.899228	0.964286	0.239881	0.418958	0.920412	1	0.800282		ASTE001121	NO	NA	0.149469	0.201823	0.997727	1	0.216547	0.2595	1	1
ASTE001122	NO	NA	0.0999299	0.0376305	0.988964	1	0.231765	0.0998947	1	1		ASTE001122	NO	NA	0.154132	0.759069	1	1	0.222188	0.785498	1	1
ASTE001123	YES	18.0792	0.0236205	0.000573387	0.683108	0.058275	0.0803223	0.00765165	1	0.33267		ASTE001123	YES	13.9872	0.00155536	0.015464	0.334335	0.0126403	0.00583928	0.0367469	1	0.0784969
ASTE001124	YES	5.19644	0.0070018	0.0351112	0.179244	0.0126403	0.0338723	0.0959825	1	0.140239		ASTE001124	YES	5.90608	0.000196182	0.0137784	0.102939	0.0358989	0.00162203	0.0340368	0.913853	0.146728
ASTE001125	YES	16.1501	0.00104092	0.000946575	0.103957	0.0358989	0.0102389	0.0102423	1	0.249626		ASTE001125	NO	NA	0.0258037	0.163614	0.985215	0.426749	0.0499785	0.219521	1	0.780728
ASTE001126	NO	NA	0.920762	0.249216	0.994424	0.894004	0.973758	0.359639	1	1		ASTE001126	YES	1.21174	0.0160872	0.00481197	0.533978	0.128563	0.0339112	0.0170961	1	0.338209
ASTE001127	YES	13.9891	0.00995076	0.00452488	0.289245	0.239881	0.0430846	0.0261588	1	0.800282		ASTE001127	YES	6.81156	0.00409251	0.0233539	0.881374	0.857464	0.011693	0.0492365	1	1
ASTE001128	YES	4.81664	0.00461068	0.00597069	0.683186	0.535676	0.0254898	0.0306975	1	1		ASTE001128	NO	NA	0.99651	0.562544	0.999987	1	1	0.605526	1	1
ASTE001129	NO	NA	0.716747	0.626531	1	1	0.973372	0.69614	1	1		ASTE001129	YES	3.00037	0.0323049	0.00670549	0.91793	0.216927	0.0595123	0.0211671	1	0.485315
ASTE001130	NO	NA	0.0680173	0.0819032	0.950477	0.426749	0.173797	0.169172	1	1		ASTE001130	NO	NA	0.931415	0.750736	1	1	0.980151	0.777794	1	1
ASTE001131	NO	NA	0.0418404	0.165266	0.995428	0.72548	0.120942	0.271931	1	1		ASTE001131	NO	NA	0.079627	0.359959	1	1	0.12668	0.418231	1	1
ASTE001132	YES	5.24704	1.46831e-05	0.0363304	0.88598	0.426749	0.00112864	0.0980207	1	1		ASTE001132	YES	3.74986	0.0104666	0.00943305	0.784891	0.610862	0.024064	0.0261958	1	1
ASTE001133	NO	NA	0.348254	0.098044	0.683742	0.292172	0.592846	0.191003	1	0.899105		ASTE001133	NO	NA	0.436618	0.134671	0.850521	0.115314	0.544097	0.188411	1	0.314626
ASTE001134	NO	NA	0.211492	0.0947987	0.888645	0.097833	0.40866	0.186364	1	0.464594		ASTE001134	YES	14.8987	0.000168434	0.0205033	0.286171	0.00538926	0.00161932	0.0449777	1	0.0488424
ASTE001135	NO	NA	0.248736	0.548682	0.920055	0.195908	0.45815	0.629601	1	0.704812		ASTE001135	YES	3.20606	0.0103193	0.0451664	0.933123	0.292172	0.0237549	0.0803326	1	0.59709
ASTE001136	YES	2.80579	0.0112338	0.00514087	0.351351	0.176688	0.0470991	0.0283651	1	0.665975		ASTE001136	YES	3.39278	3.24185e-05	0.00026388	0.0285256	0.00215505	0.000667463	0.00419095	0.752304	0.0309344
ASTE001137	YES	16.211	0.000147479	1.63139e-05	0.00587725	0.000231995	0.00377247	0.00123561	1	0.0216459		ASTE001137	YES	16.5101	0.0280706	0.00489739	0.150459	0.058275	0.0530979	0.0172698	0.996725	0.199502
ASTE001138	NO	NA	0.451226	0.528578	0.986061	1	0.714397	0.612834	1	1		ASTE001138	YES	8.50212	0.00179617	0.0429922	0.973425	0.789188	0.00646405	0.077741	1	1
ASTE001139	NO	NA	0.072992	0.00197076	0.463779	0.292172	0.18382	0.0157585	1	0.899105		ASTE001139	NO	NA	0.197201	0.0404845	0.999918	1	0.272983	0.0744056	1	1
ASTE001140	NO	NA	0.0917647	0.0827017	0.995815	1	0.21739	0.170234	1	1		ASTE001140	NO	NA	0.0160872	0.0584804	0.958897	0.321817	0.0339112	0.0978327	1	0.635648
ASTE001141	YES	1.12418	0.00960559	0.00127042	0.54789	0.321817	0.0418929	0.0121625	1	0.954466		ASTE001141	YES	4.5387	0.000777681	0.000478148	0.0534286	0.00721011	0.00372573	0.00526941	0.764382	0.0568764
ASTE001142	NO	NA	0.567212	0.746905	1	1	0.842354	0.797413	1	1		ASTE001142	NO	NA	0.358868	0.294386	1	1	0.456678	0.354055	1	1
ASTE001143	NO	NA	0.264939	0.223762	0.939723	1	0.482143	0.335377	1	1		ASTE001143	YES	19.0717	0.0124078	0.00471425	0.510532	0.159138	0.0275855	0.0169122	1	0.390992
ASTE001144	NO	NA	0.0201168	0.229661	0.96717	1	0.0710764	0.341016	1	1		ASTE001144	YES	19.2253	0.00374459	0.00544184	0.237168	0.0126403	0.0110147	0.0185019	1	0.0784969
ASTE001145	NO	NA	0.286185	0.217287	0.98472	1	0.510203	0.329344	1	1		ASTE001145	NO	NA	0.168216	0.0647729	0.843425	0.559509	0.238903	0.105799	1	0.955
ASTE001146	NO	NA	0.132872	0.104837	0.904432	0.559509	0.285388	0.199881	1	1		ASTE001146	NO	NA	0.0846707	0.112719	1	1	0.133491	0.163729	1	1
ASTE001147	YES	1.92388	0.00109271	0.00547045	0.149431	0.00623904	0.0104174	0.0291749	1	0.0975535		ASTE001147	YES	5.58906	6.37238e-05	0.00715124	0.096281	0.0126403	0.000871836	0.0219872	0.899278	0.0784969
ASTE001148	NO	NA	0.650428	0.42824	0.998928	1	0.927216	0.526762	1	1		ASTE001148	YES	5.62661	0.00594561	0.0214198	0.692229	0.216927	0.0154377	0.0464421	1	0.485315
ASTE001150	YES	15.6418	0.000704921	0.000382968	0.0967887	0.00464696	0.00830654	0.00615724	1	0.0838293		ASTE001150	YES	14.4193	4.50991e-05	0.00500032	0.42888	0.000570004	0.000854181	0.017535	1	0.0163024
ASTE001151	NO	NA	0.0245006	0.0283218	0.999928	0.789188	0.082911	0.0836574	1	1		ASTE001151	NO	NA	0.513097	0.661143	0.999999	1	0.624518	0.697026	1	1
ASTE001152	NO	NA	0.735104	0.0284864	0.935865	1	0.973372	0.0839403	1	1		ASTE001152	YES	4.52051	0.00254954	0.00578968	0.206554	0.128563	0.00829061	0.019242	1	0.338209
ASTE001153	NO	NA	0.302533	0.506493	0.999982	1	0.533581	0.594372	1	1		ASTE001153	YES	4.77137	0.00392881	0.0150273	0.957917	0.216927	0.0112962	0.0360802	1	0.485315
ASTE001154	YES	18.3054	0.00922137	0.0180879	0.446391	0.0655326	0.0406376	0.0620539	1	0.358461		ASTE001154	NO	NA	0.436688	0.079785	0.985136	0.321817	0.544097	0.124374	1	0.635648
ASTE001155	YES	14.3731	0.00175824	0.00215638	0.2659	0.195908	0.0140944	0.0167094	1	0.704812		ASTE001155	NO	NA	0.348791	0.120441	0.999998	1	0.445449	0.172385	1	1
ASTE001156	NO	NA	0.828584	0.608462	1	1	0.973372	0.681907	1	1		ASTE001156	YES	5.31563	0.00254954	0.00969629	0.961321	0.128563	0.00829061	0.0266859	1	0.338209
ASTE001157	NO	NA	0.26067	0.133652	0.99467	1	0.476124	0.235468	1	1		ASTE001157	YES	6.76806	0.00610531	0.0152069	0.253459	0.073586	0.0157482	0.0364147	1	0.232288
ASTE001159	NO	NA	0.699349	0.506277	0.999983	1	0.971764	0.594241	1	1		ASTE001159	YES	5.97145	0.000352847	0.000241015	0.101548	0.0215766	0.00227691	0.00403045	0.907379	0.108006
ASTE001160	NO	NA	0.932905	0.380363	1	1	0.977079	0.485008	1	1		ASTE001160	NO	NA	0.927768	0.203528	0.999999	1	0.977256	0.26119	1	1
ASTE001161	NO	NA	0.25486	0.0746398	0.819798	0.666112	0.467237	0.158838	1	1		ASTE001161	NO	NA	0.389552	0.223899	0.999992	1	0.491768	0.282586	1	1
ASTE001162	NO	NA	0.0450589	0.0843	0.684869	0.115314	0.127652	0.17234	1	0.511344		ASTE001162	NO	NA	0.487416	0.256868	0.999999	1	0.597036	0.316034	1	1
ASTE001163	NO	NA	0.907955	0.490713	1	1	0.973372	0.581668	1	1		ASTE001163	YES	6.62149	6.64944e-05	0.00403573	0.218356	0.0110131	0.000897871	0.0153589	1	0.0722549
ASTE001164	YES	16.7225	0.00217058	2.27691e-05	0.362774	0.0165688	0.0161501	0.00137467	1	0.162869		ASTE001164	YES	16.4063	3.38921e-05	0.00680004	0.697151	0.143134	0.000667463	0.0213463	1	0.363927
ASTE001165	NO	NA	0.0989677	0.0370204	0.944511	1	0.230049	0.0989299	1	1		ASTE001165	NO	NA	0.152959	0.372066	0.997827	1	0.220732	0.429885	1	1
ASTE001166	NO	NA	0.0671526	0.0430618	0.7596	0.511843	0.171852	0.109284	1	1		ASTE001166	NO	NA	0.658075	0.215396	1	1	0.771936	0.273613	1	1
ASTE001167	YES	7.71138	1.46831e-05	0.00646184	0.935346	0.789188	0.00112864	0.0321664	1	1		ASTE001167	YES	4.64268	0.00392881	0.000932392	0.207915	0.195908	0.0112962	0.00703808	1	0.45124
ASTE001168	NO	NA	0.789399	0.249296	0.999786	1	0.973372	0.359663	1	1		ASTE001168	NO	NA	0.102755	0.003426	0.947842	0.38893	0.15736	0.0138748	1	0.729236
ASTE001169	NO	NA	0.0976856	0.380162	1	1	0.227906	0.48486	1	1		ASTE001169	YES	1.60477	0.0260907	0.00791177	0.993199	1	0.0504229	0.0234714	1	1
ASTE001170	NO	NA	0.0467031	0.036715	0.97033	1	0.131524	0.0984258	1	1		ASTE001170	YES	3.44396	0.000367945	0.000248992	0.0526769	0.00132851	0.00230787	0.00408986	0.764382	0.0247099
ASTE001171	NO	NA	0.303351	0.467803	0.999921	0.128563	0.534444	0.561353	1	0.544431		ASTE001171	NO	NA	0.83384	0.0555088	1	1	0.929729	0.0941553	1	1
ASTE001174	NO	NA	0.888454	0.9535	1	1	0.973372	0.964087	1	1		ASTE001174	NO	NA	0.114166	0.0127374	0.966321	1	0.1724	0.0322345	1	1
ASTE001175	YES	15.2508	3.0945e-05	2.47209e-05	0.0425992	0.00132851	0.00160843	0.00141329	1	0.0461051		ASTE001175	NO	NA	0.478585	0.177017	0.453713	0.121938	0.587294	0.233648	1	0.330246
ASTE001176	NO	NA	0.585074	0.426507	0.999993	1	0.861231	0.525368	1	1		ASTE001176	NO	NA	0.31155	0.0820183	0.998297	0.489749	0.404099	0.126971	1	0.870793
ASTE001177	NO	NA	0.325291	0.16315	0.985583	1	0.564535	0.269545	1	1		ASTE001177	NO	NA	0.0307619	0.0470072	0.999679	0.426749	0.0571508	0.082779	1	0.780728
ASTE001178	NO	NA	0.221688	0.192244	0.992185	0.610862	0.422056	0.3023	1	1		ASTE001178	NO	NA	0.712219	0.091177	0.999874	1	0.823817	0.1382	1	1
ASTE001179	NO	NA	0.797428	0.233509	1	1	0.973372	0.344976	1	1		ASTE001179	YES	5.23939	0.0178852	0.00503961	0.96354	0.789188	0.037063	0.0176131	1	1
ASTE001180	YES	4.56679	0.000168434	0.00722558	0.231331	0.0165688	0.00410752	0.0345156	1	0.162869		ASTE001180	YES	4.17171	0.000196182	0.00196431	0.0394413	0.00831782	0.00162203	0.0102286	0.764382	0.0615616
ASTE001181	NO	NA	0.438398	0.375691	0.954007	1	0.702181	0.481479	1	1		ASTE001181	NO	NA	0.303351	0.175475	0.996956	0.894004	0.394408	0.232044	1	1
ASTE001182	NO	NA	0.803518	0.214121	0.999965	1	0.973372	0.325978	1	1		ASTE001182	NO	NA	0.79523	0.697895	1	1	0.900796	0.729659	1	1
ASTE001183	NO	NA	0.753083	0.172775	0.969967	1	0.973372	0.280917	1	1		ASTE001183	NO	NA	0.157391	0.0874797	0.989303	0.930544	0.225498	0.133896	1	1
ASTE001184	NO	NA	0.667972	0.00950444	0.986933	1	0.94208	0.040985	1	1		ASTE001184	NO	NA	0.80771	0.495901	0.99965	1	0.909338	0.545184	1	1
ASTE001185	YES	4.61244	0.000367945	0.00122803	0.588466	0.143134	0.00551459	0.0119475	1	0.580441		ASTE001185	YES	2.77412	0.015154	0.0306664	0.897484	0.206418	0.0322365	0.060331	1	0.473053
ASTE001186	NO	NA	0.267192	0.0263942	0.999993	1	0.485003	0.0801187	1	1		ASTE001186	NO	NA	0.0888265	0.0524583	1	1	0.138832	0.0902695	1	1
ASTE001187	NO	NA	0.0215218	0.0189399	0.895703	0.857464	0.0747127	0.0639932	1	1		ASTE001187	NO	NA	0.124798	0.26107	0.997285	0.930544	0.185502	0.320578	1	1
ASTE001190	YES	17.2512	0.00147601	0.00121299	0.0303646	0.000255453	0.0129142	0.0118316	1	0.023078		ASTE001190	NO	NA	0.0591576	0.00308983	0.390535	0.0655326	0.0985642	0.0130555	1	0.215657
ASTE001191	YES	3.58916	0.000224554	0.00790533	0.61938	0.082509	0.00447653	0.0365208	1	0.411388		ASTE001191	YES	4.567	3.38921e-05	0.000156591	0.00667926	0.000278911	0.000667463	0.00342305	0.750691	0.0122581
ASTE001192	NO	NA	0.512794	0.503439	0.988865	0.143134	0.790336	0.591703	1	0.580441		ASTE001192	NO	NA	0.00569788	0.0740962	0.999279	1	0.015038	0.117569	1	1
ASTE001193	NO	NA	0.716327	0.376609	0.999999	1	0.973372	0.482112	1	1		ASTE001193	YES	7.41263	0.00226495	0.00339915	0.922852	0.559509	0.00774232	0.0138237	1	0.955
ASTE001194	NO	NA	0.763456	0.271723	0.993853	1	0.973372	0.38176	1	1		ASTE001194	NO	NA	0.0521466	0.00624248	0.592532	0.151136	0.0889932	0.0202503	1	0.381459
ASTE001195	NO	NA	0.11524	0.0735827	0.999854	1	0.258072	0.157495	1	1		ASTE001195	NO	NA	0.0539209	0.146011	0.996001	1	0.0912144	0.200997	1	1
ASTE001196	YES	25.0363	0.0316821	0.00864545	0.985711	1	0.0985888	0.0387446	1	1		ASTE001196	YES	4.93125	6.09532e-05	1.8213e-05	0.338363	0.0358989	0.000871836	0.00199344	1	0.146728
ASTE001197	YES	25.518	0.00161712	0.0312269	0.568735	0.073586	0.0132716	0.0890198	1	0.383004		ASTE001197	NO	NA	0.0097202	0.143177	0.980375	0.058275	0.0225392	0.197933	1	0.199502
ASTE001198	YES	2.57992	1.80686e-05	0.00124664	0.234289	0.0245631	0.00122425	0.0119954	1	0.202464		ASTE001198	YES	7.2844	0.00117669	0.0202714	0.409498	0.0517443	0.00485056	0.0446409	1	0.184931
ASTE001200	NO	NA	0.0553154	0.00973316	0.929651	0.128563	0.148516	0.0416257	1	0.544431		ASTE001200	YES	12.3034	0.00244331	0.0568106	0.578958	0.0144838	0.00811553	0.0957929	1	0.0847656
ASTE001201	NO	NA	0.83885	0.233781	1	1	0.973372	0.345198	1	1		ASTE001201	YES	6.46034	0.0178852	0.0226174	0.995876	1	0.037063	0.0482123	1	1
ASTE001202	NO	NA	0.714624	0.849895	0.999998	1	0.973372	0.879487	1	1		ASTE001202	NO	NA	0.530896	0.173296	0.995499	0.511843	0.642619	0.229536	1	0.894565
ASTE001203	YES	15.1784	0.00325305	0.00572724	0.31443	0.0279187	0.0205263	0.0298367	1	0.216632		ASTE001203	NO	NA	0.0615239	0.281664	1	1	0.102029	0.341556	1	1
ASTE001204	NO	NA	0.155803	0.0443824	0.999771	1	0.322572	0.111672	1	1		ASTE001204	YES	6.52623	0.00409251	0.0456742	0.932719	0.426749	0.011693	0.0809954	1	0.780728
ASTE001205	NO	NA	0.826357	0.133288	1	1	0.973372	0.235082	1	1		ASTE001205	YES	4.95963	0.0002051	0.000552051	0.913326	0.292172	0.00162203	0.00559572	1	0.59709
ASTE001206	NO	NA	0.846968	0.513161	0.999999	1	0.973372	0.599743	1	1		ASTE001206	NO	NA	0.272311	0.163736	0.999996	1	0.359679	0.219644	1	1
ASTE001207	YES	15.6432	0.00573492	0.00210515	0.382251	0.264912	0.0297406	0.0163855	1	0.850873		ASTE001207	NO	NA	0.261357	0.24245	1	1	0.347468	0.301948	1	1
ASTE001208	NO	NA	0.855137	0.555233	1	1	0.973372	0.635006	1	1		ASTE001208	NO	NA	0.396449	0.029833	0.999775	1	0.499865	0.0590898	1	1
ASTE001209	NO	NA	0.888811	0.93592	0.999958	1	0.973372	0.950363	1	1		ASTE001209	NO	NA	0.0877297	0.0174572	0.985745	0.115314	0.137363	0.0400475	1	0.314626
ASTE001210	NO	NA	0.84825	0.967952	1	1	0.973372	0.97532	1	1		ASTE001210	NO	NA	0.499962	0.623399	0.999385	0.666112	0.610041	0.661892	1	1
ASTE001211	NO	NA	0.724934	0.336064	0.9975	1	0.973372	0.44399	1	1		ASTE001211	YES	11.401	0.0138078	0.000145663	0.60462	0.354012	0.0298131	0.00338767	1	0.681964
ASTE001212	YES	6.30252	0.00884512	0.0249281	0.770667	0.159138	0.0394994	0.0769831	1	0.622925		ASTE001212	YES	9.18065	0.000383942	0.00179364	0.541653	0.00721011	0.00238951	0.00975041	1	0.0568764
ASTE001213	NO	NA	0.815768	0.374623	0.967103	0.38893	0.973372	0.480543	1	1		ASTE001213	NO	NA	0.0157608	0.0802783	0.998627	1	0.0333467	0.124854	1	1
ASTE001214	NO	NA	0.80771	0.372323	1	1	0.973372	0.478347	1	1		ASTE001214	NO	NA	0.80771	0.174808	0.999999	1	0.909338	0.231189	1	1
ASTE001215	NO	NA	0.807724	0.605507	1	1	0.973372	0.679107	1	1		ASTE001215	NO	NA	0.474671	0.368411	0.999999	1	0.583244	0.426398	1	1
ASTE001216	YES	4.00653	1.40447e-05	0.000952717	0.186307	0.058275	0.00112864	0.0102892	1	0.33267		ASTE001216	YES	5.25839	0.0043128	0.0191951	0.268615	0.239881	0.0121449	0.0428343	1	0.520206
ASTE001217	YES	15.8403	0.00320974	7.52454e-05	0.0820587	0.031683	0.0204229	0.00240916	1	0.230741		ASTE001217	YES	15.3713	6.37238e-05	0.000372997	0.0099303	7.31942e-05	0.000871836	0.00470713	0.750691	0.00946783
ASTE001218	NO	NA	0.0137287	0.0826366	0.99651	1	0.0539299	0.170192	1	1		ASTE001218	NO	NA	0.920184	0.852657	0.988097	1	0.972198	0.86845	1	1
ASTE001220	NO	NA	0.348577	0.38435	0.994804	0.666112	0.592846	0.488396	1	1		ASTE001220	NO	NA	0.318893	0.408223	0.999998	1	0.412075	0.463152	1	1
ASTE001221	NO	NA	0.164225	0.159516	0.98685	0.930544	0.335857	0.265581	1	1		ASTE001221	YES	5.5836	3.44899e-05	0.0116507	0.403387	0.0458769	0.000676894	0.030244	1	0.171162
ASTE001222	NO	NA	0.23097	0.249291	0.999414	1	0.434279	0.359663	1	1		ASTE001222	YES	4.30819	0.000199846	0.00210188	0.149926	0.0517443	0.00162203	0.0106007	0.994499	0.184931
ASTE001224	YES	15.5366	7.91214e-05	0.000228093	0.018411	0.000570004	0.00263345	0.00471194	1	0.0322804		ASTE001224	YES	14.0871	3.0945e-05	0.000572086	0.284001	0.000192536	0.000667463	0.0056611	1	0.0110133
ASTE001225	NO	NA	0.851672	0.588364	1	1	0.973372	0.664287	1	1		ASTE001225	NO	NA	0.0315707	0.0528718	0.991097	1	0.0583601	0.0907478	1	1
ASTE001226	YES	18.2416	0.0117222	0.0167366	0.818318	0.426749	0.0486452	0.0590188	1	1		ASTE001226	YES	12.2366	0.0103193	0.0467527	0.893537	0.321817	0.0237549	0.0824072	1	0.635648
ASTE001227	NO	NA	0.999894	0.99296	1	1	1	0.994532	1	1		ASTE001227	NO	NA	0.994754	0.264786	0.999991	1	1	0.324371	1	1
ASTE001228	YES	4.53317	0.0258249	0.0115814	0.911257	0.559509	0.0861563	0.0466165	1	1		ASTE001228	YES	3.8433	0.000423997	9.23371e-05	0.0683711	0.0189229	0.00260603	0.00287179	0.814491	0.0999997
ASTE001229	YES	4.42821	0.00587921	0.0063741	0.46779	0.128563	0.0302118	0.0319069	1	0.544431		ASTE001229	YES	4.45044	3.38921e-05	0.0061222	0.060737	0.0189229	0.000667463	0.0199453	0.77866	0.0999997
ASTE001230	NO	NA	0.0872222	0.240619	0.999916	1	0.209368	0.351556	1	1		ASTE001230	NO	NA	0.261737	0.119004	0.962803	0.969604	0.347731	0.170694	1	1
ASTE001231	NO	NA	0.106266	0.00375584	0.685816	0.38893	0.243348	0.023295	1	1		ASTE001231	NO	NA	1	0.236317	0.992897	1	1	0.295668	1	1
ASTE001232	YES	16.7583	0.000275947	0.000159481	0.0466074	7.31942e-05	0.00527031	0.00368517	1	0.0188115		ASTE001232	YES	14.8668	7.78992e-07	0.000527234	0.131919	0.0279187	0.000152884	0.00548651	0.973247	0.125118
ASTE001235	YES	18.1081	0.00154018	0.0224141	0.881218	0.252396	0.0129735	0.0717489	1	0.835911		ASTE001235	NO	NA	0.292101	0.371777	0.999394	1	0.381875	0.429595	1	1
ASTE001236	YES	16.5652	0.00549739	0.0010204	0.190754	0.0165688	0.0291597	0.0106464	1	0.162869		ASTE001236	YES	14.2693	0.000352847	0.0357808	0.560704	0.031683	0.00227691	0.0677292	1	0.135378
ASTE001237	YES	12.8765	5.70016e-06	0.00476028	0.0490063	8.924e-05	0.000811334	0.0269718	1	0.0188115		ASTE001237	NO	NA	0.89713	0.672969	0.999995	1	0.964764	0.708051	1	1
ASTE001238	NO	NA	0.422427	0.218453	0.994779	1	0.685067	0.330715	1	1		ASTE001238	YES	5.1091	0.00151601	0.0132878	0.389581	0.159138	0.00583393	0.0331845	1	0.390992
ASTE001239	YES	15.4871	0.00263806	0.0093052	0.410137	0.073586	0.0178958	0.0404742	1	0.383004		ASTE001239	YES	12.7815	0.000504129	0.00226128	0.518451	0.103285	0.0029641	0.0110615	1	0.292462
ASTE001240	NO	NA	0.193222	0.0370325	0.631011	0.354012	0.380001	0.0989299	1	1		ASTE001240	NO	NA	0.472442	0.569713	0.999998	1	0.580945	0.612209	1	1
ASTE001241	NO	NA	0.904577	0.379035	1	1	0.973372	0.483857	1	1		ASTE001241	NO	NA	0.0556779	0.0337742	0.306663	0.0517443	0.0935333	0.0647434	1	0.184931
ASTE001242	YES	18.1645	0.000115963	0.00641467	0.724065	0.0189229	0.00308567	0.0320334	1	0.174554		ASTE001242	YES	17.584	0.000111132	0.000241443	0.00500562	8.924e-05	0.00120499	0.00403045	0.750691	0.00979821
ASTE001243	NO	NA	0.814475	0.138311	0.993704	1	0.973372	0.240769	1	1		ASTE001243	YES	8.12885	0.00282366	0.00148395	0.181941	0.128563	0.00898156	0.00883927	1	0.338209
ASTE001244	YES	10.1518	0.0260907	0.0115026	0.404246	0.511843	0.0865105	0.0464471	1	1		ASTE001244	YES	7.40231	4.0625e-06	1.05538e-05	0.0209948	0.00132851	0.000278575	0.00165821	0.750691	0.0247099
ASTE001245	NO	NA	0.11268	0.0303231	0.675388	0.467656	0.253988	0.0874286	1	1		ASTE001245	NO	NA	0.841852	0.843555	1	1	0.933975	0.860488	1	1
ASTE001246	NO	NA	0.871162	0.32078	1	1	0.973372	0.429632	1	1		ASTE001246	NO	NA	0.865185	0.182028	1	1	0.949426	0.239098	1	1
ASTE001247	YES	16.1536	0.0132555	0.00172495	0.537868	0.135849	0.0527628	0.0145016	1	0.570825		ASTE001247	NO	NA	0.064174	0.00483269	0.626443	0.371471	0.105746	0.0171359	1	0.711622
ASTE001248	NO	NA	0.0214227	0.0437972	0.646028	0.128563	0.0744595	0.110579	1	0.544431		ASTE001248	YES	13.5432	1.82913e-06	0.000814205	0.0257718	0.00122738	0.000202145	0.00661265	0.752304	0.0242136
ASTE001249	NO	NA	0.0918046	0.0455089	0.964533	0.610862	0.217394	0.11365	1	1		ASTE001249	YES	3.45934	0.000142841	0.010002	0.319633	0.0655326	0.00141388	0.0272376	1	0.215657
ASTE001250	NO	NA	0.0209997	0.133895	0.825552	0.073586	0.0732551	0.235714	1	0.383004		ASTE001250	YES	18.917	0.00583203	0.0150898	0.396387	0.097833	0.0153565	0.0362115	1	0.285767
ASTE001252	YES	3.40187	0.000111132	0.0023819	0.232618	0.00623904	0.00304822	0.0178578	1	0.0975535		ASTE001252	YES	3.51429	0.000179344	0.000298482	0.0175658	0.00183768	0.00162203	0.00437223	0.750691	0.0285769
ASTE001253	NO	NA	0.360464	0.282966	0.995646	1	0.607336	0.392758	1	1		ASTE001253	NO	NA	0.278897	0.262495	0.960609	1	0.366846	0.321981	1	1
ASTE001254	NO	NA	0.0156446	0.0155537	0.786341	0.252396	0.0597392	0.0562952	1	0.835911		ASTE001254	NO	NA	0.87645	0.169713	0.999795	1	0.955799	0.225894	1	1
ASTE001255	NO	NA	0.041781	0.0336347	0.495783	0.239881	0.120942	0.0933524	1	0.800282		ASTE001255	NO	NA	0.0717631	0.0933264	0.976038	0.757334	0.116216	0.140725	1	1
ASTE001256	NO	NA	0.872335	0.781126	1	1	0.973372	0.825279	1	1		ASTE001256	YES	5.71326	0.00770845	0.00377897	0.449334	0.0655326	0.0189678	0.0147669	1	0.215657
ASTE001257	NO	NA	0.731124	0.0326739	0.939895	1	0.973372	0.0916303	1	1		ASTE001257	YES	13.0318	0.0249914	0.00656006	0.956032	0.857464	0.048669	0.0208574	1	1
ASTE001258	NO	NA	0.286777	0.136217	0.999823	1	0.510558	0.238144	1	1		ASTE001258	YES	3.94112	0.000485029	0.0020889	0.139788	0.0215766	0.00288911	0.0105769	0.980013	0.108006
ASTE001259	NO	NA	0.451395	0.432009	0.999399	0.72548	0.714397	0.530366	1	1		ASTE001259	NO	NA	0.843264	0.473763	1	1	0.934015	0.523979	1	1
ASTE001260	YES	2.4429	0.000196182	0.00364989	0.579862	0.082509	0.00416349	0.0228781	1	0.411388		ASTE001260	YES	3.12096	0.000617674	0.00716331	0.365483	0.0923805	0.00316568	0.022014	1	0.271442
ASTE001261	YES	1.90437	0.000674185	0.0010574	0.874792	0.857464	0.0081209	0.010865	1	1		ASTE001261	NO	NA	0.052401	0.079227	0.998738	1	0.0893202	0.123692	1	1
ASTE001262	NO	NA	0.0260733	0.0183296	0.331692	0.073586	0.0865105	0.0625811	1	0.383004		ASTE001262	YES	3.16305	0.0290451	0.010546	0.57376	0.216927	0.0545038	0.0283259	1	0.485315
ASTE001263	NO	NA	0.161984	0.389411	0.62955	0.159138	0.332228	0.492737	1	0.622925		ASTE001263	NO	NA	0.159447	0.551454	1	1	0.227984	0.59556	1	1
ASTE001264	YES	15.8616	0.00113144	0.00122042	0.0878336	0.0358989	0.0107685	0.0118938	1	0.249626		ASTE001264	NO	NA	0.0186628	0.0526592	0.79809	0.857464	0.0381534	0.0905195	1	1
ASTE001265	NO	NA	0.236221	0.0212256	0.999999	1	0.442399	0.0692096	1	1		ASTE001265	NO	NA	0.809885	0.437609	0.999979	1	0.910961	0.490721	1	1
ASTE001266	YES	16.4934	0.0002051	0.0102121	0.10227	0.000145561	0.00416349	0.0429104	1	0.0204558		ASTE001266	NO	NA	0.19303	0.213596	0.889301	0.176688	0.267804	0.271612	1	0.418922
ASTE001267	NO	NA	0.0132555	0.046053	0.562214	0.337915	0.0527628	0.114634	1	0.994437		ASTE001267	YES	13.2421	0.00847658	0.0021306	0.473438	0.206418	0.020395	0.0106934	1	0.473053
ASTE001269	NO	NA	0.204357	0.081956	0.764993	0.354012	0.398389	0.16925	1	1		ASTE001269	YES	2.43313	6.40054e-05	0.00267669	0.17684	0.00399969	0.000873589	0.0121341	1	0.0416545
ASTE001270	NO	NA	0.648889	0.165673	0.999957	1	0.926646	0.272326	1	1		ASTE001270	YES	2.94331	0.00336306	0.046525	0.964947	0.159138	0.0102689	0.0821585	1	0.390992
ASTE001271	NO	NA	0.160268	0.0180035	0.985493	1	0.329302	0.0619277	1	1		ASTE001271	NO	NA	0.157391	0.810273	1	1	0.225498	0.831381	1	1
ASTE001272	NO	NA	0.0656104	0.156151	1	1	0.168778	0.261468	1	1		ASTE001272	NO	NA	0.0209956	0.138079	0.978726	0.38893	0.04186	0.192146	1	0.729236
ASTE001275	YES	4.78399	0.00727243	0.00825855	0.867694	0.38893	0.0349015	0.0374829	1	1		ASTE001275	YES	5.9867	0.00354572	0.000746737	0.0969456	0.00538926	0.0106662	0.0063104	0.899689	0.0488424
ASTE001277	NO	NA	0.267114	0.261035	1	1	0.485003	0.37133	1	1		ASTE001277	NO	NA	0.0178261	0.203712	0.999992	0.511843	0.037008	0.261397	1	0.894565
ASTE001278	NO	NA	0.0201156	0.0138032	0.666804	0.321817	0.0710764	0.0523163	1	0.954466		ASTE001278	NO	NA	0.70575	0.302531	0.998879	1	0.8191	0.362115	1	1
ASTE001281	YES	16.4684	0.000352847	4.2642e-06	0.0528352	0.00183768	0.00550955	0.000674158	1	0.053092		ASTE001281	YES	14.5714	9.80912e-05	0.000725827	0.0797276	0.00623904	0.00120499	0.00625078	0.844382	0.0526457
ASTE001282	NO	NA	0.478585	0.189742	0.999968	1	0.749139	0.299562	1	1		ASTE001282	NO	NA	0.072992	0.225406	1	1	0.11777	0.284173	1	1
ASTE001283	NO	NA	0.709015	0.0234842	0.967203	0.789188	0.973372	0.073857	1	1		ASTE001283	NO	NA	0.873032	0.453777	1	1	0.954553	0.505812	1	1
ASTE001284	NO	NA	0.865185	0.0718345	0.749799	0.610862	0.973372	0.154632	1	1		ASTE001284	NO	NA	0.248411	0.384649	1	0.930544	0.332548	0.441733	1	1
ASTE001285	YES	17.2429	0.000346973	1.13271e-05	0.0423628	0.000804524	0.00550955	0.00106402	1	0.0381579		ASTE001285	YES	15.433	2.97558e-07	9.78935e-05	0.0289433	0.00343631	9.07964e-05	0.00293604	0.752304	0.0384239
ASTE001286	NO	NA	0.593761	0.158825	0.986007	0.511843	0.869073	0.264662	1	1		ASTE001286	YES	6.45745	0.000617674	0.000403178	0.16215	0.0245631	0.00316568	0.00489794	1	0.116259
ASTE001287	NO	NA	0.65366	0.569453	0.999963	1	0.931233	0.648208	1	1		ASTE001287	YES	4.04884	0.00117669	0.0122173	0.823435	0.38893	0.00485056	0.0313215	1	0.729236
ASTE001288	NO	NA	0.484158	0.401213	0.998281	1	0.756509	0.503277	1	1		ASTE001288	NO	NA	0.103504	0.0913508	0.984886	0.857464	0.158402	0.138406	1	1
ASTE001289	NO	NA	0.192864	0.0965586	0.995483	1	0.379748	0.188691	1	1		ASTE001289	YES	4.47368	0.00052046	0.000105884	0.0794447	0.0110131	0.0029801	0.00299078	0.843963	0.0722549
ASTE001290	YES	0.081927	0.00697617	0.00208097	0.314003	0.176688	0.0337914	0.0163033	1	0.665975		ASTE001290	YES	1.91594	3.37654e-05	8.26632e-05	0.0341267	0.000159423	0.000667463	0.00280537	0.753022	0.010195
ASTE001291	NO	NA	0.287012	0.294435	1	1	0.510558	0.404371	1	1		ASTE001291	YES	3.30404	1.12623e-05	0.00416595	0.239719	0.0923805	0.000436049	0.0156353	1	0.271442
ASTE001292	NO	NA	0.526323	0.12417	0.991655	0.930544	0.805151	0.22414	1	1		ASTE001292	NO	NA	0.564812	0.510324	1	1	0.676265	0.558077	1	1
ASTE001293	YES	2.38489	0.00120458	0.00294512	0.420922	0.195908	0.0111932	0.0203382	1	0.704812		ASTE001293	YES	3.80425	2.78857e-05	0.00029092	0.0106798	0.000231995	0.000667463	0.00433412	0.750691	0.0118422
ASTE001294	YES	24.1732	0.0147466	0.0019181	0.774618	0.930544	0.0569019	0.0154411	1	1		ASTE001294	YES	3.61219	0.000187496	0.000602463	0.0970089	0.00464696	0.00162203	0.00580626	0.899689	0.0452492
ASTE001295	NO	NA	0.356574	0.199008	0.946474	0.789188	0.603014	0.309841	1	1		ASTE001295	NO	NA	0.252344	0.0202321	0.973211	0.38893	0.336982	0.0445889	1	0.729236
ASTE001296	NO	NA	0.0746597	0.15234	0.957533	0.930544	0.186945	0.257092	1	1		ASTE001296	YES	3.65569	0.00323424	0.00398832	0.467557	0.00957921	0.00992329	0.0152602	1	0.0668548
ASTE001297	NO	NA	0.228512	0.0637592	0.999698	1	0.43187	0.14228	1	1		ASTE001297	YES	5.19754	0.000121065	0.00482042	0.12819	0.0144838	0.00123595	0.0171097	0.963709	0.0847656
ASTE001298	NO	NA	0.352955	0.0267883	0.703889	0.511843	0.598672	0.0809265	1	1		ASTE001298	YES	7.04098	0.000121065	0.000259136	0.35177	0.143134	0.00123595	0.00414574	1	0.363927
ASTE001299	YES	17.8912	0.0060856	0.0138575	0.236989	0.00721011	0.0305973	0.0523645	1	0.106588		ASTE001299	NO	NA	0.91888	0.928393	1	1	0.971744	0.936827	1	1
ASTE001300	YES	15.3004	0.00573492	0.0240888	0.242692	0.00399969	0.0297406	0.0751241	1	0.0784973		ASTE001300	YES	14.481	0.000551894	0.0439191	0.988841	0.128563	0.00307417	0.078953	1	0.338209
ASTE001301	NO	NA	0.6767	0.115916	0.990197	1	0.949455	0.214374	1	1		ASTE001301	YES	4.11535	0.00323424	0.000278143	0.305795	0.0279187	0.00992329	0.00429012	1	0.125118
ASTE001302	NO	NA	0.895633	0.107832	1	1	0.973372	0.203819	1	1		ASTE001302	YES	5.23856	0.00234962	0.000197086	0.422755	0.00957921	0.00795056	0.00368863	1	0.0668548
ASTE001303	NO	NA	0.502574	0.023141	0.990715	1	0.777495	0.0732519	1	1		ASTE001303	YES	3.69076	0.0181954	0.00535817	0.869731	0.239881	0.0375828	0.0183118	1	0.520206
ASTE001304	YES	2.83211	0.00697617	0.000531992	0.173531	0.0358989	0.0337914	0.00732245	1	0.249626		ASTE001304	YES	2.73045	0.00309402	8.05967e-05	0.00611042	0.000231995	0.00960961	0.0028012	0.750691	0.0118422
ASTE001305	NO	NA	0.794894	0.567765	1	1	0.973372	0.646799	1	1		ASTE001305	YES	3.64714	0.00664269	0.000320819	0.0845023	0.0245631	0.0167695	0.00448595	0.857566	0.116259
ASTE001306	NO	NA	0.830562	0.328509	0.999993	0.857464	0.973372	0.436797	1	1		ASTE001306	YES	5.92336	0.000368189	0.000583136	0.168416	0.0406133	0.00230787	0.00572227	1	0.158757
ASTE001307	NO	NA	0.137926	0.066746	0.990445	1	0.294011	0.146645	1	1		ASTE001307	NO	NA	0.115925	0.155941	0.972083	1	0.174524	0.211975	1	1
ASTE001308	YES	16.1182	0.0001063	0.000813176	0.410501	0.00464696	0.00303841	0.00932163	1	0.0838293		ASTE001308	YES	15.3336	0.000945677	0.000145828	0.034882	0.000478277	0.00426339	0.00338767	0.75354	0.015081
ASTE001309	NO	NA	0.803191	0.763857	1	1	0.973372	0.811251	1	1		ASTE001309	YES	12.043	0.0400092	0.00816066	0.973939	0.695796	0.0712046	0.0239106	1	1
ASTE001310	NO	NA	0.229833	0.128591	0.838264	0.143134	0.43355	0.229283	1	0.580441		ASTE001310	YES	1.43507	0.00442256	0.00334792	0.294361	0.00831782	0.0123508	0.0137035	1	0.0615616
ASTE001311	YES	14.9484	0.000704921	5.63027e-05	0.0882206	0.0102962	0.00830654	0.00220998	1	0.129647		ASTE001311	NO	NA	0.00847658	0.195585	0.987885	0.0780475	0.020395	0.252793	1	0.245012
ASTE001312	NO	NA	0.26067	0.024731	0.968701	0.0780475	0.476124	0.0765189	1	0.401816		ASTE001312	NO	NA	0.835174	0.0983117	0.993351	0.40784	0.930116	0.146592	1	0.760059
ASTE001313	YES	14.9865	0.00648013	0.00296296	0.234719	0.0189229	0.0319322	0.0203791	1	0.174554		ASTE001313	YES	12.7738	0.0201156	0.0463516	0.648176	0.0245631	0.040379	0.0819588	1	0.116259
ASTE001315	NO	NA	0.545125	0.18119	0.999914	1	0.820354	0.29062	1	1		ASTE001315	NO	NA	0.430606	0.0568126	1	1	0.53716	0.0957929	1	1
ASTE001316	NO	NA	0.847265	0.340978	0.999674	1	0.973372	0.449018	1	1		ASTE001316	YES	4.196	0.012699	0.0481234	0.935103	0.264912	0.0280125	0.0844051	1	0.558321
ASTE001317	NO	NA	0.2095	0.115332	0.995209	0.467656	0.40536	0.213502	1	1		ASTE001317	NO	NA	0.0854763	0.0787752	0.971882	0.511843	0.134501	0.123115	1	0.894565
ASTE001318	NO	NA	0.0256696	0.664249	0.999402	0.159138	0.0858393	0.728725	1	0.622925		ASTE001318	NO	NA	0.0371387	0.0340502	0.391429	0.0488106	0.067135	0.0651855	1	0.180569
ASTE001319	NO	NA	0.569259	0.478336	0.999998	1	0.842354	0.570342	1	1		ASTE001319	NO	NA	0.157377	0.00130877	0.575442	1	0.225498	0.00831812	1	1
ASTE001322	NO	NA	0.423608	0.248499	0.993061	1	0.686595	0.358876	1	1		ASTE001322	NO	NA	0.0145657	0.111594	0.960749	0.789188	0.0311305	0.162516	1	1
ASTE001323	NO	NA	0.0511141	0.000490539	0.603403	0.354012	0.140234	0.00700604	1	1		ASTE001323	YES	17.1027	0.00561689	0.00282808	0.491854	0.239881	0.014942	0.012484	1	0.520206
ASTE001325	NO	NA	0.91888	0.793708	1	1	0.973372	0.835857	1	1		ASTE001325	YES	4.62729	0.009242	0.00468012	0.508001	0.0517443	0.0217224	0.0168375	1	0.184931
ASTE001326	NO	NA	0.11985	0.0259771	0.648774	0.082509	0.264339	0.0792627	1	0.411388		ASTE001326	NO	NA	0.135368	0.150607	0.970296	0.354012	0.19885	0.206277	1	0.681964
ASTE001327	NO	NA	0.749944	0.442726	1	1	0.973372	0.539451	1	1		ASTE001327	NO	NA	0.0764207	0.132831	0.991676	0.535676	0.12259	0.186346	1	0.932497
ASTE001328	NO	NA	0.840654	0.445099	0.999479	1	0.973372	0.541762	1	1		ASTE001328	YES	0.324108	0.0201592	0.0110364	0.686803	0.143134	0.0404405	0.0291817	1	0.363927
ASTE001329	NO	NA	0.0738059	0.00482547	0.999938	1	0.185255	0.0272868	1	1		ASTE001329	YES	7.79889	0.0298249	0.00609932	0.959918	1	0.0556552	0.0198936	1	1
ASTE001330	NO	NA	0.804224	0.867847	1	1	0.973372	0.895296	1	1		ASTE001330	NO	NA	0.0141643	0.186456	0.999378	1	0.0304155	0.243761	1	1
ASTE001331	NO	NA	0.735599	0.431381	0.997339	1	0.973372	0.529709	1	1		ASTE001331	YES	3.47652	0.00158192	0.00737088	0.718771	0.216927	0.00590395	0.0224099	1	0.485315
ASTE001332	YES	7.26757	0.000176454	9.1818e-05	0.984764	1	0.00410752	0.00265945	1	1		ASTE001332	YES	3.65767	0.00788041	0.023726	0.823984	0.292172	0.0193492	0.0498566	1	0.59709
ASTE001333	NO	NA	0.0384088	0.0514864	0.756878	0.216927	0.114616	0.123487	1	0.754671		ASTE001333	YES	4.95262	0.00175824	0.0730344	0.923178	0.0279187	0.00635536	0.11624	1	0.125118
ASTE001334	YES	25.5741	0.000868547	0.00258471	0.38022	0.38893	0.00935352	0.0188722	1	1		ASTE001334	YES	4.98437	0.000156821	4.23113e-05	0.00987584	0.000231995	0.00152441	0.00245331	0.750691	0.0118422
ASTE001335	YES	1.80649	0.00155827	0.000288791	0.198748	0.103285	0.0129735	0.00531032	1	0.475991		ASTE001335	YES	4.26226	0.00104092	0.000129962	0.0322238	0.00183768	0.00445267	0.00320901	0.752304	0.0285769
ASTE001336	YES	3.82879	0.000794843	0.00961142	0.338576	0.073586	0.00891399	0.0412447	1	0.383004		ASTE001336	NO	NA	0.0510157	0.0990521	0.945589	0.306994	0.0874961	0.147563	1	0.622686
ASTE001337	NO	NA	0.0183725	0.170562	0.999524	0.143134	0.0672349	0.278194	1	0.580441		ASTE001337	NO	NA	0.970785	0.633957	1	1	1	0.671849	1	1
ASTE001338	NO	NA	0.421735	0.12515	0.988741	1	0.684043	0.225373	1	1		ASTE001338	YES	4.63762	0.00104092	0.00394978	0.361357	0.0923805	0.00445267	0.0151878	1	0.271442
ASTE001339	NO	NA	0.0691988	0.0638926	0.982336	0.930544	0.175863	0.142494	1	1		ASTE001339	YES	4.81028	0.0002051	0.00124691	0.0586924	0.00343631	0.00162203	0.0081089	0.774191	0.0384239
ASTE001340	NO	NA	0.753659	0.849834	1	1	0.973372	0.879487	1	1		ASTE001340	NO	NA	0.152841	0.00508267	0.978379	0.789188	0.220618	0.017693	1	1
ASTE001341	NO	NA	0.0176376	0.0218173	0.999643	1	0.0655465	0.070433	1	1		ASTE001341	YES	1.34239	0.0086256	0.0122301	0.883098	0.216927	0.0207055	0.0313264	1	0.485315
ASTE001342	NO	NA	0.896898	0.32952	0.99892	1	0.973372	0.437837	1	1		ASTE001342	YES	5.70664	0.000591937	0.0203623	0.753872	0.426749	0.00309084	0.0447832	1	0.780728
ASTE001343	NO	NA	0.230201	0.0678691	0.995994	1	0.43355	0.148425	1	1		ASTE001343	YES	5.68669	0.00392881	0.00820295	0.189462	0.176688	0.0112962	0.0240036	1	0.418922
ASTE001344	NO	NA	0.0632544	0.216802	0.985681	1	0.163865	0.328829	1	1		ASTE001344	NO	NA	0.027726	0.205002	0.975771	0.0488106	0.052557	0.262727	1	0.180569
ASTE001345	NO	NA	0.944385	0.417258	0.999648	0.695796	0.981371	0.517705	1	1		ASTE001345	NO	NA	0.491187	0.409596	1	1	0.60088	0.464339	1	1
ASTE001346	NO	NA	0.0226363	0.0165925	0.797458	0.559509	0.0775411	0.0587314	1	1		ASTE001346	YES	5.0347	1.74008e-05	0.000925757	0.118408	0.0165688	0.00049272	0.00702399	0.934536	0.0920011
ASTE001347	YES	4.50102	0.00169532	0.00021811	0.0658764	0.00252242	0.0137682	0.00457228	1	0.0607035		ASTE001347	YES	27.0204	0.00898501	0.00843773	0.600254	0.0458769	0.021281	0.0245518	1	0.171162
ASTE001348	NO	NA	0.86692	0.909419	0.999986	1	0.973372	0.929238	1	1		ASTE001348	NO	NA	0.205693	0.335663	1	1	0.282813	0.395042	1	1
ASTE001349	NO	NA	0.593761	0.115115	0.999269	1	0.869073	0.213276	1	1		ASTE001349	YES	3.56005	0.0103196	0.00170783	0.268234	0.337915	0.0237549	0.00951087	1	0.662844
ASTE001350	NO	NA	0.920184	0.645188	0.908748	0.354012	0.973372	0.712473	1	1		ASTE001350	YES	6.27137	3.38921e-05	0.00303123	0.683757	0.354012	0.000667463	0.012935	1	0.681964
ASTE001351	YES	14.6803	0.0227496	0.00839495	0.512724	0.38893	0.0776955	0.0379808	1	1		ASTE001351	NO	NA	0.755476	0.484595	0.95876	1	0.864714	0.534303	1	1
ASTE001352	NO	NA	0.244978	0.242378	0.987224	1	0.453354	0.353173	1	1		ASTE001352	YES	3.35622	0.00587921	0.00405781	0.314929	0.0923805	0.0154377	0.0154121	1	0.271442
ASTE001353	YES	0.429492	0.0117222	0.00599704	0.392933	0.058275	0.0486452	0.0307913	1	0.33267		ASTE001353	YES	5.64345	3.24185e-05	0.00108094	0.0477678	0.00464696	0.000667463	0.00751182	0.764382	0.0452492
ASTE001354	NO	NA	0.131159	0.0804358	0.999587	1	0.282495	0.167407	1	1		ASTE001354	NO	NA	0.858839	0.927868	1	1	0.944192	0.936506	1	1
ASTE001355	NO	NA	0.70575	0.934004	0.999927	0.72548	0.973372	0.94895	1	1		ASTE001355	NO	NA	0.131194	0.369948	0.999999	0.666112	0.193519	0.427915	1	1
ASTE001356	YES	0.680381	0.00337486	0.00937204	0.202095	0.0406133	0.0211659	0.0406873	1	0.268001		ASTE001356	YES	7.08611	0.00966249	0.00565057	0.30867	0.073586	0.0224971	0.01894	1	0.232288
ASTE001357	NO	NA	0.356256	0.0675347	0.999997	1	0.602745	0.14795	1	1		ASTE001357	YES	4.81703	0.00117738	0.000163171	0.636747	0.292172	0.00485056	0.00347822	1	0.59709
ASTE001358	YES	16.2594	0.00104092	0.000848411	0.00810109	0.00252242	0.0102389	0.00959986	1	0.0607035		ASTE001358	YES	16.678	0.00217926	0.00289986	0.221232	0.00132851	0.0075194	0.0126297	1	0.0247099
ASTE001359	NO	NA	0.545125	0.176814	0.999923	1	0.820354	0.28585	1	1		ASTE001359	NO	NA	0.654718	0.0895606	0.999599	1	0.76887	0.136366	1	1
ASTE001360	NO	NA	0.829293	0.36504	0.999894	1	0.973372	0.471705	1	1		ASTE001360	NO	NA	0.738332	0.164532	1	1	0.849276	0.220468	1	1
ASTE001361	NO	NA	0.0933247	0.317493	0.787	1	0.220095	0.426557	1	1		ASTE001361	YES	4.33824	6.13385e-05	0.00485645	0.135133	0.0189229	0.000871836	0.017184	0.975292	0.0999997
ASTE001362	NO	NA	0.280868	0.0887691	0.999763	1	0.50388	0.177898	1	1		ASTE001362	YES	8.85613	0.0145657	0.00680978	0.532768	0.559509	0.0311305	0.0213463	1	0.955
ASTE001363	NO	NA	0.813034	0.333303	0.99966	1	0.973372	0.441322	1	1		ASTE001363	YES	21.1525	0.00970381	0.0253539	0.561616	0.371471	0.0225392	0.0525506	1	0.711622
ASTE001364	NO	NA	0.846487	0.051211	0.555919	1	0.973372	0.12293	1	1		ASTE001364	YES	9.75755	0.0309295	0.00741296	0.747456	0.426749	0.0573779	0.0224779	1	0.780728
ASTE001365	NO	NA	0.209212	0.0281348	0.997105	1	0.404942	0.0833704	1	1		ASTE001365	YES	2.79198	0.000116021	2.2746e-05	0.0354223	0.00156402	0.00120499	0.00212351	0.757324	0.0266515
ASTE001366	NO	NA	0.0864187	0.0868326	0.712888	0.073586	0.207711	0.175593	1	0.383004		ASTE001366	YES	2.93789	0.00336306	0.0442936	0.989045	1	0.0102689	0.0794132	1	1
ASTE001367	YES	16.1599	0.000309161	0.00258706	0.113771	0.031683	0.00536691	0.0188772	1	0.230741		ASTE001367	YES	16.2452	0.000337136	0.0168178	0.234682	0.0517443	0.00227691	0.0389812	1	0.184931
ASTE001368	YES	19.3538	0.000522602	0.00457372	0.0756059	0.0144838	0.00717738	0.026281	1	0.150565		ASTE001368	NO	NA	0.892693	0.896314	1	1	0.962505	0.908526	1	1
ASTE001370	NO	NA	0.143995	0.053765	0.390338	0.72548	0.303817	0.12692	1	1		ASTE001370	NO	NA	0.840654	0.130707	0.967156	0.426749	0.933661	0.183933	1	0.780728
ASTE001371	YES	2.7213	0.00244365	0.00208512	0.419377	0.115314	0.0171567	0.0163126	1	0.511344		ASTE001371	YES	4.3513	0.00122166	6.4899e-06	0.0133446	0.00156402	0.00498011	0.00163746	0.750691	0.0266515
ASTE001372	NO	NA	0.0681928	0.154752	0.97821	1	0.173797	0.260107	1	1		ASTE001372	YES	6.19254	0.0129473	0.00575307	0.115158	0.143134	0.0283257	0.0191837	0.927662	0.363927
ASTE001373	NO	NA	0.219199	0.18319	1	1	0.418958	0.292257	1	1		ASTE001373	YES	1.57922	7.91214e-05	0.00200733	0.320654	0.0155263	0.00104604	0.0103158	1	0.0904019
ASTE001374	NO	NA	0.215009	0.20077	0.999893	1	0.413008	0.311996	1	1		ASTE001374	NO	NA	0.91727	0.163522	0.999966	1	0.971598	0.21945	1	1
ASTE001375	YES	3.84522	0.000176454	0.0041415	0.211043	0.115314	0.00410752	0.0247286	1	0.511344		ASTE001375	YES	4.21027	0.00728579	0.00199511	0.0326189	0.00399969	0.0181674	0.0102887	0.752304	0.0416545
ASTE001376	NO	NA	0.825543	0.117273	1	1	0.973372	0.215902	1	1		ASTE001376	NO	NA	0.0225509	0.11263	0.999024	1	0.0445808	0.163674	1	1
ASTE001377	NO	NA	0.222314	0.672107	0.999605	0.0550096	0.422948	0.735209	1	0.326133		ASTE001377	NO	NA	0.413699	0.278841	1	1	0.518379	0.338854	1	1
ASTE001378	YES	0.298113	0.00250046	0.0132958	0.673826	0.789188	0.0173114	0.0510613	1	1		ASTE001378	YES	3.95231	0.000187496	0.00143427	0.144181	0.00399969	0.00162203	0.00864282	0.980346	0.0416545
ASTE001381	YES	15.6879	0.00108618	0.0214736	0.15532	0.0102962	0.0104174	0.069679	1	0.129647		ASTE001381	YES	15.917	0.00104092	0.000710266	0.00811049	0.000878688	0.00445267	0.00617948	0.750691	0.0205805
ASTE001382	NO	NA	0.0917647	0.0630339	0.842198	0.292172	0.21739	0.141466	1	0.899105		ASTE001382	YES	25.0233	3.37654e-05	0.00369916	0.171241	0.0406133	0.000667463	0.0145571	1	0.158757
ASTE001383	YES	3.7535	0.00628458	0.000916828	0.534401	0.195908	0.03128	0.0101029	1	0.704812		ASTE001383	YES	2.25352	0.00374304	0.00107954	0.103035	0.0245631	0.0110147	0.00750669	0.913853	0.116259
ASTE001384	NO	NA	0.0432436	0.0425846	0.999631	1	0.123661	0.108419	1	1		ASTE001384	NO	NA	0.0531421	0.0848553	0.960396	0.666112	0.0903198	0.130652	1	1
ASTE001386	NO	NA	0.318893	0.13634	0.999742	1	0.55538	0.23825	1	1		ASTE001386	NO	NA	0.00861648	0.131703	0.999994	0.757334	0.0207055	0.18506	1	1
ASTE001387	NO	NA	0.934528	0.634779	1	1	0.977374	0.70367	1	1		ASTE001387	YES	1.20218	0.00340092	0.00297773	0.44686	0.0245631	0.0103316	0.0128107	1	0.116259
ASTE001390	YES	3.29749	0.0134867	0.00346465	0.786535	0.426749	0.0533238	0.0223221	1	1		ASTE001390	YES	26.9887	0.047806	0.00589406	0.780794	0.447203	0.0829284	0.0194357	1	0.814221
ASTE001391	NO	NA	0.807215	0.277165	1	1	0.973372	0.38704	1	1		ASTE001391	NO	NA	0.0559948	0.0392338	0.999984	1	0.0940518	0.0726649	1	1
ASTE001392	NO	NA	0.0700723	0.111402	0.917888	0.72548	0.177805	0.208678	1	1		ASTE001392	YES	3.99775	0.0086256	0.044894	0.749122	0.264912	0.0207055	0.0800482	1	0.558321
ASTE001393	NO	NA	0.943021	0.441632	1	1	0.980889	0.538731	1	1		ASTE001393	NO	NA	0.92234	0.749446	0.998015	1	0.974023	0.77667	1	1
ASTE001394	NO	NA	0.526272	0.0841493	0.855965	0.097833	0.805151	0.172062	1	0.464594		ASTE001394	NO	NA	0.0328062	0.0530457	0.909866	0.371471	0.0602993	0.0909367	1	0.711622
ASTE001395	NO	NA	0.54146	0.124679	0.966011	1	0.815809	0.224774	1	1		ASTE001395	NO	NA	0.900281	0.0858997	0.973439	1	0.966086	0.131921	1	1
ASTE001396	NO	NA	0.996836	0.0503027	0.91214	0.695796	1	0.12157	1	1		ASTE001396	NO	NA	0.990103	0.687261	0.999992	1	1	0.720448	1	1
ASTE001397	NO	NA	0.973192	0.187723	0.980582	1	1	0.297281	1	1		ASTE001397	NO	NA	0.501104	0.595132	1	1	0.611238	0.635198	1	1
ASTE001398	NO	NA	0.981494	0.837288	1	1	1	0.870318	1	1		ASTE001398	NO	NA	0.999581	0.12597	0.999765	1	1	0.178748	1	1
ASTE001399	YES	17.6708	0.00197359	2.34365e-05	0.0333803	0.00252242	0.015172	0.00138227	1	0.0607035		ASTE001399	YES	15.5306	0.00117738	0.0252111	0.240329	0.097833	0.00485056	0.0523205	1	0.285767
ASTE001400	NO	NA	0.883442	0.586066	1	1	0.973372	0.662219	1	1		ASTE001400	YES	22.4162	0.00138414	0.00477174	0.65175	0.0517443	0.00548785	0.0170292	1	0.184931
ASTE001401	YES	5.62728	0.0001063	0.00227893	0.755478	0.195908	0.00303841	0.0173056	1	0.704812		ASTE001401	YES	4.08608	0.000334573	0.00284258	0.238686	0.0189229	0.00227691	0.0125049	1	0.0999997
ASTE001402	NO	NA	0.0681584	0.114409	0.701256	0.535676	0.173797	0.212545	1	1		ASTE001402	NO	NA	0.846487	0.759947	0.995875	1	0.936351	0.786335	1	1
ASTE001403	NO	NA	0.0415139	0.0419363	0.998323	1	0.120549	0.107248	1	1		ASTE001403	YES	0.907301	0.0386861	0.0167179	0.923876	1	0.0693159	0.038813	1	1
ASTE001405	NO	NA	0.811803	0.689494	0.99996	1	0.973372	0.749047	1	1		ASTE001405	NO	NA	0.829885	0.360223	1	1	0.926863	0.41841	1	1
ASTE001409	NO	NA	0.946888	0.371315	0.999754	0.610862	0.983492	0.477429	1	1		ASTE001409	NO	NA	0.785337	0.953435	1	1	0.891542	0.959674	1	1
ASTE001411	YES	3.64526	6.44398e-06	1.33801e-06	0.0155836	0.000677892	0.000811334	0.000585791	1	0.0365708		ASTE001411	YES	3.75762	0.00188256	0.00165063	0.0494393	0.0189229	0.00667574	0.00937525	0.764382	0.0999997
ASTE001412	NO	NA	0.912439	0.826853	1	1	0.973372	0.861832	1	1		ASTE001412	YES	6.28411	0.00392881	0.0026399	0.251519	0.0279187	0.0112962	0.0120255	1	0.125118
ASTE001414	NO	NA	0.919042	0.858499	1	1	0.973372	0.88718	1	1		ASTE001414	NO	NA	0.769002	0.285427	0.999997	1	0.876747	0.345126	1	1
ASTE001416	YES	18.293	1.25319e-05	5.62426e-06	0.0263155	8.74966e-06	0.00112864	0.000740666	1	0.00905431		ASTE001416	YES	15.2017	3.11083e-07	0.00047371	0.0339341	0.000278911	9.07964e-05	0.0052591	0.753022	0.0122581
ASTE001418	YES	3.92245	0.000337506	0.00189062	0.741891	0.128563	0.00550406	0.0153065	1	0.544431		ASTE001418	NO	NA	0.259691	0.244805	0.967974	0.159138	0.345778	0.304349	1	0.390992
ASTE001419	NO	NA	0.909242	0.449054	0.995231	1	0.973372	0.545352	1	1		ASTE001419	NO	NA	0.911587	0.554087	0.993677	0.354012	0.969129	0.598006	1	0.681964
ASTE001421	NO	NA	0.883216	0.793359	1	1	0.973372	0.835644	1	1		ASTE001421	NO	NA	0.103999	0.338624	0.981287	0.511843	0.159029	0.397754	1	0.894565
ASTE001422	YES	4.83696	0.000309161	0.00858439	0.75462	0.0923805	0.00536691	0.0385925	1	0.442952		ASTE001422	YES	1.69801	0.00189929	0.000335432	0.102479	0.0135621	0.00670585	0.0045246	0.911896	0.083447
ASTE001423	YES	1.72512	0.000256393	0.000134743	0.13319	0.0110131	0.00503193	0.00329846	1	0.131407		ASTE001423	YES	4.52192	0.0118637	0.00502272	0.311262	0.073586	0.0266569	0.0175923	1	0.232288
ASTE001424	NO	NA	0.0835051	0.131903	0.998317	0.38893	0.202717	0.233472	1	1		ASTE001424	NO	NA	0.18341	0.453594	0.999898	1	0.256764	0.505656	1	1
ASTE001425	YES	4.56329	9.81361e-05	2.90721e-06	0.104397	0.00343631	0.00298685	0.000594243	1	0.0721689		ASTE001425	YES	3.79091	0.000199846	0.00379285	0.500075	0.0358989	0.00162203	0.0147958	1	0.146728
ASTE001426	NO	NA	0.0418832	0.0428855	0.67494	0.0262409	0.120943	0.108985	1	0.213816		ASTE001426	NO	NA	0.00148774	0.0804212	0.985069	0.264912	0.00577589	0.125008	1	0.558321
ASTE001430	YES	3.47187	0.00469923	0.00225022	0.315676	0.058275	0.0257294	0.0171677	1	0.33267		ASTE001430	YES	3.81424	0.000470462	0.00305335	0.223852	0.0458769	0.00282451	0.0129784	1	0.171162
ASTE001431	YES	4.71696	0.000642135	0.000489418	0.0746939	0.00252242	0.00780088	0.00700526	1	0.0607035		ASTE001431	YES	3.48299	0.000847995	9.39862e-05	0.0393546	0.00183768	0.00394472	0.00289147	0.764382	0.0285769
ASTE001432	NO	NA	0.556643	0.315654	0.98489	1	0.833413	0.424901	1	1		ASTE001432	NO	NA	0.883014	0.761865	1	1	0.958292	0.788177	1	1
ASTE001433	NO	NA	0.180675	0.41113	1	1	0.361064	0.512303	1	1		ASTE001433	NO	NA	0.0125821	0.122291	1	1	0.0278913	0.174332	1	1
ASTE001434	NO	NA	0.854359	0.33091	0.999997	1	0.973372	0.439271	1	1		ASTE001434	YES	21.4652	0.000566201	0.013404	0.652461	0.167913	0.00308229	0.0334087	1	0.409722
ASTE001435	NO	NA	0.342353	0.043532	0.755368	0.176688	0.585399	0.110068	1	0.665975		ASTE001435	YES	3.51905	9.99229e-05	0.00391133	0.340719	0.128563	0.00120499	0.0150924	1	0.338209
ASTE001436	YES	3.84999	0.00181605	0.0286719	0.797483	0.292172	0.014306	0.0843993	1	0.899105		ASTE001436	NO	NA	0.674851	0.674584	0.999997	1	0.788932	0.709226	1	1
ASTE001437	NO	NA	0.0751202	0.0177601	0.961037	1	0.187866	0.061429	1	1		ASTE001437	YES	5.81546	0.00019997	0.0039654	0.212045	0.00831782	0.00162203	0.0151878	1	0.0615616
ASTE001438	NO	NA	0.735599	0.333822	0.995762	1	0.973372	0.441746	1	1		ASTE001438	NO	NA	0.907995	0.999629	1	1	0.968754	0.999892	1	1
ASTE001439	NO	NA	0.569402	0.0635434	0.952421	1	0.842354	0.142019	1	1		ASTE001439	YES	4.81243	1.74008e-05	0.00028811	0.040051	0.00294686	0.00049272	0.00431709	0.764382	0.0364214
ASTE001440	YES	26.3558	0.111033	0.00413133	0.438913	0.0279187	0.251621	0.024712	1	0.216632		ASTE001440	YES	1.30436	0.00323424	0.00138766	0.0537165	0.00721011	0.00992329	0.00856628	0.764382	0.0568764
ASTE001441	YES	17.9362	0.0269478	0.0107502	0.226488	0.143134	0.0883815	0.0445142	1	0.580441		ASTE001441	NO	NA	0.0160349	0.196221	0.994775	0.72548	0.0338889	0.253556	1	1
ASTE001442	YES	5.28562	0.0283405	0.00939581	0.904186	0.559509	0.0910105	0.0407302	1	1		ASTE001442	YES	4.1876	0.000307108	0.000156864	0.0316246	0.00343631	0.00224724	0.00342305	0.752304	0.0384239
ASTE001443	NO	NA	0.857556	0.387597	1	1	0.973372	0.490884	1	1		ASTE001443	YES	3.64492	0.0287203	0.014932	0.881443	0.426749	0.0539922	0.035912	1	0.780728
ASTE001444	NO	NA	0.944175	0.297787	0.999999	1	0.981332	0.407858	1	1		ASTE001444	YES	2.82071	0.00134837	0.00258132	0.489285	0.0358989	0.00535164	0.0118816	1	0.146728
ASTE001445	NO	NA	0.908689	0.226625	0.999656	1	0.973372	0.33817	1	1		ASTE001445	YES	7.69344	0.0194404	0.024981	0.910567	1	0.0391872	0.0519514	1	1
ASTE001446	YES	15.0256	0.000617674	0.00357915	0.535218	0.0358989	0.00768413	0.0226916	1	0.249626		ASTE001446	NO	NA	0.0148727	0.3893	1	1	0.0317331	0.445904	1	1
ASTE001447	NO	NA	0.352955	0.405191	0.985443	0.426749	0.598672	0.506734	1	1		ASTE001447	NO	NA	0.0707185	0.0871411	0.994487	0.72548	0.114785	0.133467	1	1
ASTE001448	NO	NA	0.118607	0.00689157	0.563726	0.216927	0.262769	0.0335243	1	0.754671		ASTE001448	YES	2.71052	0.00337486	0.00745327	0.312577	0.0406133	0.0102689	0.02257	1	0.158757
ASTE001449	YES	10.284	1.7283e-05	3.85635e-05	0.0486084	0.00343631	0.00118607	0.00173505	1	0.0721689		ASTE001449	YES	6.96788	1.37851e-05	0.00024874	0.052664	0.0110131	0.00049272	0.00408986	0.764382	0.0722549
ASTE001450	YES	4.54934	0.00154701	0.00296056	0.396056	0.264912	0.0129735	0.0203749	1	0.850873		ASTE001450	YES	7.11521	5.32362e-05	0.00457828	0.190367	0.0144838	0.000871836	0.0166129	1	0.0847656
ASTE001452	NO	NA	0.0434497	0.344528	0.999997	1	0.123864	0.452128	1	1		ASTE001452	YES	8.66223	0.00442256	0.00649811	0.967639	0.0550096	0.0123508	0.0207193	1	0.195009
ASTE001453	NO	NA	0.0449151	0.0590064	0.441514	0.128563	0.127435	0.135192	1	0.544431		ASTE001453	YES	9.89004	0.00309362	0.00805923	0.54296	0.40784	0.00960961	0.0237284	1	0.760059
ASTE001456	NO	NA	0.0256696	0.062684	0.933428	0.447203	0.0858393	0.140958	1	1		ASTE001456	NO	NA	0.0465055	0.0829625	0.963167	0.0202498	0.0810056	0.128182	1	0.106076
ASTE001457	YES	13.6393	0.0145716	0.00851364	0.648202	0.073586	0.0563548	0.0384109	1	0.383004		ASTE001457	YES	13.8243	7.56814e-05	0.0235662	0.600018	0.0406133	0.0010147	0.0495848	1	0.158757
ASTE001458	YES	15.1812	0.00144705	0.000596365	0.128637	0.0102962	0.0127688	0.00779383	1	0.129647		ASTE001458	YES	12.9077	0.00423829	0.0525661	0.656079	0.0189229	0.0119832	0.090414	1	0.0999997
ASTE001459	NO	NA	0.116478	0.089802	0.999847	1	0.260281	0.179242	1	1		ASTE001459	YES	4.66982	9.17796e-06	0.000125827	0.0222635	0.000478277	0.000377114	0.00317919	0.750691	0.015081
ASTE001460	NO	NA	0.0260907	0.0263512	0.648233	0.426749	0.0865105	0.0800217	1	1		ASTE001460	YES	2.92561	0.00898501	0.0173676	0.448288	0.38893	0.021281	0.0399143	1	0.729236
ASTE001462	YES	16.8619	6.9265e-05	0.000811005	0.204043	0.0165688	0.00240379	0.00930611	1	0.162869		ASTE001462	YES	11.826	0.0194404	0.0333013	0.602531	0.0923805	0.0391872	0.0641295	1	0.271442
ASTE001463	NO	NA	0.999044	0.544153	0.999999	1	1	0.625666	1	1		ASTE001463	NO	NA	0.041781	0.0784523	0.771147	0.638487	0.0737125	0.122702	1	1
ASTE001464	NO	NA	0.138288	0.343743	0.999995	1	0.294451	0.451567	1	1		ASTE001464	NO	NA	0.70766	0.180172	0.996175	1	0.820796	0.237081	1	1
ASTE001465	NO	NA	0.12446	0.463664	0.999913	1	0.271455	0.557681	1	1		ASTE001465	NO	NA	0.213262	0.409364	0.964798	0.467656	0.291459	0.464168	1	0.835556
ASTE001467	YES	16.4937	0.000214045	2.7746e-05	0.135705	0.003718	0.00429854	0.00148278	1	0.0769491		ASTE001467	YES	14.5758	3.24185e-05	0.00321408	0.0284979	0.00464696	0.000667463	0.0133622	0.752304	0.0452492
ASTE001468	NO	NA	0.874356	0.392702	0.92692	0.666112	0.973372	0.495733	1	1		ASTE001468	NO	NA	0.484158	0.0476404	0.940241	1	0.593556	0.0837385	1	1
ASTE001469	YES	3.8139	3.33741e-06	0.00151725	0.0626839	0.000570004	0.000716788	0.0133572	1	0.0322804		ASTE001469	YES	2.53002	3.37654e-05	0.00369181	0.0305365	3.23063e-05	0.000667463	0.0145437	0.752304	0.0078243
ASTE001470	YES	1.08453	0.0080436	0.00610311	0.813965	0.666112	0.0372802	0.0311018	1	1		ASTE001470	YES	3.87263	0.000347381	0.000104953	0.0539537	0.00156402	0.00227691	0.00299078	0.764382	0.0266515
ASTE001471	NO	NA	0.900281	0.393849	0.999999	1	0.973372	0.496795	1	1		ASTE001471	YES	24.4372	0.000462119	0.00449823	0.603281	0.00538926	0.00281299	0.0164482	1	0.0488424
ASTE001472	NO	NA	0.672848	0.181674	0.96751	0.426749	0.947196	0.290981	1	1		ASTE001472	YES	9.41015	0.0010452	4.74701e-05	0.359753	0.292172	0.00445267	0.00248573	1	0.59709
ASTE001473	NO	NA	0.0453588	0.0306586	0.919789	0.128563	0.12816	0.0880613	1	0.544431		ASTE001473	NO	NA	0.0467693	0.223679	0.999691	0.930544	0.0813708	0.282434	1	1
ASTE001474	NO	NA	0.178128	0.104609	0.871812	0.426749	0.357292	0.199642	1	1		ASTE001474	NO	NA	0.352955	0.050979	0.999995	1	0.450363	0.0882845	1	1
ASTE001475	YES	3.98097	0.000102577	0.0100442	0.714012	0.0165688	0.00303841	0.042503	1	0.162869		ASTE001475	NO	NA	0.14533	0.0328202	0.534311	0.264912	0.211356	0.0634371	1	0.558321
ASTE001476	NO	NA	0.0366973	0.151135	0.999914	1	0.111275	0.255932	1	1		ASTE001476	YES	0.788885	0.0227496	0.00356167	0.105014	0.00233874	0.0448647	0.0142504	0.916068	0.0332709
ASTE001477	NO	NA	0.0623593	0.0667097	0.998635	1	0.162285	0.146594	1	1		ASTE001477	YES	3.9549	0.00569788	0.00111744	0.0610489	0.00721011	0.015038	0.00764413	0.779408	0.0568764
ASTE001478	YES	3.14469	0.000503904	0.00137701	0.165329	0.0517443	0.00700672	0.0126818	1	0.309677		ASTE001478	YES	3.01811	0.0193634	0.00243423	0.113953	0.0215766	0.0391872	0.0115165	0.926096	0.108006
ASTE001479	NO	NA	0.83633	0.839754	0.999999	1	0.973372	0.872243	1	1		ASTE001479	NO	NA	0.096515	0.118014	0.994613	0.176688	0.149149	0.169637	1	0.418922
ASTE001480	NO	NA	0.8349	0.484909	1	1	0.973372	0.576352	1	1		ASTE001480	YES	0.542658	0.0321417	0.0194043	0.716689	0.354012	0.059298	0.0431489	1	0.681964
ASTE001481	NO	NA	0.436618	0.741661	1	1	0.702181	0.79303	1	1		ASTE001481	NO	NA	0.174206	0.29316	0.999214	1	0.246054	0.352977	1	1
ASTE001482	NO	NA	0.463119	0.252688	0.982181	1	0.729948	0.363083	1	1		ASTE001482	YES	11.0389	0.012699	0.00725722	0.925719	0.354012	0.0280125	0.0222007	1	0.681964
ASTE001483	YES	16.4795	0.000860664	4.02071e-05	0.0391511	0.0110131	0.00933931	0.00174805	1	0.131407		ASTE001483	YES	14.9758	0.000196182	0.00732209	0.261873	0.00252242	0.00162203	0.0223198	1	0.0332709
ASTE001484	YES	16.2342	0.00256948	9.14798e-05	0.0356316	0.00399969	0.017535	0.00265924	1	0.0784973		ASTE001484	YES	15.1269	0.000196182	0.010545	0.413394	0.00721011	0.00162203	0.0283259	1	0.0568764
ASTE001485	NO	NA	0.710956	0.169797	1	1	0.973372	0.277389	1	1		ASTE001485	YES	4.16183	0.00348809	0.000239757	0.0704521	0.00721011	0.0105739	0.00403045	0.822234	0.0568764
ASTE001486	YES	5.30673	0.000440635	0.00890936	0.783162	0.292172	0.00652951	0.0394305	1	0.899105		ASTE001486	YES	3.98114	0.00151601	0.000148778	0.0217569	0.00399969	0.00583393	0.00340524	0.750691	0.0416545
ASTE001487	NO	NA	0.999921	0.0796379	0.997578	1	1	0.166212	1	1		ASTE001487	NO	NA	0.853148	0.00276794	0.634361	0.757334	0.93975	0.0123801	1	1
ASTE001488	NO	NA	0.149137	0.538216	0.999999	0.72548	0.312812	0.620595	1	1		ASTE001488	NO	NA	0.993087	0.743537	1	1	1	0.771249	1	1
ASTE001489	YES	17.3145	0.00960559	0.012935	0.604572	0.058275	0.0418929	0.0501665	1	0.33267		ASTE001489	YES	16.7815	0.00072642	0.000336341	0.209166	0.103285	0.00358735	0.0045246	1	0.292462
ASTE001492	YES	17.3961	0.000295969	0.000349038	0.11432	0.00294686	0.00536691	0.00586232	1	0.066424		ASTE001492	YES	14.5318	0.000175974	0.000591046	0.0456516	0.000570004	0.00162203	0.00575406	0.764382	0.0163024
ASTE001493	NO	NA	0.933924	0.619487	0.999999	1	0.977145	0.690388	1	1		ASTE001493	NO	NA	0.102355	0.0187228	0.994189	0.559509	0.156812	0.0421099	1	0.955
ASTE001494	NO	NA	0.816782	0.213076	0.998053	1	0.973372	0.325083	1	1		ASTE001494	YES	6.18854	6.64944e-05	0.0103043	0.5322	0.082509	0.000897871	0.027894	1	0.251324
ASTE001495	NO	NA	0.488685	0.0900207	0.999999	1	0.760868	0.179593	1	1		ASTE001495	NO	NA	0.00101224	0.0665306	0.994997	1	0.00437444	0.108049	1	1
ASTE001496	NO	NA	0.35854	0.0079918	0.924095	1	0.605348	0.036741	1	1		ASTE001496	YES	4.78036	0.00561689	0.00141748	0.664639	0.0358989	0.014942	0.00861491	1	0.146728
ASTE001497	YES	17.3749	0.000823919	0.00543213	0.0762794	0.00432332	0.00905277	0.029109	1	0.0832696		ASTE001497	YES	13.282	3.24185e-05	0.00483966	0.600044	0.228404	0.000667463	0.0171459	1	0.507996
ASTE001498	YES	15.2062	0.0118683	0.0047419	0.912661	1	0.0491441	0.0269657	1	1		ASTE001498	YES	11.1497	0.00379431	0.0318009	0.921402	0.666112	0.0110802	0.0619611	1	1
ASTE001499	NO	NA	0.566356	0.217487	0.999872	1	0.842063	0.329604	1	1		ASTE001499	NO	NA	0.137277	0.120854	0.945825	0.321817	0.201317	0.172781	1	0.635648
ASTE001500	NO	NA	0.604121	0.161141	0.999918	0.638487	0.882988	0.26723	1	1		ASTE001500	YES	13.7943	0.0130454	0.0352844	0.81098	0.321817	0.0285075	0.0671194	1	0.635648
ASTE001501	YES	20.8734	0.0169027	0.00334984	0.750164	0.0177458	0.0633741	0.0220667	1	0.172356		ASTE001501	NO	NA	0.0538223	0.129064	0.90309	1	0.0910747	0.182163	1	1
ASTE001502	NO	NA	0.816782	0.1166	0.999978	0.167913	0.973372	0.21508	1	0.653231		ASTE001502	NO	NA	0.8424	0.60759	1	1	0.933975	0.646857	1	1
ASTE001503	NO	NA	0.197271	0.0873636	0.992132	0.857464	0.386762	0.176354	1	1		ASTE001503	YES	7.45601	0.00155536	0.00270334	0.113758	0.0126403	0.00583928	0.0122016	0.926096	0.0784969
ASTE001504	YES	16.5815	0.0226363	0.00981186	0.561643	0.073586	0.0775411	0.0418679	1	0.383004		ASTE001504	YES	15.3991	0.000337506	0.0212362	0.349605	0.00399969	0.00227691	0.046176	1	0.0416545
ASTE001505	YES	17.0655	0.00248531	0.000774249	0.225109	0.0382561	0.0172818	0.00900233	1	0.262648		ASTE001505	NO	NA	0.0097202	0.194993	0.992292	0.195908	0.0225392	0.252257	1	0.45124
ASTE001506	NO	NA	0.847143	0.441572	0.988074	1	0.973372	0.538731	1	1		ASTE001506	NO	NA	0.846531	0.648407	1	1	0.936351	0.685504	1	1
ASTE001507	NO	NA	0.646168	0.441997	1	1	0.923918	0.53887	1	1		ASTE001507	NO	NA	0.369108	0.285736	1	1	0.468244	0.345463	1	1
ASTE001508	NO	NA	0.902769	0.154978	0.993627	1	0.973372	0.260232	1	1		ASTE001508	NO	NA	0.928706	0.822384	1	1	0.978024	0.842364	1	1
ASTE001509	NO	NA	0.0556175	0.0433151	0.949813	0.559509	0.148985	0.109739	1	1		ASTE001509	NO	NA	0.823323	0.788059	1	1	0.920979	0.812102	1	1
ASTE001510	NO	NA	0.491743	0.249488	0.999939	1	0.763644	0.359758	1	1		ASTE001510	NO	NA	0.031494	0.0321412	0.6534	0.103285	0.0583015	0.0624659	1	0.292462
ASTE001511	NO	NA	0.27618	0.0623613	0.998262	1	0.49743	0.140622	1	1		ASTE001511	NO	NA	0.00561689	0.0607601	0.990758	0.216927	0.014942	0.100733	1	0.485315
ASTE001512	NO	NA	0.0883131	0.0365466	0.692273	0.38893	0.211678	0.0982685	1	1		ASTE001512	NO	NA	0.0139644	0.223111	0.896997	0.143134	0.0300998	0.281842	1	0.363927
ASTE001513	YES	17.2754	0.00173709	0.00224495	0.0572184	0.00199636	0.0139445	0.0171677	1	0.056249		ASTE001513	NO	NA	0.417905	0.290823	0.986692	0.228404	0.523324	0.350645	1	0.507996
ASTE001514	NO	NA	0.27461	0.0775848	0.668943	0.38893	0.495464	0.162852	1	1		ASTE001514	NO	NA	0.903999	0.0782472	1	1	0.967217	0.122507	1	1
ASTE001515	YES	5.39134	3.19605e-06	0.00561929	0.296508	0.031683	0.000713345	0.0295447	1	0.230741		ASTE001515	YES	5.62633	0.00594561	0.00852486	0.23959	0.103285	0.0154377	0.024698	1	0.292462
ASTE001516	NO	NA	0.189251	0.206471	0.999938	1	0.375042	0.31842	1	1		ASTE001516	NO	NA	0.0437198	0.0574801	0.987381	0.610862	0.0765634	0.0966464	1	1
ASTE001517	NO	NA	0.840654	0.732222	0.999178	1	0.973372	0.785346	1	1		ASTE001517	NO	NA	0.0276156	0.0475519	0.618482	0.103285	0.0523653	0.0836088	1	0.292462
ASTE001520	NO	NA	0.026511	0.0274166	0.609105	0.38893	0.087471	0.0820447	1	1		ASTE001520	YES	4.06014	0.000970059	0.000375087	0.0681346	0.00252242	0.00426339	0.00472302	0.814414	0.0332709
ASTE001521	YES	6.63816	0.000614216	0.0122506	0.353177	0.082509	0.0076671	0.0484099	1	0.411388		ASTE001521	YES	8.21182	0.00162299	0.0433541	0.266112	0.00721011	0.00596335	0.0782588	1	0.0568764
ASTE001522	NO	NA	0.0681928	0.0334686	0.991182	1	0.173797	0.0931246	1	1		ASTE001522	NO	NA	0.200454	0.32122	1	1	0.276361	0.381356	1	1
ASTE001523	NO	NA	0.133709	0.631925	0.999456	0.278542	0.286093	0.701023	1	0.888384		ASTE001523	NO	NA	0.077877	0.0347079	0.794449	0.610862	0.12454	0.0662996	1	1
ASTE001524	YES	0.96227	0.00181605	0.00905404	0.362481	0.0406133	0.014306	0.0398231	1	0.268001		ASTE001524	YES	1.40219	0.00177439	0.00286012	0.169026	0.082509	0.00638973	0.0125363	1	0.251324
ASTE001525	NO	NA	0.0127032	0.0404186	0.985976	1	0.0515326	0.104731	1	1		ASTE001525	NO	NA	0.13588	0.255329	1	1	0.199474	0.314581	1	1
ASTE001526	NO	NA	0.0497731	0.030133	0.207888	0.0432451	0.137604	0.0870128	1	0.281935		ASTE001526	YES	3.70482	0.0201247	0.0183777	0.696204	0.306994	0.0403806	0.0415149	1	0.622686
ASTE001527	NO	NA	0.828584	0.491317	1	1	0.973372	0.582047	1	1		ASTE001527	NO	NA	0.0933247	0.390528	1	1	0.14484	0.447131	1	1
ASTE001528	YES	16.2847	0.00255502	0.00502102	0.0739249	0.00464696	0.0174573	0.0280168	1	0.0838293		ASTE001528	YES	15.0513	0.000234974	0.00244188	0.0539978	0.00252242	0.00180312	0.011538	0.764382	0.0332709
ASTE001531	NO	NA	0.162769	0.019128	0.991164	0.930544	0.333298	0.0644564	1	1		ASTE001531	NO	NA	0.0292844	0.0241064	0.904317	0.292172	0.0548354	0.0504789	1	0.59709
ASTE001532	NO	NA	0.839793	0.46037	0.999982	1	0.973372	0.554538	1	1		ASTE001532	YES	4.58394	0.000470462	0.013887	0.378163	0.128563	0.00282451	0.0342304	1	0.338209
ASTE001533	NO	NA	0.659452	0.404266	0.999972	0.559509	0.934114	0.505876	1	1		ASTE001533	YES	0.134975	0.00200758	0.00101028	0.277507	0.0165688	0.00705316	0.00733203	1	0.0920011
ASTE001534	NO	NA	0.0781066	0.0144991	0.922377	0.930544	0.192819	0.0537602	1	1		ASTE001534	YES	4.48239	0.000847995	0.000790539	0.0960525	0.00957921	0.00394472	0.00651136	0.899278	0.0668548
ASTE001535	NO	NA	0.525428	0.129067	0.992161	0.610862	0.804431	0.230023	1	1		ASTE001535	YES	6.3557	0.0002051	0.00357192	0.393249	0.115314	0.00162203	0.0142764	1	0.314626
ASTE001536	NO	NA	0.0122106	0.0378802	0.539508	0.058275	0.0502507	0.10035	1	0.33267		ASTE001536	YES	1.86715	0.00431575	0.0036384	0.720123	0.115314	0.0121449	0.0144306	1	0.314626
ASTE001537	NO	NA	0.0556779	0.0193035	0.899292	0.0102962	0.148985	0.0648942	1	0.129647		ASTE001537	YES	16.6777	0.000367945	0.0411735	0.440452	0.058275	0.00230787	0.0752775	1	0.199502
ASTE001538	NO	NA	0.0304392	0.114232	0.999915	1	0.0957152	0.212399	1	1		ASTE001538	YES	15.9927	0.0039561	0.00150249	0.0921542	0.00957921	0.0113603	0.00888923	0.885213	0.0668548
ASTE001539	NO	NA	0.736519	0.668016	1	1	0.973372	0.732	1	1		ASTE001539	YES	6.67212	0.0140262	0.0349642	0.982726	0.666112	0.030153	0.066675	1	1
ASTE001540	NO	NA	0.915112	0.547696	1	1	0.973372	0.628788	1	1		ASTE001540	NO	NA	0.846531	0.696203	1	1	0.936351	0.72839	1	1
ASTE001541	YES	3.1833	0.00632885	0.0024729	0.501656	0.292172	0.0314143	0.0182807	1	0.899105		ASTE001541	YES	5.3721	1.74008e-05	0.000164624	0.0105403	0.000570004	0.00049272	0.00348312	0.750691	0.0163024
ASTE001542	NO	NA	0.0759116	0.0419335	0.904025	0.610862	0.189247	0.107248	1	1		ASTE001542	NO	NA	0.0400092	0.0514046	0.265606	0.0517443	0.0712046	0.0888728	1	0.184931
ASTE001544	NO	NA	0.00593416	0.112444	0.997252	0.0517443	0.0303359	0.209829	1	0.309677		ASTE001544	NO	NA	0.000642135	0.0911904	0.686533	0.321817	0.00325508	0.1382	1	0.635648
ASTE001546	NO	NA	0.144648	0.0826957	0.697818	0.511843	0.305083	0.170234	1	1		ASTE001546	NO	NA	0.277115	0.558553	1	1	0.36484	0.60197	1	1
ASTE001547	NO	NA	0.677789	0.315151	0.999526	1	0.949455	0.424389	1	1		ASTE001547	YES	3.30216	4.29619e-06	1.77805e-05	0.0195367	0.000878688	0.000284323	0.00198654	0.750691	0.0205805
ASTE001548	NO	NA	0.62593	0.157566	0.989138	1	0.903457	0.263065	1	1		ASTE001548	NO	NA	0.307682	0.146872	0.998918	1	0.399537	0.201938	1	1
ASTE001549	NO	NA	0.842584	0.129131	0.984045	0.38893	0.973372	0.230031	1	1		ASTE001549	YES	3.82701	0.024539	0.016541	0.958752	1	0.047912	0.0385122	1	1
ASTE001551	YES	16.3819	0.00073557	0.000614503	0.309985	0.00252242	0.00858768	0.00794513	1	0.0607035		ASTE001551	YES	14.2429	0.00360141	0.00115407	0.0976356	0.0110131	0.0107853	0.00774117	0.902128	0.0722549
ASTE001553	YES	18.4245	0.0332795	0.0111562	0.6282	0.0279187	0.102829	0.0455657	1	0.216632		ASTE001553	YES	16.2472	0.000605351	0.0203842	0.220043	0.00343631	0.00315653	0.04482	1	0.0384239
ASTE001554	NO	NA	0.0276156	0.0371887	0.997093	1	0.0897114	0.0990461	1	1		ASTE001554	YES	5.94895	0.00376511	0.0214576	0.450322	0.264912	0.0110147	0.04648	1	0.558321
ASTE001555	NO	NA	0.189897	0.102515	0.971153	0.666112	0.375439	0.196887	1	1		ASTE001555	NO	NA	0.052401	0.300892	1	1	0.0893202	0.360721	1	1
ASTE001556	NO	NA	0.448234	0.101655	0.840437	0.511843	0.713526	0.195787	1	1		ASTE001556	NO	NA	0.0794775	0.0330069	0.996729	1	0.12653	0.0637133	1	1
ASTE001557	NO	NA	0.604121	0.448206	1	1	0.882988	0.544581	1	1		ASTE001557	NO	NA	0.23185	0.0244626	0.989524	0.239881	0.313252	0.0510886	1	0.520206
ASTE001558	NO	NA	0.173306	0.169176	0.869623	0.610862	0.349653	0.276646	1	1		ASTE001558	NO	NA	0.129069	0.237806	0.999893	1	0.191053	0.297206	1	1
ASTE001559	NO	NA	0.412816	0.0923531	0.997578	1	0.673704	0.183193	1	1		ASTE001559	YES	5.59928	0.000116021	8.9153e-05	0.133842	0.0126403	0.00120499	0.00286007	0.973254	0.0784969
ASTE001560	NO	NA	0.875101	0.621153	1	1	0.973372	0.691703	1	1		ASTE001560	NO	NA	0.768108	0.138021	0.991956	0.115314	0.875914	0.192089	1	0.314626
ASTE001561	NO	NA	0.318482	0.0511473	0.992213	1	0.555343	0.122911	1	1		ASTE001561	YES	3.3984	0.0177956	0.0090734	0.341264	0.082509	0.0369716	0.0255776	1	0.251324
ASTE001562	NO	NA	0.00633916	0.0517028	0.996909	1	0.0314143	0.123876	1	1		ASTE001562	YES	6.49146	0.026511	0.0145331	0.409391	0.264912	0.0509755	0.0353031	1	0.558321
ASTE001564	NO	NA	0.0181954	0.057824	0.999308	1	0.0668125	0.133405	1	1		ASTE001564	NO	NA	0.0589483	0.0769439	0.907888	0.38893	0.0982875	0.121008	1	0.729236
ASTE001565	NO	NA	0.0282649	0.138858	1	1	0.0910105	0.24139	1	1		ASTE001565	NO	NA	0.261357	0.110888	0.991629	1	0.347468	0.161722	1	1
ASTE001566	NO	NA	0.000898084	0.0615195	0.878184	0.264912	0.00956158	0.139469	1	0.850873		ASTE001566	YES	4.44758	0.0038265	0.00462564	0.461604	0.292172	0.0111428	0.0167184	1	0.59709
ASTE001567	NO	NA	0.869515	0.819093	0.999997	1	0.973372	0.856017	1	1		ASTE001567	NO	NA	0.0398384	0.0278158	0.471209	0.0358989	0.0710116	0.0560998	1	0.146728
ASTE001568	NO	NA	0.11716	0.104302	0.708934	0.321817	0.261087	0.199274	1	0.954466		ASTE001568	NO	NA	0.816716	0.907893	0.999988	1	0.915462	0.918463	1	1
ASTE001569	NO	NA	0.778666	0.0917001	0.999988	1	0.973372	0.182136	1	1		ASTE001569	YES	4.50918	0.000371934	0.000223358	0.476378	0.306994	0.00233007	0.00391732	1	0.622686
ASTE001570	NO	NA	0.237054	0.403381	0.99969	1	0.443157	0.505191	1	1		ASTE001570	YES	25.0371	0.00219763	0.000922533	0.480199	0.082509	0.00754392	0.00701482	1	0.251324
ASTE001571	YES	6.65697	0.00320871	0.0259241	0.848068	0.426749	0.0204229	0.079156	1	1		ASTE001571	YES	7.26754	6.37238e-05	1.13626e-05	0.0191798	0.00132851	0.000871836	0.00165821	0.750691	0.0247099
ASTE001573	NO	NA	0.0445596	0.0610277	0.976371	0.511843	0.126521	0.138548	1	1		ASTE001573	YES	4.75002	8.21879e-06	3.05453e-05	0.0166047	0.000231995	0.000377114	0.00225592	0.750691	0.0118422
ASTE001575	NO	NA	0.418132	0.290666	0.999936	1	0.679748	0.400612	1	1		ASTE001575	NO	NA	0.0402336	0.0736419	0.900346	0.72548	0.071481	0.117011	1	1
ASTE001576	NO	NA	0.198439	0.0832896	0.999591	0.857464	0.388316	0.171042	1	1		ASTE001576	YES	25.0663	0.0124471	0.0182833	0.966591	0.72548	0.0276512	0.0413399	1	1
ASTE001577	NO	NA	0.569063	0.421495	0.843628	0.239881	0.842354	0.521281	1	0.800282		ASTE001577	NO	NA	0.220705	0.44735	1	1	0.300405	0.499752	1	1
ASTE001578	NO	NA	0.0307619	0.0683046	0.81036	0.354012	0.0965435	0.149177	1	1		ASTE001578	NO	NA	0.974602	0.830334	1	0.695796	1	0.849132	1	1
ASTE001579	NO	NA	0.806572	0.109442	0.999983	1	0.973372	0.205948	1	1		ASTE001579	NO	NA	0.6767	0.533745	1	1	0.790526	0.579127	1	1
ASTE001581	YES	1.25167	0.0224904	0.000930603	0.199925	0.073586	0.0771808	0.0101794	1	0.383004		ASTE001581	YES	3.55624	0.00217926	0.000307664	0.0641914	0.00538926	0.0075194	0.0044175	0.793227	0.0488424
ASTE001582	NO	NA	0.888671	0.293338	0.999996	1	0.973372	0.403415	1	1		ASTE001582	YES	1.41744	0.00270143	0.0172699	0.940656	0.559509	0.00868409	0.039762	1	0.955
ASTE001583	NO	NA	0.920184	0.646978	1	1	0.973372	0.714103	1	1		ASTE001583	NO	NA	0.0681928	0.345233	0.999998	1	0.111273	0.404196	1	1
ASTE001584	NO	NA	0.800468	0.693946	1	1	0.973372	0.752304	1	1		ASTE001584	NO	NA	0.56116	0.14994	1	1	0.67338	0.205511	1	1
ASTE001585	NO	NA	0.988928	0.863734	0.971308	1	1	0.891681	1	1		ASTE001585	NO	NA	0.999994	0.077367	0.954057	0.666112	1	0.121479	1	1
ASTE001586	NO	NA	0.90532	0.352253	1	1	0.973372	0.459196	1	1		ASTE001586	NO	NA	0.036496	0.0860181	0.992743	1	0.0661835	0.132085	1	1
ASTE001587	NO	NA	0.00845136	0.200471	0.998995	1	0.0385647	0.311658	1	1		ASTE001587	NO	NA	0.276066	0.249798	1	1	0.36387	0.30934	1	1
ASTE001588	NO	NA	0.296518	0.126708	0.982111	1	0.525087	0.2274	1	1		ASTE001588	YES	18.6283	5.78295e-05	0.00496017	0.439349	0.0550096	0.000871836	0.0174534	1	0.195009
ASTE001589	YES	2.12346	0.00168743	0.00132453	0.0980347	0.0144838	0.0137298	0.0124646	1	0.150565		ASTE001589	YES	5.43716	0.00569788	0.0174304	0.171205	0.0135621	0.015038	0.0400022	1	0.083447
ASTE001592	YES	16.8497	0.000440635	0.00674652	0.0743462	0.0144838	0.00652951	0.0330873	1	0.150565		ASTE001592	NO	NA	0.137432	0.102682	0.999997	1	0.201519	0.151756	1	1
ASTE001594	NO	NA	0.0185063	0.0158183	0.800969	0.239881	0.0675618	0.0568837	1	0.800282		ASTE001594	YES	4.42612	0.0016291	0.000392459	0.148442	0.0517443	0.00597808	0.00485993	0.991439	0.184931
ASTE001595	NO	NA	0.84073	0.330485	0.999793	1	0.973372	0.438758	1	1		ASTE001595	NO	NA	0.264939	0.163088	0.998692	0.38893	0.351247	0.218996	1	0.729236
ASTE001596	YES	14.4068	0.000441113	0.00278186	0.138266	0.00721011	0.00652951	0.0196366	1	0.106588		ASTE001596	YES	10.0451	0.00533175	0.00814026	0.529717	0.128563	0.0143478	0.0238939	1	0.338209
ASTE001597	YES	1.15503	0.000566201	0.00523843	0.80517	0.252396	0.00741664	0.0286403	1	0.835911		ASTE001597	NO	NA	0.15883	0.346006	1	1	0.227445	0.404913	1	1
ASTE001598	YES	15.236	0.00960559	0.00539398	0.562708	0.0102962	0.0418929	0.0290552	1	0.129647		ASTE001598	NO	NA	0.0707185	0.170249	0.997205	1	0.114785	0.226502	1	1
ASTE001601	NO	NA	0.140236	0.815747	1	1	0.297597	0.853774	1	1		ASTE001601	NO	NA	0.491743	0.978772	1	1	0.60143	0.981795	1	1
ASTE001602	NO	NA	0.881326	0.321518	1	1	0.973372	0.430084	1	1		ASTE001602	NO	NA	0.500979	0.381843	1	1	0.61115	0.439175	1	1
ASTE001603	NO	NA	0.041781	0.0575516	0.859934	0.354012	0.120942	0.133051	1	1		ASTE001603	NO	NA	0.8775	0.684703	1	1	0.956185	0.718278	1	1
ASTE001604	NO	NA	0.470717	0.379242	0.999987	1	0.73967	0.484067	1	1		ASTE001604	NO	NA	0.841181	0.278612	0.999992	1	0.933797	0.338649	1	1
ASTE001605	NO	NA	0.076875	0.00781887	0.983141	1	0.190771	0.0362682	1	1		ASTE001605	YES	3.2875	0.000187496	0.000202426	0.0873023	0.0245631	0.00162203	0.0037528	0.866249	0.116259
ASTE001606	NO	NA	0.0210054	0.0253948	0.999322	1	0.0732551	0.0779163	1	1		ASTE001606	YES	4.38032	0.00162299	0.00260137	0.152425	0.0358989	0.00596335	0.0119545	0.998142	0.146728
ASTE001607	YES	1.0024	0.0164	0.000886507	0.342893	0.0358989	0.0620248	0.00990295	1	0.249626		ASTE001607	YES	4.39555	0.000337506	0.000254914	0.0507141	0.0189229	0.00227691	0.00413848	0.764382	0.0999997
ASTE001608	NO	NA	0.943707	0.143178	0.997716	1	0.980954	0.246603	1	1		ASTE001608	NO	NA	0.360464	0.501882	1	1	0.458095	0.550537	1	1
ASTE001609	NO	NA	0.731835	0.0913535	0.990178	1	0.973372	0.181574	1	1		ASTE001609	NO	NA	0.630835	0.477127	0.999889	1	0.74451	0.52709	1	1
ASTE001610	NO	NA	0.484158	0.0462658	0.999715	1	0.756509	0.114988	1	1		ASTE001610	NO	NA	0.105594	0.00329026	0.99276	1	0.161339	0.0135503	1	1
ASTE001611	NO	NA	0.0509471	0.0186889	0.493529	0.321817	0.140234	0.0635573	1	0.954466		ASTE001611	NO	NA	0.0347751	0.142568	0.971847	0.40784	0.0636406	0.197187	1	0.760059
ASTE001613	NO	NA	0.98122	0.154766	0.989411	1	1	0.260107	1	1		ASTE001613	NO	NA	0.958271	0.793717	1	1	1	0.817044	1	1
ASTE001614	YES	1.65675	0.00481462	0.00741841	0.460719	0.195908	0.0262853	0.0350909	1	0.704812		ASTE001614	YES	3.48606	5.31499e-05	3.53752e-06	0.0191802	8.74966e-06	0.000871836	0.00163746	0.750691	0.00663983
ASTE001615	YES	2.02766	0.000261672	0.00273538	0.0787162	0.00294686	0.00510911	0.0195554	1	0.066424		ASTE001615	YES	1.41509	5.86716e-05	3.85279e-05	0.0109838	8.924e-05	0.000871836	0.00239652	0.750691	0.00979821
ASTE001616	YES	5.35756	1.37851e-05	0.0072462	0.703526	0.115314	0.00112864	0.0345843	1	0.511344		ASTE001616	YES	5.26954	3.38921e-05	0.00125598	0.02795	0.00183768	0.000667463	0.00813647	0.752304	0.0285769
ASTE001617	NO	NA	0.321082	0.00624715	0.890439	0.930544	0.55849	0.0315656	1	1		ASTE001617	NO	NA	0.0311508	0.0329952	0.868264	0.128563	0.0577225	0.0637016	1	0.338209
ASTE001618	NO	NA	1	0.269683	0.940329	1	1	0.379785	1	1		ASTE001618	NO	NA	1	0.308897	0.99995	1	1	0.368656	1	1
ASTE001619	YES	8.36165	0.000367945	0.0261217	0.974353	0.72548	0.00551459	0.0795202	1	1		ASTE001619	YES	6.93152	0.000743869	0.00725396	0.0774472	0.00831782	0.00364035	0.0221967	0.839918	0.0615616
ASTE001620	YES	5.34427	0.000529274	0.0109007	0.346801	0.216927	0.00718084	0.044925	1	0.754671		ASTE001620	YES	3.40958	0.00602273	0.0110166	0.649816	0.195908	0.0155775	0.0291671	1	0.45124
ASTE001621	YES	15.6041	3.38921e-05	5.5526e-05	0.0556329	0.0118267	0.00164168	0.00218703	1	0.139074		ASTE001621	NO	NA	0.286185	0.306527	0.999928	1	0.374959	0.366127	1	1
ASTE001622	NO	NA	0.717964	0.157467	0.999994	1	0.973372	0.262937	1	1		ASTE001622	NO	NA	0.849534	0.787346	0.99995	0.535676	0.937014	0.81144	1	0.932497
ASTE001623	YES	25.6999	0.00469923	0.000898731	0.304554	0.082509	0.0257294	0.00997101	1	0.411388		ASTE001623	YES	3.65381	3.24185e-05	0.00138036	0.0236137	0.00183768	0.000667463	0.00853486	0.750691	0.0285769
ASTE001624	NO	NA	0.826379	0.0562719	0.82774	0.72548	0.973372	0.131122	1	1		ASTE001624	NO	NA	0.908689	0.452171	1	1	0.968754	0.504614	1	1
ASTE001626	NO	NA	0.781723	0.949275	0.989247	0.789188	0.973372	0.960925	1	1		ASTE001626	NO	NA	0.051847	0.0664022	0.941772	1	0.0885882	0.107902	1	1
ASTE001627	YES	15.9377	7.91214e-05	2.65046e-06	0.00184553	2.61632e-05	0.00263345	0.000594243	1	0.0126808		ASTE001627	YES	15.8521	0.000110977	0.000100634	0.00448009	0.000278911	0.00120499	0.00295236	0.750691	0.0122581
ASTE001631	NO	NA	0.40132	0.182212	0.995729	1	0.661582	0.291405	1	1		ASTE001631	NO	NA	0.160541	0.342735	0.87625	0.789188	0.229376	0.401746	1	1
ASTE001632	NO	NA	0.189941	0.0295286	0.996798	1	0.375439	0.0859441	1	1		ASTE001632	YES	4.27346	5.86716e-05	0.000176221	0.0787455	0.000570004	0.000871836	0.00354434	0.843345	0.0163024
ASTE001633	NO	NA	0.769837	0.237299	1	1	0.973372	0.348314	1	1		ASTE001633	YES	6.15085	0.000591937	0.00639832	0.326465	0.082509	0.00309084	0.0205551	1	0.251324
ASTE001635	NO	NA	0.129173	0.178114	0.832995	0.135849	0.279273	0.287252	1	0.570825		ASTE001635	NO	NA	0.534227	0.224268	0.999606	1	0.645621	0.282927	1	1
ASTE001636	YES	15.6625	0.027726	0.00531711	0.560078	0.0655326	0.0899416	0.0288488	1	0.358461		ASTE001636	NO	NA	0.678266	0.573947	1	1	0.79138	0.615936	1	1
ASTE001637	YES	15.6777	0.00569788	0.00876729	0.820532	0.467656	0.0296702	0.0390446	1	1		ASTE001637	YES	12.9649	0.0109948	0.0231657	0.929898	0.306994	0.0250859	0.049014	1	0.622686
ASTE001638	YES	15.9594	0.000321068	5.24274e-06	0.0137089	9.889e-05	0.00543682	0.000740666	1	0.0194692		ASTE001638	YES	15.504	0.00165324	0.0142357	0.459639	0.00156402	0.00605692	0.034781	1	0.0266515
ASTE001645	NO	NA	0.905958	0.0329865	0.998408	1	0.973372	0.0922795	1	1		ASTE001645	YES	5.90242	0.000908027	0.00320484	0.180318	0.031683	0.00416273	0.0133353	1	0.135378
ASTE001646	NO	NA	0.760276	0.370045	1	1	0.973372	0.476173	1	1		ASTE001646	NO	NA	0.297521	0.28327	1	1	0.387314	0.343027	1	1
ASTE001647	NO	NA	0.888301	0.34837	0.886989	0.930544	0.973372	0.455385	1	1		ASTE001647	YES	3.72914	9.81361e-05	0.00059143	0.114364	0.0432451	0.00120499	0.00575406	0.926096	0.167835
ASTE001648	NO	NA	0.570133	0.471203	0.984465	0.511843	0.842834	0.5646	1	1		ASTE001648	NO	NA	0.0598957	0.151338	0.946568	0.321817	0.0996628	0.206986	1	0.635648
ASTE001649	YES	3.03745	0.00461068	0.0177793	0.905326	1	0.0254898	0.06144	1	1		ASTE001649	YES	2.65899	0.0124078	0.0491822	0.854508	0.321817	0.0275855	0.0858126	1	0.635648
ASTE001650	NO	NA	0.0791075	0.0772521	0.486498	0.239881	0.194783	0.162333	1	0.800282		ASTE001650	NO	NA	0.591346	0.942404	1	1	0.703522	0.949494	1	1
ASTE001651	NO	NA	0.917431	0.613239	1	1	0.973372	0.686112	1	1		ASTE001651	YES	22.2758	0.0160872	0.0123292	0.470741	0.176688	0.0339112	0.0315097	1	0.418922
ASTE001652	NO	NA	0.00845292	0.0761746	0.920184	0.264912	0.0385647	0.160573	1	0.850873		ASTE001652	NO	NA	0.0949703	0.625771	1	1	0.147041	0.664163	1	1
ASTE001653	NO	NA	0.807724	0.0558232	0.999986	1	0.973372	0.130453	1	1		ASTE001653	YES	5.66935	0.000352847	0.00225093	0.903438	0.292172	0.00227691	0.0110251	1	0.59709
ASTE001654	YES	24.8443	0.0114728	0.00543624	0.213226	0.00831782	0.04796	0.029109	1	0.114212		ASTE001654	YES	24.6655	0.000847995	0.00815079	0.398512	0.128563	0.00394472	0.0239026	1	0.338209
ASTE001655	NO	NA	0.0576202	0.0490803	0.941	0.72548	0.15321	0.11953	1	1		ASTE001655	NO	NA	0.0933321	0.302175	0.999712	1	0.14484	0.36184	1	1
ASTE001656	NO	NA	0.0977656	0.00908279	0.439952	0.058275	0.227953	0.0398906	1	0.33267		ASTE001656	YES	4.07653	5.86716e-05	0.000681958	0.108365	0.00831782	0.000871836	0.00610369	0.918687	0.0615616
ASTE001657	YES	1.70207	0.00944974	0.0114768	0.622232	0.159138	0.0414036	0.0463758	1	0.622925		ASTE001657	YES	3.57036	0.00134837	0.0178318	0.235603	0.00132851	0.00535164	0.0406121	1	0.0247099
ASTE001659	NO	NA	0.773443	0.761891	1	1	0.973372	0.809692	1	1		ASTE001659	YES	23.1229	4.50991e-05	0.000875848	0.364832	0.031683	0.000854181	0.00686152	1	0.135378
ASTE001660	NO	NA	0.434209	0.0324765	0.995474	1	0.700383	0.0912339	1	1		ASTE001660	YES	6.44918	0.000566201	0.00227242	0.227334	0.0406133	0.00308229	0.011097	1	0.158757
ASTE001661	NO	NA	0.248736	0.0845687	0.993082	0.666112	0.45815	0.172765	1	1		ASTE001661	YES	4.34577	0.0112291	0.0314801	0.461754	0.176688	0.0254526	0.0615385	1	0.418922
ASTE001662	NO	NA	0.352955	0.037371	0.991582	1	0.598672	0.0994377	1	1		ASTE001662	YES	8.91502	0.0213599	0.0142176	0.997329	1	0.0425441	0.0347521	1	1
ASTE001663	NO	NA	0.0328062	0.0474381	0.97902	0.72548	0.101615	0.116653	1	1		ASTE001663	YES	4.20601	2.31157e-05	0.00175253	0.25142	0.0517443	0.000632514	0.00963719	1	0.184931
ASTE001664	NO	NA	0.940291	0.712676	1	1	0.980117	0.768581	1	1		ASTE001664	YES	6.6556	0.0143169	0.0443865	0.995153	1	0.0307084	0.0795046	1	1
ASTE001667	YES	15.7222	0.00244331	5.38065e-05	0.0844892	0.00957921	0.0171567	0.00214154	1	0.122931		ASTE001667	YES	14.8639	3.24185e-05	0.00235686	0.0894137	0.000804524	0.000667463	0.0113153	0.874742	0.0193613
ASTE001668	NO	NA	0.32359	0.0836698	0.999999	1	0.562012	0.171453	1	1		ASTE001668	NO	NA	0.13022	0.0562261	0.999903	1	0.19253	0.0950172	1	1
ASTE001669	YES	24.6059	0.00839275	0.0118603	0.971234	0.292172	0.0384755	0.0473526	1	0.899105		ASTE001669	NO	NA	0.42163	0.223305	0.964896	0.426749	0.527292	0.282024	1	0.780728
ASTE001670	NO	NA	0.0165298	0.0151404	0.892379	0.72548	0.0623455	0.0553025	1	1		ASTE001670	YES	1.64912	0.000268602	0.00118748	0.163114	0.00957921	0.00203021	0.0078817	1	0.0668548
ASTE001671	YES	17.6829	0.000921327	0.000789624	0.173483	0.0144838	0.00959935	0.00913444	1	0.150565		ASTE001671	YES	19.0838	0.000175974	0.00217282	0.382338	0.0110131	0.00162203	0.010777	1	0.0722549
ASTE001672	YES	16.8421	0.00336306	0.030064	0.738026	0.1093	0.0211268	0.0868574	1	0.500265		ASTE001672	YES	13.7457	0.000116021	0.0244966	0.24125	0.00957921	0.00120499	0.0511353	1	0.0668548
ASTE001673	NO	NA	0.841181	0.0586034	0.995721	1	0.973372	0.134497	1	1		ASTE001673	NO	NA	0.904507	0.0865782	0.998822	1	0.967487	0.132748	1	1
ASTE001674	NO	NA	0.121847	0.074462	0.936749	0.666112	0.26719	0.15872	1	1		ASTE001674	YES	25.4042	0.00488729	0.000827573	0.620627	0.0517443	0.0134312	0.00667313	1	0.184931
ASTE001675	YES	1.83773	0.00376511	0.00688073	0.650997	0.159138	0.0223101	0.0334858	1	0.622925		ASTE001675	YES	25.2648	0.045542	0.0115565	0.97779	0.292172	0.0793759	0.0300887	1	0.59709
ASTE001676	YES	4.15182	0.0314782	0.0101181	0.862168	0.195908	0.0981374	0.0426887	1	0.704812		ASTE001676	YES	24.9889	0.00219763	0.00241164	0.511281	0.121938	0.00754392	0.0114573	1	0.330246
ASTE001677	YES	1.68717	0.00883701	0.00401664	0.86557	0.176688	0.0394994	0.0242554	1	0.665975		ASTE001677	NO	NA	0.0562261	0.00624603	0.836718	0.292172	0.0943846	0.020256	1	0.59709
ASTE001678	NO	NA	0.119244	0.0771575	0.995372	0.930544	0.263563	0.162195	1	1		ASTE001678	NO	NA	0.182666	0.0883401	0.95568	0.467656	0.25607	0.134868	1	0.835556
ASTE001679	YES	3.26885	0.00189929	0.00146526	0.735204	0.0655326	0.0146375	0.0131524	1	0.358461		ASTE001679	YES	25.6352	0.0197089	0.00358523	0.663026	0.0517443	0.0397073	0.0143195	1	0.184931
ASTE001680	NO	NA	0.0720984	0.0415792	0.64069	0.0923805	0.18191	0.106646	1	0.442952		ASTE001680	YES	4.51248	8.59237e-06	0.0015977	0.0460958	0.00957921	0.000377114	0.00920734	0.764382	0.0668548
ASTE001681	NO	NA	0.646131	0.0365188	0.999894	1	0.923918	0.0982495	1	1		ASTE001681	YES	4.60547	0.0267587	0.00245033	0.841759	0.467656	0.0512827	0.011562	1	0.835556
ASTE001684	YES	4.27701	8.93289e-05	0.00056021	0.21584	0.0406133	0.00288872	0.00760056	1	0.268001		ASTE001684	YES	1.36367	8.02552e-05	7.40091e-05	0.022812	0.00156402	0.00105857	0.00272795	0.750691	0.0266515
ASTE001685	YES	4.25952	0.00883701	0.020537	0.83578	0.195908	0.0394994	0.0677012	1	0.704812		ASTE001685	YES	1.34653	0.0236205	0.00470469	0.687639	0.38893	0.0463733	0.0168885	1	0.729236
ASTE001686	YES	1.56237	0.0070131	0.00531049	0.928648	0.103285	0.0338981	0.0288403	1	0.475991		ASTE001686	YES	2.81438	0.00602273	0.0148558	0.425629	0.0923805	0.0155775	0.0358194	1	0.271442
ASTE001687	NO	NA	0.374107	0.687364	1	1	0.624132	0.747287	1	1		ASTE001687	NO	NA	0.874356	0.68212	0.812947	0.0230699	0.95498	0.716024	1	0.114724
ASTE001688	NO	NA	0.21869	0.0923609	0.88432	0.239881	0.418518	0.183193	1	0.800282		ASTE001688	NO	NA	0.887388	0.517845	1	1	0.959889	0.565053	1	1
ASTE001689	YES	4.38447	0.00449492	0.0246602	0.879566	0.72548	0.0250235	0.0763621	1	1		ASTE001689	YES	3.24519	0.00154681	0.000887131	0.25	0.0458769	0.00583928	0.00689298	1	0.171162
ASTE001690	NO	NA	0.0118123	0.0900252	0.812174	0.0923805	0.0489656	0.179593	1	0.442952		ASTE001690	YES	14.5432	0.0201652	0.0330331	0.224525	0.082509	0.0404405	0.0637423	1	0.251324
ASTE001691	YES	0.778101	0.00573492	0.0292735	0.441166	0.0279187	0.0297406	0.0855728	1	0.216632		ASTE001691	NO	NA	0.041781	0.776574	0.997508	0.38893	0.0737125	0.8015	1	0.729236
ASTE001692	NO	NA	0.902769	0.515116	1	1	0.973372	0.601577	1	1		ASTE001692	NO	NA	0.0872567	0.0457945	0.75707	0.354012	0.136754	0.0811707	1	0.681964
ASTE001693	YES	0.186933	0.00272507	0.000523939	0.0995892	0.00957921	0.0184201	0.00727809	1	0.122931		ASTE001693	YES	3.92367	0.00155536	0.000775481	0.0407832	0.00294686	0.00583928	0.00645664	0.764382	0.0364214
ASTE001694	YES	18.0465	0.00759462	0.00119278	0.023967	0.000677892	0.0358712	0.0117129	1	0.0365708		ASTE001694	YES	16.7102	2.77576e-05	0.000867335	0.0284104	0.00252242	0.000667463	0.00682499	0.752304	0.0332709
ASTE001695	NO	NA	0.531115	0.0228119	0.99994	1	0.808154	0.0725265	1	1		ASTE001695	YES	10.9803	0.0395553	0.0115515	0.90931	0.38893	0.0705512	0.0300824	1	0.729236
ASTE001696	NO	NA	0.117375	0.100223	0.615116	0.0406133	0.261263	0.193776	1	0.268001		ASTE001696	NO	NA	0.106292	0.677878	1	1	0.161928	0.71236	1	1
ASTE001697	NO	NA	0.313912	0.347904	1	1	0.55041	0.455038	1	1		ASTE001697	NO	NA	0.820824	0.398212	1	1	0.918865	0.453966	1	1
ASTE001698	NO	NA	0.369108	0.419325	0.999716	1	0.617875	0.519105	1	1		ASTE001698	NO	NA	0.027954	0.0273059	0.966269	0.176688	0.0529012	0.055346	1	0.418922
ASTE001699	NO	NA	0.0216218	0.0141829	0.971023	1	0.0748316	0.0531128	1	1		ASTE001699	NO	NA	0.0556701	0.0122294	0.462422	0.0780475	0.0935333	0.0313264	1	0.245012
ASTE001700	NO	NA	0.0735018	0.192745	0.999522	1	0.184533	0.302748	1	1		ASTE001700	NO	NA	0.0111271	0.0553718	0.999884	1	0.0253067	0.0939805	1	1
ASTE001701	NO	NA	0.448312	0.101331	0.998952	1	0.713526	0.195302	1	1		ASTE001701	YES	12.4684	0.00109271	0.00025336	0.205296	0.0279187	0.00457966	0.00412	1	0.125118
ASTE001702	YES	13.5122	0.0219896	0.00691632	0.298672	0.159138	0.075713	0.0335872	1	0.622925		ASTE001702	NO	NA	0.197392	0.317974	1	1	0.273114	0.378063	1	1
ASTE001703	YES	16.6845	0.00503117	0.00137149	0.0365084	0.00399969	0.0271292	0.0126718	1	0.0784973		ASTE001703	YES	13.9955	0.0002051	0.00366667	0.0551318	0.00623904	0.00162203	0.0145023	0.765189	0.0526457
ASTE001704	NO	NA	0.853148	0.174881	0.999997	0.789188	0.973372	0.283369	1	1		ASTE001704	NO	NA	0.808624	0.754045	0.999894	1	0.910081	0.781081	1	1
ASTE001705	YES	5.56069	0.000908027	0.00155754	0.177384	0.0245631	0.00956158	0.0135443	1	0.202464		ASTE001705	YES	3.50385	0.000470462	0.000137771	0.019014	0.00112624	0.00282451	0.00331474	0.750691	0.0225704
ASTE001706	NO	NA	0.11686	0.101641	0.504838	0.143134	0.261083	0.195787	1	0.580441		ASTE001706	YES	2.54101	0.000884864	0.00664217	0.491942	0.264912	0.0040779	0.0210372	1	0.558321
ASTE001707	NO	NA	0.078478	0.0498071	0.999561	0.666112	0.193694	0.120809	1	1		ASTE001707	NO	NA	0.874356	0.835271	1	1	0.95498	0.853263	1	1
ASTE001708	NO	NA	0.219324	0.501671	0.973149	0.72548	0.418958	0.590784	1	1		ASTE001708	NO	NA	0.0126938	0.0624316	0.93934	1	0.0280125	0.10286	1	1
ASTE001709	YES	15.9132	0.000196182	8.87821e-05	0.034369	0.00122738	0.00416349	0.00263866	1	0.0461051		ASTE001709	YES	14.3619	2.52481e-06	0.000789494	0.132792	0.0262409	0.000256606	0.00651136	0.973247	0.123379
ASTE001710	YES	9.33842	0.000351947	0.00421276	0.837317	0.128563	0.00550955	0.0250543	1	0.544431		ASTE001710	YES	5.25287	0.00820876	0.0444849	0.767611	0.559509	0.0200001	0.0796104	1	0.955
ASTE001712	NO	NA	0.782756	0.519009	1	1	0.973372	0.604731	1	1		ASTE001712	NO	NA	0.0210054	0.0737759	0.973404	0.159138	0.04186	0.117126	1	0.390992
ASTE001715	NO	NA	0.041971	0.0432099	0.182309	0.0245631	0.120981	0.109535	1	0.202464		ASTE001715	NO	NA	0.0419311	0.0802267	0.952184	0.135849	0.0738514	0.124825	1	0.355323
ASTE001716	NO	NA	0.886138	0.843006	1	1	0.973372	0.874549	1	1		ASTE001716	NO	NA	0.126145	0.0824744	0.999746	1	0.1873	0.127555	1	1
ASTE001717	YES	17.1454	0.00695501	0.00815219	0.143665	0.0155263	0.0337667	0.0371631	1	0.158935		ASTE001717	NO	NA	0.141652	0.080728	0.992483	1	0.206589	0.125382	1	1
ASTE001718	NO	NA	0.438225	0.0269538	0.609084	1	0.702181	0.0811896	1	1		ASTE001718	NO	NA	0.445454	0.120579	0.998822	1	0.551272	0.172539	1	1
ASTE001719	NO	NA	0.102196	0.00716465	0.680121	0.447203	0.235942	0.0343535	1	1		ASTE001719	YES	15.8428	0.00114022	0.0747625	0.792775	0.0458769	0.00473173	0.118313	1	0.171162
ASTE001720	NO	NA	0.650419	0.0844184	0.791409	0.930544	0.927216	0.17252	1	1		ASTE001720	NO	NA	0.348791	0.43865	1	1	0.445449	0.491694	1	1
ASTE001721	YES	4.30075	6.53941e-05	7.05759e-05	0.206141	0.00623904	0.00228338	0.00237967	1	0.0975535		ASTE001721	YES	4.01882	4.0625e-06	0.00225806	0.0282207	0.0144838	0.000278575	0.0110505	0.752304	0.0847656
ASTE001722	YES	14.9105	0.00205858	0.0215582	0.264083	0.0126403	0.0156636	0.0698939	1	0.140239		ASTE001722	NO	NA	0.0846707	0.155994	1	1	0.133491	0.211996	1	1
ASTE001723	YES	16.2082	0.000470462	0.000121222	0.0209846	0.00132851	0.00672772	0.00311484	1	0.0461051		ASTE001723	YES	15.5356	8.21879e-06	0.000176072	0.00513569	3.23063e-05	0.000377114	0.00354434	0.750691	0.0078243
ASTE001724	YES	19.4055	0.00405401	0.000428917	0.375973	0.0165688	0.0233655	0.0064978	1	0.162869		ASTE001724	YES	16.2938	0.000101468	0.0103715	0.295416	0.00623904	0.00120499	0.0279958	1	0.0526457
ASTE001725	YES	17.0667	0.0084688	0.0332897	0.284366	0.0144838	0.0385647	0.0928085	1	0.150565		ASTE001725	NO	NA	0.104134	0.065811	0.761074	0.176688	0.159215	0.107147	1	0.418922
ASTE001726	NO	NA	0.846968	0.0734046	0.747711	1	0.973372	0.157209	1	1		ASTE001726	NO	NA	0.9105	0.236425	1	1	0.9688	0.295739	1	1
ASTE001728	NO	NA	0.261357	0.10177	0.912595	0.489749	0.476919	0.195915	1	1		ASTE001728	NO	NA	0.00114022	0.053769	0.864238	0.306994	0.00473173	0.0918722	1	0.622686
ASTE001729	NO	NA	0.811437	0.746379	1	1	0.973372	0.797076	1	1		ASTE001729	NO	NA	0.0655797	0.0318479	0.994813	1	0.107738	0.0620124	1	1
ASTE001730	NO	NA	0.455371	0.187235	0.98518	1	0.719787	0.296878	1	1		ASTE001730	YES	4.11187	0.00392881	0.00200147	0.215917	0.0165688	0.0112962	0.0102996	1	0.0920011
ASTE001731	NO	NA	0.903006	0.577126	0.999797	1	0.973372	0.654456	1	1		ASTE001731	YES	3.18351	0.0145055	0.046989	0.35113	0.031683	0.031066	0.0827596	1	0.135378
ASTE001732	NO	NA	0.789484	0.454377	1	1	0.973372	0.549998	1	1		ASTE001732	NO	NA	0.06575	0.0282618	0.99417	0.857464	0.107843	0.056728	1	1
ASTE001733	NO	NA	0.829885	0.404753	0.999966	1	0.973372	0.506352	1	1		ASTE001733	YES	5.55786	0.00284894	0.0112077	0.623671	0.216927	0.0090132	0.0294296	1	0.485315
ASTE001734	NO	NA	0.735104	0.618928	0.961343	0.292172	0.973372	0.689968	1	0.899105		ASTE001734	YES	3.32796	0.00336306	0.00208411	0.570882	0.176688	0.0102689	0.0105625	1	0.418922
ASTE001735	NO	NA	0.805868	0.0847121	0.982948	1	0.973372	0.172975	1	1		ASTE001735	YES	5.96186	0.000970059	0.00641251	0.461582	0.0406133	0.00426339	0.0205608	1	0.158757
ASTE001736	NO	NA	0.463733	0.0806441	0.907767	1	0.73041	0.167636	1	1		ASTE001736	NO	NA	0.0315707	0.127712	0.994258	1	0.0583601	0.180702	1	1
ASTE001737	YES	2.90092	2.78857e-05	8.44827e-05	0.0952088	0.0406133	0.00157689	0.00257819	1	0.268001		ASTE001737	YES	4.46158	0.00434115	0.000839573	0.14484	0.073586	0.0122073	0.00673019	0.983459	0.232288
ASTE001738	NO	NA	0.259691	0.248269	0.999618	0.857464	0.474716	0.358771	1	1		ASTE001738	NO	NA	0.899775	0.54129	0.999991	1	0.966086	0.586586	1	1
ASTE001739	NO	NA	0.0421059	0.0177528	0.93783	0.72548	0.121186	0.0614226	1	1		ASTE001739	YES	5.01217	3.38921e-05	0.000133106	0.0293418	0.00156402	0.000667463	0.00325139	0.752304	0.0266515
ASTE001740	NO	NA	0.114166	0.0387171	0.712108	0.559509	0.256574	0.101726	1	1		ASTE001740	NO	NA	0.910287	0.497429	1	1	0.968754	0.546601	1	1
ASTE001741	YES	1.85028	0.0002051	9.2363e-05	0.0124854	0.000804524	0.00416349	0.00266757	1	0.0381579		ASTE001741	YES	1.74493	0.000302829	3.62163e-05	0.00813323	0.000400455	0.00224421	0.00237247	0.750691	0.014471
ASTE001742	YES	17.8573	5.54199e-05	0.000153551	0.0774857	0.00156402	0.00213035	0.00362012	1	0.0489099		ASTE001742	YES	16.2384	0.000470462	2.62375e-05	0.00723728	0.00252242	0.00282451	0.00212351	0.750691	0.0332709
ASTE001743	NO	NA	0.367282	0.185273	0.977755	0.610862	0.61627	0.294547	1	1		ASTE001743	NO	NA	0.512668	0.353734	0.991015	1	0.624518	0.412641	1	1
ASTE001744	YES	5.26136	0.000175966	6.85014e-07	0.00319132	0.00132851	0.00410752	0.000524591	1	0.0461051		ASTE001744	YES	4.15295	0.000308837	0.000574415	0.029887	0.031683	0.00224724	0.0056611	0.752304	0.135378
ASTE001746	YES	17.7415	0.000168753	6.0676e-05	0.178842	0.0298009	0.00410752	0.00227945	1	0.227819		ASTE001746	NO	NA	0.0126938	0.122799	0.871537	0.278542	0.0280125	0.174903	1	0.583267
ASTE001747	YES	4.24804	0.00073557	0.0048677	0.681466	0.0215766	0.00858768	0.0274302	1	0.186631		ASTE001747	YES	1.85367	0.0063516	0.000948035	0.324595	0.031683	0.0161927	0.00709037	1	0.135378
ASTE001748	NO	NA	0.763085	0.325277	0.968764	1	0.973372	0.433664	1	1		ASTE001748	NO	NA	0.658075	0.787141	1	1	0.771936	0.811302	1	1
ASTE001749	YES	17.4261	4.58698e-07	3.97232e-05	0.0707472	0.000570004	0.000403892	0.00174504	1	0.0322804		ASTE001749	NO	NA	0.118102	0.395743	0.999852	1	0.177304	0.451649	1	1
ASTE001750	NO	NA	0.031494	0.0463642	0.615892	0.143134	0.0981374	0.115134	1	0.580441		ASTE001750	YES	16.1867	0.000192495	0.0389792	0.794556	0.426749	0.00162203	0.0722992	1	0.780728
ASTE001751	YES	17.4304	0.00154701	0.000563709	0.204064	0.115314	0.0129735	0.00763892	1	0.511344		ASTE001751	NO	NA	0.157391	0.0743204	0.936369	1	0.225498	0.117793	1	1
ASTE001752	YES	1.28869	0.000811126	7.48054e-05	0.125927	0.0189229	0.00895723	0.0024054	1	0.174554		ASTE001752	YES	0.87529	2.07568e-06	2.78137e-05	0.014552	0.000334569	0.000220818	0.00218347	0.750691	0.0131779
ASTE001753	NO	NA	0.650428	0.21254	0.999985	0.930544	0.927216	0.324439	1	1		ASTE001753	YES	4.36308	0.000523344	0.000915273	0.051721	0.00215505	0.0029801	0.00699701	0.764382	0.0309344
ASTE001754	NO	NA	0.729397	0.142044	0.999976	1	0.973372	0.245429	1	1		ASTE001754	YES	1.33731	0.00488729	0.00217756	0.441974	0.0517443	0.0134312	0.0107911	1	0.184931
ASTE001755	YES	16.4048	0.047612	0.000391283	0.333482	0.115314	0.133162	0.00622964	1	0.511344		ASTE001755	NO	NA	0.0140262	0.13341	0.962018	0.610862	0.030153	0.187069	1	1
ASTE001756	NO	NA	0.0593818	0.0402153	0.8591	0.666112	0.15665	0.104418	1	1		ASTE001756	YES	4.01129	0.000758006	0.00221061	0.125386	0.0245631	0.00368577	0.0108885	0.956447	0.116259
ASTE001757	YES	10.1277	0.00162653	0.00650183	0.204687	0.0923805	0.0132722	0.0322204	1	0.442952		ASTE001757	YES	7.18472	3.70924e-06	0.000474554	0.0213997	0.000952852	0.000278575	0.0052591	0.750691	0.0206204
ASTE001758	YES	0.998033	0.000566201	0.000343855	0.0510491	0.0165688	0.00741664	0.00579009	1	0.162869		ASTE001758	YES	1.18002	0.0157608	0.0255681	0.686629	0.0358989	0.0333467	0.0528782	1	0.146728
ASTE001759	NO	NA	0.84825	0.381451	1	1	0.973372	0.485849	1	1		ASTE001759	YES	4.87624	0.000752551	7.22084e-05	0.104372	0.00957921	0.0036781	0.0027127	0.916068	0.0668548
ASTE001760	NO	NA	1	0.239324	0.98511	1	1	0.350473	1	1		ASTE001760	NO	NA	1	0.609702	0.992084	1	1	0.648863	1	1
ASTE001761	NO	NA	0.143251	0.0355484	0.890142	0.159138	0.302808	0.0966632	1	0.622925		ASTE001761	YES	15.9785	3.08293e-05	0.00464415	0.261257	0.000878688	0.000667463	0.0167557	1	0.0205805
ASTE001763	NO	NA	0.171062	0.102522	0.998084	0.511843	0.346447	0.196887	1	1		ASTE001763	NO	NA	0.849758	0.629723	1	1	0.937014	0.667984	1	1
ASTE001764	NO	NA	0.835835	0.593719	0.999849	1	0.973372	0.668874	1	1		ASTE001764	NO	NA	0.816782	0.103771	0.999536	1	0.915462	0.153088	1	1
ASTE001765	NO	NA	0.847872	0.427413	1	1	0.973372	0.526028	1	1		ASTE001765	NO	NA	0.883029	0.656691	1	1	0.958292	0.693232	1	1
ASTE001766	NO	NA	0.534227	0.0336116	0.999986	1	0.808765	0.0933172	1	1		ASTE001766	NO	NA	0.782756	0.695586	1	1	0.889588	0.727878	1	1
ASTE001767	NO	NA	0.534227	0.3074	0.999426	1	0.808765	0.416721	1	1		ASTE001767	NO	NA	0.961278	0.161021	0.993898	0.585185	1	0.217039	1	0.994055
ASTE001768	NO	NA	0.279824	0.273285	1	1	0.502323	0.38334	1	1		ASTE001768	NO	NA	0.106292	0.38894	0.988502	1	0.161928	0.445537	1	1
ASTE001769	NO	NA	0.22888	0.380886	0.997793	0.789188	0.432421	0.48535	1	1		ASTE001769	YES	1.57506	5.86716e-05	0.00231876	0.208251	0.0298009	0.000871836	0.0112269	1	0.132613
ASTE001770	NO	NA	0.812823	0.62498	0.999122	1	0.973372	0.694981	1	1		ASTE001770	YES	5.31895	0.0363909	0.0213188	0.490536	0.031683	0.0660876	0.0463202	1	0.135378
ASTE001771	NO	NA	0.872574	0.967012	1	1	0.973372	0.974804	1	1		ASTE001771	NO	NA	0.812813	0.537419	1	1	0.912879	0.582836	1	1
ASTE001772	YES	14.8689	0.000175974	5.7167e-05	0.0165102	0.000192536	0.00410752	0.00222711	1	0.0204826		ASTE001772	NO	NA	0.0283993	0.113196	0.998424	1	0.0535303	0.164204	1	1
ASTE001773	NO	NA	0.202631	0.0865095	0.898752	0.930544	0.395702	0.175127	1	1		ASTE001773	YES	4.54454	0.00161712	0.0123218	0.590305	0.058275	0.00596335	0.0315047	1	0.199502
ASTE001774	NO	NA	0.755806	0.104468	0.99983	1	0.973372	0.199456	1	1		ASTE001774	NO	NA	0.845005	0.690217	0.999823	1	0.93558	0.723191	1	1
ASTE001775	YES	16.0323	0.0567986	0.0106539	0.153574	0.031683	0.151237	0.0441823	1	0.230741		ASTE001775	NO	NA	0.052401	0.151507	0.999619	1	0.0893202	0.207072	1	1
ASTE001776	NO	NA	0.104396	0.0045478	0.576243	0.176688	0.239633	0.0261982	1	0.665975		ASTE001776	YES	3.66798	0.000103832	0.000162737	0.0298862	0.00831782	0.00120499	0.00347822	0.752304	0.0615616
ASTE001777	NO	NA	0.174396	0.12501	0.993758	1	0.351203	0.225156	1	1		ASTE001777	NO	NA	0.157391	0.0867867	0.999936	1	0.225498	0.133032	1	1
ASTE001778	NO	NA	0.90494	0.723694	1	1	0.973372	0.778106	1	1		ASTE001778	NO	NA	0.00727243	0.413639	0.999806	0.252396	0.01815	0.468266	1	0.543414
ASTE001779	YES	16.9143	0.00320974	0.00508641	0.293457	0.0189229	0.0204229	0.028218	1	0.174554		ASTE001779	YES	14.0237	0.00141183	0.00337938	0.10157	0.0458769	0.00556086	0.0137728	0.907379	0.171162
ASTE001780	NO	NA	0.491039	0.0376279	0.997145	0.930544	0.763094	0.0998947	1	1		ASTE001780	NO	NA	0.903999	0.6321	1	1	0.967217	0.670193	1	1
ASTE001781	NO	NA	0.126145	0.114472	0.912808	0.447203	0.274297	0.212574	1	1		ASTE001781	NO	NA	0.318893	0.234462	0.996873	1	0.412075	0.293671	1	1
ASTE001782	YES	6.67464	1.42367e-06	0.00032513	0.111876	0.0144838	0.000506425	0.00567518	1	0.150565		ASTE001782	YES	6.08868	0.0038265	0.0015355	0.0354673	0.0165688	0.0111428	0.00900493	0.757324	0.0920011
ASTE001783	YES	5.70474	0.000908027	0.00408614	0.418994	0.103285	0.00956158	0.0244932	1	0.475991		ASTE001783	YES	6.5569	0.00376511	0.00256525	0.0920178	0.000478277	0.0110147	0.011846	0.885213	0.015081
ASTE001784	NO	NA	0.615618	0.0453473	0.999588	1	0.892913	0.113324	1	1		ASTE001784	YES	4.19675	0.000970059	0.00117778	0.376828	0.031683	0.00426339	0.00784936	1	0.135378
ASTE001785	NO	NA	0.322677	0.282345	0.999999	1	0.560768	0.39223	1	1		ASTE001785	YES	2.6655	0.000179344	0.000153809	0.041272	0.000741208	0.00162203	0.00341982	0.764382	0.0193613
ASTE001786	NO	NA	0.710723	0.0503812	0.999995	1	0.973372	0.121708	1	1		ASTE001786	YES	2.31213	9.37566e-06	0.00031546	0.143914	0.000804524	0.000377114	0.004483	0.98021	0.0193613
ASTE001787	NO	NA	0.840532	0.952038	0.977241	1	0.973372	0.963037	1	1		ASTE001787	NO	NA	0.0870876	0.140217	0.949021	1	0.136677	0.194409	1	1
ASTE001788	NO	NA	0.0272069	0.0731457	0.875133	0.559509	0.0886294	0.156802	1	1		ASTE001788	YES	10.1197	0.0191074	0.0148743	0.967484	0.0923805	0.0388948	0.0358436	1	0.271442
ASTE001789	NO	NA	0.741048	0.3571	1	1	0.973372	0.463603	1	1		ASTE001789	YES	5.07235	0.00512846	0.0214478	0.563374	0.082509	0.0138696	0.0464742	1	0.251324
ASTE001790	YES	15.6813	0.0080436	0.00558242	0.162043	0.0110131	0.0372802	0.0294325	1	0.131407		ASTE001790	YES	14.3292	0.00155536	0.0337521	0.952682	0.239881	0.00583928	0.0647128	1	0.520206
ASTE001791	NO	NA	0.020218	0.0437033	0.504148	0.321817	0.0710972	0.110427	1	0.954466		ASTE001791	NO	NA	0.626205	0.317436	0.996396	1	0.740173	0.377573	1	1
ASTE001793	NO	NA	0.0589483	0.0684717	0.842442	0.354012	0.155759	0.149427	1	1		ASTE001793	YES	12.0518	0.0177309	0.0196082	0.916849	0.789188	0.0368776	0.0434918	1	1
ASTE001794	YES	15.3194	0.00154701	0.0260952	0.230703	0.000175979	0.0129735	0.079508	1	0.0204826		ASTE001794	YES	15.2693	0.0183725	0.0461409	0.864184	0.082509	0.0378721	0.0816831	1	0.251324
ASTE001795	NO	NA	0.494032	0.0544917	0.776386	0.857464	0.766049	0.128077	1	1		ASTE001795	NO	NA	0.0875802	0.0871251	0.989283	1	0.137163	0.13346	1	1
ASTE001796	NO	NA	0.0697582	0.116479	0.975757	1	0.177087	0.214926	1	1		ASTE001796	YES	4.04929	0.000196182	0.00220893	0.122698	0.033791	0.00162203	0.0108877	0.94353	0.143309
ASTE001797	NO	NA	0.11524	0.148493	0.742236	0.789188	0.258072	0.253342	1	1		ASTE001797	NO	NA	0.0267392	0.0524765	0.932971	0.610862	0.051267	0.0902871	1	1
ASTE001798	YES	17.0268	0.00244331	0.000460485	0.0969353	0.00721011	0.0171567	0.00678015	1	0.106588		ASTE001798	YES	15.2978	7.78992e-07	0.000226586	0.0324661	0.00957921	0.000152884	0.00394377	0.752304	0.0668548
ASTE001799	YES	24.0354	0.00172133	0.047151	0.986772	0.610862	0.0138767	0.116198	1	1		ASTE001799	YES	1.66557	7.14205e-05	0.00603558	0.25666	0.000677892	0.000962107	0.0197593	1	0.0178621
ASTE001800	NO	NA	0.939369	0.367453	0.999998	1	0.979736	0.473748	1	1		ASTE001800	NO	NA	0.780999	0.825986	1	1	0.888566	0.845404	1	1
ASTE001801	NO	NA	0.279824	0.243745	0.936379	1	0.502323	0.354258	1	1		ASTE001801	NO	NA	0.0269733	0.0517532	0.988471	0.610862	0.0515943	0.089394	1	1
ASTE001802	NO	NA	0.926516	0.133243	1	1	0.973967	0.235038	1	1		ASTE001802	YES	7.66643	0.0209956	0.0170062	0.962556	0.72548	0.04186	0.0392979	1	1
ASTE001803	NO	NA	0.956128	0.144681	0.999968	0.930544	0.99095	0.248439	1	1		ASTE001803	NO	NA	0.879269	0.154803	0.940618	0.757334	0.957131	0.210654	1	1
ASTE001804	NO	NA	0.104339	0.0289601	0.998356	0.264912	0.239599	0.0850497	1	0.850873		ASTE001804	YES	8.26204	0.000947506	0.0134388	0.531442	0.031683	0.00426339	0.0334883	1	0.135378
ASTE001805	NO	NA	0.237522	0.204993	0.999976	1	0.443451	0.317086	1	1		ASTE001805	NO	NA	0.123712	0.044977	0.999979	1	0.184214	0.0800959	1	1
ASTE001806	NO	NA	0.230701	0.0379314	0.997926	1	0.43406	0.100436	1	1		ASTE001806	YES	2.42806	0.0189858	0.0275176	0.661672	0.058275	0.0387041	0.0556265	1	0.199502
ASTE001809	NO	NA	0.288912	0.140303	0.984437	1	0.513216	0.243492	1	1		ASTE001809	NO	NA	0.0656671	0.0270638	0.858015	0.930544	0.107769	0.0550612	1	1
ASTE001810	NO	NA	0.155775	0.178636	0.995961	1	0.322572	0.287856	1	1		ASTE001810	NO	NA	0.00369665	0.416729	0.999972	0.103285	0.0109896	0.471065	1	0.292462
ASTE001811	NO	NA	0.180675	0.333593	0.970967	1	0.361064	0.441648	1	1		ASTE001811	YES	2.84777	0.00340092	0.0161692	0.997886	1	0.0103316	0.0379181	1	1
ASTE001812	NO	NA	0.424093	0.0518469	0.957603	1	0.686595	0.124012	1	1		ASTE001812	NO	NA	0.221465	0.0574958	0.999859	0.72548	0.301403	0.0966585	1	1
ASTE001813	NO	NA	0.903999	0.990982	1	1	0.973372	0.992989	1	1		ASTE001813	YES	5.85391	0.00884512	0.0198833	0.56048	0.159138	0.0210416	0.0439393	1	0.390992
ASTE001814	NO	NA	0.630835	0.0560135	0.98731	1	0.908004	0.130736	1	1		ASTE001814	NO	NA	0.000234317	0.0569273	0.913456	0.354012	0.00180312	0.0959578	1	0.681964
ASTE001815	YES	3.87696	0.00808391	0.00761893	0.971418	1	0.0374518	0.0357192	1	1		ASTE001815	NO	NA	0.0510982	0.00208325	0.690579	0.115314	0.0875453	0.0105625	1	0.314626
ASTE001816	YES	24.4575	0.00490355	0.0298666	0.96517	0.511843	0.0266049	0.0866011	1	1		ASTE001816	NO	NA	0.356929	0.509671	0.99999	0.695796	0.454466	0.557605	1	1
ASTE001817	NO	NA	0.111297	0.0353316	0.737922	0.857464	0.251851	0.0963121	1	1		ASTE001817	YES	11.5106	0.0317414	0.000817229	0.438819	0.354012	0.0586451	0.00662101	1	0.681964
ASTE001818	YES	15.7862	0.000199846	0.000298059	0.0118815	0.000278911	0.00416349	0.0053854	1	0.0244219		ASTE001818	NO	NA	0.0656104	0.0907063	0.904678	0.073586	0.107738	0.137668	1	0.232288
ASTE001819	NO	NA	0.165325	0.0632007	0.858245	0.38893	0.336647	0.141673	1	1		ASTE001819	YES	11.2318	0.0448103	0.00514958	0.740544	0.216927	0.0783406	0.017844	1	0.485315
ASTE001820	YES	6.83083	0.000868547	0.00578295	0.693973	0.292172	0.00935352	0.0300719	1	0.899105		ASTE001820	YES	6.05057	0.00374459	0.00113626	0.0360106	0.00831782	0.0110147	0.00771258	0.764382	0.0615616
ASTE001821	NO	NA	0.0979235	0.0287217	0.976066	1	0.22827	0.0844671	1	1		ASTE001821	NO	NA	1	0.046593	0.675902	0.823326	1	0.0822531	1	1
ASTE001822	NO	NA	0.077877	0.0875229	0.728891	0.143134	0.192419	0.176488	1	0.580441		ASTE001822	YES	13.2459	0.00933139	0.00694787	0.613641	0.0923805	0.0218558	0.0215932	1	0.271442
ASTE001823	NO	NA	0.961278	0.792298	1	1	0.995472	0.834681	1	1		ASTE001823	NO	NA	0.968557	0.188764	0.971735	1	1	0.245931	1	1
ASTE001826	YES	13.6759	2.52481e-06	4.95895e-05	0.0277445	0.00538926	0.000713345	0.00202322	1	0.0898184		ASTE001826	YES	8.75153	9.37566e-06	0.000540875	0.0430306	0.00831782	0.000377114	0.00556671	0.764382	0.0615616
ASTE001828	NO	NA	0.23903	0.136278	0.836133	1	0.444588	0.238194	1	1		ASTE001828	NO	NA	0.999226	0.938	0.999986	1	1	0.945308	1	1
ASTE001829	NO	NA	0.81315	0.183948	0.999614	1	0.973372	0.293137	1	1		ASTE001829	YES	8.30349	0.0245268	0.00577991	0.544315	0.467656	0.047912	0.019232	1	0.835556
ASTE001830	NO	NA	0.647472	0.0585553	0.998909	0.930544	0.925087	0.134463	1	1		ASTE001830	NO	NA	0.784915	0.320295	0.97495	1	0.891152	0.380417	1	1
ASTE001831	NO	NA	0.154213	0.230931	0.991206	0.610862	0.32011	0.342322	1	1		ASTE001831	NO	NA	0.150526	0.0290759	0.270064	1	0.217911	0.0579423	1	1
ASTE001832	NO	NA	0.342077	0.136858	0.992419	0.426749	0.585399	0.238972	1	1		ASTE001832	YES	2.61132	0.000316594	0.000967567	0.0991445	0.0126403	0.00226939	0.00717512	0.903057	0.0784969
ASTE001833	YES	25.095	0.00168743	0.0172542	0.737351	0.72548	0.0137298	0.0602821	1	1		ASTE001833	YES	0.915543	0.0022892	0.0323416	0.407265	0.0245631	0.00780412	0.0627162	1	0.116259
ASTE001834	NO	NA	0.297634	0.445162	1	0.337915	0.525755	0.541781	1	0.994437		ASTE001834	YES	5.52446	0.00488729	0.0274985	0.880639	0.371471	0.0134312	0.0556175	1	0.711622
ASTE001835	NO	NA	0.321977	0.0976097	0.99964	1	0.559894	0.190448	1	1		ASTE001835	NO	NA	0.061712	0.0269575	0.469778	0.167913	0.102266	0.0549135	1	0.409722
ASTE001836	NO	NA	0.990103	0.742291	1	1	1	0.793455	1	1		ASTE001836	NO	NA	0.993087	0.0774659	0.97511	1	1	0.12156	1	1
ASTE001838	NO	NA	0.739572	0.239884	0.99889	1	0.973372	0.351068	1	1		ASTE001838	NO	NA	0.0256696	0.386328	0.966014	0.0923805	0.0497526	0.443349	1	0.271442
ASTE001839	NO	NA	0.636583	0.252066	0.991228	1	0.913624	0.362418	1	1		ASTE001839	NO	NA	0.0551861	0.0156618	0.656709	0.354012	0.0929953	0.0370795	1	0.681964
ASTE001840	NO	NA	0.816481	0.665824	0.999983	1	0.973372	0.729881	1	1		ASTE001840	NO	NA	0.886936	0.423806	1	1	0.959889	0.477784	1	1
ASTE001841	NO	NA	0.846968	0.657249	0.999979	1	0.973372	0.72301	1	1		ASTE001841	NO	NA	0.903006	0.311591	0.999991	1	0.966582	0.371397	1	1
ASTE001843	NO	NA	0.183073	0.177908	0.984728	1	0.365088	0.287163	1	1		ASTE001843	NO	NA	0.321082	0.347823	0.998842	1	0.414573	0.406872	1	1
ASTE001844	NO	NA	0.0291432	0.0737532	0.999862	1	0.0927935	0.157683	1	1		ASTE001844	YES	1.90459	0.00500092	0.0208711	0.98657	0.789188	0.0136676	0.0455649	1	1
ASTE001845	YES	5.72789	0.00181605	0.0198534	0.47436	0.0923805	0.014306	0.0662755	1	0.442952		ASTE001845	YES	5.691	0.00829076	0.00479007	0.076462	0.0458769	0.0201095	0.0170653	0.835456	0.171162
ASTE001847	NO	NA	0.205853	0.347444	0.999986	1	0.399799	0.454645	1	1		ASTE001847	YES	5.19082	0.00881881	0.00173473	0.236994	0.103285	0.0210416	0.0096043	1	0.292462
ASTE001848	YES	14.8602	0.00769336	0.00631319	0.340233	0.239881	0.0361426	0.0317557	1	0.800282		ASTE001848	YES	12.4785	0.00531218	8.30198e-05	0.481054	0.38893	0.0143157	0.00280537	1	0.729236
ASTE001849	YES	24.7024	0.00169578	0.00112949	0.247888	0.0165688	0.0137682	0.0113078	1	0.162869		ASTE001849	YES	2.24723	0.000108552	0.00350343	0.114333	0.00294686	0.00120499	0.0140668	0.926096	0.0364214
ASTE001850	YES	12.3433	0.000370749	0.000493252	0.0571649	0.0144838	0.00554565	0.00701567	1	0.150565		ASTE001850	YES	7.84568	0.000367945	0.000775908	0.0380962	0.0126403	0.00230787	0.00645664	0.764382	0.0784969
ASTE001851	NO	NA	0.338887	0.0496071	0.635869	0.264912	0.581658	0.120452	1	0.850873		ASTE001851	NO	NA	0.104396	0.190598	0.999978	1	0.159573	0.247923	1	1
ASTE001852	YES	1.00733	0.0246	0.00205937	0.415189	0.195908	0.0829941	0.0162003	1	0.704812		ASTE001852	YES	26.5213	0.00322854	0.00249501	0.66045	0.195908	0.00992329	0.0116731	1	0.45124
ASTE001853	NO	NA	0.45185	0.0394415	0.997007	0.857464	0.714461	0.103068	1	1		ASTE001853	YES	2.03776	0.000884864	0.00577334	0.532628	0.176688	0.0040779	0.0192214	1	0.418922
ASTE001854	NO	NA	0.790889	0.921282	0.999994	1	0.973372	0.939018	1	1		ASTE001854	NO	NA	0.924692	0.572305	1	1	0.975421	0.614464	1	1
ASTE001855	YES	15.6092	0.000485029	3.28752e-05	0.0781743	0.000334569	0.00683303	0.00157594	1	0.0262649		ASTE001855	YES	15.5111	0.000196182	0.0165874	0.384853	0.00183768	0.00162203	0.0385966	1	0.0285769
ASTE001856	NO	NA	0.663095	0.0207531	0.411192	0.0189229	0.938108	0.0682243	1	0.174554		ASTE001856	YES	5.36886	0.00460683	0.00504645	0.420638	0.031683	0.0127964	0.0176223	1	0.135378
ASTE001857	NO	NA	0.755476	0.941109	0.999928	1	0.973372	0.954577	1	1		ASTE001857	NO	NA	0.107475	0.00774229	0.705393	0.38893	0.163576	0.0231496	1	0.729236
ASTE001858	NO	NA	0.230894	0.237062	0.999996	1	0.434279	0.348182	1	1		ASTE001858	YES	4.32759	0.00101224	0.00683522	0.29838	0.103285	0.00437444	0.0213809	1	0.292462
ASTE001859	YES	2.52671	0.0025139	0.0284448	0.999915	1	0.0173114	0.0838827	1	1		ASTE001859	YES	4.45382	0.0117222	0.00913363	0.367586	0.195908	0.0263755	0.0256838	1	0.45124
ASTE001860	YES	15.2141	5.57713e-05	0.000681801	0.148252	0.00538926	0.00213035	0.00832106	1	0.0898184		ASTE001860	NO	NA	0.782756	0.625483	1	1	0.889588	0.663919	1	1
ASTE001861	NO	NA	0.874356	0.5665	0.993842	1	0.973372	0.645686	1	1		ASTE001861	NO	NA	0.0598957	0.0717079	1	0.857464	0.0996628	0.114546	1	1
ASTE001862	NO	NA	0.0864187	0.17946	0.845814	0.426749	0.207711	0.288571	1	1		ASTE001862	NO	NA	0.253531	0.387092	0.999026	1	0.338249	0.444001	1	1
ASTE001863	YES	2.30844	0.00533175	0.0270147	0.371566	0.115314	0.0284002	0.0812995	1	0.511344		ASTE001863	YES	3.25202	3.37654e-05	9.00836e-05	0.0139907	0.000334569	0.000667463	0.00286007	0.750691	0.0131779
ASTE001864	NO	NA	0.478585	0.148132	0.973035	1	0.749139	0.252878	1	1		ASTE001864	NO	NA	0.0681189	0.0757359	0.945586	1	0.111273	0.119587	1	1
ASTE001865	NO	NA	0.34119	0.187908	0.999736	1	0.585083	0.297449	1	1		ASTE001865	YES	5.16329	1.82913e-06	4.56352e-08	0.504603	0.264912	0.000202145	0.000196662	1	0.558321
ASTE001866	NO	NA	0.869515	0.749837	1	1	0.973372	0.799796	1	1		ASTE001866	YES	4.51982	0.00594561	0.0249387	0.559131	0.115314	0.0154377	0.051897	1	0.314626
ASTE001867	NO	NA	0.107564	0.0475245	0.459174	0.467656	0.245703	0.11679	1	1		ASTE001867	NO	NA	0.307102	0.00169602	0.699967	0.610862	0.398829	0.00946363	1	1
ASTE001868	NO	NA	0.759508	0.962992	1	1	0.973372	0.971269	1	1		ASTE001868	NO	NA	0.740445	0.657919	1	1	0.851362	0.694142	1	1
ASTE001869	NO	NA	0.735599	0.356087	0.996696	1	0.973372	0.462838	1	1		ASTE001869	NO	NA	0.0885744	0.161526	0.8537	0.467656	0.138574	0.21754	1	0.835556
ASTE001870	NO	NA	0.119244	0.247797	0.968047	1	0.263563	0.358226	1	1		ASTE001870	NO	NA	0.0045299	0.0585888	0.483917	0.176688	0.0126073	0.0979432	1	0.418922
ASTE001871	YES	17.9271	0.00284894	0.00273815	0.107595	0.00957921	0.0189204	0.0195554	1	0.122931		ASTE001871	NO	NA	0.710956	0.709776	1	1	0.822524	0.740826	1	1
ASTE001875	NO	NA	0.612999	0.0839899	0.999276	1	0.891386	0.171798	1	1		ASTE001875	NO	NA	0.0855341	0.0172946	0.680351	0.0923805	0.134536	0.0397947	1	0.271442
ASTE001876	YES	16.9015	0.00728579	0.0427131	0.373525	0.0458769	0.0349015	0.108673	1	0.288358		ASTE001876	NO	NA	0.814475	0.56972	0.977322	1	0.913686	0.612209	1	1
ASTE001877	NO	NA	0.890717	0.649408	1	1	0.973372	0.71623	1	1		ASTE001877	YES	25.5572	0.0239017	0.00402331	0.848484	0.38893	0.0468123	0.0153271	1	0.729236
ASTE001878	NO	NA	0.934052	0.518907	1	1	0.977145	0.604731	1	1		ASTE001878	NO	NA	0.143995	0.364062	0.992268	0.695796	0.209576	0.422309	1	1
ASTE001879	NO	NA	0.177134	0.131097	0.444595	0.321817	0.35624	0.232442	1	0.954466		ASTE001879	NO	NA	0.307102	0.0025255	0.694683	0.321817	0.398829	0.0117482	1	0.635648
ASTE001881	NO	NA	0.0544138	0.0355751	1	1	0.146875	0.0966702	1	1		ASTE001881	YES	5.80508	0.00376511	0.0101946	0.982701	1	0.0110147	0.0276496	1	1
ASTE001882	NO	NA	0.753083	0.436875	1	1	0.973372	0.534898	1	1		ASTE001882	YES	3.74885	0.0140486	0.0101234	0.911159	0.278542	0.0301898	0.0274957	1	0.583267
ASTE001883	NO	NA	0.513097	0.0166062	0.713873	0.511843	0.790336	0.0587314	1	1		ASTE001883	NO	NA	0.593761	0.237834	0.99903	1	0.705362	0.297208	1	1
ASTE001884	NO	NA	0.84825	0.816308	1	1	0.973372	0.854126	1	1		ASTE001884	NO	NA	0.610244	0.210647	0.997533	0.216927	0.723584	0.26875	1	0.485315
ASTE001885	NO	NA	0.00425621	0.284919	0.997534	1	0.024032	0.394817	1	1		ASTE001885	NO	NA	0.0356339	0.0302001	0.999838	1	0.0648993	0.0595991	1	1
ASTE001886	YES	1.31477	0.00469923	0.00541454	0.234248	0.031683	0.0257294	0.0290897	1	0.230741		ASTE001886	YES	1.96481	0.0046748	0.040438	0.973368	0.467656	0.0129473	0.0743601	1	0.835556
ASTE001887	NO	NA	0.872271	0.894261	0.999999	0.72548	0.973372	0.916813	1	1		ASTE001887	NO	NA	0.0227496	0.0909148	0.997599	1	0.0448647	0.137911	1	1
ASTE001888	NO	NA	0.041971	0.259531	0.984421	0.0189229	0.120981	0.369974	1	0.174554		ASTE001888	YES	18.301	0.00205293	0.0147201	0.744698	0.031683	0.00719252	0.0356356	1	0.135378
ASTE001889	NO	NA	0.148817	0.0545652	0.514075	0.292172	0.312197	0.128197	1	0.899105		ASTE001889	NO	NA	0.807724	0.0565121	0.943548	0.103285	0.909338	0.0954276	1	0.292462
ASTE001890	NO	NA	0.586179	0.0794322	0.891455	1	0.862635	0.165965	1	1		ASTE001890	NO	NA	0.186905	0.145585	0.990596	0.789188	0.260664	0.200507	1	1
ASTE001891	NO	NA	0.833101	0.895256	1	1	0.973372	0.917337	1	1		ASTE001891	NO	NA	0.112318	0.0059209	0.999824	1	0.169926	0.0194978	1	1
ASTE001893	YES	14.9108	4.0625e-06	1.62321e-05	0.0648555	0.000192536	0.000758089	0.00123561	1	0.0204826		ASTE001893	YES	14.5272	0.000235231	0.000356763	0.225529	0.031683	0.00180312	0.00464649	1	0.135378
ASTE001894	NO	NA	0.0855911	0.0249419	0.88146	0.354012	0.206329	0.0769831	1	1		ASTE001894	NO	NA	0.0656104	0.155839	0.997123	1	0.107738	0.211862	1	1
ASTE001895	NO	NA	1	0.367247	0.999994	1	1	0.473642	1	1		ASTE001895	NO	NA	1	0.658082	0.999999	1	1	0.694249	1	1
ASTE001900	NO	NA	0.458228	0.251075	0.987782	0.857464	0.723358	0.361466	1	1		ASTE001900	NO	NA	0.0832191	0.0292219	0.923703	1	0.131512	0.0581628	1	1
ASTE001901	YES	0.22318	0.000614216	0.00243613	0.179193	0.103285	0.0076671	0.0180751	1	0.475991		ASTE001901	YES	4.16532	6.09532e-05	0.000255224	0.0502479	0.000570004	0.000871836	0.00413848	0.764382	0.0163024
ASTE001902	NO	NA	0.530818	0.515176	1	1	0.808154	0.601585	1	1		ASTE001902	YES	8.50151	0.000670054	0.00154767	0.746788	0.264912	0.0033719	0.00903908	1	0.558321
ASTE001903	NO	NA	0.413699	0.148564	0.993503	1	0.674012	0.25338	1	1		ASTE001903	NO	NA	0.122707	0.0383092	0.97389	0.72548	0.182968	0.0714245	1	1
ASTE001904	NO	NA	0.930117	0.606357	0.999997	1	0.975808	0.679815	1	1		ASTE001904	YES	4.70336	0.0086256	0.029094	0.876034	0.239881	0.0207055	0.0579487	1	0.520206
ASTE001905	NO	NA	0.0622298	0.215005	0.990104	0.511843	0.161985	0.326931	1	1		ASTE001905	YES	5.01895	0.000132453	0.019105	0.236887	0.0358989	0.00132024	0.0426837	1	0.146728
ASTE001906	NO	NA	0.896898	0.267351	0.998947	1	0.973372	0.377622	1	1		ASTE001906	NO	NA	0.92234	0.749859	1	1	0.974023	0.777027	1	1
ASTE001907	NO	NA	0.698122	0.769729	1	1	0.970295	0.816496	1	1		ASTE001907	NO	NA	0.764526	0.693595	1	1	0.872528	0.725994	1	1
ASTE001908	NO	NA	0.834755	0.293188	0.999956	0.72548	0.973372	0.403306	1	1		ASTE001908	NO	NA	0.0505295	0.0329777	0.992106	0.930544	0.086793	0.0637002	1	1
ASTE001909	YES	18.0686	0.00633916	0.0218956	0.186609	0.00501811	0.0314143	0.0706056	1	0.0884228		ASTE001909	YES	14.6248	0.0129019	0.0377203	0.93671	0.00721011	0.0283257	0.0705852	1	0.0568764
ASTE001910	YES	15.9721	0.000309161	0.0060392	0.213037	0.00144627	0.00536691	0.0309519	1	0.0489099		ASTE001910	YES	16.4539	0.000908027	0.000331106	0.121449	0.033791	0.00416273	0.0045246	0.939641	0.143309
ASTE001911	NO	NA	0.257566	0.11195	0.546683	0.121938	0.471212	0.209149	1	0.536954		ASTE001911	YES	13.9468	0.000196182	0.0267122	0.692165	0.00319159	0.00162203	0.0545506	1	0.0384239
ASTE001912	YES	4.29415	0.000176454	0.00306165	0.145697	0.0517443	0.00410752	0.0208385	1	0.309677		ASTE001912	YES	5.90236	0.000531826	0.00343044	0.149389	0.082509	0.00300585	0.0138748	0.992523	0.251324
ASTE001913	YES	4.02969	0.00537267	0.0293316	0.811208	0.337915	0.0285781	0.0856107	1	0.994437		ASTE001913	YES	6.1457	0.000566201	0.00263517	0.0609277	0.0488106	0.00308229	0.0120129	0.779408	0.180569
ASTE001914	NO	NA	0.985378	0.585527	1	1	1	0.661675	1	1		ASTE001914	NO	NA	0.999985	0.682103	1	1	1	0.716024	1	1
ASTE001915	NO	NA	0.421735	0.0309684	0.984547	1	0.684043	0.0885303	1	1		ASTE001915	NO	NA	0.70591	0.0297826	0.931523	1	0.8191	0.0590208	1	1
ASTE001916	NO	NA	0.207842	0.0490804	0.98874	1	0.402703	0.11953	1	1		ASTE001916	YES	3.10411	0.00593416	0.0357835	0.780067	0.239881	0.0154377	0.0677292	1	0.520206
ASTE001917	NO	NA	0.70591	0.226082	0.962939	1	0.973372	0.337729	1	1		ASTE001917	NO	NA	0.0416096	0.0375595	0.966776	0.72548	0.0735354	0.070377	1	1
ASTE001918	YES	0.831263	6.37238e-05	7.20554e-05	0.193118	0.128563	0.0022319	0.00237967	1	0.544431		ASTE001918	NO	NA	0.0668516	0.00213264	0.686343	0.511843	0.109419	0.0106977	1	0.894565
ASTE001920	NO	NA	0.343622	0.0604344	0.778421	0.467656	0.586952	0.137612	1	1		ASTE001920	NO	NA	0.211892	0.767845	1	1	0.290075	0.793426	1	1
ASTE001921	NO	NA	0.111356	0.0144469	0.858026	0.559509	0.251851	0.053654	1	1		ASTE001921	YES	3.09936	0.00224746	0.000299769	0.134993	0.0110131	0.00769408	0.00437311	0.975292	0.0722549
ASTE001922	NO	NA	0.0511777	0.0100539	0.92859	1	0.140341	0.0425281	1	1		ASTE001922	YES	6.49558	0.000674272	0.00245356	0.126128	0.0126403	0.00338116	0.0115648	0.958894	0.0784969
ASTE001923	NO	NA	0.0489559	0.455904	0.998887	0.789188	0.136346	0.551436	1	1		ASTE001923	NO	NA	0.200491	0.342581	0.999067	1	0.276361	0.401606	1	1
ASTE001924	NO	NA	0.330578	0.079882	0.895123	0.610862	0.571158	0.166619	1	1		ASTE001924	NO	NA	0.180428	0.186895	0.998581	1	0.25315	0.244167	1	1
ASTE001925	NO	NA	0.154332	0.0140569	0.887443	0.511843	0.32011	0.0528956	1	1		ASTE001925	YES	7.935	0.000970059	0.00615785	0.657587	0.559509	0.00426339	0.0200214	1	0.955
ASTE001926	NO	NA	0.0308327	0.0746594	0.297252	0.0874448	0.0965725	0.158841	1	0.432587		ASTE001926	YES	13.3796	0.00884512	0.00619217	0.712955	0.0245631	0.0210416	0.0201132	1	0.116259
ASTE001927	NO	NA	0.0344371	0.519844	0.978581	0.167913	0.105745	0.605298	1	0.653231		ASTE001927	NO	NA	0.213039	0.00853557	0.141849	0.1093	0.29126	0.0247102	0.980013	0.3072
ASTE001928	YES	1.95418	0.0104998	0.00972868	0.422711	0.058275	0.0449107	0.0416257	1	0.33267		ASTE001928	YES	3.35452	0.000511371	0.00281086	0.074396	0.00623904	0.0029801	0.0124692	0.834355	0.0526457
ASTE001929	NO	NA	0.908838	0.506825	0.999953	1	0.973372	0.5947	1	1		ASTE001929	YES	4.35558	0.00114022	0.00931395	0.163877	0.0177458	0.00473173	0.0260237	1	0.0979635
ASTE001930	NO	NA	0.709015	0.321488	0.999984	1	0.973372	0.430084	1	1		ASTE001930	NO	NA	0.0788313	0.113372	1	1	0.125748	0.164376	1	1
ASTE001931	NO	NA	0.896624	0.798227	0.999944	1	0.973372	0.8395	1	1		ASTE001931	YES	4.20033	0.00073557	0.007775	0.353268	0.082509	0.00361841	0.0232108	1	0.251324
ASTE001932	NO	NA	0.753923	0.598112	1	1	0.973372	0.672503	1	1		ASTE001932	YES	2.23457	0.00758862	0.00127957	0.529154	0.103285	0.0187663	0.00824298	1	0.292462
ASTE001933	NO	NA	0.832733	0.93512	0.989094	0.337915	0.973372	0.949805	1	0.994437		ASTE001933	NO	NA	0.147189	0.49357	1	1	0.213678	0.542884	1	1
ASTE001934	YES	3.10015	0.00156641	0.00414279	0.735896	1	0.0129735	0.0247286	1	1		ASTE001934	YES	4.62147	0.00134837	0.000322505	0.27911	0.00831782	0.00535164	0.00448595	1	0.0615616
ASTE001935	NO	NA	0.00727948	0.118783	0.989291	0.0780475	0.0349015	0.217486	1	0.401816		ASTE001935	NO	NA	0.610476	0.456789	0.999951	1	0.723784	0.508594	1	1
ASTE001936	NO	NA	0.0566811	0.0587182	0.999492	1	0.151101	0.134621	1	1		ASTE001936	YES	8.65674	0.000591937	0.00278055	0.633333	0.0655326	0.00309084	0.0124119	1	0.215657
ASTE001937	NO	NA	0.855137	0.110683	1	1	0.973372	0.207725	1	1		ASTE001937	NO	NA	0.831028	0.228041	1	1	0.927294	0.286923	1	1
ASTE001938	YES	17.4528	0.00307379	0.000322721	0.0896055	0.0189229	0.0197639	0.0056603	1	0.174554		ASTE001938	YES	16.5662	0.000777681	7.96003e-05	0.00978226	0.000478277	0.00372573	0.00279657	0.750691	0.015081
ASTE001939	NO	NA	0.101054	0.367052	1	1	0.233706	0.473544	1	1		ASTE001939	NO	NA	0.13685	0.00296202	0.788641	0.823326	0.200716	0.012786	1	1
ASTE001940	NO	NA	1	0.146028	0.979075	1	1	0.250261	1	1		ASTE001940	NO	NA	1	0.35333	0.43011	0.252396	1	0.412322	1	0.543414
ASTE001941	YES	2.63002	0.000758006	0.000843975	0.201516	0.0458769	0.00874202	0.00955917	1	0.288358		ASTE001941	YES	1.99508	0.00657832	0.0011852	0.129653	0.0189229	0.0166291	0.00787576	0.96633	0.0999997
ASTE001942	YES	12.9491	0.000847427	0.0124969	0.733446	0.058275	0.00922823	0.0490524	1	0.33267		ASTE001942	NO	NA	0.115196	0.23421	1	1	0.173587	0.29342	1	1
ASTE001943	NO	NA	0.804224	0.497377	1	1	0.973372	0.587246	1	1		ASTE001943	NO	NA	0.0832191	0.10917	0.999998	1	0.131512	0.159719	1	1
ASTE001944	NO	NA	0.0432093	0.050131	0.760387	0.143134	0.123661	0.121328	1	0.580441		ASTE001944	YES	14.6052	1.7496e-06	0.00344832	0.047338	0.00538926	0.000202145	0.0139233	0.764382	0.0488424
ASTE001945	NO	NA	0.14821	0.105122	0.870865	0.306994	0.311038	0.200234	1	0.93737		ASTE001945	YES	16.3049	5.83064e-05	0.0086443	0.228461	0.0245631	0.000871836	0.0248873	1	0.116259
ASTE001946	NO	NA	0.0393109	0.038647	0.914453	0.239881	0.11647	0.101645	1	0.800282		ASTE001946	YES	1.68535	0.0132555	0.00593491	0.66583	0.0923805	0.0288614	0.0195308	1	0.271442
ASTE001947	NO	NA	0.505888	0.0130649	0.999958	1	0.782089	0.0505327	1	1		ASTE001947	YES	5.59328	0.0400092	0.0174926	0.918037	0.72548	0.0712046	0.040083	1	1
ASTE001948	NO	NA	0.814475	0.069581	1	1	0.973372	0.151294	1	1		ASTE001948	NO	NA	0.286802	0.0418602	0.992643	1	0.375508	0.0761782	1	1
ASTE001949	NO	NA	0.200586	0.219805	0.955209	1	0.39191	0.331704	1	1		ASTE001949	NO	NA	0.791354	0.690828	0.999935	1	0.89712	0.723697	1	1
ASTE001950	NO	NA	0.23015	0.0574437	0.923658	0.559509	0.43355	0.132903	1	1		ASTE001950	YES	5.01453	0.000132453	0.00142242	0.280848	0.115314	0.00132024	0.00862624	1	0.314626
ASTE001951	NO	NA	0.677789	0.622292	1	1	0.949455	0.692768	1	1		ASTE001951	NO	NA	0.0800184	0.0230271	0.98568	0.72548	0.127143	0.0487957	1	1
ASTE001952	NO	NA	0.790257	0.18217	0.999999	1	0.973372	0.291405	1	1		ASTE001952	NO	NA	0.167984	0.0809326	0.999088	1	0.238693	0.12558	1	1
ASTE001953	NO	NA	0.10358	0.134661	0.755997	0.216927	0.238288	0.236587	1	0.754671		ASTE001953	NO	NA	0.00419638	0.178833	0.958604	0.216927	0.0119359	0.235636	1	0.485315
ASTE001956	YES	15.3351	0.00189501	0.0381905	0.875814	0.00432332	0.0146375	0.10084	1	0.0832696		ASTE001956	YES	14.5318	0.00122166	0.00213608	0.0650626	0.031683	0.00498011	0.010702	0.796778	0.135378
ASTE001957	NO	NA	0.151953	0.0866367	0.998151	1	0.317017	0.17526	1	1		ASTE001957	YES	3.07996	0.00050059	0.00631413	0.514146	0.0279187	0.00294634	0.0204071	1	0.125118
ASTE001958	NO	NA	0.0434497	0.0154632	0.652535	0.0923805	0.123864	0.0561269	1	0.442952		ASTE001958	YES	1.60099	0.00134837	0.0213398	0.71272	0.0406133	0.00535164	0.0463482	1	0.158757
ASTE001959	YES	22.9172	0.0080436	0.00404926	0.541103	0.135849	0.0372802	0.0243619	1	0.570825		ASTE001959	YES	4.76519	5.57713e-05	0.000167785	0.356739	0.0358989	0.000871836	0.00351274	1	0.146728
ASTE001960	YES	23.3471	0.0386219	0.00894105	0.448282	0.159138	0.114826	0.0395246	1	0.622925		ASTE001960	YES	2.33357	0.00210606	0.0316731	0.821128	0.073586	0.00733353	0.06182	1	0.232288
ASTE001961	NO	NA	0.0709175	0.011283	0.764522	0.610862	0.17935	0.045935	1	1		ASTE001961	YES	1.61612	0.00147601	2.25335e-05	0.00807332	0.000131699	0.00577589	0.00212351	0.750691	0.00979821
ASTE001962	NO	NA	0.190669	0.13846	0.999889	1	0.37628	0.240896	1	1		ASTE001962	YES	4.97615	8.21879e-06	0.0013655	0.0470134	0.0165688	0.000377114	0.00847981	0.764382	0.0920011
ASTE001963	NO	NA	0.90661	0.457777	0.99989	1	0.973372	0.552542	1	1		ASTE001963	YES	3.09834	0.000316594	0.000843297	0.073334	0.00464696	0.00226939	0.0067482	0.834355	0.0452492
ASTE001964	YES	24.4648	0.00695624	0.0180076	0.792014	1	0.0337667	0.0619277	1	1		ASTE001964	YES	1.24555	4.70353e-06	0.00187214	0.162535	0.00112624	0.000300788	0.00992231	1	0.0225704
ASTE001965	NO	NA	0.814475	0.638655	0.999823	1	0.973372	0.706767	1	1		ASTE001965	NO	NA	0.00113144	0.0682869	0.659215	0.216927	0.00471763	0.110319	1	0.485315
ASTE001966	NO	NA	0.909242	0.164434	0.999999	1	0.973372	0.270938	1	1		ASTE001966	YES	0.940588	0.00469923	0.00618971	0.666857	0.115314	0.0129833	0.0201132	1	0.314626
ASTE001967	NO	NA	0.759328	0.417315	1	1	0.973372	0.517705	1	1		ASTE001967	NO	NA	0.231063	0.131871	1	1	0.312374	0.185229	1	1
ASTE001968	NO	NA	0.663095	0.775779	1	1	0.938108	0.821231	1	1		ASTE001968	NO	NA	0.133636	0.0930971	0.998257	1	0.196566	0.140435	1	1
ASTE001969	NO	NA	0.219616	0.148739	0.983692	0.666112	0.419051	0.253458	1	1		ASTE001969	NO	NA	0.417287	0.0606995	0.980986	1	0.522607	0.100647	1	1
ASTE001970	NO	NA	0.374107	0.385438	0.964759	0.239881	0.624132	0.489341	1	0.800282		ASTE001970	NO	NA	0.0167575	0.659501	1	1	0.0351226	0.695553	1	1
ASTE001971	YES	17.1697	0.00837875	0.00962862	0.1143	0.0215766	0.0384423	0.041288	1	0.186631		ASTE001971	YES	15.5771	0.0280972	0.00832563	0.267829	0.00831782	0.0531016	0.0243002	1	0.0615616
ASTE001972	NO	NA	0.659452	0.156978	0.999811	1	0.934114	0.262391	1	1		ASTE001972	NO	NA	0.664869	0.831464	1	1	0.778702	0.8501	1	1
ASTE001973	NO	NA	0.302533	0.313602	0.999983	0.823326	0.533581	0.422814	1	1		ASTE001973	NO	NA	0.654718	0.0802666	0.87656	0.757334	0.76887	0.124853	1	1
ASTE001974	NO	NA	0.179772	0.170189	0.991439	1	0.359829	0.277823	1	1		ASTE001974	NO	NA	0.281701	0.408903	0.999474	1	0.369765	0.46383	1	1
ASTE001975	NO	NA	0.0791075	0.0427473	0.999935	1	0.194783	0.108714	1	1		ASTE001975	NO	NA	0.0309295	0.177456	0.999805	1	0.0573779	0.234092	1	1
ASTE001976	NO	NA	0.754469	0.816241	1	1	0.973372	0.854126	1	1		ASTE001976	YES	24.0816	0.0132555	0.0148083	0.669128	0.252396	0.0288614	0.0357808	1	0.543414
ASTE001977	NO	NA	0.0825343	0.313109	0.965209	1	0.200917	0.422243	1	1		ASTE001977	YES	3.11317	0.0181379	0.0202522	0.883942	0.239881	0.0375164	0.0446159	1	0.520206
ASTE001978	NO	NA	0.395841	0.101561	0.956163	1	0.654065	0.195678	1	1		ASTE001978	YES	6.97331	0.000337506	0.000823556	0.0271673	0.0110131	0.00227691	0.00664861	0.752304	0.0722549
ASTE001979	NO	NA	0.0197776	0.0770084	0.938834	0.0517443	0.070265	0.161971	1	0.309677		ASTE001979	YES	5.96672	0.000947506	0.00141302	0.0826044	0.031683	0.00426339	0.00861491	0.849243	0.135378
ASTE001980	NO	NA	0.814446	0.412669	1	1	0.973372	0.513603	1	1		ASTE001980	YES	2.52139	0.00995076	0.00898446	0.371607	0.0110131	0.0230129	0.0254214	1	0.0722549
ASTE001981	NO	NA	0.822716	0.828694	0.924457	0.894004	0.973372	0.863435	1	1		ASTE001981	NO	NA	0.00340415	0.110843	0.999964	1	0.0103359	0.161677	1	1
ASTE001983	YES	4.81152	0.00361824	0.00124477	0.112674	0.0517443	0.0220392	0.0119875	1	0.309677		ASTE001983	YES	4.30024	3.95607e-05	0.00114163	0.038592	0.00538926	0.000759392	0.0077205	0.764382	0.0488424
ASTE001984	YES	14.7161	0.000280811	8.87711e-05	0.0481898	0.000231995	0.00533532	0.00263866	1	0.0216459		ASTE001984	NO	NA	0.29377	0.321474	0.982072	1	0.383837	0.38157	1	1
ASTE001985	NO	NA	0.0164175	0.0587304	0.878535	0.610862	0.0620248	0.134621	1	1		ASTE001985	NO	NA	0.0700723	0.23279	0.996408	0.857464	0.113899	0.291802	1	1
ASTE001986	NO	NA	0.27461	0.0529548	0.993435	1	0.495464	0.12578	1	1		ASTE001986	YES	2.72945	0.00122166	0.00632876	0.149732	0.0189229	0.00498011	0.0204257	0.994226	0.0999997
ASTE001987	NO	NA	0.836393	0.310238	0.999967	1	0.973372	0.41945	1	1		ASTE001987	YES	6.38407	0.0134867	0.0222212	0.982736	1	0.0292195	0.0476533	1	1
ASTE001988	NO	NA	0.342353	0.139034	0.988441	1	0.585399	0.241659	1	1		ASTE001988	NO	NA	0.371684	0.139609	1	1	0.47125	0.193767	1	1
ASTE001989	NO	NA	0.87285	0.567988	0.999249	1	0.973372	0.646799	1	1		ASTE001989	NO	NA	0.296909	0.239013	0.984629	0.72548	0.387227	0.298354	1	1
ASTE001990	NO	NA	0.794894	0.407332	0.999994	1	0.973372	0.508749	1	1		ASTE001990	NO	NA	0.272953	0.114884	0.441475	0.0923805	0.360235	0.166002	1	0.271442
ASTE001991	YES	15.319	0.108158	0.010302	0.0308775	0.00581415	0.246332	0.0431607	1	0.0952266		ASTE001991	NO	NA	0.999997	0.0520815	0.962437	1	1	0.0898293	1	1
ASTE001992	YES	17.7649	0.00458141	2.19707e-05	0.0197474	0.00156402	0.0254019	0.0013707	1	0.0489099		ASTE001992	YES	15.0941	0.00409251	0.0039949	0.396168	0.151136	0.011693	0.0152657	1	0.381459
ASTE001993	NO	NA	0.245681	0.0203762	0.733624	0.0298009	0.454213	0.0673368	1	0.227819		ASTE001993	NO	NA	0.146898	0.0992699	0.997651	1	0.213311	0.147788	1	1
ASTE001995	NO	NA	0.716327	0.533258	0.992389	0.757334	0.973372	0.616941	1	1		ASTE001995	NO	NA	0.339194	0.064808	0.808589	0.1093	0.434901	0.105826	1	0.3072
ASTE001997	YES	16.3014	0.0108352	0.014962	0.524609	0.0177458	0.0461245	0.0549749	1	0.172356		ASTE001997	NO	NA	0.00697617	0.0775291	0.892358	0.337915	0.0174988	0.121636	1	0.662844
ASTE001998	NO	NA	0.0538834	0.11739	0.949386	0.72548	0.145898	0.21607	1	1		ASTE001998	YES	8.85047	0.0335763	0.00600158	0.980415	0.264912	0.061645	0.019702	1	0.558321
ASTE001999	NO	NA	0.89713	0.598857	1	1	0.973372	0.673062	1	1		ASTE001999	YES	4.51258	0.000669146	0.0131855	0.592025	0.239881	0.0033719	0.0330196	1	0.520206
ASTE002000	NO	NA	0.00411164	0.0705158	1	1	0.0236378	0.152659	1	1		ASTE002000	YES	5.60518	0.00594561	0.013098	0.676253	0.264912	0.0154377	0.0328546	1	0.558321
ASTE002001	NO	NA	0.861027	0.434273	0.999955	1	0.973372	0.5324	1	1		ASTE002001	YES	2.5112	0.0115908	0.0189928	0.972971	1	0.0261937	0.0425247	1	1
ASTE002002	YES	3.68043	0.000107037	0.0133771	0.951135	1	0.00303841	0.05127	1	1		ASTE002002	YES	1.60481	0.0164175	0.0336282	0.740392	0.559509	0.0344798	0.0645514	1	0.955
ASTE002003	YES	4.72993	0.00458141	0.00221482	0.24807	0.058275	0.0254019	0.0170346	1	0.33267		ASTE002003	YES	7.19226	0.00620389	0.00771684	0.297846	0.0279187	0.0159016	0.0230917	1	0.125118
ASTE002004	YES	25.4057	0.0118637	0.00216501	0.892706	0.930544	0.049143	0.0167421	1	1		ASTE002004	YES	3.90856	0.00252954	0.0018006	0.58249	0.38893	0.00829061	0.00976942	1	0.729236
ASTE002005	NO	NA	0.999994	0.402716	0.999999	1	1	0.504469	1	1		ASTE002005	NO	NA	1	0.303746	0.99982	1	1	0.363263	1	1
ASTE002006	NO	NA	1	0.0534102	0.652104	1	1	0.126423	1	1		ASTE002006	NO	NA	1	0.40396	0.999998	1	1	0.458994	1	1
ASTE002007	NO	NA	0.999932	0.226338	0.999901	1	1	0.338005	1	1		ASTE002007	NO	NA	0.999995	0.0622166	0.86893	1	1	0.102588	1	1
ASTE002009	NO	NA	0.129069	0.0113085	0.635145	0.252396	0.279262	0.0459729	1	0.835911		ASTE002009	NO	NA	0.348791	0.253846	0.999976	0.695796	0.445449	0.313126	1	1
ASTE002010	NO	NA	0.741048	0.779305	1	1	0.973372	0.823814	1	1		ASTE002010	NO	NA	0.0694096	0.426475	1	1	0.112913	0.48027	1	1
ASTE002011	NO	NA	0.694032	0.307691	0.999999	1	0.96873	0.416858	1	1		ASTE002011	NO	NA	0.0140262	0.0982749	0.952809	0.610862	0.030153	0.146569	1	1
ASTE002012	NO	NA	0.743185	0.345321	0.999894	1	0.973372	0.452752	1	1		ASTE002012	NO	NA	0.678266	0.803834	1	1	0.79138	0.82604	1	1
ASTE002013	NO	NA	0.977176	0.535859	1	1	1	0.618754	1	1		ASTE002013	NO	NA	0.438225	0.0660094	0.996019	1	0.544533	0.107411	1	1
ASTE002014	NO	NA	0.79544	0.481663	0.999936	1	0.973372	0.573452	1	1		ASTE002014	NO	NA	0.354588	0.359403	1	1	0.451889	0.417756	1	1
ASTE002015	NO	NA	0.131194	0.149569	0.996546	0.467656	0.282517	0.254263	1	1		ASTE002015	NO	NA	0.18154	0.444569	0.999992	1	0.254555	0.497398	1	1
ASTE002016	YES	2.53759	4.95564e-05	0.000121924	0.00187024	1.56189e-07	0.00213035	0.00311772	1	0.00117373		ASTE002016	YES	3.94546	0.000984004	0.00604625	0.0944948	0.00399969	0.00431967	0.0197715	0.892587	0.0416545
ASTE002017	NO	NA	0.592566	0.259839	0.999337	1	0.869	0.370181	1	1		ASTE002017	NO	NA	0.128783	0.108988	0.999993	1	0.190704	0.159482	1	1
ASTE002020	YES	16.0237	0.0193485	0.00555241	0.462168	0.00957921	0.069079	0.0292878	1	0.122931		ASTE002020	YES	13.9529	0.000362484	0.0034158	0.496692	0.00894852	0.00230787	0.0138567	1	0.0658016
ASTE002021	NO	NA	0.0888147	0.673678	0.999999	0.666112	0.212078	0.736574	1	1		ASTE002021	NO	NA	0.00155536	0.394845	0.999999	0.0923805	0.00583928	0.45085	1	0.271442
ASTE002022	YES	18.2202	0.00788041	0.00607874	0.0937427	0.0406133	0.0368995	0.0310428	1	0.268001		ASTE002022	NO	NA	0.894417	0.70504	1	1	0.963485	0.736417	1	1
ASTE002023	NO	NA	0.123737	0.127314	0.998889	1	0.270294	0.227862	1	1		ASTE002023	YES	24.0296	0.00384668	0.000661686	0.649231	0.128563	0.0111929	0.00603524	1	0.338209
ASTE002024	NO	NA	0.0498413	0.0437677	0.996738	1	0.137604	0.110565	1	1		ASTE002024	YES	2.59483	0.00236876	0.0327548	0.994593	0.511843	0.00801058	0.0633772	1	0.894565
ASTE002025	YES	15.5089	0.667972	0.0127144	0.258491	0.0279187	0.94208	0.0495473	1	0.216632		ASTE002025	NO	NA	0.0556175	0.0299492	0.678526	0.38893	0.0935333	0.0592478	1	0.729236
ASTE002026	NO	NA	0.75875	0.256177	0.998507	1	0.973372	0.366707	1	1		ASTE002026	NO	NA	0.036343	0.0600294	0.999424	0.278542	0.0660428	0.0997867	1	0.583267
ASTE002027	NO	NA	0.766144	0.675826	0.999995	1	0.973372	0.738214	1	1		ASTE002027	NO	NA	0.0577566	0.00971629	0.762457	0.666112	0.0966118	0.0267216	1	1
ASTE002028	NO	NA	0.90532	0.193289	1	1	0.973372	0.303394	1	1		ASTE002028	YES	4.08192	0.00884512	0.003243	0.299065	0.0458769	0.0210416	0.0134356	1	0.171162
ASTE002030	NO	NA	0.895633	0.614348	1	1	0.973372	0.686879	1	1		ASTE002030	NO	NA	0.0898754	0.134733	0.934909	0.115314	0.14024	0.188411	1	0.314626
ASTE002031	YES	16.0459	0.00122166	2.49557e-05	0.32331	0.0279187	0.0112264	0.00141329	1	0.216632		ASTE002031	YES	16.2305	0.000307108	0.00436573	0.224749	0.0144838	0.00224724	0.016161	1	0.0847656
ASTE002032	YES	18.0181	0.0036561	0.00741321	0.924695	0.0695593	0.0220392	0.0350871	1	0.377764		ASTE002032	NO	NA	0.00610531	0.0627477	0.740053	0.321817	0.0157482	0.103276	1	0.635648
ASTE002033	YES	17.9937	0.00881881	0.00428713	0.199608	0.00831782	0.0394994	0.0253327	1	0.114212		ASTE002033	YES	13.786	0.00244331	0.0725667	0.317759	0.0358989	0.00811553	0.115674	1	0.146728
ASTE002034	NO	NA	0.0708261	0.0277424	0.915153	0.0245631	0.179228	0.0827172	1	0.202464		ASTE002034	NO	NA	0.958271	0.956116	1	1	1	0.961947	1	1
ASTE002035	NO	NA	0.384899	0.426915	1	1	0.638753	0.525535	1	1		ASTE002035	YES	7.69882	0.00162299	0.0195711	0.474394	0.176688	0.00596335	0.0434496	1	0.418922
ASTE002036	YES	5.31905	0.00413593	0.00506843	0.440792	0.073586	0.0237175	0.0281588	1	0.383004		ASTE002036	YES	5.00486	3.24185e-05	7.59236e-05	0.00480521	7.31942e-05	0.000667463	0.00276226	0.750691	0.00946783
ASTE002037	YES	2.2694	0.0124078	0.00295993	0.870679	0.789188	0.050732	0.0203749	1	1		ASTE002037	YES	5.45042	0.00847658	0.000173985	0.205353	0.0358989	0.020395	0.00353024	1	0.146728
ASTE002038	NO	NA	0.995912	0.644386	0.999975	1	1	0.711794	1	1		ASTE002038	NO	NA	0.28243	0.0852829	0.99871	1	0.370423	0.131133	1	1
ASTE002039	YES	15.6982	0.00248531	0.00340746	0.108825	0.00776396	0.0172818	0.0222276	1	0.112154		ASTE002039	YES	15.3538	0.000970059	0.0096841	0.712331	0.0406133	0.00426339	0.0266652	1	0.158757
ASTE002040	YES	18.6617	0.0717631	0.0111889	0.236368	0.0382561	0.181287	0.0456661	1	0.262648		ASTE002040	YES	13.8799	0.0151051	0.0250938	0.871631	1	0.0321506	0.0521437	1	1
ASTE002041	YES	19.002	0.0132555	0.00225562	0.554011	0.0245631	0.0527628	0.0171793	1	0.202464		ASTE002041	YES	16.5624	0.000704921	0.00257542	0.168086	0.00156402	0.00349178	0.0118689	1	0.0266515
ASTE002042	NO	NA	0.99565	0.338922	0.996153	1	1	0.446936	1	1		ASTE002042	NO	NA	0.9105	0.505913	0.991572	0.535676	0.9688	0.554264	1	0.932497
ASTE002043	NO	NA	0.0801817	0.0292632	0.523791	0.0923805	0.196535	0.0855647	1	0.442952		ASTE002043	NO	NA	0.451395	0.421671	0.997883	0.228404	0.556567	0.475848	1	0.507996
ASTE002044	NO	NA	0.0553079	0.0471984	0.732995	0.216927	0.148516	0.116247	1	0.754671		ASTE002044	NO	NA	0.0748789	0.249431	0.993813	1	0.120524	0.308952	1	1
ASTE002045	NO	NA	0.399159	0.436581	0.999999	1	0.658592	0.534654	1	1		ASTE002045	NO	NA	0.753083	0.768336	1	1	0.862843	0.793789	1	1
ASTE002046	YES	0.451942	0.0224576	0.0110431	0.957597	0.857464	0.0771145	0.045266	1	1		ASTE002046	YES	4.3832	0.000321068	4.16405e-05	0.0711381	0.0189229	0.00227691	0.00245331	0.826989	0.0999997
ASTE002048	YES	15.9429	0.000309161	1.67783e-05	0.0106216	0.000741208	0.00536691	0.00124225	1	0.037666		ASTE002048	YES	15.8822	0.00151601	0.000237947	0.105828	0.000278911	0.00583393	0.00401862	0.916068	0.0122581
ASTE002051	YES	0.0702165	0.000566201	0.000326534	0.166446	0.00399969	0.00741664	0.00567518	1	0.0784973		ASTE002051	YES	3.91551	0.00445016	0.00615297	0.141646	0.0215766	0.0124188	0.0200112	0.980013	0.108006
ASTE002052	YES	0.499164	0.0418832	0.00179736	0.517648	0.38893	0.120943	0.0148211	1	1		ASTE002052	YES	3.8503	0.00244365	0.000111957	0.131623	0.0517443	0.00811553	0.00301288	0.973247	0.184931
ASTE002054	NO	NA	0.932716	0.493555	1	1	0.977079	0.583945	1	1		ASTE002054	NO	NA	0.319261	0.427031	0.999955	0.559509	0.412455	0.480848	1	0.955
ASTE002055	NO	NA	0.271227	0.0062635	0.784477	1	0.490839	0.0316035	1	1		ASTE002055	NO	NA	0.107564	0.235232	0.999995	1	0.163689	0.294554	1	1
ASTE002056	NO	NA	0.892693	0.41475	0.999993	1	0.973372	0.515663	1	1		ASTE002056	NO	NA	0.474671	0.488979	1	1	0.583244	0.538198	1	1
ASTE002057	NO	NA	0.488576	0.241341	0.999938	1	0.760868	0.352204	1	1		ASTE002057	YES	3.59617	0.000984004	0.000727599	0.101217	0.00623904	0.00431967	0.00625245	0.907379	0.0526457
ASTE002058	NO	NA	0.785102	0.257186	0.999991	1	0.973372	0.367674	1	1		ASTE002058	YES	4.04273	0.0194404	0.00676949	0.537096	0.159138	0.0391872	0.0212924	1	0.390992
ASTE002059	NO	NA	0.757494	0.647491	0.999999	1	0.973372	0.714462	1	1		ASTE002059	YES	1.21229	0.0046748	0.00376938	0.836397	0.321817	0.0129473	0.0147457	1	0.635648
ASTE002060	NO	NA	0.174224	0.0499386	0.66793	0.292172	0.351203	0.12105	1	0.899105		ASTE002060	NO	NA	0.917739	0.115001	0.999958	1	0.971598	0.166061	1	1
ASTE002061	NO	NA	0.893084	0.359531	0.998593	1	0.973372	0.466173	1	1		ASTE002061	NO	NA	0.126172	0.324305	0.998342	1	0.1873	0.384458	1	1
ASTE002062	NO	NA	0.0328336	0.0190362	0.999948	1	0.101672	0.0642421	1	1		ASTE002062	YES	0.99046	0.00347812	0.00601326	0.891034	0.321817	0.0105549	0.0197202	1	0.635648
ASTE002063	NO	NA	0.812813	0.118342	0.981921	1	0.973372	0.217166	1	1		ASTE002063	NO	NA	0.128285	0.0597073	0.999996	1	0.19014	0.0993568	1	1
ASTE002064	YES	1.4955	0.00127477	0.000752083	0.177242	0.0358989	0.0115808	0.00884889	1	0.249626		ASTE002064	YES	2.86529	3.04766e-05	0.00122923	0.0523634	0.0165688	0.000667463	0.00804621	0.764382	0.0920011
ASTE002065	YES	15.0085	0.172837	0.00161631	0.177074	0.031683	0.348831	0.0138645	1	0.230741		ASTE002065	YES	9.57457	0.0097202	0.0155543	0.919117	0.115314	0.0225392	0.0368939	1	0.314626
ASTE002066	YES	16.293	0.00322854	0.0207741	0.450315	0.216927	0.0204757	0.0682243	1	0.754671		ASTE002066	NO	NA	0.318893	0.130467	0.999237	1	0.412075	0.183709	1	1
ASTE002067	YES	3.67828	0.000551894	0.000615394	0.763594	0.930544	0.00732424	0.00794513	1	1		ASTE002067	YES	3.70247	0.0002051	0.000687036	0.28437	0.073586	0.00162203	0.00611638	1	0.232288
ASTE002069	NO	NA	0.994096	0.559156	1	1	1	0.638659	1	1		ASTE002069	NO	NA	0.998488	0.399569	0.99086	1	1	0.455194	1	1
ASTE002071	NO	NA	0.924692	0.130473	0.999757	1	0.973758	0.231774	1	1		ASTE002071	NO	NA	0.915718	0.322226	1	1	0.970994	0.382272	1	1
ASTE002072	NO	NA	0.430994	0.104431	0.999998	1	0.696171	0.199419	1	1		ASTE002072	NO	NA	0.0304392	0.130561	0.999578	0.195908	0.0565697	0.183774	1	0.45124
ASTE002073	NO	NA	0.704438	0.838368	1	1	0.973372	0.871219	1	1		ASTE002073	YES	0.206377	0.00602891	0.0297192	0.823477	0.195908	0.0155794	0.0589156	1	0.45124
ASTE002074	NO	NA	0.410608	0.0492601	0.946424	1	0.672124	0.119865	1	1		ASTE002074	NO	NA	0.21377	0.361328	0.99996	0.789188	0.292048	0.419394	1	1
ASTE002075	NO	NA	0.648889	0.428367	1	1	0.926646	0.526861	1	1		ASTE002075	NO	NA	0.0989677	0.0137786	0.997809	1	0.152298	0.0340368	1	1
ASTE002076	YES	3.3029	0.0379731	0.0102166	0.690717	0.610862	0.113869	0.0429136	1	1		ASTE002076	YES	0.621319	0.000473371	0.000901971	0.126755	0.031683	0.00284048	0.00695134	0.961733	0.135378
ASTE002077	NO	NA	0.871482	0.468414	0.999592	1	0.973372	0.561909	1	1		ASTE002077	YES	6.70692	0.000970059	0.00815161	0.647853	0.128563	0.00426339	0.0239026	1	0.338209
ASTE002078	NO	NA	0.56116	0.798098	1	1	0.837729	0.8395	1	1		ASTE002078	NO	NA	0.539317	0.485208	0.999978	1	0.65046	0.534927	1	1
ASTE002079	NO	NA	0.146885	0.119483	0.858883	0.195908	0.308799	0.21843	1	0.704812		ASTE002079	NO	NA	0.0245268	0.101578	0.999897	1	0.047912	0.150398	1	1
ASTE002080	NO	NA	0.0751025	0.024465	0.629028	0.121938	0.187866	0.0759851	1	0.536954		ASTE002080	YES	15.3592	0.00244331	0.112659	0.910885	0.0432451	0.00811553	0.163696	1	0.167835
ASTE002081	YES	16.6334	0.0151041	0.0120624	0.460366	0.031683	0.0579475	0.0478418	1	0.230741		ASTE002081	YES	17.2769	9.81361e-05	0.0179465	0.151484	0.00156402	0.00120499	0.0407835	0.997971	0.0266515
ASTE002083	YES	3.42951	8.82271e-05	5.92651e-06	0.161731	0.082509	0.00286122	0.00075065	1	0.411388		ASTE002083	YES	1.0316	0.00284894	0.0085015	0.677404	0.0923805	0.0090132	0.0246492	1	0.271442
ASTE002086	YES	4.46868	0.00282553	0.0167002	0.554078	0.0215766	0.0188639	0.0589271	1	0.186631		ASTE002086	NO	NA	0.0131566	0.0661165	0.431347	0.264912	0.028712	0.107515	1	0.558321
ASTE002087	NO	NA	0.960416	0.9102	0.999999	1	0.99467	0.929804	1	1		ASTE002087	NO	NA	0.999906	0.268597	0.995374	1	1	0.32784	1	1
ASTE002088	YES	13.3126	0.00325305	0.0304012	0.52907	0.0126403	0.0205263	0.0875428	1	0.140239		ASTE002088	NO	NA	0.0124078	0.0567119	0.981417	0.239881	0.0275855	0.0956798	1	0.520206
ASTE002089	YES	1.10649	0.0226363	0.00285784	0.650584	0.38893	0.0775411	0.0200065	1	1		ASTE002089	YES	6.10207	4.0625e-06	0.000294794	0.0310972	0.000570004	0.000278575	0.00434106	0.752304	0.0163024
ASTE002090	NO	NA	0.566356	0.246259	0.797386	1	0.842063	0.356728	1	1		ASTE002090	YES	8.42109	0.00593416	0.00803196	0.218618	0.0358989	0.0154377	0.0236979	1	0.146728
ASTE002091	NO	NA	0.0310174	0.0410051	0.716879	0.321817	0.097051	0.105603	1	0.954466		ASTE002091	NO	NA	0.933924	0.184954	1	1	0.981703	0.242131	1	1
ASTE002092	NO	NA	0.382646	0.0958997	0.990487	0.511843	0.636327	0.187758	1	1		ASTE002092	YES	0.162382	0.000884864	0.00850097	0.318109	0.031683	0.0040779	0.0246492	1	0.135378
ASTE002093	NO	NA	0.430019	0.182356	1	1	0.695397	0.291498	1	1		ASTE002093	YES	26.2155	0.0490543	0.0175583	0.972713	0.666112	0.0846808	0.0401742	1	1
ASTE002094	NO	NA	0.788009	0.552526	0.999887	1	0.973372	0.633055	1	1		ASTE002094	YES	4.97209	0.0121509	0.00118647	0.846292	0.426749	0.0271789	0.00787957	1	0.780728
ASTE002095	NO	NA	0.895538	0.491008	0.998397	1	0.973372	0.581839	1	1		ASTE002095	YES	3.53152	0.000171192	0.000883105	0.595027	0.354012	0.00162203	0.0068774	1	0.681964
ASTE002096	NO	NA	0.822304	0.747086	1	1	0.973372	0.797532	1	1		ASTE002096	NO	NA	0.0576202	0.0302598	0.999874	1	0.0964545	0.0596775	1	1
ASTE002097	NO	NA	0.884127	0.41605	0.996956	1	0.973372	0.516625	1	1		ASTE002097	NO	NA	0.117782	0.00100508	0.893044	0.72548	0.177015	0.00731167	1	1
ASTE002098	YES	14.92	0.00392881	0.00623405	0.0677525	0.0165688	0.0228306	0.0315528	1	0.162869		ASTE002098	NO	NA	0.93576	0.475547	0.993579	1	0.982997	0.525702	1	1
ASTE002099	YES	16.322	0.00181605	0.00528474	0.397134	0.0517443	0.014306	0.0287553	1	0.309677		ASTE002099	YES	10.3472	0.00333706	0.00167871	0.769595	0.143134	0.0102167	0.00944573	1	0.363927
ASTE002100	YES	2.38955	0.0245006	0.00402828	0.732271	0.354012	0.082911	0.024287	1	1		ASTE002100	YES	4.52313	0.00122166	2.57292e-05	0.0395014	0.00215505	0.00498011	0.00212351	0.764382	0.0309344
ASTE002101	NO	NA	0.352315	0.124581	0.999519	1	0.598657	0.224633	1	1		ASTE002101	YES	9.9761	0.0236205	0.0181846	0.993463	1	0.0463733	0.0411983	1	1
ASTE002102	NO	NA	0.592113	0.441066	1	1	0.869	0.538465	1	1		ASTE002102	YES	10.887	0.0198423	0.00545756	0.803872	0.354012	0.0399267	0.0185332	1	0.681964
ASTE002103	NO	NA	0.138558	0.01051	0.483771	0.666112	0.294588	0.0438064	1	1		ASTE002103	NO	NA	0.923097	0.73729	1	1	0.974371	0.765605	1	1
ASTE002104	NO	NA	0.894025	0.406616	1	1	0.973372	0.508014	1	1		ASTE002104	YES	4.02172	0.036935	0.00948995	0.776009	0.72548	0.0669156	0.0263128	1	1
ASTE002105	NO	NA	0.708131	0.579089	0.999853	1	0.973372	0.656028	1	1		ASTE002105	NO	NA	0.0413245	0.371271	1	1	0.0731225	0.429054	1	1
ASTE002106	NO	NA	0.677789	0.58094	0.999446	1	0.949455	0.657666	1	1		ASTE002106	NO	NA	0.911746	0.84057	1	1	0.969129	0.858089	1	1
ASTE002107	NO	NA	0.948129	0.121149	0.99984	1	0.983734	0.22054	1	1		ASTE002107	YES	5.54266	0.00354572	0.00157193	0.947757	1	0.0106662	0.00912923	1	1
ASTE002108	NO	NA	0.820824	0.981229	0.999963	1	0.973372	0.985471	1	1		ASTE002108	NO	NA	0.0598957	0.15046	0.995228	0.857464	0.0996628	0.206124	1	1
ASTE002109	NO	NA	0.0995959	0.141688	0.943261	1	0.231273	0.244968	1	1		ASTE002109	NO	NA	0.858839	0.903308	0.999999	1	0.944192	0.9148	1	1
ASTE002110	NO	NA	0.0645346	0.744533	1	1	0.1665	0.795477	1	1		ASTE002110	NO	NA	0.359544	0.385903	1	1	0.457284	0.442949	1	1
ASTE002111	YES	2.21314	0.0016291	0.000392397	0.0647641	0.0110131	0.0132837	0.00622964	1	0.131407		ASTE002111	YES	4.71622	3.88587e-06	0.000419396	0.0115695	0.000952852	0.000278575	0.00492809	0.750691	0.0206204
ASTE002112	NO	NA	0.114166	0.148838	0.980706	0.789188	0.256574	0.253589	1	1		ASTE002112	NO	NA	0.663095	0.876958	0.999836	1	0.777184	0.89073	1	1
ASTE002113	YES	16.3463	0.00188256	7.07254e-05	0.00436204	0.00294686	0.0146375	0.00237967	1	0.066424		ASTE002113	YES	15.6972	3.04766e-05	2.38445e-06	0.000211063	0.000131699	0.000667463	0.00142853	0.750691	0.00979821
ASTE002114	NO	NA	0.0530034	0.0279967	0.885552	0.72548	0.144098	0.0831411	1	1		ASTE002114	YES	4.4844	0.000704921	0.0096257	0.504061	0.292172	0.00349178	0.0265494	1	0.59709
ASTE002115	NO	NA	0.057905	0.233677	0.999777	0.559509	0.153644	0.345089	1	1		ASTE002115	YES	5.61223	0.00594561	0.00438134	0.107824	0.0215766	0.0154377	0.0161856	0.918439	0.108006
ASTE002116	NO	NA	0.0466681	0.21852	0.998873	0.789188	0.131524	0.330729	1	1		ASTE002116	NO	NA	0.876352	0.336786	1	1	0.955799	0.395955	1	1
ASTE002117	YES	26.0836	0.000352847	0.000342188	0.0659408	0.00623904	0.00550955	0.00578861	1	0.0975535		ASTE002117	YES	5.20836	8.32213e-06	0.000112843	0.00637805	0.000478277	0.000377114	0.00302233	0.750691	0.015081
ASTE002118	NO	NA	0.31001	0.0403104	0.997614	1	0.543988	0.10457	1	1		ASTE002118	NO	NA	0.106741	0.00303973	0.958741	1	0.16259	0.0129399	1	1
ASTE002119	NO	NA	0.17927	0.0563735	0.937759	1	0.359139	0.131279	1	1		ASTE002119	YES	4.49232	0.00308036	0.000379911	0.627098	0.426749	0.00959861	0.0047627	1	0.780728
ASTE002120	NO	NA	0.29289	0.0585398	0.999998	1	0.519796	0.134455	1	1		ASTE002120	YES	5.62966	0.000970059	0.000382984	0.282836	0.073586	0.00426339	0.00477684	1	0.232288
ASTE002121	NO	NA	0.445315	0.0836856	0.49103	0.292172	0.710467	0.171453	1	0.899105		ASTE002121	NO	NA	0.284681	0.638155	1	1	0.373118	0.675574	1	1
ASTE002122	YES	5.06828	0.00309402	0.00332641	0.822981	0.38893	0.0197639	0.0219887	1	1		ASTE002122	YES	5.78295	0.0043128	0.0317121	0.518189	0.176688	0.0121449	0.0618537	1	0.418922
ASTE002123	NO	NA	0.0436283	0.0367805	0.973961	1	0.124249	0.0984258	1	1		ASTE002123	YES	2.82862	6.13385e-05	0.000988454	0.129364	0.00343631	0.000871836	0.00726187	0.964807	0.0384239
ASTE002124	NO	NA	0.73363	0.484521	0.999997	1	0.973372	0.576131	1	1		ASTE002124	YES	3.50831	0.000758006	0.00309568	0.157338	0.0189229	0.00368577	0.0130657	1	0.0999997
ASTE002125	YES	23.6367	0.0100479	0.0362034	0.883518	1	0.0432768	0.0977939	1	1		ASTE002125	YES	3.18392	9.37566e-06	0.00262959	0.228442	1.7022e-05	0.000377114	0.0120129	1	0.00717637
ASTE002126	YES	25.499	0.00248531	0.0111011	0.485586	0.337915	0.0172818	0.0454055	1	0.994437		ASTE002126	YES	4.34146	0.000142841	0.0101109	0.219275	0.031683	0.00141388	0.0274748	1	0.135378
ASTE002128	NO	NA	0.805868	0.560114	1	1	0.973372	0.639432	1	1		ASTE002128	NO	NA	0.438225	0.0979502	0.993642	1	0.544533	0.146177	1	1
ASTE002133	NO	NA	0.99708	0.997864	1	1	1	0.998478	1	1		ASTE002133	NO	NA	0.993886	0.393317	0.999999	1	1	0.449511	1	1
ASTE002135	NO	NA	0.133521	0.185537	1	0.264912	0.286093	0.294803	1	0.850873		ASTE002135	NO	NA	0.895633	0.24556	1	1	0.9637	0.305054	1	1
ASTE002136	NO	NA	0.041781	0.0335549	0.335612	0.467656	0.120942	0.0932509	1	1		ASTE002136	NO	NA	0.167984	0.257424	0.999392	1	0.238693	0.316647	1	1
ASTE002138	NO	NA	0.431047	0.598122	0.998269	1	0.696171	0.672503	1	1		ASTE002138	YES	3.78796	0.0489092	0.00866505	0.979163	0.789188	0.0845586	0.0249265	1	1
ASTE002139	NO	NA	0.102228	0.024386	0.995738	1	0.235942	0.0758016	1	1		ASTE002139	YES	3.77009	3.22974e-05	0.00025166	0.262829	0.082509	0.000667463	0.00409821	1	0.251324
ASTE002140	NO	NA	0.0416096	0.385414	0.999999	0.969604	0.120704	0.489341	1	1		ASTE002140	NO	NA	0.0129473	0.0518724	0.991862	1	0.0283257	0.0895539	1	1
ASTE002141	NO	NA	0.491187	0.32321	0.998027	1	0.763094	0.431819	1	1		ASTE002141	NO	NA	0.0355912	0.0263856	0.854676	1	0.0648631	0.05411	1	1
ASTE002142	NO	NA	0.911703	0.438043	0.894721	0.306994	0.973372	0.535867	1	0.93737		ASTE002142	NO	NA	0.861027	0.723399	1	1	0.946386	0.753587	1	1
ASTE002143	YES	4.45195	0.000970059	0.000734702	0.436127	0.082509	0.009824	0.00874803	1	0.411388		ASTE002143	YES	3.55636	1.66443e-05	6.37979e-05	0.147138	0.0406133	0.00049272	0.00259647	0.988613	0.158757
ASTE002144	NO	NA	0.214081	0.0258387	0.999989	1	0.411913	0.0790013	1	1		ASTE002144	NO	NA	0.0534508	0.0169647	0.986952	0.38893	0.0905734	0.039242	1	0.729236
ASTE002145	NO	NA	0.0193485	0.0367255	0.929302	0.72548	0.069079	0.0984258	1	1		ASTE002145	YES	0.48639	6.13385e-05	0.0171867	0.478412	0.0110131	0.000871836	0.0396175	1	0.0722549
ASTE002146	YES	23.8236	0.00201449	0.0100037	0.579558	0.195908	0.0154003	0.0423948	1	0.704812		ASTE002146	YES	0.222858	4.49902e-06	0.00512685	0.152365	0.00132851	0.000290979	0.0178032	0.998142	0.0247099
ASTE002147	NO	NA	0.78889	0.770703	0.99998	1	0.973372	0.817302	1	1		ASTE002147	YES	6.69193	4.0625e-06	0.0294423	0.543878	0.159138	0.000278575	0.0585196	1	0.390992
ASTE002148	NO	NA	0.0590706	0.00290841	0.0776648	0.082509	0.155973	0.0201868	1	0.411388		ASTE002148	YES	9.39997	0.0186628	0.0482516	0.999327	0.128563	0.0381534	0.0845943	1	0.338209
ASTE002149	NO	NA	0.0843675	0.0165964	0.633625	0.103285	0.20407	0.0587314	1	0.475991		ASTE002149	YES	15.4174	0.000704921	0.0755453	0.535314	0.0165688	0.00349178	0.119336	1	0.0920011
ASTE002150	NO	NA	0.00527613	0.107096	0.671075	0.121938	0.0281567	0.202875	1	0.536954		ASTE002150	NO	NA	0.0217732	0.151417	0.894617	0.447203	0.0432841	0.206986	1	0.814221
ASTE002151	NO	NA	0.16276	0.044335	0.989574	1	0.333298	0.111602	1	1		ASTE002151	NO	NA	0.078478	0.0441836	0.988127	1	0.125378	0.0792409	1	1
ASTE002152	YES	25.5255	0.00504673	0.00748081	0.646434	0.135849	0.0271874	0.0352376	1	0.570825		ASTE002152	YES	5.96573	1.67007e-06	0.000608827	0.0513029	0.00122738	0.000202145	0.00582867	0.764382	0.0242136
ASTE002153	NO	NA	0.0837664	0.0907001	0.994665	0.930544	0.203264	0.180591	1	1		ASTE002153	YES	4.38854	0.00138214	0.0405218	0.950539	0.073586	0.00548184	0.0744447	1	0.232288
ASTE002154	NO	NA	0.87285	0.379453	0.999509	1	0.973372	0.484184	1	1		ASTE002154	NO	NA	0.944175	0.579285	0.990481	1	0.988644	0.621255	1	1
ASTE002155	NO	NA	0.0967889	0.00549512	0.812571	0.695796	0.226046	0.0291749	1	1		ASTE002155	NO	NA	0.762594	0.420327	0.999996	1	0.870585	0.474661	1	1
ASTE002156	NO	NA	0.0509471	0.0140849	0.808663	1	0.140234	0.0529485	1	1		ASTE002156	NO	NA	0.752771	0.48362	1	1	0.862843	0.533435	1	1
ASTE002158	NO	NA	0.418729	0.183915	0.999859	1	0.680233	0.293125	1	1		ASTE002158	YES	4.97687	0.000927882	0.0042278	0.53532	0.195908	0.00420465	0.0157991	1	0.45124
ASTE002159	YES	16.6785	0.00441857	0.00471708	0.379319	0.0189229	0.0246896	0.0268741	1	0.174554		ASTE002159	NO	NA	0.0655797	0.200199	0.956591	0.252396	0.107738	0.257645	1	0.543414
ASTE002160	NO	NA	0.281701	0.178918	0.999548	1	0.5045	0.288066	1	1		ASTE002160	NO	NA	0.915702	0.409018	1	1	0.970994	0.463869	1	1
ASTE002161	NO	NA	0.305894	0.269978	0.971531	0.216927	0.538092	0.379918	1	0.754671		ASTE002161	NO	NA	0.555166	0.11519	0.774954	1	0.667948	0.16627	1	1
ASTE002162	NO	NA	0.856833	0.0957882	0.987477	1	0.973372	0.187604	1	1		ASTE002162	NO	NA	0.00804305	0.081502	0.644038	0.447203	0.0196439	0.126257	1	0.814221
ASTE002163	YES	15.7538	0.00423829	0.000383992	0.0775278	0.0458769	0.0239783	0.00616111	1	0.288358		ASTE002163	YES	14.5149	3.24185e-05	0.0122152	0.279983	0.00343631	0.000667463	0.0313215	1	0.0384239
ASTE002164	NO	NA	0.778666	0.973398	1	1	0.973372	0.97968	1	1		ASTE002164	YES	0.932711	0.00729155	0.00701616	0.88098	0.40784	0.0181698	0.0217201	1	0.760059
ASTE002165	NO	NA	0.934052	0.483752	0.987395	1	0.977145	0.575287	1	1		ASTE002165	YES	4.81683	0.0181435	0.0245042	0.998974	1	0.0375164	0.0511353	1	1
ASTE002166	NO	NA	0.57237	0.0757072	0.999718	1	0.844715	0.160033	1	1		ASTE002166	YES	5.34581	0.00619335	0.0139147	0.988265	0.115314	0.0159016	0.0342742	1	0.314626
ASTE002167	NO	NA	0.56116	0.24311	0.999948	1	0.837729	0.353584	1	1		ASTE002167	YES	2.99024	0.00112495	0.00179036	0.084137	0.00957921	0.00470785	0.00974688	0.857264	0.0668548
ASTE002168	NO	NA	0.34756	0.15518	0.973727	1	0.592611	0.260341	1	1		ASTE002168	NO	NA	0.424093	0.109178	0.999965	1	0.529674	0.159719	1	1
ASTE002169	NO	NA	0.186165	0.137602	0.999983	1	0.369699	0.239903	1	1		ASTE002169	NO	NA	0.993087	0.11442	0.999482	1	1	0.165537	1	1
ASTE002170	NO	NA	0.539317	0.268613	0.999999	1	0.812903	0.378753	1	1		ASTE002170	NO	NA	0.895538	0.706036	1	1	0.9637	0.737322	1	1
ASTE002171	YES	17.2129	0.00423829	0.00279582	0.127742	0.0279187	0.0239783	0.0196814	1	0.216632		ASTE002171	YES	14.1021	0.000970059	0.00629355	0.51869	0.0655326	0.00426339	0.0203579	1	0.215657
ASTE002172	NO	NA	0.101159	0.110739	0.939969	1	0.233901	0.207736	1	1		ASTE002172	NO	NA	0.356878	0.0558419	0.725628	0.559509	0.454451	0.0945633	1	0.955
ASTE002173	YES	0.439001	0.00695624	0.00758503	0.626304	0.857464	0.0337667	0.0355896	1	1		ASTE002173	YES	1.65412	6.13385e-05	0.00333431	0.172982	0.00156402	0.000871836	0.0136724	1	0.0266515
ASTE002174	NO	NA	0.753862	0.80529	1	1	0.973372	0.844815	1	1		ASTE002174	YES	6.48654	0.00933139	0.0162474	0.380682	0.0655326	0.0218558	0.0380153	1	0.215657
ASTE002175	YES	16.3339	4.58698e-07	2.42034e-05	0.0071631	1.36739e-05	0.000403892	0.00140453	1	0.0103767		ASTE002175	YES	13.164	0.000368189	0.0161788	0.177299	0.033791	0.00230787	0.0379248	1	0.143309
ASTE002176	NO	NA	0.828964	0.4631	1	1	0.973372	0.557061	1	1		ASTE002176	YES	5.56757	0.000605351	0.000409996	0.0515593	0.00538926	0.00315653	0.00489925	0.764382	0.0488424
ASTE002177	NO	NA	0.0386861	0.0198899	0.999998	1	0.114826	0.0663561	1	1		ASTE002177	NO	NA	0.759012	0.235245	1	1	0.867553	0.294554	1	1
ASTE002178	YES	16.4432	0.00154701	9.65288e-05	0.107767	0.00343631	0.0129735	0.00271112	1	0.0721689		ASTE002178	YES	15.9194	3.24185e-05	0.00519918	0.114077	0.00183768	0.000667463	0.0179612	0.926096	0.0285769
ASTE002179	NO	NA	0.913905	0.693201	0.999991	1	0.973372	0.751711	1	1		ASTE002179	NO	NA	0.0729004	0.0314244	0.571101	0.757334	0.11777	0.0614928	1	1
ASTE002180	YES	16.5262	0.00984002	0.00770924	0.321919	0.0262409	0.0426863	0.0359753	1	0.213816		ASTE002180	NO	NA	0.013863	0.137829	0.992519	0.151136	0.0298925	0.191927	1	0.381459
ASTE002181	NO	NA	0.813034	0.539006	1	1	0.973372	0.621254	1	1		ASTE002181	YES	5.92739	3.24185e-05	0.00064301	0.0850905	0.0189229	0.000667463	0.00596823	0.857953	0.0999997
ASTE002182	YES	15.4135	0.00176743	0.00146626	0.187939	0.0382561	0.0141382	0.0131524	1	0.262648		ASTE002182	YES	12.6685	0.00594561	0.04243	0.842077	0.252396	0.0154377	0.0769323	1	0.543414
ASTE002187	NO	NA	0.786633	0.954917	1	1	0.973372	0.965005	1	1		ASTE002187	NO	NA	0.149469	0.103836	0.99981	1	0.216547	0.153163	1	1
ASTE002189	NO	NA	0.903909	0.837803	1	1	0.973372	0.870774	1	1		ASTE002189	YES	7.89901	0.0135889	0.0136604	0.946767	0.789188	0.0294241	0.0338845	1	1
ASTE002191	YES	17.0805	0.0439286	0.0004445	0.344024	0.00501811	0.124854	0.00664008	1	0.0884228		ASTE002191	YES	12.8067	0.106292	0.00343044	0.0699612	0.00432332	0.161928	0.0138748	0.821082	0.0445361
ASTE002192	NO	NA	0.133679	0.147978	0.999101	1	0.286093	0.252766	1	1		ASTE002192	YES	0.0599553	0.0496821	0.0162773	0.431563	0.159138	0.0855182	0.0380743	1	0.390992
ASTE002193	NO	NA	0.470717	0.176944	0.950842	0.857464	0.73967	0.28594	1	1		ASTE002193	NO	NA	0.00909215	0.0534526	0.997505	0.264912	0.0215124	0.091446	1	0.558321
ASTE002194	NO	NA	0.0375512	0.436449	0.972414	0.489749	0.113141	0.534606	1	1		ASTE002194	YES	16.052	0.00252337	0.00853091	0.848626	0.115314	0.00829061	0.024703	1	0.314626
ASTE002195	NO	NA	0.356878	0.0176499	0.997042	1	0.603077	0.0612154	1	1		ASTE002195	YES	5.74308	0.00561455	0.00322318	0.0825846	0.00721011	0.014942	0.0133903	0.849243	0.0568764
ASTE002196	YES	2.31762	0.00358178	0.00682454	0.717472	0.610862	0.0220392	0.0332978	1	1		ASTE002196	YES	4.81938	0.00366707	0.000183133	0.0443309	0.00294686	0.0109101	0.00359583	0.764382	0.0364214
ASTE002197	NO	NA	0.677789	0.118749	0.999977	1	0.949455	0.217486	1	1		ASTE002197	YES	3.28238	0.00295201	0.00151984	0.526464	0.0406133	0.00928766	0.00894072	1	0.158757
ASTE002198	NO	NA	0.120264	0.0446378	0.984658	1	0.264826	0.112098	1	1		ASTE002198	YES	4.26066	0.00265577	0.00854175	0.717162	0.0189229	0.00855423	0.0247155	1	0.0999997
ASTE002199	YES	17.9662	0.00114022	0.00064961	0.0273425	0.000255453	0.010789	0.0081979	1	0.023078		ASTE002199	YES	15.0571	0.000704921	0.00474033	0.125326	0.058275	0.00349178	0.0169683	0.956447	0.199502
ASTE002200	YES	7.9561	0.00543578	0.0461126	0.999741	1	0.0289003	0.114732	1	1		ASTE002200	NO	NA	0.214081	0.0854263	0.78931	0.128563	0.292402	0.131318	1	0.338209
ASTE002201	YES	10.0947	0.00162653	0.00475446	0.235939	0.0155263	0.0132722	0.0269657	1	0.158935		ASTE002201	NO	NA	0.891595	0.92982	1	1	0.961902	0.937812	1	1
ASTE002202	NO	NA	0.893084	0.501822	1	1	0.973372	0.590839	1	1		ASTE002202	NO	NA	0.451395	0.564884	1	1	0.556567	0.6077	1	1
ASTE002203	NO	NA	0.88843	0.132462	0.908648	1	0.973372	0.234132	1	1		ASTE002203	YES	7.39776	0.00101224	0.0201659	0.816525	0.143134	0.00437444	0.0444688	1	0.363927
ASTE002204	NO	NA	0.902769	0.913172	0.712825	0.292172	0.973372	0.932255	1	0.899105		ASTE002204	YES	1.958	0.0587651	0.00960753	0.399201	0.0488106	0.0981258	0.0265314	1	0.180569
ASTE002205	YES	13.8941	0.00874245	0.0163141	0.689128	0.511843	0.0394994	0.0580141	1	1		ASTE002205	NO	NA	0.155541	0.0765539	0.99975	1	0.223805	0.120628	1	1
ASTE002206	NO	NA	0.110229	0.100944	0.972911	0.857464	0.250322	0.194687	1	1		ASTE002206	NO	NA	0.0529778	0.240322	1	1	0.0901672	0.299758	1	1
ASTE002207	NO	NA	0.228512	0.155089	0.99332	0.72548	0.43187	0.260303	1	1		ASTE002207	NO	NA	0.0889555	0.042037	0.978088	0.789188	0.138995	0.0764145	1	1
ASTE002208	YES	7.4793	6.44398e-06	0.000208287	0.428642	0.031683	0.000811334	0.00445663	1	0.230741		ASTE002208	YES	3.30477	0.00254954	0.00992332	0.464711	0.0458769	0.00829061	0.0270739	1	0.171162
ASTE002211	NO	NA	0.677494	0.599018	1	1	0.949455	0.673112	1	1		ASTE002211	NO	NA	0.0854361	0.0705621	0.999898	1	0.134474	0.113112	1	1
ASTE002212	NO	NA	0.592566	0.687255	0.999963	1	0.869	0.747287	1	1		ASTE002212	YES	7.25987	0.00921367	0.0448229	0.249702	0.0517443	0.0216917	0.0799843	1	0.184931
ASTE002213	YES	7.28128	0.0058611	0.0237592	0.930282	0.239881	0.0301613	0.0744224	1	0.800282		ASTE002213	YES	5.28388	0.000110977	0.00117644	0.0331372	0.0144838	0.00120499	0.00784936	0.752304	0.0847656
ASTE002214	NO	NA	0.0283956	0.0269402	0.892981	0.306994	0.0910105	0.0811896	1	0.93737		ASTE002214	YES	23.9984	0.000812117	0.00136143	0.188257	0.0118267	0.00383582	0.00846377	1	0.0769278
ASTE002215	YES	4.98239	0.00181605	0.00138017	0.617877	0.38893	0.014306	0.0126818	1	1		ASTE002215	YES	5.7129	0.000617674	0.00126575	0.183426	0.0406133	0.00316568	0.00818515	1	0.158757
ASTE002216	YES	4.27932	0.000309003	0.00407317	0.156107	0.0215766	0.00536691	0.0244799	1	0.186631		ASTE002216	YES	5.01639	0.00132789	0.000319202	0.171863	0.097833	0.00532042	0.00448394	1	0.285767
ASTE002217	NO	NA	0.0854361	0.126802	0.957813	1	0.20613	0.227463	1	1		ASTE002217	NO	NA	0.814475	0.62756	0.999995	1	0.913686	0.665937	1	1
ASTE002218	NO	NA	0.849473	0.588019	0.86411	0.38893	0.973372	0.66403	1	1		ASTE002218	NO	NA	0.0634828	0.0967756	0.999119	0.511843	0.104759	0.14489	1	0.894565
ASTE002219	NO	NA	0.915702	0.594121	0.999876	1	0.973372	0.669129	1	1		ASTE002219	YES	20.4749	0.0161524	0.00499712	0.849527	0.789188	0.0340235	0.0175313	1	1
ASTE002220	NO	NA	0.796343	0.233084	0.999897	1	0.973372	0.34466	1	1		ASTE002220	YES	12.2772	0.0492094	0.000571503	0.556827	0.239881	0.0847557	0.0056611	1	0.520206
ASTE002221	NO	NA	0.219668	0.288571	0.99726	1	0.419051	0.398328	1	1		ASTE002221	NO	NA	0.0732441	0.0548049	0.999811	1	0.11811	0.0932224	1	1
ASTE002223	NO	NA	0.80771	0.801097	1	1	0.973372	0.841614	1	1		ASTE002223	NO	NA	0.0491482	0.110342	0.903359	1	0.0847557	0.161008	1	1
ASTE002224	NO	NA	0.854359	0.406522	0.901775	1	0.973372	0.507951	1	1		ASTE002224	NO	NA	0.280868	0.399404	1	1	0.369225	0.455051	1	1
ASTE002225	NO	NA	0.314754	0.136193	0.968602	1	0.550783	0.238144	1	1		ASTE002225	NO	NA	0.0800184	0.0222023	0.924045	0.559509	0.127143	0.0476398	1	0.955
ASTE002226	YES	5.47586	0.0025139	0.02258	0.983791	1	0.0173114	0.0720571	1	1		ASTE002226	NO	NA	0.0618561	0.0264197	0.991662	1	0.10249	0.0541475	1	1
ASTE002227	YES	4.00273	0.00155536	0.00262812	0.200109	0.0189229	0.0129735	0.0190912	1	0.174554		ASTE002227	YES	3.31973	0.000725049	0.000129128	0.336871	0.073586	0.0035868	0.00320233	1	0.232288
ASTE002228	NO	NA	0.731359	0.560717	1	1	0.973372	0.639864	1	1		ASTE002228	YES	12.3823	0.0411375	0.0027236	0.945791	0.789188	0.0728369	0.0122599	1	1
ASTE002229	YES	8.22794	0.0112338	0.024583	0.985354	1	0.0470991	0.0761854	1	1		ASTE002229	NO	NA	0.000858165	0.146597	0.998382	1	0.0039904	0.201584	1	1
ASTE002230	YES	5.71509	0.0455251	0.00779986	0.0333916	0.00294686	0.128461	0.036245	1	0.066424		ASTE002230	YES	3.45949	0.0117222	0.0883542	0.731427	0.0118267	0.0263755	0.134871	1	0.0769278
ASTE002231	NO	NA	0.0267254	0.0291696	0.957834	0.610862	0.0878672	0.0854372	1	1		ASTE002231	YES	4.42658	0.0002051	0.00378295	0.100221	0.0215766	0.00162203	0.0147723	0.905534	0.108006
ASTE002232	YES	0.7945	0.0134867	0.00225266	0.487212	0.216927	0.0533238	0.0171748	1	0.754671		ASTE002232	YES	4.46493	1.74008e-05	8.57392e-05	0.0105099	0.000804524	0.00049272	0.0028257	0.750691	0.0193613
ASTE002233	NO	NA	0.899775	0.0227021	0.994058	1	0.973372	0.0723454	1	1		ASTE002233	YES	4.81953	0.00155536	0.00628474	0.229799	0.0358989	0.00583928	0.0203439	1	0.146728
ASTE002234	NO	NA	0.873127	0.234691	0.962599	1	0.973372	0.346113	1	1		ASTE002234	NO	NA	0.0106635	0.097719	0.951909	0.252396	0.0244378	0.145923	1	0.543414
ASTE002235	NO	NA	0.563365	0.112986	0.942421	1	0.839424	0.210494	1	1		ASTE002235	NO	NA	0.354206	0.376919	0.999962	1	0.451706	0.434434	1	1
ASTE002236	YES	16.4999	0.000473753	5.21385e-06	0.0181838	2.92347e-05	0.00675781	0.000740666	1	0.0126808		ASTE002236	YES	16.4962	0.00151601	0.00156603	0.235016	0.000439366	0.00583393	0.00910891	1	0.015081
ASTE002237	YES	14.987	0.00909215	0.0291808	0.296941	0.0144838	0.0403268	0.0854372	1	0.150565		ASTE002237	NO	NA	0.0173875	0.0758969	0.555512	0.082509	0.0363093	0.119755	1	0.251324
ASTE002238	YES	14.2333	0.00233708	0.000187428	0.128832	0.00464696	0.0169384	0.00415885	1	0.0838293		ASTE002238	YES	16.3448	0.00727243	0.000958577	0.170062	0.00399969	0.01815	0.00713635	1	0.0416545
ASTE002239	NO	NA	0.80771	0.205217	0.999967	1	0.973372	0.317303	1	1		ASTE002239	NO	NA	0.997728	0.218642	1	1	1	0.277026	1	1
ASTE002240	NO	NA	0.990988	0.25522	0.999614	1	1	0.365568	1	1		ASTE002240	NO	NA	0.984959	0.971734	1	1	1	0.976021	1	1
ASTE002241	NO	NA	0.179857	0.215205	0.964465	1	0.359872	0.326983	1	1		ASTE002241	NO	NA	0.00320871	0.547929	0.999935	0.082509	0.00992301	0.592616	1	0.251324
ASTE002242	NO	NA	0.12207	0.142162	0.994589	0.72548	0.267474	0.245559	1	1		ASTE002242	YES	15.8247	0.0143169	0.0455586	0.999838	1	0.0307084	0.0808659	1	1
ASTE002243	NO	NA	0.842193	0.835909	1	1	0.973372	0.869281	1	1		ASTE002243	NO	NA	0.174206	0.0591853	0.997148	1	0.246054	0.0987405	1	1
ASTE002244	YES	0.0275344	0.00810059	0.00494394	0.440056	0.103285	0.0374833	0.0277226	1	0.475991		ASTE002244	YES	4.40091	0.026511	0.00310836	0.745326	0.354012	0.0509755	0.0130949	1	0.681964
ASTE002245	NO	NA	0.092265	0.111212	0.609855	0.143134	0.218121	0.208451	1	0.580441		ASTE002245	NO	NA	0.413699	0.325342	0.999941	1	0.518379	0.385366	1	1
ASTE002246	YES	3.00635	0.00147601	0.000726592	0.334604	0.610862	0.0129142	0.0086787	1	1		ASTE002246	YES	3.35925	5.31499e-05	4.51543e-05	0.0131763	0.000952852	0.000871836	0.00246943	0.750691	0.0206204
ASTE002247	YES	26.7768	0.00349759	0.0082318	0.895312	0.0655326	0.0218154	0.0373764	1	0.358461		ASTE002247	YES	3.38048	0.00236876	0.0196809	0.617486	0.0550096	0.00801058	0.0436191	1	0.195009
ASTE002248	NO	NA	0.903151	0.714389	1	1	0.973372	0.769919	1	1		ASTE002248	NO	NA	0.369108	0.137168	0.989307	1	0.468244	0.191112	1	1
ASTE002249	YES	4.7885	0.000463941	0.000438713	0.386311	0.0202498	0.00672772	0.00657088	1	0.184108		ASTE002249	YES	25.8847	0.0183725	0.0127723	0.157061	0.00501811	0.0378721	0.0322938	1	0.0484078
ASTE002251	YES	13.7375	0.00392881	0.0208125	0.285983	0.0655326	0.0228306	0.0683004	1	0.358461		ASTE002251	YES	14.9085	0.00376511	0.00338461	0.272571	0.0488106	0.0110147	0.0137795	1	0.180569
ASTE002252	YES	5.36553	1.74008e-05	0.00107678	0.115692	0.00957921	0.00118607	0.0109535	1	0.122931		ASTE002252	YES	6.15099	0.00449492	0.00300754	0.0839354	0.0655326	0.012524	0.01287	0.855976	0.215657
ASTE002253	NO	NA	0.126906	0.0701545	0.999985	1	0.275524	0.152109	1	1		ASTE002253	YES	4.05381	0.0134867	0.0229209	0.928022	0.426749	0.0292195	0.0486735	1	0.780728
ASTE002254	YES	3.84449	0.000224554	0.00529724	0.205149	0.0279187	0.00447653	0.0287959	1	0.216632		ASTE002254	YES	6.21139	6.09532e-05	0.00201135	0.0754844	0.0165688	0.000871836	0.0103225	0.834876	0.0920011
ASTE002255	NO	NA	0.0567986	0.0695657	0.974974	0.666112	0.151237	0.151294	1	1		ASTE002255	YES	8.5318	0.000927882	0.00784157	0.931846	0.559509	0.00420465	0.0233427	1	0.955
ASTE002257	NO	NA	0.80912	0.48376	1	1	0.973372	0.575287	1	1		ASTE002257	NO	NA	0.18341	0.41843	0.999656	1	0.256764	0.472707	1	1
ASTE002259	YES	17.2237	0.000551894	5.66089e-06	0.31177	0.0126403	0.00732424	0.000740666	1	0.140239		ASTE002259	YES	15.002	1.74008e-05	0.000493141	0.0204219	0.00183768	0.00049272	0.00534103	0.750691	0.0285769
ASTE002260	NO	NA	0.899772	0.98189	1	1	0.973372	0.986048	1	1		ASTE002260	YES	4.70711	0.00210606	0.00395462	0.308082	0.0189229	0.00733353	0.0151878	1	0.0999997
ASTE002261	YES	24.9206	0.00686433	0.00564649	0.324124	0.0406133	0.0334725	0.0296315	1	0.268001		ASTE002261	YES	1.45572	0.000529274	0.00453169	0.154062	0.0165688	0.00299887	0.0165021	1	0.0920011
ASTE002262	YES	3.93481	0.000908027	0.00101914	0.214985	0.0110131	0.00956158	0.0106464	1	0.131407		ASTE002262	YES	4.97186	0.000295969	0.000227801	0.0434885	0.000952852	0.00220485	0.00394954	0.764382	0.0206204
ASTE002263	NO	NA	0.043259	0.0707858	0.859444	0.082509	0.123661	0.152953	1	0.411388		ASTE002263	NO	NA	0.00148774	0.145088	0.950485	0.0923805	0.00577589	0.199944	1	0.271442
ASTE002264	NO	NA	0.84825	0.112585	1	1	0.973372	0.210021	1	1		ASTE002264	NO	NA	0.0620349	0.158171	0.999966	1	0.102652	0.214165	1	1
ASTE002265	NO	NA	0.23653	0.28103	1	1	0.44265	0.390832	1	1		ASTE002265	NO	NA	0.34756	0.494114	1	1	0.444675	0.54343	1	1
ASTE002266	NO	NA	0.797428	0.699411	0.999962	1	0.973372	0.757362	1	1		ASTE002266	NO	NA	0.164934	0.923024	0.979062	0.206418	0.234797	0.932362	1	0.473053
ASTE002267	YES	6.83201	0.00173709	0.00441446	0.911449	0.128563	0.0139445	0.0256946	1	0.544431		ASTE002267	YES	5.99818	0.000335027	0.000587615	0.0779922	0.0279187	0.00227691	0.00574147	0.840914	0.125118
ASTE002268	YES	24.786	0.00550552	0.00785627	0.173914	0.0144838	0.0291893	0.0363528	1	0.150565		ASTE002268	NO	NA	0.0707185	0.576954	1	0.467656	0.114785	0.61893	1	0.835556
ASTE002269	NO	NA	0.789399	0.488912	0.999996	1	0.973372	0.580019	1	1		ASTE002269	NO	NA	0.0681928	0.0666313	0.904549	1	0.111273	0.108167	1	1
ASTE002270	YES	0.117644	0.000868547	0.000358079	0.860543	0.321817	0.00935352	0.00595038	1	0.954466		ASTE002270	YES	2.40785	0.00314229	0.0125516	0.903555	0.292172	0.00973034	0.0318987	1	0.59709
ASTE002271	YES	15.5844	0.000796867	0.0101769	0.287162	0.0215766	0.00891912	0.0428256	1	0.186631		ASTE002271	YES	13.2516	0.00425621	0.0275566	0.553757	0.103285	0.0119981	0.0556855	1	0.292462
ASTE002272	NO	NA	0.0959556	0.0901494	0.998649	1	0.224561	0.179746	1	1		ASTE002272	NO	NA	0.828584	0.705419	0.999995	1	0.925856	0.736745	1	1
ASTE002273	NO	NA	0.932928	0.0440512	0.999801	1	0.977079	0.111134	1	1		ASTE002273	NO	NA	0.914248	0.599339	1	1	0.970339	0.63873	1	1
ASTE002274	NO	NA	0.235982	0.0422296	0.999996	1	0.442169	0.107877	1	1		ASTE002274	YES	4.3691	0.000522602	0.000184455	0.0689484	0.00464696	0.0029801	0.00360147	0.815698	0.0452492
ASTE002276	NO	NA	0.23185	0.0317402	0.687117	0.321817	0.435534	0.0899199	1	0.954466		ASTE002276	NO	NA	0.628218	0.391475	1	1	0.741883	0.447981	1	1
ASTE002277	NO	NA	0.462029	0.340844	0.957662	0.447203	0.728432	0.448898	1	1		ASTE002277	NO	NA	0.120614	0.0408767	0.933108	0.823326	0.180532	0.0748913	1	1
ASTE002278	NO	NA	0.0655797	0.143176	0.722195	0.426749	0.168778	0.246603	1	1		ASTE002278	YES	4.51821	0.0397526	0.00781538	0.666335	0.264912	0.0708698	0.0232967	1	0.558321
ASTE002279	YES	15.7729	0.0402312	0.00872483	0.10617	0.00623904	0.118066	0.038922	1	0.0975535		ASTE002279	NO	NA	0.081751	0.0904469	0.999668	1	0.129624	0.137366	1	1
ASTE002280	YES	5.08457	0.0145055	0.00625044	0.681799	0.115314	0.0562853	0.0315656	1	0.511344		ASTE002280	YES	4.44555	3.24185e-05	0.000232105	0.0134593	0.000478277	0.000667463	0.00400311	0.750691	0.015081
ASTE002281	NO	NA	0.239853	0.520011	1	1	0.445682	0.605298	1	1		ASTE002281	NO	NA	0.111223	0.123745	0.998254	0.585185	0.168538	0.176052	1	0.994055
ASTE002282	NO	NA	0.909123	0.125652	0.96456	0.467656	0.973372	0.226063	1	1		ASTE002282	YES	6.21705	0.00155536	0.0013294	0.210505	0.073586	0.00583928	0.00837007	1	0.232288
ASTE002285	NO	NA	0.515352	0.106664	0.954327	0.666112	0.792844	0.202326	1	1		ASTE002285	YES	9.46967	0.0183755	0.0025504	0.858132	0.159138	0.0378721	0.0118157	1	0.390992
ASTE002286	NO	NA	0.753083	0.370187	0.995876	1	0.973372	0.476247	1	1		ASTE002286	NO	NA	0.183655	0.0165228	0.996187	0.857464	0.256855	0.0384776	1	1
ASTE002287	YES	2.23222	0.00148774	0.00113979	0.565134	0.128563	0.0129735	0.0113909	1	0.544431		ASTE002287	YES	5.12763	0.000970059	0.000354815	0.0909051	0.0126403	0.00426339	0.00463435	0.881577	0.0784969
ASTE002288	YES	2.51133	0.00933139	0.000338599	0.187597	0.0126403	0.0409165	0.00576125	1	0.140239		ASTE002288	YES	3.86842	0.00108963	0.000170284	0.0290791	0.00464696	0.00457966	0.00353024	0.752304	0.0452492
ASTE002289	NO	NA	0.0178007	0.0469934	0.997739	1	0.0658514	0.115992	1	1		ASTE002289	NO	NA	0.0949862	0.0822514	0.695199	0.167913	0.147046	0.127279	1	0.409722
ASTE002290	YES	17.3753	0.000337094	0.000417253	0.450345	0.031683	0.00550406	0.00640106	1	0.230741		ASTE002290	NO	NA	5.5412e-05	0.0536832	0.404632	0.216927	0.000871836	0.0917945	1	0.485315
ASTE002291	NO	NA	0.0209997	0.0633961	0.821382	0.0874448	0.0732551	0.141943	1	0.432587		ASTE002291	YES	13.5037	1.58877e-05	0.00137894	0.302436	0.00831782	0.00049272	0.00853072	1	0.0615616
ASTE002292	NO	NA	0.781723	0.104618	0.901405	0.610862	0.973372	0.199642	1	1		ASTE002292	NO	NA	0.215289	0.0878064	0.999841	1	0.293543	0.134269	1	1
ASTE002293	NO	NA	0.11716	0.269552	0.998293	1	0.261087	0.379695	1	1		ASTE002293	NO	NA	0.106104	0.00515648	0.498474	0.216927	0.161928	0.017855	1	0.485315
ASTE002294	NO	NA	1	0.0813481	0.998573	1	1	0.168533	1	1		ASTE002294	NO	NA	1	0.45813	1	1	1	0.509815	1	1
ASTE002299	NO	NA	0.815768	0.0376538	1	1	0.973372	0.099933	1	1		ASTE002299	NO	NA	0.0872567	0.070455	0.999999	0.930544	0.136754	0.112997	1	1
ASTE002300	YES	16.0566	0.00569788	0.00389362	0.0849742	0.031683	0.0296702	0.0238414	1	0.230741		ASTE002300	NO	NA	0.909219	0.701142	0.999998	0.930544	0.968754	0.732748	1	1
ASTE002301	NO	NA	0.899385	0.39832	0.999443	1	0.973372	0.500561	1	1		ASTE002301	YES	22.121	0.000256393	0.0215045	0.597763	0.0458769	0.0019548	0.0465637	1	0.171162
ASTE002302	NO	NA	0.0386219	0.0864308	0.999578	1	0.114826	0.175078	1	1		ASTE002302	NO	NA	0.445454	0.650139	1	1	0.551272	0.68708	1	1
ASTE002303	NO	NA	0.784109	0.246179	1	1	0.973372	0.356657	1	1		ASTE002303	YES	4.25794	0.0256696	0.00168927	0.991178	1	0.0497526	0.00946307	1	1
[truncated: 9,385 more rows]

## Sheet: 2E-F
Time of day	Gene	Gene ID
Daytime associated	15-17 kDa family of blood feeding Diptera	ASTE001198
Daytime associated	23.4 kDa salivary protein	ASTE007748
Daytime associated	Aegyptin	ASTE004273
Daytime associated	Anophelin/cEF	ASTE006313
Daytime associated	Antigen 5 related protein, AG5-4	ASTE016141
Daytime associated	Antigen 5 related, AG5-4	ASTE016138
Daytime associated	Apyrase	ASTE008450
Daytime associated	Arylformamidase	ASTE002696
Daytime associated	D7 long form salivary protein, d7l2	ASTE008614
Daytime associated	Gamma-interferon-inducible lysosomal thiol reductase, gilt	ASTE004050
Daytime associated	gSG5 salivary protein	ASTE002883
Daytime associated	Lipase	ASTE007423
Daytime associated	Putative salivary protein SG2B	ASTE003900
Daytime associated	TRIO salivary gland protein	ASTE008872
Daytime associated	Venom allergen	ASTE016137
Daytime associated	DNA-directed RNA polymerase subunit	ASTE006444
Daytime associated	Eukaryotic translation initiation factor 3 subunit A	ASTE010143
Daytime associated	His rich peptide	ASTE003344
Daytime associated	DNA-directed RNA polymerase III subunit RPC1	ASTE003656
Nighttime associated	Antigen 5 related, AG5-2	ASTE004490
Nighttime associated	Solute carrier family 7 cationic amino acid transporter, member	ASTE005964
