# Supplementary material for: Parasite and vector circadian clocks mediate efficient malaria transmission
Source: Nat Microbiol. 2025 Mar 31;10(4):882–96. doi: 10.1038/s41564-025-01949-1 (PMC11964930; doi:10.1038/s41564-025-01949-1)
Supplement: Supplementary file 9 — Statistical source data. [file 41564_2025_1949_MOESM9_ESM.xlsx]

## Sheet: ExtendedData3A
	Protein	InfectedT0h_1	InfectedT0h_2	InfectedT0h_3	InfectedT12h_1	InfectedT12h_2	InfectedT12h_3	InfectedT18h_1	InfectedT18h_2	InfectedT18h_3	InfectedT6h_1	InfectedT6h_2	InfectedT6h_3
1	sp|ASTE000005-PA|ASTE000005-PA_ANOST	NA	NA	NA	NA	15.2016728829199	14.4280681274338	14.4600503462555	14.796395670561	14.7430558807497	14.4538232130101	14.7466765367355	14.1419814232811
2	sp|ASTE000006-PA|ASTE000006-PA_ANOST	14.4555646692628	14.6342678160438	14.3236051386214	14.396186003599	14.7987727182719	14.4563831278461	14.4163622709779	14.7080636412562	14.4454618972563	14.4273768212039	14.5048551004705	14.9354050768398
3	sp|ASTE000011-PA|ASTE000011-PA_ANOST	13.8723593055665	13.8015745160983	13.4364487056021	NA	13.2339964134777	NA	13.187479453642	13.4714242618668	12.8939257240842	13.4576744740441	13.9778661889459	13.5771195261721
4	sp|ASTE000013-PA|ASTE000013-PA_ANOST	15.4263990073527	15.5136508291307	14.7052607002854	14.8895127393577	15.1312513332141	15.2617196376983	14.4925913816112	15.5373229841057	15.2563267091229	15.287303887653	15.4872601074547	15.1864472623876
5	sp|ASTE000014-PA|ASTE000014-PA_ANOST	17.0749735072753	16.9417787614366	16.6431956330902	16.5080160182571	16.6771305280713	16.8894697382536	16.2587716616039	17.1072419259339	16.9163538393481	16.9793907443072	16.9778981710783	16.701824437579
6	sp|ASTE000015-PA|ASTE000015-PA_ANOST	15.7272479166371	15.9243109265646	15.5604169472892	15.6426260707567	15.9085487631325	15.9320261525399	15.2376589588888	16.0802686092724	15.6534308441433	16.0763895127426	16.1449555309885	15.7767479373233
7	sp|ASTE000016-PA|ASTE000016-PA_ANOST	16.0901094746418	16.0408425704965	15.6018381495672	15.3286896921588	15.3644484482638	15.7895405266338	15.3018448518366	16.0685480578997	15.6364709888195	15.4763807355507	16.0562110350507	15.7942500403405
8	sp|ASTE000036-PA|ASTE000036-PA_ANOST	NA	14.9128955685643	NA	NA	NA	NA	NA	13.9094981505982	NA	14.8101485600759	14.4307305888687	NA
9	sp|ASTE000037-PA|ASTE000037-PA_ANOST	NA	NA	13.3500332919626	13.5098067654304	NA	13.4551786185246	13.9402494148943	NA	13.6264600976647	13.97557549282	NA	14.0231258760762
10	sp|ASTE000053-PA|ASTE000053-PA_ANOST	16.4216740132275	16.3158847831504	15.9869295008528	16.100626038773	16.2395803974083	16.2084471883262	15.6789225498613	16.2365271059765	16.1561598413197	16.4200972909084	16.3486325880982	16.0629571122784
11	sp|ASTE000055-PA|ASTE000055-PA_ANOST	14.485872287036	NA	14.5449114654259	NA	13.8452846140093	14.2384961495591	NA	14.842659497757	14.6748116978091	14.2156986609904	14.2087811151274	14.1171510628575
12	sp|ASTE000064-PA|ASTE000064-PA_ANOST	17.5762733328629	17.7139987965321	17.1477213265065	17.0682715903355	17.1783092937617	17.3139821671006	16.8475630345312	17.6205766284699	17.3235368297965	17.4477043343708	17.5038630245294	17.5306503024184
13	sp|ASTE000076-PA|ASTE000076-PA_ANOST	15.0650982892153	15.2991268394709	14.8417116413923	14.5839459300305	14.7331703711254	14.7696619835759	14.6136938459928	15.1478561302089	14.9214084933163	14.70422055676	15.1301055464805	14.9276752737158
14	sp|ASTE000089-PA|ASTE000089-PA_ANOST	13.8302842890644	13.7545746679073	13.3129055301983	NA	13.2751465816183	13.4380749095186	13.2283277182507	13.3648657574756	13.148776624227	NA	13.8221751905889	NA
15	sp|ASTE000090-PA|ASTE000090-PA_ANOST	15.3805748887511	15.2644072119082	14.482979418636	14.6228375388884	15.0592410783078	14.9009611825312	14.6295966448196	15.2545740980838	14.9489979639424	15.0289142130473	15.4897530679438	15.1427405302415
16	sp|ASTE000091-PA|ASTE000091-PA_ANOST	15.3460296873588	15.5312946753711	15.3333929829764	15.0494097085577	15.3834143674147	15.3432728692233	14.8729268196406	15.6031293716066	15.2549387858842	15.6008911797918	15.4973200021727	15.422429206019
17	sp|ASTE000092-PA|ASTE000092-PA_ANOST	14.3051096456626	14.4339501752713	14.0110307863326	13.7109556611514	13.8505413261888	14.3721324122349	13.6598566011935	14.7852493988094	13.699728022621	14.365933885484	14.7174599085977	13.9376220909376
18	sp|ASTE000093-PA|ASTE000093-PA_ANOST	13.8764013432698	14.7292884816412	13.9444537740701	13.6532787130165	13.8354484595358	14.2630946169952	13.7702393379431	14.3261657385956	13.6878582683153	14.2219950065015	14.3792295711247	14.1691210400154
19	sp|ASTE000094-PA|ASTE000094-PA_ANOST	15.7748108578226	16.1557415625362	16.5881668298358	16.1301867785882	16.3353400648614	16.5227118492461	16.0618291572823	16.5166028396847	16.3506163032265	16.4329331811172	16.684682727304	16.5203979089904
20	sp|ASTE000109-PA|ASTE000109-PA_ANOST	15.3265784716338	14.8989269070531	14.2074066376933	15.0281056234715	14.6439234062421	14.6406355902832	14.4145224255935	14.1740817707426	14.7643864158333	14.6278456658899	15.0638660595463	14.9007123940705
21	sp|ASTE000110-PA|ASTE000110-PA_ANOST	15.3952793604185	15.2286672815404	14.9845166713895	15.0712444651364	15.6033333908934	15.3225504666213	14.8627178007008	15.3647053017913	15.372381803758	15.2941762249996	15.2377709298043	15.2209570034242
22	sp|ASTE000111-PA|ASTE000111-PA_ANOST	15.1391814513395	15.0758415773276	14.3688425122085	14.396373141259	14.8353307607375	14.9009673267035	14.5660921506139	15.0083040730893	14.4829983891688	14.6002477415082	15.4319550887673	14.8106081513566
23	sp|ASTE000116-PA|ASTE000116-PA_ANOST	14.8291668212657	14.741184022046	NA	13.979863251213	NA	14.7299452076897	14.4297790671262	14.336345468607	14.2329222159573	13.8797344809324	14.9588887694768	14.3425412282398
24	sp|ASTE000127-PA|ASTE000127-PA_ANOST	16.5252985940544	15.8653795777268	15.9898606059937	14.7421139781713	16.8608832394446	15.338605655918	15.004195445281	15.7113989150413	15.2410805103262	15.6423578495904	16.3155466193848	15.6429899583632
25	sp|ASTE000138-PA|ASTE000138-PA_ANOST	14.6924969331926	NA	14.1382846258949	NA	NA	14.1566377192285	NA	14.3054955668572	NA	14.1587018569645	14.6635426989765	14.2996026919655
26	sp|ASTE000143-PA|ASTE000143-PA_ANOST	13.9990882710004	13.9148717294589	13.674665695282	13.4645701912388	14.3362498737128	14.0500763488988	13.8765367608941	14.0370509238774	13.9211191656074	13.7767526789702	13.9618057229211	13.8297071700929
27	sp|ASTE000145-PA|ASTE000145-PA_ANOST	12.3235803229859	NA	NA	12.649331724685	14.2894046602537	13.4651020553542	12.5712962454519	12.943868853988	14.0977802587051	12.9069402112186	13.2471834714852	12.6850678496792
28	sp|ASTE000156-PA|ASTE000156-PA_ANOST	14.2725864447776	14.19401619701	13.3725471181222	13.4472583902509	14.2650482227058	14.2424659600324	12.9702804072536	14.1722208663667	13.9187854938591	14.0799158887058	14.413822528716	13.8139844145052
29	sp|ASTE000158-PA|ASTE000158-PA_ANOST	14.9211772677539	14.9160063520123	14.4521784848486	NA	NA	NA	NA	14.9292562837492	NA	NA	14.8149246059388	14.4242704894688
30	sp|ASTE000164-PA|ASTE000164-PA_ANOST	13.9093620847829	14.3958070589103	NA	12.8672220740935	NA	NA	12.9137356433451	NA	NA	13.2378827348648	14.3593646815581	12.8747632432372
31	sp|ASTE000170-PA|ASTE000170-PA_ANOST	15.4945864320789	15.3393356361095	15.1285084148817	14.856458943159	15.0578536594725	15.0740593072374	14.7855583168642	15.3807411032621	15.195765912034	14.9192615270318	15.303526929045	14.961562648012
32	sp|ASTE000172-PA|ASTE000172-PA_ANOST	14.0147573141124	13.9966151325973	13.4652312321495	14.0467295131022	14.5195434844679	14.4911966729449	13.4332071713716	14.5765556687688	14.2113872015131	14.4207555516397	14.0115904177608	14.0431550222191
33	sp|ASTE000187-PA|ASTE000187-PA_ANOST	16.0929631264802	15.5012596144394	14.0537648043956	13.5550478335408	17.5805670603036	14.7763300300322	13.9949887752569	15.1598983732868	14.2832410309535	13.8842721830115	15.6833182788877	14.5802637798437
34	sp|ASTE000202-PA|ASTE000202-PA_ANOST	16.0797267656585	15.9300820461527	15.4557842666616	15.7976006318214	16.4747480203522	16.174206847313	15.6816608949313	16.1794120286018	16.1187884167294	16.0655879082468	15.6779409824179	15.7398697853858
35	sp|ASTE000212-PA|ASTE000212-PA_ANOST	14.191307511549	14.2746004159148	14.1512506631172	NA	NA	13.7881553557719	NA	14.4964658922113	NA	13.9096640289103	14.5186568865722	13.7784639526754
36	sp|ASTE000217-PA|ASTE000217-PA_ANOST	14.5098234920432	NA	NA	NA	NA	NA	14.8616639027978	NA	NA	NA	15.2861887852872	NA
37	sp|ASTE000228-PA|ASTE000228-PA_ANOST	15.0983665629361	15.3736964889439	15.2560128913829	14.8562903439201	14.8815414933886	15.3164331354187	14.8864251447332	15.4508630398362	15.2131567570302	15.4409443440944	15.5775557553693	15.2554148075099
38	sp|ASTE000233-PA|ASTE000233-PA_ANOST	16.3348649635069	16.5730134571256	16.3098912866947	16.1738515246319	16.3191145202305	16.4699685932344	15.4770125920509	16.5490315671928	16.2251487693488	16.3811252738304	16.3914244649016	16.4852227246623
39	sp|ASTE000239-PA|ASTE000239-PA_ANOST	15.0579737599465	14.9396651876515	14.1827964146139	13.54774567053	14.1179833865419	14.1127026752935	13.9628165036831	14.4246826720422	13.9628936516817	13.8978129315052	15.2077819933602	14.3567651778692
40	sp|ASTE000242-PA|ASTE000242-PA_ANOST	13.8461051403147	NA	13.8105758744411	NA	13.4574928546234	NA	NA	14.1228533779454	NA	NA	13.9123353969483	NA
41	sp|ASTE000245-PA|ASTE000245-PA_ANOST	15.5571616218918	15.4734830055023	15.6970935748933	14.8530261388478	NA	15.1494594018707	NA	NA	NA	14.628399821425	16.0651117087296	15.2386377690799
42	sp|ASTE000250-PA|ASTE000250-PA_ANOST	15.15680768667	NA	14.6830156512373	NA	14.7490559686335	NA	NA	NA	NA	14.699392311343	NA	14.9860724186719
43	sp|ASTE000253-PA|ASTE000253-PA_ANOST	14.575471126899	14.6041348931074	14.1102073978176	NA	NA	NA	NA	NA	NA	NA	14.3394559001201	NA
44	sp|ASTE000255-PA|ASTE000255-PA_ANOST	15.1631051384161	14.7395038152133	14.4318725583814	14.0620942577009	14.783892658102	14.5575084163694	14.2684334698087	14.8459209446048	13.8583890410131	14.4544586943343	15.4092707011576	14.841474080689
45	sp|ASTE000264-PA|ASTE000264-PA_ANOST	14.0944300015324	16.2202212102984	15.4764863158925	15.7590610920025	15.6381882512755	15.4908494246635	15.2415809874075	15.8310630315767	16.1484756003829	15.3997858152375	14.739302890467	15.5408272475765
46	sp|ASTE000265-PA|ASTE000265-PA_ANOST	12.7656421470263	15.8942654431552	13.8657528120949	14.8622084250728	13.1027693356683	15.4320205754258	14.1270270060362	14.7965545279516	15.7067434404274	14.484333836041	13.5356792701463	13.7863505688362
47	sp|ASTE000268-PA|ASTE000268-PA_ANOST	14.4328912417738	14.4402846548035	14.2386948663727	14.1779811240301	14.0673118800169	14.2690917695901	13.9623682005268	14.4812122561028	14.2963171540573	14.3597776467018	14.3801095694942	14.4756338361158
48	sp|ASTE000276-PA|ASTE000276-PA_ANOST	14.964599278856	15.2281409182645	14.525782068548	14.6550510435936	15.1171759393711	15.0209001416865	14.5191494419759	15.2932849004781	15.0298477866621	15.2043314021567	15.184630200732	15.059692019457
49	sp|ASTE000287-PA|ASTE000287-PA_ANOST	13.5040287932528	14.3353978616597	NA	14.4092789024806	13.5206757599316	13.8508273580242	NA	NA	13.9291933232578	14.0682604947542	13.8819631055354	14.1588483956185
50	sp|ASTE000288-PA|ASTE000288-PA_ANOST	14.5713161335836	14.3258418437036	14.826788856822	14.360791483723	14.6976566251236	14.4889105624913	14.3623406852329	15.0346202366377	14.8279742389621	14.5314210908509	14.6906713915532	14.9032568149837
51	sp|ASTE000296-PA|ASTE000296-PA_ANOST	13.3452395617769	13.3017964076348	NA	NA	13.2009865654334	NA	NA	13.7313387453145	13.9412714366053	12.9569324065289	13.5200546371036	13.0051582421536
52	sp|ASTE000301-PA|ASTE000301-PA_ANOST	14.3628541736217	14.4521205429159	NA	14.121491058955	14.2107855845243	14.2622988015952	NA	14.1573680209447	14.2631606517154	NA	NA	14.165965986531
53	sp|ASTE000302-PA|ASTE000302-PA_ANOST	14.9350269815027	14.350894983559	13.6554018192536	13.904758550628	13.6480455581769	13.4695593457093	13.7834321967101	14.2620191629885	13.699111265805	13.979688695815	14.3631752921712	14.2776944870567
54	sp|ASTE000304-PA|ASTE000304-PA_ANOST	16.9718562193438	15.5407029789405	NA	14.1493635186291	11.9686275110504	14.6170261439782	NA	NA	NA	13.6689321420355	15.4264754289896	14.7008218651507
55	sp|ASTE000307-PA|ASTE000307-PA_ANOST	14.7110207349604	14.171355318892	NA	NA	13.6204364999457	NA	NA	NA	NA	NA	14.3898277945046	NA
56	sp|ASTE000318-PA|ASTE000318-PA_ANOST	NA	NA	14.8823905911132	14.7341829375507	14.6113971285502	14.9831725138537	14.6596888849128	NA	14.7179650576386	14.8830168183889	14.7114444602515	NA
57	sp|ASTE000321-PA|ASTE000321-PA_ANOST	15.1627941974719	15.2538063873693	15.2338410197805	14.8497172649243	15.241111242465	15.3084445148698	14.8332168804127	15.4367419667316	15.3855992521498	15.4233238129438	15.3254138221969	15.3001233864978
58	sp|ASTE000322-PA|ASTE000322-PA_ANOST	12.7336087892781	12.3203157532469	NA	NA	NA	NA	NA	12.7991109221979	12.3697017902078	NA	NA	NA
59	sp|ASTE000326-PA|ASTE000326-PA_ANOST	15.2110290133726	15.1055214672872	15.3911950492225	14.8537324531039	15.5030133335742	15.342198178299	14.1558564513164	15.5471758695824	15.2683405144319	15.3091003916974	15.466488101761	15.6546903109902
60	sp|ASTE000334-PA|ASTE000334-PA_ANOST	15.270876686361	15.4722456887547	15.1575672335176	16.0050477195305	16.9330642914481	16.3352220587565	15.9320967360497	16.2906901432875	16.5403603794746	15.9064388923816	15.6622383621717	15.8559926437466
61	sp|ASTE000338-PA|ASTE000338-PA_ANOST	15.2174187385603	16.2139591288845	NA	NA	NA	NA	NA	NA	NA	NA	16.502352206516	NA
62	sp|ASTE000339-PA|ASTE000339-PA_ANOST	14.5841791555034	13.6845500206514	14.141600098372	13.6760999252035	NA	13.9035440173365	NA	13.6539024964232	14.0212421211735	13.6940160540774	13.6670820304026	13.7477934920141
63	sp|ASTE000342-PA|ASTE000342-PA_ANOST	13.0490433447191	13.4115321756417	13.1643856663317	13.1806959231658	13.3536434724268	13.4850204838385	13.1380074887862	13.4484349930427	13.2349357586244	13.330259044366	13.5367313560655	13.3012467380651
64	sp|ASTE000344-PA|ASTE000344-PA_ANOST	16.2822109260466	15.8289942077251	15.2772677998032	16.1179171939175	17.0081906013085	16.6497293831964	16.1798440012117	16.453650615617	16.7305277862835	16.2729268431244	15.9162757183351	16.0202615350894
65	sp|ASTE000345-PA|ASTE000345-PA_ANOST	15.4102024468712	14.757960686941	14.5419513675016	14.3440348148782	14.4758953592292	14.1749648570598	14.1725017452124	15.0648080818776	14.7228335832192	15.0085013162109	14.5899925545419	15.1678127338596
66	sp|ASTE000349-PA|ASTE000349-PA_ANOST	14.7047726947279	13.9665536202368	13.5364376596476	14.16747058331	NA	NA	NA	13.9421504485917	NA	NA	NA	NA
67	sp|ASTE000354-PA|ASTE000354-PA_ANOST	14.6374450824269	14.7830368298899	14.2310405047085	14.2421339962371	14.6913285948612	14.6382242202523	14.0985518465571	14.7883065310976	14.2157609017626	14.7280723972478	14.9249030033902	14.5301600914954
68	sp|ASTE000355-PA|ASTE000355-PA_ANOST	13.246687941689	13.2032362502048	12.5466980574828	12.1846045874518	13.6660919568775	13.2158730938444	11.8504145068177	12.9079844504497	12.908614902973	13.3082791174299	13.4920826675271	12.8242276427133
69	sp|ASTE000356-PA|ASTE000356-PA_ANOST	15.8430290937223	15.7015672903719	14.7844964187157	15.0189396535825	14.5610653127281	15.0853149929675	14.5706159487696	15.2100012646564	15.3861300569155	14.5272305978639	15.6806290366873	15.2308487557656
70	sp|ASTE000357-PA|ASTE000357-PA_ANOST	15.5901321334733	15.3341214176762	NA	14.8058126707943	14.4564668769727	NA	NA	NA	14.7303968032694	14.8642006954041	14.9635383736413	NA
71	sp|ASTE000359-PA|ASTE000359-PA_ANOST	14.9484790822039	15.1224617805125	14.3569237446192	14.8325481813806	14.5763061841621	14.1357054802744	NA	14.8899561853782	14.3561029344333	14.4664691335148	14.4822615359648	14.7532953994305
72	sp|ASTE000360-PA|ASTE000360-PA_ANOST	NA	13.1218773503561	NA	NA	13.0814430106084	13.7351974865575	NA	13.8231970751603	13.6451258851492	12.8761878022454	13.8605440801215	NA
73	sp|ASTE000362-PA|ASTE000362-PA_ANOST	16.6788834014453	16.6211494522537	16.2014775270508	16.0932318300402	16.1338169866736	16.3475731714137	15.8023001015623	16.6273293536812	16.2695895289004	16.377009987231	16.602045933867	16.298934658182
74	sp|ASTE000363-PA|ASTE000363-PA_ANOST	15.6562576982584	14.8601622181647	13.5971903033029	13.5783411394914	14.0196101661576	14.5453195546608	13.5383022325136	13.4518854984185	14.3277620047566	14.2579176627877	15.3261377510527	13.5514077714125
75	sp|ASTE000378-PA|ASTE000378-PA_ANOST	14.3064564616225	NA	14.2104612396802	NA	NA	NA	NA	NA	NA	NA	14.4518562560287	NA
76	sp|ASTE000380-PA|ASTE000380-PA_ANOST	14.2518081700813	14.6672239214298	14.413873021379	13.564470787941	14.2886854999201	13.897298162979	13.8294466512288	14.4757695318381	14.1914474654534	14.3514342162071	14.4440321912621	14.1997768089798
77	sp|ASTE000381-PA|ASTE000381-PA_ANOST	14.6333356511985	15.1604658699818	14.8698810597831	14.5685738996156	14.6190624202726	14.8104269940774	14.5325647390451	15.1057066939842	14.6691481321238	15.0781339089373	15.3147185847269	15.1357512050299
78	sp|ASTE000383-PA|ASTE000383-PA_ANOST	16.4127148666231	16.0992428696484	16.2515194167922	16.0719124319264	16.1366208658938	16.5035096533002	15.961902005221	16.7513680483332	16.3833430758273	16.3169307382243	16.3549387193959	16.5338448114775
79	sp|ASTE000384-PA|ASTE000384-PA_ANOST	14.6154268378166	NA	NA	NA	NA	NA	NA	13.7950727831269	NA	NA	NA	15.0972190719772
80	sp|ASTE000387-PA|ASTE000387-PA_ANOST	13.3656504864404	13.752729014493	13.6494655774596	NA	13.2463001603042	13.1936668527182	NA	13.3394441087873	13.2716360139722	13.1327243092928	14.2882201286127	13.1477051461594
81	sp|ASTE000389-PA|ASTE000389-PA_ANOST	13.3429269868058	13.5546470968865	12.4558316761822	NA	12.3850958610428	NA	NA	12.8578626250251	12.8868761077838	12.7459597604749	13.6281344164437	12.5701699544023
82	sp|ASTE000393-PA|ASTE000393-PA_ANOST	17.278047215947	16.9289244777836	16.2120561784368	16.1932244521599	16.3983041594443	16.5309585260887	NA	16.5057870294685	16.3577914132177	16.5329129541046	16.9601380574091	16.8738393397126
83	sp|ASTE000407-PA|ASTE000407-PA_ANOST	17.4157371854433	16.8321481616877	16.7199070643901	16.7709144747258	17.156397204861	17.0967592312952	16.4204993118825	17.0392299164285	17.0853141591993	17.0868423840555	17.0081306593636	16.8037905892443
84	sp|ASTE000412-PA|ASTE000412-PA_ANOST	12.7774274451098	NA	NA	NA	13.3458614951849	NA	NA	13.1413512043518	NA	NA	NA	NA
85	sp|ASTE000423-PA|ASTE000423-PA_ANOST	15.7343333514888	15.0938508929279	14.8380340831778	15.2510827499735	15.1131558458675	15.5328427536253	14.8392964373818	15.2205758370161	15.5286600808003	15.616613142813	14.9555874492122	15.4678415641776
86	sp|ASTE000432-PA|ASTE000432-PA_ANOST	16.9009451879119	16.6951024513966	16.6920702192913	17.2822043932676	17.8828715163434	17.4818708016209	17.3904175265533	17.5156667783952	17.7553676794463	17.0937219531088	16.9316606230409	17.2906743526416
87	sp|ASTE000433-PA|ASTE000433-PA_ANOST	17.7279931418274	18.0095057371663	18.0778676776072	17.4432730042642	17.8366035280519	18.0203996999214	17.4008706479796	18.1311106141216	17.8061310969162	18.0820244502771	17.90110672733	18.09356634335
88	sp|ASTE000435-PA|ASTE000435-PA_ANOST	NA	14.77023408144	13.8487817685954	14.0098508837157	14.3502154201378	13.8251439523417	NA	14.4312718731864	NA	14.192537161688	14.6072305181534	14.4431968774941
89	sp|ASTE000440-PA|ASTE000440-PA_ANOST	14.0106116657282	13.9915407438829	13.2968545229017	13.5763168003385	13.3032840199272	13.2598557132583	NA	13.9453094834574	12.9123484489689	13.6672286820072	14.0268708203011	14.1079846422227
90	sp|ASTE000445-PA|ASTE000445-PA_ANOST	16.3685731687703	16.0828746186019	15.8749065488289	16.1580647952713	16.6192407155622	16.4388779222944	15.9699298807424	16.4865598388059	16.4283964718384	16.4867208729118	16.1445744483244	16.2516475130738
91	sp|ASTE000449-PA|ASTE000449-PA_ANOST	13.9787454769321	13.7770996392745	13.14012329108	13.5939939782047	13.1933480222808	13.3628630880312	13.5401428789709	13.8780030876114	13.7228583594522	13.6576989208489	13.9333352431602	13.9073694771015
92	sp|ASTE000458-PA|ASTE000458-PA_ANOST	16.3795676972044	16.1502557709063	16.0297550220397	15.9586102167017	15.7601309163974	16.3644768531285	15.28618053522	16.2066080474308	15.9632011243191	16.5170386829621	15.9053848576577	16.1689185575572
93	sp|ASTE000459-PA|ASTE000459-PA_ANOST	14.8202629029694	14.642991760256	14.3850851736634	14.0418445907054	14.194988864043	14.6896738432237	13.6257794977611	15.0175371283363	14.3375922436461	14.2407443436482	14.9986125673879	14.5537970706625
94	sp|ASTE000469-PA|ASTE000469-PA_ANOST	NA	11.1459827132441	NA	NA	NA	NA	NA	NA	12.1358566671823	NA	10.5737155982398	NA
95	sp|ASTE000471-PA|ASTE000471-PA_ANOST	14.6887956392664	14.373346950216	14.10578294998	NA	14.069919969749	NA	13.601621971652	13.7563979305357	14.0601211662344	14.4755284560219	14.2750855148859	14.1784978883518
96	sp|ASTE000473-PA|ASTE000473-PA_ANOST	14.1782775178415	13.5284100802006	NA	NA	NA	NA	NA	NA	NA	13.3043210451667	NA	NA
97	sp|ASTE000483-PA|ASTE000483-PA_ANOST	15.2432603461109	15.4215116247288	15.1551072151153	14.9295384242559	15.2320521657238	15.186582183701	14.7740200136932	15.5291031890432	15.2073629717165	15.404155871074	15.3368705005599	15.3230724450861
98	sp|ASTE000489-PA|ASTE000489-PA_ANOST	12.9308122272138	13.8818247377613	12.9018870527466	12.471933107137	12.5246531074961	12.5792736099694	12.7601953068827	13.7554121030198	13.1327750261566	12.4270378607186	14.3105458806644	12.7959834768631
99	sp|ASTE000493-PA|ASTE000493-PA_ANOST	14.316610245436	NA	NA	NA	NA	14.6088576104871	14.9341421445637	14.4465153235908	NA	NA	14.834295733454	NA
100	sp|ASTE000495-PA|ASTE000495-PA_ANOST	14.1865427717948	NA	15.1442363940748	13.9710850042742	14.5077028413365	13.8316612437989	NA	14.7273391639919	13.8270434739332	14.1918271988817	13.8054820832326	14.6980333564132
101	sp|ASTE000500-PA|ASTE000500-PA_ANOST	15.0318936377684	14.1129554851821	14.20345725137	14.3996386280539	15.0762792425073	14.3353688630531	14.3743290661787	14.4921121668937	14.979397744776	14.2470751324578	14.4089552218592	14.434695281853
102	sp|ASTE000518-PA|ASTE000518-PA_ANOST	NA	13.5490119025882	13.4307557308452	NA	NA	NA	NA	NA	13.8096782798694	13.3722909869788	NA	NA
103	sp|ASTE000520-PA|ASTE000520-PA_ANOST	14.020675139148	NA	13.2370814511897	NA	NA	NA	NA	13.7422506311246	NA	13.8851252055424	NA	NA
104	sp|ASTE000521-PA|ASTE000521-PA_ANOST	12.5465673578773	13.0618262969727	12.3287901571356	NA	12.8850630219781	12.8737515959699	12.9609671922305	12.9801948640218	13.2575745272957	13.1333606235392	12.9826574708049	12.84310751262
105	sp|ASTE000530-PA|ASTE000530-PA_ANOST	14.8550134833825	15.0731276144584	14.3232995068284	13.4311586507303	14.7951605525601	13.2506640348307	NA	15.7211174568043	13.3028688600536	14.1028641068172	14.6247363008839	15.1460154506602
106	sp|ASTE000531-PA|ASTE000531-PA_ANOST	13.6833203992051	13.7723172651217	13.4057455393222	14.1181967071626	13.4929063296867	13.5278557872166	13.4939739322179	14.4751686134721	14.3366334713817	14.0281002398843	13.8615646950272	13.7851805349247
107	sp|ASTE000532-PA|ASTE000532-PA_ANOST	13.1962483900583	13.5154269869656	13.0390979914888	13.1267405453343	13.3329477940863	13.1682034810271	NA	13.867557342397	13.4757616904906	NA	13.6247556211564	13.43252455001
108	sp|ASTE000535-PA|ASTE000535-PA_ANOST	14.5455788955483	14.5168342560244	14.4575093739612	14.6070194387771	14.4672603967366	14.3776406231947	14.1949350302998	14.5970912143444	14.789539727762	14.5209055193201	14.6111388621613	14.5985809913635
109	sp|ASTE000537-PA|ASTE000537-PA_ANOST	15.9650410750469	15.9104458685705	15.8829486459644	15.9458047741292	16.0389832429095	15.9724002718952	15.6422030317993	16.2058018029841	16.1597707693208	16.1486769271604	16.0043149213259	16.1686677525578
110	sp|ASTE000539-PA|ASTE000539-PA_ANOST	NA	14.0881423940332	NA	14.1548674098988	NA	NA	NA	NA	NA	13.8443453498552	NA	NA
111	sp|ASTE000546-PA|ASTE000546-PA_ANOST	16.1528572806362	15.9524484742873	15.3056813095109	NA	15.4746529091562	15.4261574146715	NA	NA	NA	15.5301189117011	16.0206445055262	15.6104130695055
112	sp|ASTE000555-PA|ASTE000555-PA_ANOST	15.7929961406494	15.6642746948003	15.4370384055692	15.1414787858801	15.4158653952795	15.4223017652361	15.0498610571423	15.6977575546849	15.3929531917035	15.6406333290001	15.7260059602248	15.6639835908487
113	sp|ASTE000562-PA|ASTE000562-PA_ANOST	16.3752133969844	16.2808505574029	NA	13.9010518657803	NA	NA	NA	NA	NA	14.5424691486401	16.021767724967	NA
114	sp|ASTE000563-PA|ASTE000563-PA_ANOST	17.0387649246466	16.6993492759663	13.6527258728884	14.7725178890344	13.9880480692216	13.7606724238295	14.1368061259189	13.4814329806769	13.8876706412232	14.9567378342797	16.6655566449776	14.7912002668413
115	sp|ASTE000564-PA|ASTE000564-PA_ANOST	12.8352924730213	12.8594240202046	12.3270176312778	12.5187736967181	13.1327158224052	13.0637177229286	NA	13.5819633571708	12.797833581747	12.7979804298119	12.9990938632976	12.8450885022416
116	sp|ASTE000565-PA|ASTE000565-PA_ANOST	14.5959615228623	14.4924166866805	14.2194425422536	14.2065080908448	14.4466679536161	14.1643815407222	14.2689833505265	14.4338245190429	14.5768511187507	14.4608019254626	14.1932881742293	14.3164823709518
117	sp|ASTE000566-PA|ASTE000566-PA_ANOST	15.6225687173678	15.7972861958728	15.5262139857879	15.1340781294178	15.4638812731168	15.7075352308674	14.7978384248496	15.8548446068058	15.3904004899154	15.6900852762403	15.8813539778965	15.6207843205033
118	sp|ASTE000570-PA|ASTE000570-PA_ANOST	15.2088100613709	15.8673076674279	NA	15.0921471125064	15.0945410306571	15.3128424120445	NA	15.3471732816331	15.3642142128514	15.1344474426688	15.3459216068113	15.5774736145944
119	sp|ASTE000571-PA|ASTE000571-PA_ANOST	14.9474658813735	15.0780872226714	14.4638278110573	14.4702005382943	14.9739863331691	14.9824782324127	14.4262566064104	15.1818077776776	14.7824841685707	15.0816802884509	15.5404969825329	15.1166521362702
120	sp|ASTE000573-PA|ASTE000573-PA_ANOST	14.3672971202326	14.0368362560273	13.2070856427509	NA	14.9376736115151	NA	NA	14.0049332770685	NA	14.3556337346965	13.9496046285149	NA
121	sp|ASTE000587-PA|ASTE000587-PA_ANOST	13.9020277409916	14.3027629194331	14.7106583660309	13.7018717090771	14.5252703159276	13.6295979423182	NA	14.1491430786982	13.7140705234863	13.3150949912976	13.3663972448352	14.1950238559183
122	sp|ASTE000589-PA|ASTE000589-PA_ANOST	15.7784961115061	15.1684425914757	NA	NA	NA	NA	NA	NA	NA	13.7893543298037	15.415730809223	NA
123	sp|ASTE000590-PA|ASTE000590-PA_ANOST	15.5833242788374	14.7789048393917	NA	NA	14.0051861304508	NA	NA	NA	NA	NA	14.8806209841211	NA
124	sp|ASTE000595-PA|ASTE000595-PA_ANOST	NA	NA	NA	16.129686920741	16.5786330276087	15.5561525597102	NA	15.9864864923944	15.9227270702004	NA	NA	15.3222069552023
125	sp|ASTE000599-PA|ASTE000599-PA_ANOST	15.4613760802848	14.7777396458445	14.9002483405337	14.8749543713009	15.0040328200473	14.9098582165042	15.0793428198678	15.2092948714573	14.8709160565591	15.3428659485981	15.3927587730526	15.2685291335146
126	sp|ASTE000608-PA|ASTE000608-PA_ANOST	NA	13.8795123416841	NA	NA	13.9551111151701	13.130739413284	13.1963403575357	13.656145965963	13.6470819221706	13.4183064205373	13.4462450894942	12.8876894649726
127	sp|ASTE000611-PA|ASTE000611-PA_ANOST	14.2342477667441	14.5141795579257	15.445920085302	14.5785035484789	14.6805793545466	14.2607605634649	NA	14.5437598041859	14.6085388704089	13.0206285732307	13.2810704872513	13.9681648921665
128	sp|ASTE000616-PA|ASTE000616-PA_ANOST	14.1433125142204	14.24980083628	15.5626669782129	NA	14.1649470093371	13.2957251810464	NA	14.0297227395299	14.2470361036592	NA	NA	13.6302320013544
129	sp|ASTE000618-PA|ASTE000618-PA_ANOST	14.4308413769524	14.4009452889682	14.3546240105676	14.1284931634519	14.3738096178443	14.5388182067726	13.9573379979187	14.7086111219488	14.4067975164922	14.5631243297102	14.6020917042833	14.224053101289
130	sp|ASTE000632-PA|ASTE000632-PA_ANOST	15.1400502540283	15.0369526416498	14.840149524028	15.2082005399924	15.4027342849902	15.2137547785472	14.6103129908446	15.5397872856923	15.4816317194292	15.121514719278	15.1762399359665	15.1317433837106
131	sp|ASTE000642-PA|ASTE000642-PA_ANOST	12.7646503016667	13.1862622153399	NA	12.9192897220884	12.6784167941883	NA	NA	13.2790860695289	NA	NA	NA	NA
132	sp|ASTE000644-PA|ASTE000644-PA_ANOST	15.9682729184524	15.7529697807007	15.6055264203152	15.6703332435665	15.9566577842008	15.9761725171581	15.4998123195567	15.8196563987929	15.8455376036693	15.8167020560095	15.6485534606029	15.7019339817763
133	sp|ASTE000649-PA|ASTE000649-PA_ANOST	15.8311668122096	15.7829582277955	15.3602670153295	15.2683691866179	15.3880583792493	15.3823211534513	14.873862423701	15.7366869326083	15.3260754105862	15.4165392822365	15.7167060625999	15.4981703527079
134	sp|ASTE000656-PA|ASTE000656-PA_ANOST	14.7800187269385	14.8046687116872	14.6884695148343	14.3397408991883	14.4914393833634	14.9460794104126	14.1206679506216	15.0348225924861	14.5702419204615	14.7758539687771	14.9180064780512	14.7244047499866
135	sp|ASTE000658-PA|ASTE000658-PA_ANOST	14.8746561315823	14.7954487793998	14.3753583393684	14.1067063426344	14.3923749085072	14.470334044131	13.9068131808324	14.7917161931401	14.5771653272607	14.4184021199642	14.8835527196168	14.5097555538694
136	sp|ASTE000661-PA|ASTE000661-PA_ANOST	14.1630525592174	13.8115446477714	NA	NA	14.0439084377498	NA	NA	NA	NA	NA	13.8295656805226	NA
137	sp|ASTE000671-PA|ASTE000671-PA_ANOST	14.8290222748443	14.3262844144725	13.4952533122192	13.4505207056024	13.8845199154906	13.8275132798833	NA	14.6083378086326	NA	13.5397807787085	15.2274611584349	13.4101711601619
138	sp|ASTE000677-PA|ASTE000677-PA_ANOST	13.8219607512858	13.9399669194712	13.6885604548639	NA	NA	NA	13.5426695510241	13.9923062306233	NA	NA	NA	NA
139	sp|ASTE000678-PA|ASTE000678-PA_ANOST	15.9909620664928	15.6924482593414	15.2435595026142	15.6083530391366	15.9128096721289	15.7953743442536	15.0888645533439	15.6811353030508	15.6981124473118	15.8509714929681	15.4978190213833	15.4673935327963
140	sp|ASTE000680-PA|ASTE000680-PA_ANOST	15.2015941133545	14.9857842787891	14.7019806788932	14.6049447965416	14.8215430609279	15.0086974153031	14.428143217445	15.0332966368247	14.8855691509295	15.0378041448216	15.104022126858	14.8662697351618
141	sp|ASTE000681-PA|ASTE000681-PA_ANOST	15.9352092328241	14.3663486222359	14.6147518795893	15.0313770402183	15.3359202459902	15.5253291498172	14.5317998427037	14.7577776412513	15.5838591243523	15.2757938500998	15.0429693014549	14.4379371150627
142	sp|ASTE000682-PA|ASTE000682-PA_ANOST	13.54569721804	14.0680920914084	14.3405538056383	14.0485050557864	14.0183258509409	13.2758554053566	13.3381760019557	14.5737973304755	13.7113720516913	13.8994969540218	13.8315811643381	14.1681264316379
143	sp|ASTE000690-PA|ASTE000690-PA_ANOST	17.2756338345867	16.2423320352595	16.2479139676439	16.3245331261284	16.6618899062466	16.9670370780127	15.8970006456417	16.4129070483444	17.1023286926197	16.8134098687718	16.3034835336712	16.1613661129617
144	sp|ASTE000692-PA|ASTE000692-PA_ANOST	15.5598941226621	14.9204002250382	14.5938511175775	15.2021860060474	15.7377593150314	15.6313661540248	14.8502821869287	15.456131969838	15.4426917176277	15.3472578512638	15.1387522315141	15.1773382173557
145	sp|ASTE000693-PA|ASTE000693-PA_ANOST	14.6056379424625	14.8115702088054	14.0567880887811	13.9902807980625	NA	14.1602731325554	13.9329364266216	14.7625784658109	14.2273554435445	14.2167054438447	15.1565405154493	14.1378952816933
146	sp|ASTE000697-PA|ASTE000697-PA_ANOST	15.2253836901019	15.1228602696628	14.5693083314599	14.4635941704071	14.2423533370557	14.167986379638	14.4116769349499	14.8781458809688	14.5954153306605	14.7392759375426	15.1345300825305	14.735356327018
147	sp|ASTE000701-PA|ASTE000701-PA_ANOST	13.4683034620988	13.6695913296777	NA	NA	14.2060326781643	13.7559377890634	13.7567565496046	13.7175402692949	NA	13.3268429615509	NA	NA
148	sp|ASTE000705-PA|ASTE000705-PA_ANOST	14.5489897729152	14.4604355427542	14.2901191036763	13.5633950203938	14.5386304094438	13.667302756717	13.5815855014588	13.899478541931	15.0615542609083	14.0909652194221	14.3035315070833	14.4165855415976
149	sp|ASTE000711-PA|ASTE000711-PA_ANOST	NA	13.293552413305	NA	NA	13.7787433791954	13.3362921833884	NA	14.1143387842163	13.776679368854	NA	13.3613919750078	NA
150	sp|ASTE000720-PA|ASTE000720-PA_ANOST	14.3244644029095	14.5051473091138	14.5522007952837	14.6240206217069	14.632592695471	14.7792935874154	14.2834813453103	14.6491924852672	14.6752239917407	14.5302056448492	14.6944939170137	14.5510513435596
151	sp|ASTE000721-PA|ASTE000721-PA_ANOST	14.6016661671649	14.8086962500819	14.304821303586	14.0911044454821	14.8336419882543	14.5632744971727	14.1342998519779	14.8327447547743	14.3069158312079	14.6294173021337	15.1084560753399	14.7223846844893
152	sp|ASTE000729-PA|ASTE000729-PA_ANOST	14.1481520253887	14.5391814266468	13.9545001155679	14.191276475114	14.1511387137164	14.4763718461339	13.7760604608052	15.0487918847887	13.8522469197097	14.5528031139167	14.7644255102535	14.2393863832315
153	sp|ASTE000737-PA|ASTE000737-PA_ANOST	15.2141784278337	15.2041993751214	14.8633084867803	14.5023947059288	14.8548324996775	14.7494492652627	14.6993027749889	15.0938411402752	14.9362718489855	14.7580495078528	14.9489189539543	15.229465981993
154	sp|ASTE000739-PA|ASTE000739-PA_ANOST	13.9403341604338	14.0162283342176	14.1545892058587	14.4194845229435	14.3408671427238	14.6664746804264	14.2327591244723	14.6065608032978	14.7465785448089	14.1996426247817	13.3291799774321	13.9402421505276
155	sp|ASTE000746-PA|ASTE000746-PA_ANOST	15.7603808829692	16.0821825794248	15.8055417735126	15.6301303160061	15.6371411746917	15.8144094776543	15.1460287587891	16.1759617301876	15.748800513983	15.9259566178044	15.8705556431872	15.8885913231059
156	sp|ASTE000747-PA|ASTE000747-PA_ANOST	15.295455138254	14.8984171533092	14.3731308060885	14.7910055431554	15.6618310582481	15.3497987761458	14.2383989037885	15.276207466288	15.3038856281324	15.4147011359813	15.5739232680741	14.9112724987645
157	sp|ASTE000748-PA|ASTE000748-PA_ANOST	14.8575788794025	14.7197199797541	14.2908274435293	14.1484468730696	14.0367425636022	14.3869948535338	13.6688728047394	15.0033756582835	14.4762850108238	14.5011773135788	15.0448912170799	14.4410154506006
158	sp|ASTE000754-PA|ASTE000754-PA_ANOST	14.7439561229012	15.0532534364538	14.614951673885	14.5087440318466	14.6055705545857	14.4062963507998	14.2865124357577	14.9775533071393	14.5121898752815	14.8307879013677	14.8864536922378	14.6196188918701
159	sp|ASTE000755-PA|ASTE000755-PA_ANOST	NA	13.709006990569	NA	NA	13.815261729097	13.6615802627497	NA	13.7546455258106	13.2833348008171	13.4274092714768	13.7102395065422	NA
160	sp|ASTE000757-PA|ASTE000757-PA_ANOST	NA	NA	NA	NA	NA	NA	NA	NA	13.4950418241544	NA	13.5735728617536	13.2896773007318
161	sp|ASTE000758-PA|ASTE000758-PA_ANOST	15.1424385067266	15.0294270646678	14.6778583249052	14.8084589718058	14.7221080047358	14.7628006582124	14.3071878200281	14.9054069204094	14.8936275515162	14.7375528902464	15.0440004190309	14.885428867616
162	sp|ASTE000760-PA|ASTE000760-PA_ANOST	15.1264253814313	15.2919101275273	14.4836946448246	14.7652959896862	14.4420947910476	14.7545657475881	14.3014269570671	14.7855919428274	14.4687543404101	14.5581906201368	15.2274614718523	14.6659664979346
163	sp|ASTE000772-PA|ASTE000772-PA_ANOST	15.106562540087	14.9487595557005	NA	13.2492021694011	13.1998958689403	NA	NA	13.0265336244279	13.1604841921409	13.0345167816512	14.8888914971761	NA
164	sp|ASTE000773-PA|ASTE000773-PA_ANOST	15.3793792506989	15.2014549693298	13.6142831984408	13.6623789602827	13.8241471261285	13.3146024385136	13.0695780658902	13.7331412478183	13.531639011074	13.6050688346068	15.1779286329377	13.8396596458944
165	sp|ASTE000775-PA|ASTE000775-PA_ANOST	13.9999479161226	13.5777926278656	12.8106901246636	NA	NA	13.1708499134014	NA	12.9429631713112	NA	13.0270661217016	13.9933627944605	13.398033290593
166	sp|ASTE000778-PA|ASTE000778-PA_ANOST	13.3163930839922	NA	13.2793847453281	NA	NA	NA	NA	NA	NA	NA	13.6203136319431	NA
167	sp|ASTE000780-PA|ASTE000780-PA_ANOST	16.4626763420928	16.7009157515204	16.2593754170042	17.0288779049153	17.5884847399162	17.3059795209532	17.0781976988839	17.0370465836421	17.5060069634683	16.2586448832787	16.3900718744096	16.4446262159531
168	sp|ASTE000789-PA|ASTE000789-PA_ANOST	14.9681049178846	15.0158623099603	14.6387165442671	14.0367093356002	14.3422328235907	14.5972613463493	14.1294149218598	14.9023930386372	14.2561215614819	14.6649272680189	14.6351673569429	14.5233474982452
169	sp|ASTE000794-PA|ASTE000794-PA_ANOST	13.9838991557475	13.7136918964759	13.4514564942737	NA	NA	14.1009299201235	NA	NA	14.3507035940879	14.2514470980692	NA	NA
170	sp|ASTE000796-PA|ASTE000796-PA_ANOST	16.3747704676692	16.1131172406997	16.3504895544396	16.2054338098364	16.2709606496544	16.3642942881494	15.2713580928753	16.2560205099595	16.3554898999757	17.0665530140222	16.7564462618553	16.0210857586549
171	sp|ASTE000800-PA|ASTE000800-PA_ANOST	15.6558549486315	15.6675752049389	15.2587027811409	16.0339121920745	16.8103536592439	16.2437223388958	15.9989868249758	16.2643134789822	16.4099478925667	15.9317320854171	15.7530820253167	16.0061732193053
172	sp|ASTE000801-PA|ASTE000801-PA_ANOST	14.5356063401788	14.2692977243129	14.1162803610241	13.4448385202126	14.1643191426384	13.7090276941429	NA	14.607409478842	14.3241393532885	13.6493270120797	14.2939548525437	14.2288253153634
173	sp|ASTE000802-PA|ASTE000802-PA_ANOST	13.9238110168698	13.7229467606287	13.0508567601726	13.7325141537078	14.3702179972622	14.0472897975694	13.6177267704655	14.4207729700198	14.0074222199959	14.1239060121434	14.0851041656516	13.3704616721419
174	sp|ASTE000804-PA|ASTE000804-PA_ANOST	14.8717686973031	15.075559427364	14.4093522941065	14.4492178505127	14.6820338548357	14.5747805978111	14.2406013413315	14.7963916369642	14.7868282259646	14.7731678679577	15.0175316158014	14.4734930236156
175	sp|ASTE000810-PA|ASTE000810-PA_ANOST	13.3317557873277	13.5716034911181	NA	NA	13.5965871044345	13.9205837196681	NA	13.9445353528985	NA	13.494595647606	13.7218977690741	NA
176	sp|ASTE000823-PA|ASTE000823-PA_ANOST	13.074000307629	NA	NA	NA	NA	NA	NA	NA	NA	11.4536277541505	12.8324139135857	NA
177	sp|ASTE000825-PA|ASTE000825-PA_ANOST	NA	NA	13.7121065336189	NA	13.9223804946668	14.4096377029639	NA	14.220461168089	NA	NA	14.0784040170198	14.0642975297142
178	sp|ASTE000832-PA|ASTE000832-PA_ANOST	13.8205841856491	NA	NA	NA	13.0013955209738	12.7878192950588	NA	NA	13.1477350230667	NA	13.4704661457721	13.6402228360347
179	sp|ASTE000840-PA|ASTE000840-PA_ANOST	14.1752705137807	14.5917089342177	14.2837736611189	14.2126393531644	14.8558927508653	14.4957112089887	14.0035407565252	14.6024350591353	14.3658618043608	14.4564390979085	14.3725306231448	14.36126777602
180	sp|ASTE000842-PA|ASTE000842-PA_ANOST	15.0782158835609	15.2364285657903	14.9829314384505	14.7048167164788	14.7786753828489	15.1060200489083	14.3072248983827	15.3733208576663	15.0082987194995	15.085085322707	15.2031282556238	14.9745751455485
181	sp|ASTE000850-PA|ASTE000850-PA_ANOST	14.4823178943203	15.1789298128352	14.7202505141121	13.9576452137049	14.8178393618591	14.5799984796691	14.2010519963174	15.0806406120904	14.3587883986568	14.380996410298	14.723869398638	14.8453227948178
182	sp|ASTE000853-PA|ASTE000853-PA_ANOST	14.9857890813484	14.7911936842215	13.4728910234182	13.5432126357877	13.8077447176643	13.2904502894954	13.3597589454826	13.6875073261698	13.5878937660323	13.8150191163431	14.3646470418852	14.0161000849159
183	sp|ASTE000859-PA|ASTE000859-PA_ANOST	14.4586450477745	NA	14.0400157617134	14.2857005166469	14.7304620614899	14.4645481619498	14.6229765953975	15.1102636572513	14.8186125825789	14.7934253812109	14.4907395700946	14.6276693350398
184	sp|ASTE000860-PA|ASTE000860-PA_ANOST	15.2646164467194	15.3809811369834	14.7499187819277	15.1923134190078	14.6957262186669	NA	14.3170142625249	14.6623414283947	15.0607304705876	14.5060508223024	15.1392122659629	15.0908663378351
185	sp|ASTE000861-PA|ASTE000861-PA_ANOST	14.6937890045704	NA	NA	NA	NA	NA	NA	NA	NA	14.9845452083752	15.0543497959431	15.0219070309533
186	sp|ASTE000863-PA|ASTE000863-PA_ANOST	NA	14.2576088170981	14.2632559974273	14.7473201310179	14.3142614793277	NA	14.4207310873186	14.3440781985147	14.2198430122045	14.3820889691065	NA	14.7193386122107
187	sp|ASTE000874-PA|ASTE000874-PA_ANOST	13.8132085721554	13.7553491196808	13.341709809886	12.9498554964954	13.536816595697	13.321295382458	13.1765370919446	13.822098426077	13.8075696047611	13.6201898116421	13.8552113029541	13.550153087323
188	sp|ASTE000875-PA|ASTE000875-PA_ANOST	13.4644452480804	13.76885801625	13.341983979594	11.6903613882127	NA	12.5726464663061	NA	NA	NA	NA	13.8594154755075	NA
189	sp|ASTE000878-PA|ASTE000878-PA_ANOST	14.5622677098103	14.9421633942455	NA	12.6953358353432	NA	NA	NA	13.0589381542069	12.4156036265451	NA	14.8951391007641	13.065232612501
190	sp|ASTE000880-PA|ASTE000880-PA_ANOST	NA	13.8391652965583	14.0015209279309	13.0935772065705	14.2132861862394	12.4128016976689	NA	14.1966652835144	13.6790935138917	NA	13.838430900446	NA
191	sp|ASTE000883-PA|ASTE000883-PA_ANOST	15.160369324804	15.3508119234351	15.1613007019325	14.9050029079864	15.2704835761822	15.7252743306573	14.9871096961486	15.6639745583931	15.2436605890565	15.1598436432979	15.3532539707805	15.0017814738938
192	sp|ASTE000884-PA|ASTE000884-PA_ANOST	13.8812983827025	14.23008308706	13.176511695165	13.2685318989244	NA	12.7646638276254	13.0342063348672	13.522432920932	13.4007570644572	13.1690822968873	13.5083528465228	13.1277669564133
193	sp|ASTE000885-PA|ASTE000885-PA_ANOST	15.0564935181515	15.3478587077457	15.2862786995153	13.9754760320052	15.2793098758048	14.901311267751	13.7018194202083	15.4155178950131	14.4530739388002	15.6895095502985	15.3529363222003	15.2225185201578
194	sp|ASTE000887-PA|ASTE000887-PA_ANOST	15.0308324793181	15.1776119638057	14.9943291593148	14.4449376181955	14.6665591660947	14.8074604046245	14.5340749456678	15.3809032818331	14.7977759306538	14.6777423716289	15.195949831723	15.0204380129693
195	sp|ASTE000898-PA|ASTE000898-PA_ANOST	14.9922356664464	14.5493673205897	13.9479646619853	13.922276977221	13.4442286733028	13.9808226427258	13.7360839761197	14.3559408089077	14.1613367998085	14.0562621297005	14.5616986432005	14.2121504573246
196	sp|ASTE000909-PA|ASTE000909-PA_ANOST	15.3043167060766	15.3774956838	13.8061270081039	13.8556023852054	13.8669845305481	13.9101740347828	13.7981209591882	14.1775968264221	14.0222255507622	13.7061649488794	15.2312943536428	13.9782823696551
197	sp|ASTE000912-PA|ASTE000912-PA_ANOST	16.0058615160077	15.5422141487033	14.7799783378165	14.7251376175322	14.6962838937966	14.3407773383926	14.5327820406041	15.1246624171064	15.0940131037208	14.9860898240883	15.8028084337375	15.1909232219363
198	sp|ASTE000916-PA|ASTE000916-PA_ANOST	15.2529601139169	14.307045913704	14.5240825546605	14.3816475433521	15.4759400838532	14.2756369198797	13.9529980166297	14.4511568419669	14.3630009013069	14.515724926106	14.3133247079188	14.0464910777003
199	sp|ASTE000917-PA|ASTE000917-PA_ANOST	15.7081404017945	14.4466703649056	15.1985675411108	14.7297806710732	15.4323272645986	14.3903535489705	14.2644140503769	14.6364098762433	14.9836398239046	14.7656539876947	14.4513912588912	14.7066704494458
200	sp|ASTE000918-PA|ASTE000918-PA_ANOST	13.7927831033584	13.4871175433995	NA	13.3325431167245	13.3237945414127	NA	NA	13.5204844837562	13.1909734472143	NA	13.5237203997968	13.28143518863
201	sp|ASTE000921-PA|ASTE000921-PA_ANOST	13.4768908621181	14.0159509937296	13.4794166935334	13.264261618496	13.7197786682071	13.5158763723889	12.8321137544502	13.791818440421	13.944933455943	13.9516769523389	13.8057496518021	13.825097232001
202	sp|ASTE000923-PA|ASTE000923-PA_ANOST	NA	13.9259838686218	NA	NA	NA	NA	NA	13.1141303582243	13.2063260653546	13.391309276455	13.3707436302017	13.1975617444291
203	sp|ASTE000925-PA|ASTE000925-PA_ANOST	14.7678101395435	14.8890675385516	15.1932104565311	14.6286996823065	14.73324195184	14.7470428560219	14.2451495417187	14.855588230046	14.7064132056605	14.9633221977014	14.8945889729509	14.9647186689766
204	sp|ASTE000926-PA|ASTE000926-PA_ANOST	13.9637891323663	14.4268772093258	13.8237435178555	13.5391069042401	NA	13.5637826541458	NA	14.6669180925448	14.1317325264137	13.4394424630821	14.2897042085532	13.6741084483844
205	sp|ASTE000929-PA|ASTE000929-PA_ANOST	NA	13.398398517003	NA	NA	NA	12.7491512599332	12.6046829492111	13.5035052362048	13.1451703299728	13.000017996235	13.8238315790245	13.5776093541956
206	sp|ASTE000933-PA|ASTE000933-PA_ANOST	13.7742459818531	13.5591320746205	13.5182032883457	14.9768222686989	15.6715064509545	15.0305115924054	14.9790713363465	14.9452953004919	15.3464427263098	14.4144973681317	13.8932557647456	14.6431978112758
207	sp|ASTE000940-PA|ASTE000940-PA_ANOST	17.1764323143497	16.9317336846133	16.5035510231533	16.4207257855631	17.3719625214806	16.8488551074027	16.0291043670342	16.89113895274	16.9834227989965	16.723498645672	16.573164648892	16.3628545407206
208	sp|ASTE000942-PA|ASTE000942-PA_ANOST	14.0530570025454	14.0284560322401	13.5678604205987	NA	13.6415711419132	13.6449429223452	13.0901349600537	13.5076944861621	13.4058757787022	NA	13.9397936665245	13.725648066792
209	sp|ASTE000946-PA|ASTE000946-PA_ANOST	NA	NA	12.6567228328696	NA	12.9045792985365	NA	13.1214532077333	13.0648716785334	NA	NA	NA	NA
210	sp|ASTE000952-PA|ASTE000952-PA_ANOST	15.8485200188598	15.7657018785113	15.3911359513069	15.1231116749978	15.6492698358846	15.6452894811677	15.0674733046476	15.8849126745688	15.6818543138059	15.7695030431726	15.8122533968022	15.6658615641281
211	sp|ASTE000963-PA|ASTE000963-PA_ANOST	15.2829336507714	15.4421359793915	14.3632308635759	13.6629511284309	15.0880827239901	15.226164124004	14.3040591911918	14.8629918200264	14.4151456121277	14.7892660530256	15.6907551050384	14.7912182016752
212	sp|ASTE000965-PA|ASTE000965-PA_ANOST	15.2771909431761	14.6735414981909	14.762468902746	15.8489121573835	16.5071065052391	16.0791889581685	15.4007359488603	15.9639672790974	16.1203782324351	15.631861404071	15.2088281915584	15.4136523454921
213	sp|ASTE000966-PA|ASTE000966-PA_ANOST	14.3327376862564	14.7763176466547	14.5838729459776	14.2748200777696	14.4981158063822	14.7661845133367	14.2185705066037	14.8053323296648	14.553189068	14.6920626472255	14.7155787229751	14.8598934439156
214	sp|ASTE000967-PA|ASTE000967-PA_ANOST	14.3107569590296	14.1538914651228	NA	13.5224311480993	14.3489595115552	12.7263050455356	13.8894517758777	14.1534743226366	13.5395247649661	13.8020845360133	14.0559794373354	14.2099100570766
215	sp|ASTE000985-PA|ASTE000985-PA_ANOST	14.2699116180479	14.5270369185404	13.6229042101327	13.5335667511329	13.8474404177073	14.3727070439516	NA	14.1341568558903	13.6059983961386	14.1823795868207	14.3955872763032	13.7130339796783
216	sp|ASTE000986-PA|ASTE000986-PA_ANOST	14.0824039139385	13.7007994457392	14.2316004030503	NA	13.70012851597	13.2722504902122	13.5070738775043	14.7560917615241	13.5163636756742	13.4229713030695	NA	14.1874565094328
217	sp|ASTE000989-PA|ASTE000989-PA_ANOST	14.7847315564398	14.8509694921721	14.6310451078094	14.4087729419737	14.284721728845	14.6272366573136	14.432718032184	14.8967409768808	14.7311530460196	14.7112706228274	14.7014668649226	14.7127156958313
218	sp|ASTE000993-PA|ASTE000993-PA_ANOST	15.4201542477555	15.3712197169325	13.357509821521	13.8960802950718	14.3165835859877	14.3698370249334	13.2138918666429	13.2278687477579	13.4132115559902	NA	15.2344546957103	13.7090169445802
219	sp|ASTE000998-PA|ASTE000998-PA_ANOST	17.6594859467345	17.7594944628591	17.2504339716385	17.4921488511315	17.6770348745424	17.7501962585911	17.3021448555125	18.0347056432265	17.707664965883	17.8656276515677	17.7782254382415	17.7494987766651
220	sp|ASTE001012-PA|ASTE001012-PA_ANOST	15.1382961812581	15.1217438230103	14.6353389389094	14.5156341596687	14.8655299742532	14.9068870711804	14.2976163475173	15.1973133950837	14.6815431291522	14.8344233169267	15.2155677632992	15.0734469005676
221	sp|ASTE001021-PA|ASTE001021-PA_ANOST	14.3307723609071	14.6965027786113	14.06233812406	14.4919597208942	NA	15.2454572522024	14.0164821005383	14.6191535162243	13.7250185667058	15.1355640837944	13.915149041357	14.066528258709
222	sp|ASTE001022-PA|ASTE001022-PA_ANOST	14.4833027546874	14.5661591439231	13.9994874712754	14.529588418663	13.8474425468527	14.3266639296125	14.479775653416	14.616759976399	13.8901181535074	14.3043423601951	14.4043317083473	14.2122718957275
223	sp|ASTE001023-PA|ASTE001023-PA_ANOST	15.691205821462	15.758816070025	15.5352490629896	15.3057819666241	15.5290288627552	15.6600507313491	15.1243511644005	16.0663960669834	15.6838688997598	15.6684302621552	15.8918196949089	15.7183952799713
224	sp|ASTE001028-PA|ASTE001028-PA_ANOST	13.3113476121194	14.146860609814	13.391592707593	13.4284400573359	14.2172039080348	13.9733927862285	13.4116734654107	14.5371371182914	13.7290090281465	13.3600730834084	14.2169602475759	14.0989510006013
225	sp|ASTE001031-PA|ASTE001031-PA_ANOST	14.8853194300411	14.8917651359743	14.6043219509054	14.2599480335592	14.6037271099753	14.6721703617037	14.4694301516804	14.9095228959946	14.5618552316808	14.8063418908282	14.9802932950922	14.6596342603434
226	sp|ASTE001034-PA|ASTE001034-PA_ANOST	14.5996380502333	14.472602795964	13.9013691756331	13.4436270069876	13.7114829790669	13.748894190425	13.9618633391665	14.5799469078698	14.4604729811998	13.8093679207232	14.417939479474	14.1660818863283
227	sp|ASTE001036-PA|ASTE001036-PA_ANOST	16.3378613976558	16.0303360655474	14.5663781836887	14.0049363314488	15.1093527840821	14.448306799577	14.5625528628754	15.2713967682402	15.2604226409966	14.4270683379677	16.5033760242712	14.8277426910718
228	sp|ASTE001040-PA|ASTE001040-PA_ANOST	14.6979469829652	14.4600125986287	14.093124330886	13.9025250165919	14.2573283760093	NA	NA	14.6525859480685	14.1407700627718	14.3810813908827	14.4412202969189	14.637395846304
229	sp|ASTE001041-PA|ASTE001041-PA_ANOST	14.6825693724714	14.8230681084187	14.6466838176415	14.7305370327146	15.6546761934682	14.7087181481635	NA	14.9812761182007	15.0179303690282	14.6596684632087	14.7198182749564	15.1334569034426
230	sp|ASTE001043-PA|ASTE001043-PA_ANOST	15.6667055648583	15.586589717332	15.3969978594639	16.0280159986042	16.9682526838522	16.3932959461195	16.0442404300482	16.3218567007744	16.5152684482369	15.968915349487	15.8549739795605	15.9693100369026
231	sp|ASTE001053-PA|ASTE001053-PA_ANOST	14.2935249115829	13.4028673077908	13.6672841022368	13.8592062097744	14.327841251201	13.8562610294117	13.6236057299467	14.1419795535148	14.3845442021616	NA	13.8182297797894	13.5719109682718
232	sp|ASTE001056-PA|ASTE001056-PA_ANOST	14.43220369991	15.0133413822539	14.1436367674075	NA	14.6278895033611	14.2959820414033	14.7629304640979	14.3647287009449	NA	14.3716233892481	14.6277287295089	14.6094957965059
233	sp|ASTE001078-PA|ASTE001078-PA_ANOST	15.4000427955757	15.2570519267144	NA	NA	15.4866798052591	14.7617255689298	14.2154587033979	NA	14.6929777372395	NA	15.982711522416	14.3709034716051
234	sp|ASTE001080-PA|ASTE001080-PA_ANOST	14.3815035301787	14.8892795345184	14.0985396394183	13.8628496669287	14.1342902028934	14.1196345145913	13.9836318377196	14.3624668910906	13.7979903584697	14.1288706016874	15.2344311226388	14.593295711899
235	sp|ASTE001085-PA|ASTE001085-PA_ANOST	15.5410405590861	14.6672003482117	13.4974842059746	NA	NA	NA	NA	NA	NA	NA	14.9330586568643	NA
236	sp|ASTE001098-PA|ASTE001098-PA_ANOST	14.579930203998	15.5514601608063	14.6553070272699	14.7192392096462	15.4984748847042	15.5199706554132	15.0413684010743	15.752961947819	15.4761997638918	15.6394332650531	15.2320440858709	14.9036785467809
237	sp|ASTE001099-PA|ASTE001099-PA_ANOST	14.9068882964645	14.806892509481	14.581000477442	14.3507636851791	14.7408124775076	14.5688596119842	14.209449183334	15.0121077360901	14.7336217468853	14.8222736311172	14.5494166673447	14.7879857779865
238	sp|ASTE001116-PA|ASTE001116-PA_ANOST	14.648212440321	14.5178376959946	14.6668832259064	14.5775689086984	NA	14.5712412007143	NA	14.913697452506	NA	NA	14.3511693785189	14.6975225864063
239	sp|ASTE001124-PA|ASTE001124-PA_ANOST	14.2283795551373	13.5169430528005	NA	NA	NA	NA	NA	NA	NA	NA	13.980171914786	NA
240	sp|ASTE001132-PA|ASTE001132-PA_ANOST	14.5250106482133	14.7528166194574	14.5206610987794	14.2617470020156	14.4189602142595	14.7618945354547	14.0830920075273	14.8297430515701	14.5097058758174	14.6822896252555	14.7098390372023	14.7859593738248
241	sp|ASTE001138-PA|ASTE001138-PA_ANOST	NA	13.2262667930247	13.2328617577484	NA	NA	NA	NA	13.6061969297557	13.3749427275709	NA	13.5979981823217	NA
242	sp|ASTE001139-PA|ASTE001139-PA_ANOST	15.0485815125364	15.2616336128798	14.9853057404751	14.7619760225265	14.8975256887433	15.0312385698451	14.5621580828576	15.3913458644571	15.0323541740206	15.1803728342117	15.1894598809642	15.1920371919241
243	sp|ASTE001145-PA|ASTE001145-PA_ANOST	15.3738899363995	15.3187210181617	14.6962342299605	15.3477829215989	15.1179081023194	15.1332211783015	15.0415757274307	15.6474150730507	15.1967969342042	14.974693434036	15.289156869181	15.3907597929754
244	sp|ASTE001147-PA|ASTE001147-PA_ANOST	14.6310346078887	13.9768046871082	14.3267045393568	NA	NA	NA	NA	14.5844360163617	13.8068122103806	14.2475345317177	14.0711657345457	14.3433738837949
245	sp|ASTE001148-PA|ASTE001148-PA_ANOST	14.3042565302012	14.4319760815782	13.7681686310973	13.7243890629355	13.6830271066952	14.4209917263772	13.7258969555665	14.8155061674484	14.0410285883649	14.2782646716614	14.6969452186333	14.3030005633966
246	sp|ASTE001152-PA|ASTE001152-PA_ANOST	14.7658312570181	14.5022895750053	13.6042376782227	13.6959317539569	14.0559139639589	14.2034933670315	13.4005105042122	14.464134872504	14.4790361440368	13.9902339965451	14.7282384520375	14.2587364941925
247	sp|ASTE001153-PA|ASTE001153-PA_ANOST	NA	14.7081373307165	NA	NA	13.9800687794049	NA	NA	14.9356672406677	NA	14.5181089500583	15.3096962571489	NA
248	sp|ASTE001155-PA|ASTE001155-PA_ANOST	13.9935761290926	14.7896238617256	13.9776846897046	NA	13.77696794282	NA	NA	14.7942490774178	13.1445148976401	NA	14.6566217741579	14.6532053392962
249	sp|ASTE001156-PA|ASTE001156-PA_ANOST	14.0882714464047	13.9216783836604	13.8472756395029	14.2119453150502	13.8927084512665	13.423170365006	13.6621215617079	14.0829294188506	NA	13.7590390868065	13.9402021102991	13.8443541664083
250	sp|ASTE001167-PA|ASTE001167-PA_ANOST	14.3007237939026	14.526390692221	13.9624659847468	14.1746144328901	14.1502701483564	13.9273381398359	13.6006122006549	14.5518741853707	14.0619766265864	14.3870098837858	14.6698039223443	14.6210893993054
251	sp|ASTE001168-PA|ASTE001168-PA_ANOST	13.8324249941717	13.5673438348101	13.199828187088	13.7234336258701	13.3165194077931	13.7974480122526	13.1276837582491	13.5710952449689	14.658867624642	13.7443923499345	13.818229117043	13.3304245124137
252	sp|ASTE001177-PA|ASTE001177-PA_ANOST	13.5868467795595	13.4717531265281	NA	NA	14.2772695810389	13.9952260474424	13.8370079221533	14.3781681521199	13.3375410910011	13.9191837715597	13.874477040391	13.9215559343408
253	sp|ASTE001178-PA|ASTE001178-PA_ANOST	15.3467000469006	15.310248913996	14.8622954615685	14.5574959784089	14.6305527559238	14.8646147468839	14.7098552607249	15.3424912446002	15.1224447235233	15.218242311467	15.3510477224997	15.1646966400349
254	sp|ASTE001179-PA|ASTE001179-PA_ANOST	15.2703115937724	15.3991330971725	14.9945207045689	14.7475077207098	14.6341323506947	14.9993107453859	14.8451243874359	15.1953092182912	14.9417881665357	15.0567990724819	15.2795590522992	15.1948428305321
255	sp|ASTE001180-PA|ASTE001180-PA_ANOST	15.7354144050759	16.011416253794	15.8956137079586	15.6909043001911	15.5173150708355	15.843543426278	15.3149291101596	16.1404857054127	16.0018202227434	16.0082501087697	16.1707394914868	16.1149558670824
256	sp|ASTE001192-PA|ASTE001192-PA_ANOST	14.7544422431892	14.6082313332425	14.1829418696782	14.2180790525387	14.0149394081546	14.2851963999612	13.8504264704283	14.5500690950381	14.3126042022531	14.348385514483	14.6090408986657	14.2898897469938
257	sp|ASTE001193-PA|ASTE001193-PA_ANOST	NA	12.1820723107273	NA	NA	NA	12.4330396806191	NA	NA	NA	NA	12.8331735800917	NA
258	sp|ASTE001195-PA|ASTE001195-PA_ANOST	14.5460511192329	14.9771132864047	15.0194983943065	14.9271370014997	14.5433952530006	14.6034017317363	14.0547172774888	15.2233048673503	14.9582196912842	14.6344068140176	14.8352991981741	15.0010127818943
259	sp|ASTE001196-PA|ASTE001196-PA_ANOST	NA	NA	14.2421715702099	14.0180587737171	NA	NA	NA	NA	14.1772986707709	NA	NA	NA
260	sp|ASTE001198-PA|ASTE001198-PA_ANOST	14.2032161062483	14.9859160356538	14.9112462143703	14.5922542768367	15.1739968932273	14.5770901023647	NA	14.5211122743696	15.0390547108177	NA	14.8708475126469	14.0599517784613
261	sp|ASTE001205-PA|ASTE001205-PA_ANOST	15.6088932262246	15.6737604111946	15.0308875998329	14.9890663932931	15.4411659557767	15.2162301905286	14.9605902832052	15.5201283253732	15.3470397492938	15.3106507183417	15.7600691733289	15.0945633437627
262	sp|ASTE001206-PA|ASTE001206-PA_ANOST	14.8265736407634	14.3030340121139	13.6783999040683	14.1799432744044	14.672636386886	14.3968603974036	14.1069673467631	14.748064018922	13.9614356143191	14.1397101903592	13.8095041306761	13.7123772453259
263	sp|ASTE001208-PA|ASTE001208-PA_ANOST	14.2294194041275	14.3832734126278	13.2550078463296	NA	13.2329710147984	13.2323402631052	NA	14.5971296567754	NA	13.4829628355053	14.7479164402796	14.3266056756645
264	sp|ASTE001209-PA|ASTE001209-PA_ANOST	14.4083625866172	14.6044916769986	NA	NA	NA	14.4081029496666	NA	NA	NA	14.336823746173	14.8403077297453	NA
265	sp|ASTE001215-PA|ASTE001215-PA_ANOST	14.5598319236496	14.2653583025427	14.1110183683832	13.5972878583784	13.1715260688711	13.4733912832813	12.9085061520111	12.8220254308502	12.7886504350714	13.748413637621	14.2211545061988	12.4100925614814
266	sp|ASTE001216-PA|ASTE001216-PA_ANOST	15.0429557677245	15.2671155555318	NA	NA	NA	NA	NA	NA	NA	NA	15.4095047222957	NA
267	sp|ASTE001222-PA|ASTE001222-PA_ANOST	NA	13.9224271874101	NA	12.7470390395722	NA	NA	NA	13.4687257357507	NA	NA	NA	13.2023476065563
268	sp|ASTE001224-PA|ASTE001224-PA_ANOST	14.8015077438485	14.6857685589182	14.38845924959	14.3503387778526	14.5672999614555	14.473730491676	14.1671154066039	14.6311085480503	14.3082796140662	14.5776417903501	14.8107025645667	14.5234217920383
269	sp|ASTE001226-PA|ASTE001226-PA_ANOST	15.238139495228	14.6762539415775	13.9169738224291	14.1410841200389	14.1646861641984	14.2722911495032	14.0578288055591	14.663325446437	14.406105986841	14.2410997649173	14.8408651697417	14.5795808902953
270	sp|ASTE001228-PA|ASTE001228-PA_ANOST	15.2335067711045	15.0427304217807	14.5169482666915	15.0571261795997	15.2925954063704	14.9802553950095	14.5829005876674	15.5425563962543	15.4979716143151	14.9959875522326	14.8678664749957	14.9998687091601
271	sp|ASTE001229-PA|ASTE001229-PA_ANOST	17.0494857199901	17.257441494254	16.0365121986461	16.2951302025948	17.6172818268392	17.2569366362121	16.3876453998735	17.8486684036703	16.7556034776158	17.3459482235757	17.9738243740854	16.3690975266655
272	sp|ASTE001238-PA|ASTE001238-PA_ANOST	14.691952905907	14.9690377335567	14.5550978889604	14.2523041245119	14.8483721952249	14.987296423172	14.3271907547566	15.2258832945919	14.7243429162842	14.8279435017777	15.1709840986183	14.5695248861105
273	sp|ASTE001239-PA|ASTE001239-PA_ANOST	15.4189064379885	16.0065830381109	14.8694950653216	15.0853954639113	14.8558939147192	14.9145504738534	14.5787743180551	14.8469321805878	15.0145127488541	15.1724919123276	15.6630167863549	15.2455457811883
274	sp|ASTE001249-PA|ASTE001249-PA_ANOST	15.4093051113061	15.2764830811678	15.0529260650428	15.9684060919456	16.807100879481	16.1305385028115	16.1023195464877	16.1095160357336	16.2574287040012	15.7622532034441	15.5908336418774	15.8144929646663
275	sp|ASTE001256-PA|ASTE001256-PA_ANOST	16.4389131057191	16.3073736320125	16.0287752909844	16.0016886462459	16.2040083645699	16.147633157754	15.7621256742228	16.4227874363299	16.3574483841979	16.2346585316145	16.1321419878404	16.1822451102967
276	sp|ASTE001257-PA|ASTE001257-PA_ANOST	14.5005877926811	14.5237678823543	14.0898952812278	13.9112792990375	13.9824682260625	14.2178941165896	13.9158283730312	14.4783125622379	14.0274356037464	14.1008436272621	14.7669684677626	14.2166144741195
277	sp|ASTE001258-PA|ASTE001258-PA_ANOST	14.9239661047936	14.8080653633142	14.396164420297	14.5498356891809	14.6803524651898	14.7310734021586	14.4283891831194	14.5189685918006	14.5228225506484	14.6720660426419	14.7429680475006	14.6682026112962
278	sp|ASTE001259-PA|ASTE001259-PA_ANOST	13.4591184079589	13.6957497748807	13.0797567762156	12.7631260769383	12.5938654734428	13.133953468143	12.5302448872114	14.2198752044893	13.0290197058038	13.4293610005025	14.2719201346164	12.9077843094928
279	sp|ASTE001265-PA|ASTE001265-PA_ANOST	NA	12.6565773812845	13.0628311748157	NA	NA	13.8029860681016	NA	NA	12.7698701051715	13.345597060352	13.7718727086106	13.1939985651335
280	sp|ASTE001269-PA|ASTE001269-PA_ANOST	15.9273933983161	16.4039721875071	14.8080659924368	15.6031387471106	15.0359328436754	15.5243682748915	15.3835541678602	15.2706233400483	15.7117570635201	15.2553895150217	15.9789624333405	15.1279223174772
281	sp|ASTE001270-PA|ASTE001270-PA_ANOST	14.7450719613122	14.9117296228025	14.7560348828256	14.8987972209892	14.7301832456051	14.9744163347581	14.3271905091745	14.8726572583084	15.1242382069168	15.0488578894969	15.0077988304835	15.1023761587952
282	sp|ASTE001271-PA|ASTE001271-PA_ANOST	14.1106863043002	13.4340848785806	13.5961275915758	12.8772887612539	13.1069165503837	13.4787489007638	13.2635889950943	14.1275950319525	13.1916549180489	12.926038594518	13.927064867631	13.2061866148361
283	sp|ASTE001272-PA|ASTE001272-PA_ANOST	14.4701549168283	14.369122687085	NA	NA	14.0694296104744	14.0760254691085	NA	14.1160891238071	14.2500233131537	14.1476366188043	14.204852134374	NA
284	sp|ASTE001287-PA|ASTE001287-PA_ANOST	15.1026737797141	15.4026396785268	14.7891500508881	14.8719426083864	14.9312475395501	14.9069814098664	14.4476354824374	15.0286449298615	14.5988247463382	15.0881874325821	15.3675523934943	14.9723153768812
285	sp|ASTE001289-PA|ASTE001289-PA_ANOST	14.673992923541	14.6753735766405	14.3961765371785	14.0197237114248	14.4970655133693	14.6324977184389	14.3405975502833	14.6998293136274	14.4450610624702	14.7471497749382	14.6385403283929	14.5743482944499
286	sp|ASTE001290-PA|ASTE001290-PA_ANOST	14.3132724476483	14.9098039178088	14.4146059680623	14.7392564346808	14.7423937718718	14.9120604047261	14.4116207929174	15.2174872462542	14.6941555449469	14.7736620300466	14.8833988298702	14.7287413123232
287	sp|ASTE001293-PA|ASTE001293-PA_ANOST	14.6660160345993	14.8973287361958	12.6380277527176	12.9594192304977	13.2985128274021	13.0430521682142	13.0121534834616	13.5774320535421	12.4772120026673	13.3085073364616	14.8518321283146	13.5803535609324
288	sp|ASTE001294-PA|ASTE001294-PA_ANOST	15.4296969001182	14.5404000057468	14.4568366423053	15.2240859824914	16.1468471075525	15.6878398689825	15.7202981773355	15.3800741127868	15.9934792622657	14.9116313437557	14.9694039446874	14.8437456081499
289	sp|ASTE001297-PA|ASTE001297-PA_ANOST	NA	NA	NA	NA	NA	12.9880890142603	NA	12.7387890835802	12.370187502111	12.916439659191	NA	NA
290	sp|ASTE001303-PA|ASTE001303-PA_ANOST	13.4196794348405	13.7296536206273	13.3941399169454	NA	12.9036472344913	13.652122827408	NA	13.532684970444	13.5292075689113	13.2042960729372	13.8985923506069	13.6682547840002
291	sp|ASTE001305-PA|ASTE001305-PA_ANOST	NA	14.3137776683525	NA	13.5232876733615	13.7238749584425	NA	NA	13.946445172763	NA	NA	13.8570870045916	NA
292	sp|ASTE001306-PA|ASTE001306-PA_ANOST	14.6143040026022	14.3654961812555	14.029790395321	14.2589690108698	14.6594911057028	14.7123696955072	14.1942252840125	14.7847699323872	14.4794669992659	14.3547730091965	14.8434793707183	14.2872839026294
293	sp|ASTE001307-PA|ASTE001307-PA_ANOST	15.4038184802644	15.6158939949844	15.1094646596644	14.9738295924533	15.0194500077036	15.47807636257	15.1255506228115	15.6298529077635	15.2795852335436	15.3733101040086	15.4731707139722	15.5273188818138
294	sp|ASTE001323-PA|ASTE001323-PA_ANOST	14.8052795529542	15.1467173941875	14.2863596104441	13.5760604506315	NA	14.2193656795717	NA	14.3928567205908	NA	NA	14.9095393350236	14.036248588204
295	sp|ASTE001329-PA|ASTE001329-PA_ANOST	15.6675413988963	14.8607012109868	14.8556302557769	14.783378037773	15.7806749070239	15.0210391740318	14.1635916336593	14.9176533481915	15.4318966517236	15.1031109510335	14.4480137078489	14.6190187455538
296	sp|ASTE001332-PA|ASTE001332-PA_ANOST	14.4120893325315	14.3015261136655	13.9049199280748	14.2372262703575	13.8239231289847	14.053246719701	13.9107727446552	13.9138814738561	14.9632772167719	13.9868145603725	14.2990617527167	13.6462537917755
297	sp|ASTE001338-PA|ASTE001338-PA_ANOST	14.9107203421442	14.8199378571205	14.3154982805764	13.9871130709015	14.4233281268602	14.3825455578954	14.0769448270733	14.6264421494864	14.1591695774272	14.4902803909672	14.6888793170366	14.4068007266667
298	sp|ASTE001339-PA|ASTE001339-PA_ANOST	16.2029580143426	16.7935784062818	16.1540869368313	16.7494564408198	16.3264376127567	16.5138705310946	16.2236440936198	17.2926181194457	16.8455083887856	16.9063299328373	16.4050453566587	16.3101899943692
299	sp|ASTE001340-PA|ASTE001340-PA_ANOST	15.7195362602592	15.8949173563847	15.0878015010739	14.6810040576098	16.5341233912732	16.5103583442996	14.7553606595649	16.6588604576233	16.6289039304065	16.3812850255485	16.320450554076	15.3966174277148
300	sp|ASTE001343-PA|ASTE001343-PA_ANOST	14.9038516080953	15.1005928850989	14.2602979739445	14.448046258746	14.7843625712469	14.8862100781304	14.0351182528718	14.9778684314613	14.739466535317	14.6664833420923	14.939806511484	14.9675551506705
301	sp|ASTE001353-PA|ASTE001353-PA_ANOST	14.5894910043409	14.0048612161169	NA	NA	NA	NA	NA	NA	NA	NA	14.2749487690369	13.642981101329
302	sp|ASTE001357-PA|ASTE001357-PA_ANOST	17.0022746905256	16.5099239528775	16.302320316698	16.510772779523	16.875875274203	16.9375895045559	16.0040757191121	16.7926393895345	16.8457609320136	16.7750850079623	16.6418825614552	16.525442746863
303	sp|ASTE001359-PA|ASTE001359-PA_ANOST	14.3249291575217	14.3612387669002	13.7939320812224	13.2964632349677	13.9052170155649	13.804689877418	NA	14.2249562700347	13.7831360700555	14.4966297816603	14.3970648187357	13.6284667342263
304	sp|ASTE001364-PA|ASTE001364-PA_ANOST	14.9056831751226	14.9854641287754	14.6584457512829	14.4984238211628	14.6649106106536	14.8252618752573	14.1314847295236	14.9757858370075	14.5985784757256	14.8901322641448	15.0218222290363	14.7042117313516
305	sp|ASTE001365-PA|ASTE001365-PA_ANOST	NA	13.0332262629013	NA	NA	NA	13.403211348024	NA	NA	NA	NA	13.5966723208658	NA
306	sp|ASTE001366-PA|ASTE001366-PA_ANOST	14.4174793036388	14.9016285768477	14.4034057966003	14.1223093855224	14.5907072717619	14.7018554920956	13.8568442612822	14.6958557263152	14.3735548096808	14.6657205425108	14.8763436398068	14.5281036146079
307	sp|ASTE001371-PA|ASTE001371-PA_ANOST	15.8509555746332	15.73851386921	14.9338682494696	15.3759375755838	15.9333576758687	15.7491787853834	15.2532326494324	15.6690626658805	15.5938653930552	15.7341377491233	15.7853265964864	15.44563530413
308	sp|ASTE001375-PA|ASTE001375-PA_ANOST	14.6028987735812	NA	NA	NA	16.1141647900336	NA	12.732962412935	12.8664129661006	12.5812991685093	14.2301276858745	13.4600892941001	13.8442828394722
309	sp|ASTE001378-PA|ASTE001378-PA_ANOST	NA	NA	NA	16.2734373105587	16.4383236596648	16.0353702448989	NA	NA	NA	NA	15.6761880611725	NA
310	sp|ASTE001383-PA|ASTE001383-PA_ANOST	15.4324179761622	15.6958537118297	15.1166707821772	15.0585756890544	15.2347472791634	15.1958465776286	14.9053444293003	15.54042181123	15.0580295560413	15.3720957294634	15.5491989434907	15.2030642290987
311	sp|ASTE001384-PA|ASTE001384-PA_ANOST	14.6973838707144	14.7616492567789	14.3705711260164	14.1205774751185	14.9556515025752	14.6857159794278	14.2468061863218	15.0428699601045	14.7467253295471	14.7204054371018	14.9361935244419	14.5852648544716
312	sp|ASTE001403-PA|ASTE001403-PA_ANOST	14.8691989819743	15.2795015635173	NA	14.2706001212486	NA	NA	13.8710600445066	NA	NA	NA	14.947906905349	14.0978797620405
313	sp|ASTE001411-PA|ASTE001411-PA_ANOST	14.3102198291606	13.3433249964682	13.2905770159231	NA	14.1266988564392	NA	12.937588465879	NA	13.0864098472288	13.7572762336124	13.5975000281221	13.3710631678779
314	sp|ASTE001423-PA|ASTE001423-PA_ANOST	15.8448580658353	15.6991959217105	15.238424819693	15.2670547128528	15.4787344452897	15.1908451290059	14.8067606251583	15.6969564161378	15.616948840506	15.4989470317137	15.7456145883251	15.4361689001429
315	sp|ASTE001424-PA|ASTE001424-PA_ANOST	NA	13.6080407471469	12.7659808460013	NA	13.5505628182202	NA	NA	14.067025521468	NA	13.5776114212472	14.3456920075419	NA
316	sp|ASTE001425-PA|ASTE001425-PA_ANOST	16.7400078226131	16.9317017948639	16.400821809456	16.5520875294829	16.763463242144	16.6754960462623	16.083361321156	17.0287897607911	16.8932535144455	16.5812256326357	16.6608913469897	16.7505787779328
317	sp|ASTE001430-PB|ASTE001430-PB_ANOST	16.0614247930162	15.8969837876655	15.7719234154408	15.7604311698769	15.7761205051982	15.7729903014399	15.4428707665633	16.0554601662719	15.8115650029002	16.1001206452041	15.9738088911818	16.1019325185684
318	sp|ASTE001431-PA|ASTE001431-PA_ANOST	15.5137074004326	NA	NA	14.7974471683512	NA	NA	NA	14.4397956541075	NA	NA	NA	NA
319	sp|ASTE001437-PA|ASTE001437-PA_ANOST	14.7882090871343	14.2806832175499	15.9114577928454	NA	15.1112965086535	NA	NA	NA	NA	NA	NA	NA
320	sp|ASTE001439-PA|ASTE001439-PA_ANOST	16.0978743441347	16.5439865344779	16.4889541511925	16.3394374265747	16.4244372719068	16.7225801450084	16.2711011935311	16.8675939343811	16.3880157373712	16.6146368624109	16.7037072235105	16.764204507373
321	sp|ASTE001440-PA|ASTE001440-PA_ANOST	15.1111488181637	NA	NA	NA	15.1082365869176	NA	NA	NA	NA	NA	NA	14.4102573409603
322	sp|ASTE001449-PA|ASTE001449-PA_ANOST	14.967330405376	15.0399960838569	14.8044799463291	14.5507448399663	14.7541042574116	14.6635383839502	14.8437885259754	15.1495309740616	14.7373330758289	15.0243748075035	15.5411606423318	15.2031545256417
323	sp|ASTE001450-PA|ASTE001450-PA_ANOST	NA	16.3486968328315	NA	14.6455034004079	14.7409464617244	14.5209675382125	16.0954672029603	15.7400119486051	16.0488165678488	15.2656139940507	14.308275792984	NA
324	sp|ASTE001470-PA|ASTE001470-PA_ANOST	15.3364191274433	15.6965764328161	15.0089921665333	15.2266863043019	15.596358827118	15.7138312282754	15.0414600033501	15.9866282633988	15.9787059605025	15.4718918777817	15.8426210795868	15.3120865591485
325	sp|ASTE001477-PA|ASTE001477-PA_ANOST	14.2862405976841	14.3153753068024	14.023838568883	NA	13.6224165591532	13.6474085996697	14.3241913694493	14.2974404700244	13.740123480112	14.3917004961988	14.5309469461075	14.2565190558006
326	sp|ASTE001478-PA|ASTE001478-PA_ANOST	13.756369416002	NA	13.677822135227	NA	NA	NA	NA	NA	13.8701806239878	NA	NA	14.2505143143748
327	sp|ASTE001482-PA|ASTE001482-PA_ANOST	14.6656670831039	14.377094157918	14.2250182164788	14.0971451652936	14.1860093636799	14.2205602295677	14.0001812082655	14.7125527816426	14.4919954462586	14.3566081442983	14.7068830689616	14.3631979716528
328	sp|ASTE001484-PA|ASTE001484-PA_ANOST	15.1090488994251	15.1829367090967	NA	14.0427893490828	14.1319484889804	NA	NA	NA	NA	14.0523054710066	14.876990546584	NA
329	sp|ASTE001493-PA|ASTE001493-PA_ANOST	14.3912390408803	14.0067151617794	14.5221812516064	14.5364820594759	14.0600425082628	14.2261074485677	14.53928034538	14.1980190681774	14.3933363662441	14.2558890992758	14.9128396550479	14.6894020673132
330	sp|ASTE001506-PA|ASTE001506-PA_ANOST	13.7426704593282	13.3315634074911	12.5977742729794	NA	13.1007965023005	13.2563618866246	12.9555787855102	13.5697148923989	13.3256675665149	NA	13.4442878846139	13.0524618334681
331	sp|ASTE001515-PA|ASTE001515-PA_ANOST	14.2058381285511	13.9070658202888	13.9168624659343	13.6426209920275	14.1484925801829	13.881165003507	13.6156607096432	14.2087072837236	14.0734271579592	14.0769475777964	14.4603326922481	14.4047047946386
332	sp|ASTE001516-PA|ASTE001516-PA_ANOST	15.0438750701734	14.7217454721051	14.6377987387634	14.7311621763694	15.1602920312314	14.9860710937561	14.5216440756193	15.1838866051067	15.0040467460908	14.9749826385027	15.2069068556031	15.1582388926714
333	sp|ASTE001517-PA|ASTE001517-PA_ANOST	14.6600689476843	13.8052477260072	14.0823256649828	NA	NA	14.3874347934245	14.2965341575077	15.1076183536319	13.888247137592	NA	NA	13.9682867911611
334	sp|ASTE001524-PA|ASTE001524-PA_ANOST	16.6477046811877	16.8213445002668	16.1857777795169	16.7500583866513	16.3604320116788	16.7045512928868	15.7590779364981	16.9046152863187	16.7894459836662	16.9694185196423	16.7524457209632	16.7017603265114
335	sp|ASTE001533-PA|ASTE001533-PA_ANOST	13.5212667488002	NA	NA	13.369718786907	NA	NA	NA	13.7202808102435	13.6200115742776	13.6311620724766	13.8223057930676	14.0194382605009
336	sp|ASTE001534-PA|ASTE001534-PA_ANOST	14.7109139141784	14.5933401790715	13.6971692868561	14.2039065342333	14.7658172882563	14.5028496996266	14.1937292689418	14.6777291716921	14.4100817445929	14.432796597628	14.3933547805999	14.4844638841032
337	sp|ASTE001538-PA|ASTE001538-PA_ANOST	14.7512797800733	15.182311060609	14.7249163414464	14.6745924794718	14.8635909893669	14.8840644976773	14.7383067465975	15.3202631668652	14.7089192728259	15.2487231679107	15.0858668989275	14.7021430007191
338	sp|ASTE001541-PA|ASTE001541-PA_ANOST	15.694338844252	16.0593961184132	15.3776900122538	15.5310945497287	15.4969167248337	15.6957580456466	15.3502616666777	15.8825877643853	15.8254778857081	15.6851328226207	15.674729524657	15.7455402433055
339	sp|ASTE001554-PA|ASTE001554-PA_ANOST	15.6301435297813	15.7413561911292	15.4554022007765	15.0539137870275	15.4918434484075	15.6447724898175	15.10224170586	15.8071067864813	15.4568293382356	15.6859448553896	15.7230997945903	15.5304797895732
340	sp|ASTE001556-PA|ASTE001556-PA_ANOST	15.029152724866	15.1047164150457	14.7320715701539	14.2746730835407	14.6393090841169	14.6844482457051	14.3186565710461	15.1237729530988	14.6601918619603	14.7251111034106	14.8639387261897	14.9295093236672
341	sp|ASTE001557-PA|ASTE001557-PA_ANOST	16.079158943147	16.3259248962511	16.1145732086078	16.0927020601301	16.1099141763296	16.0466067912233	15.8618041699487	16.6062106832974	16.3420873865326	16.4261619309871	16.1128539439946	15.8207490867456
342	sp|ASTE001559-PA|ASTE001559-PA_ANOST	15.2125710669808	14.8323222826694	NA	14.4811370617014	14.7311068099819	NA	14.8714314275035	NA	NA	14.9405503275439	NA	15.2037432512979
343	sp|ASTE001561-PA|ASTE001561-PA_ANOST	16.0781762045315	14.6573829621818	14.7955801540923	NA	NA	14.4608533561507	NA	14.7042632188015	NA	14.2855726968522	15.7194625919461	14.8678465069014
344	sp|ASTE001567-PA|ASTE001567-PA_ANOST	16.1665562580535	15.748237485247	NA	14.6124807866094	12.9370377455279	NA	NA	NA	NA	NA	15.9210398651537	12.6699464224844
345	sp|ASTE001571-PA|ASTE001571-PA_ANOST	NA	14.2847176472251	NA	13.2054048687043	NA	NA	NA	NA	14.1307085410506	NA	NA	13.6480833560616
346	sp|ASTE001575-PA|ASTE001575-PA_ANOST	15.3823198685546	14.8938367243111	13.7545612262601	14.1513917999276	13.4326995432368	14.3142251617143	13.4873406943319	13.5903458381882	14.214847023858	13.3481487492348	15.3031288181021	14.2216488448066
347	sp|ASTE001576-PA|ASTE001576-PA_ANOST	15.2101646299919	15.3513475197907	13.7010941805012	13.6687225479808	14.1239447783073	13.6591951176667	13.8540439855823	13.9899548774065	13.9668008155446	13.3577667853606	15.1456572842139	14.0051550400961
348	sp|ASTE001581-PA|ASTE001581-PA_ANOST	NA	14.4528037975537	14.2625603037893	NA	14.2608339522506	NA	13.7657157295419	14.4804379505967	14.154318219334	14.3837328003567	14.4787425623064	14.2958985845062
349	sp|ASTE001596-PA|ASTE001596-PA_ANOST	14.4748703087307	14.2008293139807	13.2052858886845	NA	NA	NA	NA	NA	NA	NA	NA	13.6825114385283
350	sp|ASTE001605-PA|ASTE001605-PA_ANOST	15.4789975503879	15.8875978181991	15.3519740113843	15.8878681697935	15.8329545779237	15.9134295138019	15.6702850014938	16.3466112426293	16.408146901902	15.8263051892848	15.8257523341016	15.8855637333666
351	sp|ASTE001606-PA|ASTE001606-PA_ANOST	15.1685002992061	15.4427600711273	15.0735634204419	14.8437582745153	14.7268841664242	15.3257883269941	14.5148194103789	15.3083259723577	14.9179246193621	15.0763569209233	14.984678135095	15.0186386570958
352	sp|ASTE001616-PA|ASTE001616-PA_ANOST	14.7711714617568	14.8116764119282	14.613987095023	14.3503466204967	14.1385828518197	14.3798611761774	14.5459113704624	14.7251071497016	14.3309187114556	14.5585833172304	14.8342795629529	14.8624388084953
353	sp|ASTE001619-PA|ASTE001619-PA_ANOST	15.2783849616654	14.8139793177269	NA	NA	NA	NA	NA	NA	NA	NA	14.8474323720093	NA
354	sp|ASTE001632-PA|ASTE001632-PA_ANOST	14.2458333782367	14.800661580467	14.580704400598	14.5317727743521	16.2924419452478	14.5940339891877	14.5938049674504	15.3341034159566	15.145085411121	15.4912201776535	14.9967148795308	14.9912464006367
355	sp|ASTE001648-PA|ASTE001648-PA_ANOST	15.6284855895153	16.1516124244114	15.0482097924045	15.5147859431218	15.6379765207595	16.0813348422203	15.196351564368	16.1976221631036	14.9216723621154	15.742789494583	15.5623517288467	15.1509876430019
356	sp|ASTE001656-PA|ASTE001656-PA_ANOST	14.4796598211943	14.6531224970883	14.1587433732865	14.4701744900806	15.4111987593584	14.9573766759502	14.5673124032658	15.0491876971104	14.7589888564692	14.6406176821316	14.778488170345	14.6015989045125
357	sp|ASTE001659-PA|ASTE001659-PA_ANOST	17.0948383123286	17.3358721200673	17.0449414362781	17.4025731009173	17.5593614055171	17.6880135971128	17.2646757298454	17.9894021985875	17.7119540454068	17.3266808754155	17.2599607794304	17.0513996877268
358	sp|ASTE001661-PA|ASTE001661-PA_ANOST	15.1226398110045	14.9328829688674	15.1767330293493	15.1541499803962	15.6315901421691	15.6470664794654	14.9373396391118	15.8349255612852	15.3322455281888	15.6768156982274	15.253203600792	15.3895443625368
359	sp|ASTE001678-PA|ASTE001678-PA_ANOST	13.5362796191941	13.6406589414851	13.1434183058156	NA	NA	NA	NA	NA	12.7557644174413	NA	NA	12.8268528887836
360	sp|ASTE001680-PA|ASTE001680-PA_ANOST	16.2167572184699	16.3526681245929	16.0552208997606	15.9442396134565	16.1699716154893	16.337176704926	15.5347512290117	16.5263098120435	16.1844260949853	16.4588949199282	16.3842505998015	16.2324146354969
361	sp|ASTE001684-PA|ASTE001684-PA_ANOST	14.8720803265465	15.1350352701336	14.6159754811481	14.9528121892726	15.4557569715547	15.1416499981323	14.95996092405	15.5046608316081	15.4973453534889	14.8772584831803	15.3414677225955	14.9373788966315
362	sp|ASTE001685-PA|ASTE001685-PA_ANOST	15.9252422822176	16.2276113557654	15.75479718195	15.5919136018816	15.6833199753234	15.9125684131207	15.3066570541593	16.1489123194583	15.9307802638767	15.9622524523441	16.3169773207462	15.9513669570691
363	sp|ASTE001686-PA|ASTE001686-PA_ANOST	13.9713229746724	13.7317825268688	13.8027006655198	13.636916527995	14.3781308294628	13.9781756016884	13.7283591995798	14.3904223110724	14.4048639578468	13.9879197039363	14.2692331502159	13.9366277812027
364	sp|ASTE001689-PA|ASTE001689-PA_ANOST	14.3448813954592	13.7757508100172	13.8362600108865	NA	14.4978685215328	13.766738829322	NA	14.488209791767	14.3270613721393	14.2393168420496	13.9101542120828	13.7712563985807
365	sp|ASTE001693-PA|ASTE001693-PA_ANOST	16.0991204923403	16.3129030932227	NA	NA	16.4358226660721	NA	NA	16.6642497593104	16.6249598620084	NA	15.4607862128828	16.5179291276635
366	sp|ASTE001697-PA|ASTE001697-PA_ANOST	13.0983678139497	14.0330508944466	13.2410103360325	13.0344398041284	12.6022292877896	12.9672997249819	13.2140383551576	13.0695869912007	13.1582686366929	12.9785914770206	13.389870708241	13.2445287578853
367	sp|ASTE001703-PA|ASTE001703-PA_ANOST	15.1116241686545	15.3671885648159	14.8989782964991	14.9494027890373	14.9406377328605	15.0736689076553	14.6518456908013	15.0768146603758	15.133622453362	15.0140805404106	15.31514074083	15.160914480552
368	sp|ASTE001706-PA|ASTE001706-PA_ANOST	15.3771838822951	15.4208885382406	15.1395468732774	14.9829582060226	15.0905811838288	15.2707691253299	14.5133328342533	15.572267859748	15.2720064850649	15.3942458221453	15.4526106462379	15.335515748254
369	sp|ASTE001707-PA|ASTE001707-PA_ANOST	14.0389844902969	14.0705223448499	13.6622709344387	13.3007825858151	NA	13.4840019210659	NA	13.8543948106218	13.0387186892263	13.3183990189324	13.2586730641973	13.8561046971304
370	sp|ASTE001710-PA|ASTE001710-PA_ANOST	13.6800844019469	13.2482664594893	NA	NA	NA	NA	NA	NA	NA	NA	14.2943783582953	NA
371	sp|ASTE001720-PA|ASTE001720-PA_ANOST	15.0961975752504	15.0667045082035	14.7647485646172	14.6676736533025	14.3399473323503	14.8879827435224	14.4272235645474	15.0059724620818	14.5709761623081	14.9154879475459	15.2163232463657	14.9949451374895
372	sp|ASTE001721-PA|ASTE001721-PA_ANOST	15.97395694461	15.9784568282325	15.8757862704841	15.665490396028	16.4435400004427	15.4932762239913	15.4890763156604	15.7520659759554	15.8440573440021	16.1211877110555	15.7890780288474	15.8792951099966
373	sp|ASTE001729-PA|ASTE001729-PA_ANOST	15.0447308123123	14.2376630768043	13.8665879562075	13.7812113051122	14.428942211787	14.5429839088936	13.9666537971419	13.9894923091584	14.028557164656	14.2553223558272	14.6989714973189	13.5861772084523
374	sp|ASTE001730-PA|ASTE001730-PA_ANOST	16.0739840753321	16.2164277067439	15.9541981959798	16.0902595150297	15.9588505963562	16.0582801601443	15.4662230914677	16.431294086492	16.1399143780761	16.1789809826846	16.0474048293237	16.1964024268847
375	sp|ASTE001733-PA|ASTE001733-PA_ANOST	NA	NA	NA	NA	13.8964614847722	13.7025150757039	NA	NA	12.077818349344	NA	NA	NA
376	sp|ASTE001735-PA|ASTE001735-PA_ANOST	13.3930644242844	NA	NA	14.0881908752476	NA	13.8554955881231	14.0804929148438	13.9173489725661	NA	14.9301453086211	14.6108430279017	13.6699561902767
377	sp|ASTE001739-PA|ASTE001739-PA_ANOST	13.432742793714	13.1778765262651	12.8998806933644	13.0990532410207	12.8957537256289	14.0285717608992	NA	13.8478814495818	13.5848779749271	13.200681531984	13.2225160377119	13.2045325295804
378	sp|ASTE001748-PA|ASTE001748-PA_ANOST	15.432063526074	15.5629015177962	14.7964316481884	15.2452233472019	15.6851107996487	15.3999916730428	15.18867721197	15.4103338819875	15.1677621922378	15.2688342645002	15.5710385751156	15.2033431029197
379	sp|ASTE001753-PA|ASTE001753-PA_ANOST	13.7590934780555	NA	NA	NA	NA	12.487801058494	13.069213087328	13.8094992992278	13.2378537784275	NA	12.7562255123611	NA
380	sp|ASTE001755-PA|ASTE001755-PA_ANOST	NA	13.3581813018865	13.3367403534672	13.5834731717835	13.7560826815961	13.5002926898304	13.7525754816737	14.2193640078939	13.8883252316418	14.0916527925656	13.5730752071238	13.5229151754816
381	sp|ASTE001756-PA|ASTE001756-PA_ANOST	13.3342535183787	13.2892522418287	12.6164201435357	12.9626920582008	13.3305054592597	13.603418744106	12.2725957568498	13.2593283722186	13.0693728945178	12.9351847468821	13.4680837058256	13.2955018313212
382	sp|ASTE001757-PA|ASTE001757-PA_ANOST	15.2059043933889	15.751295834974	15.3706378321826	15.1272420669388	15.3542403933659	15.3331682142538	15.0788358308471	15.6864139022947	15.559001017801	15.7943912184515	15.6550368956828	15.7077344955576
383	sp|ASTE001758-PA|ASTE001758-PA_ANOST	13.1411441819442	13.3475313244301	12.786407872049	13.0791889374702	13.3853900427694	13.8008014977784	12.8653605811146	13.8159628665441	13.2878320559519	12.8242295403836	13.4210689190167	12.9438353736164
384	sp|ASTE001759-PA|ASTE001759-PA_ANOST	NA	NA	NA	NA	15.4147137551128	NA	NA	NA	NA	NA	14.1609256645139	13.9754349751644
385	sp|ASTE001769-PA|ASTE001769-PA_ANOST	13.7176343486504	13.6189961889409	NA	13.4389962984689	14.2567619877967	14.1362926807508	13.2052251917739	14.2139017101312	13.4109500722032	13.6277630601284	13.7526335389148	13.7204452553656
386	sp|ASTE001771-PA|ASTE001771-PA_ANOST	13.4123657187849	13.0387344604037	NA	12.6598985383738	NA	NA	NA	13.5707166698007	13.1098484009476	NA	13.2238989853637	13.0739295665392
387	sp|ASTE001775-PA|ASTE001775-PA_ANOST	14.9770481824858	15.0833593164169	14.3890904445773	14.2587130999809	14.2932678949652	14.9471849239316	13.9150521035408	15.1367909649024	14.382246528422	14.5571051615119	15.0615286809863	14.5691190587179
388	sp|ASTE001776-PA|ASTE001776-PA_ANOST	14.3840802158412	14.3293934408715	13.9187240262245	13.8564970271272	13.9062594288961	14.1760790139009	14.0914444029607	14.3613753490907	14.1035806189413	14.3104576674349	13.9265669813772	14.0926602493657
389	sp|ASTE001782-PA|ASTE001782-PA_ANOST	14.8649389008996	15.0513664163287	14.1235320264046	13.7232565800493	13.7655337723011	14.1696178810881	13.8898351218607	14.5158851027716	14.0523605261877	14.0943503386263	15.361066197033	14.6907348596135
390	sp|ASTE001783-PA|ASTE001783-PA_ANOST	16.4305725899702	16.5534754483933	NA	12.4437482454857	14.3846310374122	10.8824214348243	NA	NA	11.041503748945	NA	16.585531929955	NA
391	sp|ASTE001788-PA|ASTE001788-PA_ANOST	14.1194283653417	14.8195566182513	14.3390826037861	14.3530511307702	14.3067952308662	14.6775122572956	14.1858345272052	14.8841856059864	14.7630762249126	14.9730027992762	14.4309036857385	14.5191665995235
392	sp|ASTE001791-PA|ASTE001791-PA_ANOST	14.797601797616	15.134289606543	14.9649355316269	14.1864371254405	NA	NA	14.3407191660002	NA	15.1708033086408	14.2868793373714	14.2528939428704	14.8104776322506
393	sp|ASTE001795-PA|ASTE001795-PA_ANOST	13.8650044633436	13.4730862340444	12.6647006874083	NA	12.4358298486484	14.4919232393346	NA	NA	NA	13.5567000714765	13.4923396825834	NA
394	sp|ASTE001799-PA|ASTE001799-PA_ANOST	15.9294634940952	16.1886475387533	16.0860749280381	16.9286839891281	16.8221950479876	16.7582086969092	16.6004710345143	17.4254269613707	17.5709612556657	16.529817497877	16.446444672524	16.7592909770301
395	sp|ASTE001804-PA|ASTE001804-PA_ANOST	15.44173621023	15.474198297367	15.2480957900313	14.9591188294796	15.5349562175638	15.3397466557558	14.9217877134959	15.5237300182776	15.3259055641716	15.4945943100714	15.6109622442892	15.4684750589338
396	sp|ASTE001806-PA|ASTE001806-PA_ANOST	14.1521862688177	13.4223729970311	14.0170375633857	13.8940949550956	13.3789424318374	14.3105512205963	13.5045325614654	14.4520508640324	NA	13.4961981459232	13.74351454724	13.3654253822224
397	sp|ASTE001815-PA|ASTE001815-PA_ANOST	15.1602535321702	15.1860900822515	14.9903152405991	14.6964804034761	14.7934338384701	14.8617871286481	14.2214813234341	15.3427591717202	14.5016178283992	14.5304713577671	15.6481946713769	15.0366749678849
398	sp|ASTE001823-PA|ASTE001823-PA_ANOST	14.4731437249784	13.8671896027371	13.2467238257361	NA	13.9391564372164	13.4295346801582	13.4475744563395	13.2257417181467	13.5170331254922	13.6742309892076	NA	NA
399	sp|ASTE001829-PA|ASTE001829-PA_ANOST	14.6608400345859	14.9085756196302	14.2627672455527	14.1028171684849	13.8248807598944	14.3754565868042	13.8310966300878	14.8834427110455	14.4005132260211	14.5030117891036	14.9225759315046	14.7597356658933
400	sp|ASTE001830-PA|ASTE001830-PA_ANOST	14.9098004064214	15.454077769127	14.7553511326343	14.9884494542367	15.2524256198053	15.5618111997756	14.7211836629187	15.5819455032658	15.2866796545509	15.1511125016204	15.5541402046117	14.7754043624381
401	sp|ASTE001838-PA|ASTE001838-PA_ANOST	15.8110253434049	15.5059078542789	14.1198839914602	14.2190593871567	14.23129818432	14.3301979629646	13.9147509209834	14.362713688905	14.2888167950738	13.9642109899949	15.7549410518545	14.5669291238404
402	sp|ASTE001840-PA|ASTE001840-PA_ANOST	14.3025576895238	14.435296308041	14.6775776538532	14.6696430970931	14.5692262222231	14.5436006224966	NA	15.2672094824947	14.9614191894009	14.9072403373457	14.6058892337556	14.9743761566102
403	sp|ASTE001843-PA|ASTE001843-PA_ANOST	15.0346836801733	15.1015154024986	14.720190003903	14.7032526506161	14.7798387036501	14.868961963195	14.3041379307834	15.207519105186	14.7678843494322	14.9346527714449	15.2560009771911	15.0068232625038
404	sp|ASTE001848-PA|ASTE001848-PA_ANOST	13.5562925551869	13.3455593167824	NA	12.881692918288	13.1672206386616	NA	13.2834079204633	13.2484130774884	NA	NA	NA	12.9671308736285
405	sp|ASTE001850-PA|ASTE001850-PA_ANOST	15.5466987356481	15.9779966462207	16.1739165539693	16.1480054265275	16.2368462285427	16.5674883495916	15.9836339179547	16.6173367452021	16.1972382103137	16.5310615273219	16.4275247560586	16.538736396881
406	sp|ASTE001852-PA|ASTE001852-PA_ANOST	16.8735000648442	16.943366185654	16.2269929163894	16.3404333248136	16.0845367013068	16.3077252358281	15.9019050847406	16.7229525511732	16.5860510373094	16.4091973717806	16.7911745852116	16.6293699617252
407	sp|ASTE001853-PA|ASTE001853-PA_ANOST	14.639520704446	14.2158208339474	14.2634918862014	NA	NA	14.1547611245576	14.2489398190706	14.2251328145472	NA	NA	14.1534644054225	14.8243190864345
408	sp|ASTE001858-PA|ASTE001858-PA_ANOST	16.3365846721484	16.9182584338561	16.4030366446846	NA	15.7099594919732	15.8024551396379	15.5328828601518	NA	15.7200180752813	15.9115354753165	NA	17.173779025499
409	sp|ASTE001859-PA|ASTE001859-PA_ANOST	14.56178436018	13.8033003512107	13.6211659589002	13.0248884167049	14.0848788148059	13.7213103614584	13.9863475432098	14.1096545984382	13.4395679360265	14.1095010799875	13.7042417064288	13.5440904564622
410	sp|ASTE001861-PA|ASTE001861-PA_ANOST	15.11602807093	14.7646131282008	14.3171360509039	14.4262996906943	14.2609935140321	14.2133210254735	13.7854394125444	14.5339200234543	14.5443672686516	14.4772770622598	14.9077986964998	14.631451680402
411	sp|ASTE001863-PA|ASTE001863-PA_ANOST	14.9814206131992	15.4947345476637	14.0987350404912	13.923025235718	14.6603882093876	14.5998613055133	13.6761570213052	15.0993976353778	14.6878643810371	14.2192454240934	15.6256730589722	14.3814130665567
412	sp|ASTE001865-PA|ASTE001865-PA_ANOST	16.5669570719359	16.5746389372581	16.231766717104	17.0952099738561	18.1376031050847	17.5563898774697	16.8627352796594	17.527776465241	17.7726127939647	17.1745561075737	16.9187296230695	16.9787140976001
413	sp|ASTE001867-PA|ASTE001867-PA_ANOST	NA	NA	NA	NA	NA	NA	13.3542967147447	NA	NA	13.3804846989569	13.1961980065411	NA
414	sp|ASTE001869-PA|ASTE001869-PA_ANOST	12.828909194593	NA	NA	NA	NA	NA	NA	13.1532865822754	12.8898944397471	NA	12.9010137552205	NA
415	sp|ASTE001889-PA|ASTE001889-PA_ANOST	14.0295950216824	13.5750540694909	13.2705021747583	13.6159415949203	13.3392360292152	NA	13.1777808832359	13.1455146536169	13.4342270632626	13.4003870770136	13.9874906514806	13.304853683044
416	sp|ASTE001900-PA|ASTE001900-PA_ANOST	15.7528368350896	16.2052145942243	16.163401865347	15.9824912510657	16.0527182514578	16.1510272342096	15.7148175926457	16.3858799965475	16.3354363061649	16.2491311741133	16.474648253159	16.4084390828252
417	sp|ASTE001902-PA|ASTE001902-PA_ANOST	15.6104305452182	16.0420796627677	15.7379277392935	15.8912887923185	16.1231363620754	16.1427510569215	15.9096098633149	16.4978118630421	16.2561410004387	16.3850348123925	15.926592102026	15.8061430194407
418	sp|ASTE001904-PA|ASTE001904-PA_ANOST	13.2380743298691	NA	NA	NA	13.3977810294227	NA	NA	NA	NA	NA	13.3004961058708	NA
419	sp|ASTE001905-PA|ASTE001905-PA_ANOST	14.974197025168	14.5341016767027	14.1665928605845	13.8848002731568	14.3300235663716	14.2429773825625	13.7926037295416	14.5477254299136	14.4235460919498	14.4087934756446	14.5426174582092	14.4744918587645
420	sp|ASTE001921-PA|ASTE001921-PA_ANOST	15.0835867478381	14.848419083537	NA	14.3980180117972	14.0575039642353	NA	NA	15.1243226066034	14.4670286312664	14.502526428698	14.7494319646933	NA
421	sp|ASTE001922-PA|ASTE001922-PA_ANOST	14.7421448976752	14.9499120979021	14.9325569137301	NA	14.8448218662834	14.9643020414775	NA	14.8927729301213	14.789173721068	NA	15.0012713543447	14.9688554680039
422	sp|ASTE001930-PA|ASTE001930-PA_ANOST	14.5141991330968	13.7044558134608	NA	NA	NA	NA	NA	14.4970540910023	NA	NA	14.2170694028494	14.4231756491205
423	sp|ASTE001931-PA|ASTE001931-PA_ANOST	NA	14.3456155556345	14.1956763523354	NA	14.5542568948953	NA	NA	14.5180287425183	14.337692162602	14.7813668652239	14.6217503751299	NA
424	sp|ASTE001934-PA|ASTE001934-PA_ANOST	16.4465876989833	15.9003162678719	15.4331274160217	NA	15.6551445335455	15.2278033223008	NA	15.3575199061927	15.3972080962989	15.5373984085374	NA	15.5179595613853
425	sp|ASTE001936-PA|ASTE001936-PA_ANOST	13.8029691459203	14.0941923635334	14.5186706859348	13.8575090556655	14.9084519876351	14.9942008289819	14.1782540126527	14.9702806352743	14.4405310682897	14.8932275073905	14.9545445146265	14.7775217830058
426	sp|ASTE001942-PA|ASTE001942-PA_ANOST	14.4656448074801	14.4099208010074	14.4072251020358	14.1688244542296	14.1524640871691	14.2993522872048	13.6525819669054	14.6292114700711	14.4586005635205	14.6192132906498	14.5516215948771	14.5899949184273
427	sp|ASTE001951-PA|ASTE001951-PA_ANOST	15.1694583484992	15.353007918535	14.7882772579481	15.0010360930225	15.763309714341	15.7025697881648	14.6703618810314	15.755734027133	15.2965565390447	15.5454683059896	15.2905098317701	15.124766027781
428	sp|ASTE001961-PA|ASTE001961-PA_ANOST	15.1322007339503	14.8580410805259	14.872802564224	14.5419100065282	14.5272413165888	15.0019939578223	14.7027185960102	15.2329298738178	14.861736345062	14.9785329514463	14.7957788042616	15.0545997158385
429	sp|ASTE001964-PA|ASTE001964-PA_ANOST	15.3455927793647	14.8731484152929	NA	14.7595527747134	15.2760123111176	15.006513320614	14.8182403258446	NA	15.1837173424538	15.0110105908064	14.7267562097451	14.7587281265851
430	sp|ASTE001967-PA|ASTE001967-PA_ANOST	NA	14.1540439272732	14.1125626455678	NA	NA	NA	NA	14.3825459871532	NA	13.9075491287554	NA	14.1471062126481
431	sp|ASTE001969-PA|ASTE001969-PA_ANOST	13.7748532496105	NA	NA	12.7391877515299	NA	NA	NA	13.3142197934394	NA	NA	13.7056286159226	13.7233768380911
432	sp|ASTE001977-PA|ASTE001977-PA_ANOST	15.0319375430655	14.9550985085042	NA	14.8167906868867	14.5332496462882	15.0018322097598	NA	14.7592833198192	NA	14.6813502338929	14.6972716605773	15.1816698871581
433	sp|ASTE001978-PA|ASTE001978-PA_ANOST	15.0605778078063	14.7985140309554	NA	15.2248739435809	NA	NA	NA	NA	NA	NA	NA	NA
434	sp|ASTE001980-PA|ASTE001980-PA_ANOST	NA	NA	NA	NA	15.4381296565378	14.2527874074601	NA	15.0749091423699	NA	14.2413664480745	14.4881678473594	NA
435	sp|ASTE001983-PA|ASTE001983-PA_ANOST	15.2960760997553	14.9635249134333	14.7009783771188	14.6027434568373	14.1660052088056	14.7580199119703	NA	14.9058337007702	NA	14.7769800138804	15.0271271711108	14.7694494109754
436	sp|ASTE001986-PA|ASTE001986-PA_ANOST	14.2025480541458	14.575402622567	13.3122373283949	13.8971886535341	13.4526186599322	13.8818737839137	13.7726347177518	13.9293157519418	NA	13.9648664769472	14.1537481869607	13.7659630954202
437	sp|ASTE001988-PA|ASTE001988-PA_ANOST	13.0965200115744	13.632750248468	12.9435968760726	13.4180721736342	13.3219299676138	13.3417141967408	13.1471613154706	13.7708427649504	13.5157068945625	13.6043906000706	13.6653692180906	13.5386427396213
438	sp|ASTE002004-PA|ASTE002004-PA_ANOST	15.7286738190808	15.4593730442062	15.0334310349237	15.0841689153608	16.087169835438	15.2405202127736	14.8764560345873	15.352206747361	15.2997816307303	15.6305048469622	14.8394851534881	15.0332223741714
439	sp|ASTE002011-PA|ASTE002011-PA_ANOST	NA	NA	NA	NA	14.3584786288462	14.1689293823984	NA	14.3715408673601	14.3039317826194	NA	NA	NA
440	sp|ASTE002023-PA|ASTE002023-PA_ANOST	16.0701393330987	16.2040645806846	15.836992399151	15.7586404049859	15.6967428418526	15.8044921062774	15.2766922869771	16.0587063227842	16.3639388988238	15.8868093488575	15.9845403991711	16.0444670629079
441	sp|ASTE002024-PA|ASTE002024-PA_ANOST	13.4725201389394	13.302991577772	13.381658799274	NA	NA	NA	NA	13.7202405067138	NA	13.3514757850826	13.3865917310543	13.116601561924
442	sp|ASTE002027-PA|ASTE002027-PA_ANOST	15.0264480377108	14.6334514309247	14.5313942063903	14.9993577187375	14.6687130962253	14.948670819899	14.9832461750997	14.850591029486	15.0354958322814	14.5722469351974	14.7698431311163	14.7067328049735
443	sp|ASTE002031-PA|ASTE002031-PA_ANOST	14.5964036689513	14.8820644648025	NA	NA	NA	NA	NA	NA	NA	13.3231958625437	14.205327691218	NA
444	sp|ASTE002036-PA|ASTE002036-PA_ANOST	12.8839926670951	13.5932804089047	NA	NA	NA	NA	11.6385170189315	11.9280352278399	11.7074930963513	NA	12.6372885252701	12.7191388504598
445	sp|ASTE002046-PA|ASTE002046-PA_ANOST	14.4566951409507	13.9561245404464	13.5973712895616	13.6482088997477	14.4813356714589	14.0464478894329	13.5644999625709	14.1548950515809	13.6784078574649	14.2870967070399	14.2543648948366	13.9703708820434
446	sp|ASTE002048-PA|ASTE002048-PA_ANOST	14.6545606753414	NA	15.2424563584758	12.8787990781254	NA	12.8636744967022	NA	13.2164665941014	12.9017504972458	14.4115309321056	NA	12.6285041823423
447	sp|ASTE002051-PA|ASTE002051-PA_ANOST	14.8119976683546	13.5136878539799	13.2238330327023	13.9901182366725	14.3958184259167	14.1382466659754	13.7021239918131	14.2651093894714	14.1097174500998	14.4693538562126	14.3803487426046	13.6951744085093
448	sp|ASTE002052-PA|ASTE002052-PA_ANOST	14.5162362855257	14.5462980515793	NA	14.3028278462711	NA	14.1544903164092	NA	NA	NA	NA	13.9926225483042	14.4257952549211
449	sp|ASTE002056-PA|ASTE002056-PA_ANOST	NA	NA	NA	NA	18.7467494322714	NA	NA	NA	16.0929310354299	15.9065229618488	NA	17.1948876673725
450	sp|ASTE002057-PA|ASTE002057-PA_ANOST	14.4870611020158	14.091613824224	NA	13.9042337513849	14.5189867004408	14.2434117193322	14.1767217291384	14.5678574549224	14.4508136475758	NA	14.4302370538792	14.2018637602811
451	sp|ASTE002060-PA|ASTE002060-PA_ANOST	13.894381985902	13.7206836369889	13.5744446737493	13.2025137756823	13.4070208697785	13.3039334219351	12.8918810799718	14.1974368151251	13.8318178687524	13.8559101506906	14.1074241957888	13.6056003019729
452	sp|ASTE002062-PA|ASTE002062-PA_ANOST	13.8221284800574	NA	NA	NA	NA	NA	13.5469417926871	NA	NA	13.8055406565926	14.0287406484329	13.9294013778582
453	sp|ASTE002065-PA|ASTE002065-PA_ANOST	15.0390826558545	15.230185982718	15.7703662007532	15.094098312809	14.5521550469589	14.2966394781342	NA	15.3311661887427	NA	14.6226698711785	NA	NA
454	sp|ASTE002067-PA|ASTE002067-PA_ANOST	15.5357441600664	15.7997063982086	14.867558674008	14.5688859285002	15.1631802000771	15.2368156759608	14.9592775709991	15.8126934535558	15.1269237149289	15.4233267727468	15.6140583294719	15.3812680370476
455	sp|ASTE002072-PA|ASTE002072-PA_ANOST	15.9629543675409	16.1352803612243	15.6888482200813	15.8353293527989	15.7040378024597	15.9410395180772	15.649021172753	16.5731549920367	16.4688546480349	16.0281825946573	15.5322077810384	15.5015075313585
456	sp|ASTE002073-PA|ASTE002073-PA_ANOST	NA	13.8391061725801	NA	NA	14.2425798144367	NA	NA	NA	14.4720947453862	NA	NA	NA
457	sp|ASTE002077-PA|ASTE002077-PA_ANOST	13.6165766235929	13.5689647652239	NA	NA	12.978371154959	NA	NA	13.8754392404158	NA	NA	NA	13.395255605155
458	sp|ASTE002083-PA|ASTE002083-PA_ANOST	13.1613982193104	13.1287091201475	NA	NA	12.5980752710038	12.762226400184	NA	12.7507780442462	NA	NA	13.2949993369098	NA
459	sp|ASTE002089-PA|ASTE002089-PA_ANOST	15.0481549392961	14.9143739011943	14.5850171412228	14.3315571957404	NA	14.251461488755	14.1060105278552	14.8591663715075	13.7007640493646	14.6507115421003	14.9273072066962	14.889787509162
460	sp|ASTE002094-PA|ASTE002094-PA_ANOST	14.5347179798117	14.801153939774	13.8904625215255	13.6123603708095	14.9381243303387	14.2804203882304	NA	14.9350236959866	14.30160800253	14.8040211286391	14.9297437644208	14.5006528705884
461	sp|ASTE002095-PA|ASTE002095-PA_ANOST	14.585318105266	14.8589850672189	14.4644504631851	14.7023381748919	14.6958951907288	14.5681394065592	14.3797800068734	14.5425302153279	14.4631347612087	14.5727343342223	15.1136304396457	14.4375951739849
462	sp|ASTE002096-PA|ASTE002096-PA_ANOST	15.342874764233	15.2887038065406	15.1964745488015	14.9690445667741	15.0114368134964	15.0821574289415	14.7269220090074	15.3405468285662	14.8843849781854	15.4251719235421	15.6634797845877	15.2519971339064
463	sp|ASTE002100-PA|ASTE002100-PA_ANOST	15.5863794836631	15.2982897714487	14.7884148610088	15.1824330755146	15.1741239681778	15.4134529649649	14.7011702738519	15.382940493693	15.1874092031344	15.3804390670239	15.4508122749217	15.4516767993589
464	sp|ASTE002101-PA|ASTE002101-PA_ANOST	16.9659669270342	16.4421801686126	15.8567605641895	16.3765399489387	16.7965414040994	16.8651575151407	15.8817935951391	16.6128225197334	16.7822881516342	16.8082906874748	16.6517302677566	16.1888211833161
465	sp|ASTE002102-PA|ASTE002102-PA_ANOST	16.375557251743	16.9176540706213	16.6369967141753	16.1166919595092	16.4355987876179	16.8374627404133	16.105774826362	16.9481176168829	17.1300135280589	16.9450192887338	16.7453380038471	16.2423314624219
466	sp|ASTE002104-PA|ASTE002104-PA_ANOST	15.951820026125	15.9768730378466	15.6953874411602	15.5880970389253	15.5091706847907	15.6521261491205	15.3939192919874	15.9382336914056	15.7530607962222	15.97287410645	16.1035030688247	15.9472630711116
467	sp|ASTE002108-PA|ASTE002108-PA_ANOST	15.7660394562017	15.7543501074962	15.407517222219	15.5595584246469	15.4023262287955	15.5680944600696	15.5344625378241	15.581153958519	15.3635618767993	15.554694268883	15.8101406947917	15.7098719253941
468	sp|ASTE002111-PA|ASTE002111-PA_ANOST	15.0546913270223	14.8827219554751	14.2500510940434	NA	13.8835660899857	14.8647500409182	NA	14.9019515107963	14.4835476145465	NA	14.6596737087515	NA
469	sp|ASTE002120-PA|ASTE002120-PA_ANOST	15.7828365138999	15.9328769260894	15.6254376784763	15.4114612158817	15.3781357919863	15.6299716854206	15.0929011282133	16.0072146957066	15.7648107335757	15.5676798987175	15.7160720743453	15.6927049123314
470	sp|ASTE002123-PA|ASTE002123-PA_ANOST	15.6277480360062	15.2288619883664	15.2215177053364	16.1926031463888	16.5636457035647	16.3667131505524	15.7228258646925	16.2863254484052	16.6340334317713	15.9357187599874	15.7726758276675	16.0067427906222
471	sp|ASTE002124-PA|ASTE002124-PA_ANOST	14.760753212219	15.593054257407	14.6059826684295	14.7640139982944	14.5588681419219	15.0512294137449	14.7560909850532	15.7939941934265	14.605500529439	15.3129346613261	15.3863340831233	15.1067823489988
472	sp|ASTE002125-PA|ASTE002125-PA_ANOST	NA	NA	NA	13.3032191200262	14.3292364765718	13.627635692457	13.4366734382092	13.9841421409631	14.0886215547734	13.2403593857331	13.3908221145486	13.3527886100571
473	sp|ASTE002139-PA|ASTE002139-PA_ANOST	NA	NA	NA	14.6733083766948	NA	NA	14.926179311171	15.0379155103333	NA	15.6267208245075	NA	14.9515186795876
474	sp|ASTE002146-PA|ASTE002146-PA_ANOST	14.345782152763	14.6858170469613	14.0378855881835	13.86830036658	15.2848470367738	14.3540068210757	14.089457142159	14.8789431660205	14.4361750751507	13.7929935480008	14.7078138337657	14.305471384098
475	sp|ASTE002147-PA|ASTE002147-PA_ANOST	16.4889211247539	16.3891408378655	16.1129227575978	15.8019277564412	15.8944679735172	16.1146705810288	15.7748690289904	16.2943743263872	15.9380275477767	15.9853069983366	16.2233091640977	16.0091935902266
476	sp|ASTE002154-PA|ASTE002154-PA_ANOST	14.3675410747785	14.0935541581866	NA	NA	14.3647370480969	14.4806795038153	NA	14.561696090971	NA	15.1645473647539	14.8863138377855	14.4432919096764
477	sp|ASTE002158-PA|ASTE002158-PA_ANOST	NA	NA	13.3198264198144	NA	13.1597519280056	13.2928999205629	NA	13.493327750988	NA	NA	13.5959952310042	13.819949187446
478	sp|ASTE002165-PA|ASTE002165-PA_ANOST	14.6393413811243	14.7062798476631	14.3472960072267	NA	14.4532833762996	13.1613625134868	NA	14.6301316428344	14.6558931441183	14.1193948131806	14.3890175764334	14.5059683466373
479	sp|ASTE002173-PA|ASTE002173-PA_ANOST	15.1315877463527	14.3007060034971	14.286182703882	15.1838539392063	16.563594398174	15.2686533628272	14.6104045877047	15.5656558589384	15.8342969778959	15.169037058499	15.5698243847459	15.0264471716378
480	sp|ASTE002176-PA|ASTE002176-PA_ANOST	13.2165078957739	13.2152853017812	NA	12.3232285444125	NA	13.485461314471	NA	13.101460114744	NA	13.4838295270075	12.9002236218573	12.8857720228818
481	sp|ASTE002177-PA|ASTE002177-PA_ANOST	15.9287491575233	15.0130291486938	14.6599185144067	15.027369105559	15.4798891137201	15.4208993614926	14.8429291563151	14.9852127300669	15.6861473749692	15.5160475544454	14.7241365923147	14.8186998618529
482	sp|ASTE002189-PA|ASTE002189-PA_ANOST	15.8784952806158	15.8848255543645	15.4266592763277	15.1395475127247	15.3787603731638	15.6574505211601	15.308898755568	15.8113966014068	15.5810829530603	15.64401481708	15.8103026293019	15.476651563585
483	sp|ASTE002192-PA|ASTE002192-PA_ANOST	15.8731661786628	14.7245913073066	15.7333980837585	NA	NA	NA	NA	14.9731678086847	NA	NA	NA	NA
484	sp|ASTE002195-PA|ASTE002195-PA_ANOST	15.5990354505458	14.832055873116	NA	NA	NA	NA	NA	NA	NA	NA	14.7897657690369	NA
485	sp|ASTE002196-PA|ASTE002196-PA_ANOST	14.9064016353368	14.8379927418155	13.6614702142991	14.2490866450975	14.1130724385453	13.8897399405898	NA	14.1989556508854	13.8443712668722	14.0322297535979	14.757665263511	13.8925886261104
486	sp|ASTE002197-PA|ASTE002197-PA_ANOST	13.5756065706651	14.1777862912392	13.7940735318725	13.5093490097835	13.7264362040046	12.950800225701	13.482351703243	13.6279177532095	13.9487648501056	13.7371182031346	14.0446222537491	14.185951827901
487	sp|ASTE002198-PA|ASTE002198-PA_ANOST	14.0711314074081	14.1303336703193	13.3957926473957	13.3416673023824	13.403914900953	13.3953616540068	NA	13.8150658894218	13.6086178651228	13.9994923343727	14.2831050413761	13.6208031506765
488	sp|ASTE002202-PA|ASTE002202-PA_ANOST	13.8020983381247	NA	NA	13.8255462808785	13.7735203217891	13.872426994381	NA	NA	14.4306763747428	13.9899488950932	14.1684663598229	13.9819378606793
489	sp|ASTE002205-PA|ASTE002205-PA_ANOST	15.0288081315227	15.179043809735	13.3014779551696	13.8936033007248	13.3185622379884	NA	NA	13.443829402416	NA	NA	15.1777601004502	13.4243604546905
490	sp|ASTE002206-PA|ASTE002206-PA_ANOST	15.4346876886143	15.4092016801912	NA	NA	NA	14.7670952247024	NA	NA	NA	NA	15.4605721475149	NA
491	sp|ASTE002212-PA|ASTE002212-PA_ANOST	15.0841347399425	14.831991519146	14.3983215369937	14.1397735321257	14.2483020055348	14.4537522318608	14.1403804985015	14.9265368719403	14.9523305837345	14.475549689549	15.1875872493676	14.402622887594
492	sp|ASTE002213-PA|ASTE002213-PA_ANOST	15.685049341608	15.7138713856607	15.6066953628732	14.8176498739121	15.5919254323371	15.3231776413993	14.6903859127176	15.7237708046347	15.1971138558527	15.689447519771	15.7928858925741	15.5653313844449
493	sp|ASTE002215-PA|ASTE002215-PA_ANOST	15.1480291141708	14.7251208733725	15.6052424386799	15.1673144826816	15.477935731374	15.7694173100943	14.7997081411661	15.5719831946408	14.7333804860605	15.5985670220422	15.3289930327896	15.6935511378679
494	sp|ASTE002216-PA|ASTE002216-PA_ANOST	16.9378716310066	16.8558115093402	17.3008419304863	16.8255394708078	17.3251672423098	17.4770795036612	16.6697944650005	17.5272273875973	16.994874257902	17.450727882432	17.4512899211772	17.6355474260924
495	sp|ASTE002217-PA|ASTE002217-PA_ANOST	16.7954387408077	16.7923862416805	17.2577092529693	16.8090698553655	16.6645952548238	16.7929351519405	16.3092467366203	17.0706035703372	16.394849212241	16.751827771948	17.3026198759182	17.2340986576297
496	sp|ASTE002225-PA|ASTE002225-PA_ANOST	14.799328938748	14.9876582848589	14.5817566143839	14.4029645084946	14.8782055350956	14.9913592054352	14.2269272014905	15.1600445332468	14.5261998113562	15.0643050358162	15.0903381756831	14.9200300374219
497	sp|ASTE002226-PA|ASTE002226-PA_ANOST	13.1356842152324	14.4196897692213	13.4459083829997	13.5719691373384	13.4050651493913	13.7153087505004	13.4605586216176	14.1966777389185	13.5637448713114	13.2853718916211	14.5439265593193	13.6795117055357
498	sp|ASTE002228-PA|ASTE002228-PA_ANOST	15.2415529751678	15.2927727035241	15.0272424710969	15.0023400041595	15.191111459445	15.2405198649217	14.7091208528448	15.6910147175887	15.6785022056885	15.4579668125258	15.2167367615406	14.9131532429635
499	sp|ASTE002229-PA|ASTE002229-PA_ANOST	16.8054468605625	16.8621799689707	16.5749873165439	17.7754184359842	17.9937254848986	17.7859178454408	17.9720742887667	17.8281631613696	18.0171379744216	17.3072841471905	17.0554406526695	17.4880668703823
500	sp|ASTE002231-PA|ASTE002231-PA_ANOST	15.2089295550939	15.2560277279349	15.1331072577374	14.8167911236363	15.0975116568145	15.2832339658432	14.6772602406707	15.4163556600278	14.9716437404622	15.5227898768849	15.4255433610701	15.0896787391477
501	sp|ASTE002232-PA|ASTE002232-PA_ANOST	14.2311828530274	14.9505914514834	14.6083956555491	14.1239106270863	NA	15.1264029242937	14.1657452318729	15.0562285129145	14.7869049605251	14.9907745013593	14.9058282116037	14.4385522428367
502	sp|ASTE002233-PA|ASTE002233-PA_ANOST	14.7771289193618	14.998584893522	14.4728764867495	14.8370978334863	13.8994312647993	14.8787108216636	14.5215982756787	14.8719020661424	14.8681182340966	14.9300518691548	15.0101213015242	14.6149857677844
503	sp|ASTE002235-PA|ASTE002235-PA_ANOST	15.416176514514	15.1598760871231	15.0142961549175	14.6232237181318	14.785677895274	14.7580233635654	14.6801956834047	14.9072172339439	14.9813333376446	14.9999397858048	14.8781401002405	14.902969214614
504	sp|ASTE002245-PA|ASTE002245-PA_ANOST	14.3455428382153	14.0458488665874	NA	13.7135064549901	15.1416151126708	13.9408396387238	13.9496960076428	13.702910544719	13.9160804207369	14.1671852639556	13.6763016067476	13.3154172003164
505	sp|ASTE002248-PA|ASTE002248-PA_ANOST	16.1953410282175	16.055718093644	16.313591359432	15.7979746687006	NA	15.7529311653823	NA	16.0950360773149	15.9800198489851	16.1345509531725	15.7059778854386	NA
506	sp|ASTE002252-PA|ASTE002252-PA_ANOST	15.3943431191015	14.6366703851792	NA	NA	NA	NA	NA	NA	NA	NA	15.790074741113	NA
507	sp|ASTE002261-PA|ASTE002261-PA_ANOST	14.4629629917816	14.4353044329089	14.2368978038339	15.0966092754076	15.6723744674216	15.344858405737	14.8637749363986	15.2797141481275	15.4135536963353	14.8280543205999	14.6639937005567	14.9044750984543
508	sp|ASTE002273-PA|ASTE002273-PA_ANOST	NA	14.2865933583247	NA	NA	NA	NA	NA	NA	NA	13.4990139890793	14.3550997367625	NA
509	sp|ASTE002274-PA|ASTE002274-PA_ANOST	15.2656153139286	15.2448614715429	13.7578550290946	14.6887528737451	13.9414225562735	14.0424569831288	13.8242238340375	13.9058313911124	13.9789804669896	14.3075128934193	15.3336272382918	14.4811858224042
510	sp|ASTE002285-PA|ASTE002285-PA_ANOST	14.5853367571862	14.5946331801462	NA	NA	NA	14.4099690709421	NA	NA	NA	NA	13.8873708184851	14.0745502744247
511	sp|ASTE002286-PA|ASTE002286-PA_ANOST	14.3024025456556	14.518777007553	14.278874749077	14.1791588828249	13.5191345322363	NA	13.6192472174189	13.6242650440534	13.9227725403389	13.8333713957688	13.8688130006033	14.3763108947349
512	sp|ASTE002311-PA|ASTE002311-PA_ANOST	NA	13.6651120195791	NA	NA	13.2134964232864	13.2408284044835	NA	NA	NA	13.3743040343588	13.4746896848884	NA
513	sp|ASTE002312-PA|ASTE002312-PA_ANOST	16.3954722475581	15.4313683237908	NA	NA	NA	NA	NA	NA	NA	NA	16.7009660941243	NA
514	sp|ASTE002321-PA|ASTE002321-PA_ANOST	15.9345563801781	15.8093809732654	15.6286477674145	16.1383446347512	16.6585592244388	16.5559274637446	16.3246433226242	16.4082868574301	16.4239555522796	16.152373371228	16.0551369506295	16.0486441476481
515	sp|ASTE002322-PA|ASTE002322-PA_ANOST	12.0237478779129	NA	NA	NA	12.7526737380624	NA	NA	NA	NA	NA	12.4641031651886	NA
516	sp|ASTE002330-PA|ASTE002330-PA_ANOST	14.1073385406589	13.6718114137028	13.1264819807381	12.8924358590711	14.0294491584075	13.1854178627245	13.7876216653922	13.6539348977849	13.3755368547029	13.655431849066	13.8232226919321	13.9061878451548
517	sp|ASTE002332-PA|ASTE002332-PA_ANOST	NA	NA	NA	NA	NA	NA	NA	NA	12.7332510986745	14.4222874265121	16.2665382473789	NA
518	sp|ASTE002335-PA|ASTE002335-PA_ANOST	13.5903664861661	14.3071874399739	NA	NA	14.6813496157938	13.1342656797474	13.3165146554026	14.178376356898	13.4837304522731	NA	14.7740072451131	13.7675865462882
519	sp|ASTE002346-PA|ASTE002346-PA_ANOST	14.3492331289358	14.4101850368034	14.6049421281348	NA	14.6617791077831	NA	NA	14.8345334562551	14.6253889871029	14.36139207495	14.6963871488871	14.6347971743408
520	sp|ASTE002353-PA|ASTE002353-PA_ANOST	14.7018414594515	14.7062696560428	14.4533675019977	14.3673843960827	14.4820963179946	14.4478443485296	13.9484938174796	14.8531646192822	14.3595988451762	14.6941802042559	14.8422502571865	14.9286676514349
521	sp|ASTE002355-PA|ASTE002355-PA_ANOST	15.0833223956811	15.2452281756228	13.9643722968585	14.153071537021	15.6446071917118	15.361336160327	14.7525680075487	15.4404840582316	15.0282746692297	15.4225294029354	15.7545894808921	14.0788950983295
522	sp|ASTE002366-PA|ASTE002366-PA_ANOST	14.5302193631602	14.4970742023512	13.012213341378	12.9884093586892	13.0986932223179	13.1593604266373	13.1693250054312	13.5139126612821	13.1825876715844	13.3031776425428	14.5895909849492	13.5242711761918
523	sp|ASTE002367-PA|ASTE002367-PA_ANOST	14.9975198051693	14.094819353813	13.8074890132688	14.0583217825842	14.9006962722176	14.6776028361226	13.9693713035497	14.4525843711757	14.7477882290179	14.6383909685155	13.8379184658974	13.8176779610225
524	sp|ASTE002369-PA|ASTE002369-PA_ANOST	14.9211149095488	14.8663373678059	14.9134273995519	14.8341427246246	14.8666075550563	NA	NA	15.1442185396388	NA	15.3203869351424	15.0076629883924	15.3182313580416
525	sp|ASTE002372-PA|ASTE002372-PA_ANOST	15.0327941670895	15.1188642111661	14.9158103219384	14.269797024219	15.4575160748788	15.2414422701684	14.4753031609102	15.0517645652221	14.5519663864886	14.9970495829965	15.1883856619099	15.2564731038475
526	sp|ASTE002373-PA|ASTE002373-PA_ANOST	15.119743165695	15.4798053943925	15.0887059478988	14.3883205396483	15.6317115786213	15.3068212468624	14.4345198008	15.0613300683008	14.6139740604924	15.0817664938632	14.9363889761512	15.356902215353
527	sp|ASTE002376-PA|ASTE002376-PA_ANOST	NA	15.0415416767167	NA	13.8953720432404	NA	NA	NA	NA	NA	NA	14.1320926994362	13.6469200457659
528	sp|ASTE002377-PA|ASTE002377-PA_ANOST	12.7504036291394	NA	13.3904110117727	NA	14.179356486052	13.8796726287007	NA	13.9082107437614	13.4860987848521	13.2652503186029	13.7589033236819	13.6144643640201
529	sp|ASTE002397-PA|ASTE002397-PA_ANOST	NA	NA	NA	16.181165826836	15.8325058470474	NA	16.034050512947	NA	NA	NA	NA	NA
530	sp|ASTE002398-PA|ASTE002398-PA_ANOST	15.2145253099713	14.7562453898582	14.7905233689783	14.5622266290624	14.6177411962616	14.6915560882157	14.4943172196492	14.948854010021	14.471766351499	14.9351038307974	15.0351023819203	15.1793036279994
531	sp|ASTE002399-PA|ASTE002399-PA_ANOST	15.5620978151601	15.5818141363785	15.1483886814208	14.7512584445928	15.2042058891491	15.1678623310757	14.7165398472419	15.5385704291621	15.1331949636713	15.0474182015932	15.5449656769613	15.3841082175334
532	sp|ASTE002400-PA|ASTE002400-PA_ANOST	15.7875590711469	15.8093163037126	15.3254570711194	15.1775098321678	15.3068631849558	15.158007708231	14.9783538745254	15.5655248320001	15.4748439490417	15.587931033853	15.6678876037932	15.660429018349
533	sp|ASTE002401-PA|ASTE002401-PA_ANOST	16.1606245508885	16.3939896727885	16.213714836404	16.5633722787782	16.6223648529328	16.3378829113672	16.0733879695443	17.005863912929	17.0801871319362	16.3026715274435	16.1741356528382	16.4738086611451
534	sp|ASTE002403-PA|ASTE002403-PA_ANOST	15.2602666721963	14.2708334653132	14.128841204591	13.8372752548745	15.1119922820696	14.1761913540626	13.8448489326908	14.2098704108568	14.5822599497896	14.1722775904766	14.1838163721847	14.2198178287366
535	sp|ASTE002404-PA|ASTE002404-PA_ANOST	16.8852884816867	16.9547411680421	16.7694445365839	16.4663005123036	16.8207889818482	16.9071563993645	16.189886918793	17.147720607378	16.8038277015134	17.0593541908398	16.9174027366386	16.9632808725724
536	sp|ASTE002406-PA|ASTE002406-PA_ANOST	14.4586510228071	NA	NA	NA	NA	NA	NA	NA	NA	13.8103723123882	13.5090931836391	NA
537	sp|ASTE002418-PA|ASTE002418-PA_ANOST	14.59241403256	14.5055263005854	NA	14.3480603385725	NA	NA	NA	14.9929859028261	NA	NA	15.0230317935709	NA
538	sp|ASTE002420-PA|ASTE002420-PA_ANOST	14.9714548488204	14.8097894452058	14.691986036697	14.3100258870155	14.278853132094	14.6954979438275	14.2068638977059	14.8909297796612	14.7258773902206	14.6888003465107	15.006074454425	14.4520034097382
539	sp|ASTE002421-PA|ASTE002421-PA_ANOST	NA	NA	NA	NA	11.2585416846112	NA	NA	NA	12.8240192180652	NA	NA	11.5470946814883
540	sp|ASTE002426-PA|ASTE002426-PA_ANOST	NA	NA	NA	14.1118136077037	NA	14.5014241253528	NA	NA	NA	NA	NA	14.136182848354
541	sp|ASTE002427-PA|ASTE002427-PA_ANOST	14.0664272498462	14.0327762350434	13.4064162754731	NA	13.2407794663554	13.7689054523746	NA	13.7382232736238	13.0831774669202	13.9232089173538	14.0183576600574	13.4605111583887
542	sp|ASTE002428-PA|ASTE002428-PA_ANOST	13.9953415534265	14.0099997967215	NA	NA	13.5474748134116	13.8777316549694	NA	13.9051126866642	NA	NA	14.2985672532779	NA
543	sp|ASTE002431-PA|ASTE002431-PA_ANOST	14.6235907588825	14.9112159227311	14.629080472704	14.5788046803787	14.9768069736439	14.8695653654684	14.0913404307504	15.090016418456	14.8012190645559	15.1139705259869	14.9731146491662	14.9260943717187
544	sp|ASTE002436-PA|ASTE002436-PA_ANOST	14.751294656198	15.1303465668088	14.6298753485292	15.0618033893409	14.2154828677726	15.0661219174449	14.2386458547505	15.1809393730402	14.872093963009	14.7212700205792	14.9405104128367	15.093125049604
545	sp|ASTE002442-PA|ASTE002442-PA_ANOST	14.4599339089243	14.5720577313888	14.3395041584674	NA	14.1411566140332	NA	NA	14.3953295739785	14.4978819845652	14.4424676528704	14.5466765174562	14.6844783196791
546	sp|ASTE002444-PA|ASTE002444-PA_ANOST	14.0666859296308	14.1953310365338	NA	13.8001857570798	NA	NA	NA	13.8848736794984	NA	13.5650826616047	14.0447331016643	NA
547	sp|ASTE002446-PA|ASTE002446-PA_ANOST	13.373412433325	13.1929681158246	NA	NA	NA	NA	NA	NA	NA	NA	13.5067863375985	NA
548	sp|ASTE002449-PA|ASTE002449-PA_ANOST	14.6889513755334	13.6887368606477	12.8815993217317	13.1483340595403	12.8929468128087	12.8200773251549	NA	12.7260227448539	13.2510418919783	13.5123278729651	14.1412180293385	13.3929815015328
549	sp|ASTE002451-PA|ASTE002451-PA_ANOST	15.2659377347023	15.2833579761687	14.7065691662367	14.557928738914	15.2438549932439	14.6504219528335	14.2552537693936	15.0399124692581	14.714010593675	14.5664601492815	15.2365352745008	15.1261629582024
550	sp|ASTE002454-PA|ASTE002454-PA_ANOST	15.3385584616006	14.1871115521028	NA	NA	13.8510506930866	NA	NA	NA	NA	NA	15.4366703324789	NA
551	sp|ASTE002455-PA|ASTE002455-PA_ANOST	14.3042550879758	NA	NA	12.5399724574264	NA	NA	NA	13.9230677278864	NA	13.0799734229403	13.916257433769	14.3618746091741
552	sp|ASTE002471-PA|ASTE002471-PA_ANOST	15.2115072841975	15.0614170687086	14.1858681805468	14.3820676797648	14.0000829246891	14.015494432398	14.2773922285192	14.5461372958217	14.2693171376395	14.1781577676413	14.6995690245703	15.0348466179103
553	sp|ASTE002472-PA|ASTE002472-PA_ANOST	14.88727418906	14.7713585592863	14.4005060459721	15.3079200496906	15.5811586019591	15.4217316184142	15.1074877304202	15.0965343955011	15.6332826440071	15.0279014787458	14.9355211412466	15.0204543120579
554	sp|ASTE002474-PA|ASTE002474-PA_ANOST	15.1678125104533	15.174104125303	14.6809553818278	14.6434466820899	14.973168185412	14.8387448406249	14.6642513879291	15.2218154386958	14.940310413065	15.0648803316432	15.2726560199935	15.1800235065173
555	sp|ASTE002475-PA|ASTE002475-PA_ANOST	16.1543542607124	16.160700755632	15.6898046478618	16.0302547992674	16.2293455948861	15.9810598077427	15.706311342686	16.0889164543659	16.1914517957019	15.9041984699046	16.2246701236582	15.8999207713555
556	sp|ASTE002476-PA|ASTE002476-PA_ANOST	14.1041270570404	14.3800972495502	NA	NA	13.7663089174973	NA	18.3095402779984	NA	NA	13.3458268130628	NA	13.732014177694
557	sp|ASTE002479-PA|ASTE002479-PA_ANOST	14.6460072996165	14.2319149263831	NA	NA	NA	NA	NA	NA	NA	NA	14.6511123252732	NA
558	sp|ASTE002492-PA|ASTE002492-PA_ANOST	15.3167618269843	15.3801314259786	14.5638661782875	14.6012310626565	14.5589099486362	14.7750113876989	14.4352188549877	15.1369674619437	14.6210383120105	14.6951605549608	15.2137952861043	14.896403982121
559	sp|ASTE002493-PA|ASTE002493-PA_ANOST	14.736453482297	15.0027442519073	14.4924426313587	14.682552757434	14.6657984489771	15.0320990213242	14.5526323684635	15.3802910575617	15.3178167084367	14.8452427304207	14.9810960311735	14.9533385432348
560	sp|ASTE002504-PA|ASTE002504-PA_ANOST	14.865620237726	14.8185275349071	15.1275130228468	14.4259919938092	14.6682265459114	15.2007341009304	14.4838954711642	15.4565378791158	14.7141421215116	14.900210797098	15.4357785848922	15.4776574437453
561	sp|ASTE002506-PA|ASTE002506-PA_ANOST	NA	NA	NA	NA	13.3743558143912	13.2792419800023	NA	13.3660460072505	NA	NA	13.3583055742145	NA
562	sp|ASTE002508-PA|ASTE002508-PA_ANOST	15.2522248397952	15.1514874813761	NA	14.6162429940831	15.018324742756	NA	NA	15.0686820353091	14.5504231824362	NA	14.8571855603012	NA
563	sp|ASTE002509-PA|ASTE002509-PA_ANOST	14.3039832011193	14.374368486564	14.392509988529	14.0779943016006	14.7072409729281	14.2998553107413	14.256983828616	15.1242207017672	14.7184900354315	14.7074986143969	14.5073981507911	14.5551532404358
564	sp|ASTE002510-PA|ASTE002510-PA_ANOST	14.4669384663789	14.4768170686363	14.5570603789038	NA	14.8513868330734	14.9963161316171	15.5669678470572	15.1480974248819	15.1186128199204	14.8682325957234	15.0306475922633	14.8850770400552
565	sp|ASTE002515-PA|ASTE002515-PA_ANOST	15.2682653151666	15.2559110520727	14.9063819845892	14.7956544647012	15.054639819065	15.1696946112237	14.6226243340793	15.4210587189532	15.0941577053362	15.2153657861528	15.3768434920543	15.1120457548511
566	sp|ASTE002517-PA|ASTE002517-PA_ANOST	16.2346300874603	16.203875528405	16.3238723811189	15.7336368352963	16.4465772066875	16.0490124580545	14.6183130751567	16.6439770580259	16.2013730736475	16.3115182594818	16.1964601285238	15.5810660333505
567	sp|ASTE002520-PA|ASTE002520-PA_ANOST	14.7162789078437	14.8323558265698	14.5422322576737	14.1935075337372	14.3298298240275	14.7178734355557	13.9533193182404	14.791647616027	14.5216199314468	14.5958970557916	14.8533711409978	14.4854546725014
568	sp|ASTE002521-PA|ASTE002521-PA_ANOST	14.0955972127689	14.6658223558306	NA	NA	NA	NA	NA	14.9076968410171	NA	14.7995083722993	NA	NA
569	sp|ASTE002531-PA|ASTE002531-PA_ANOST	15.1786242542293	15.4580997084568	14.7904052121963	14.7921417905614	14.9964550780651	14.8653708590236	14.7371150792982	15.3251638115069	14.9814276725852	14.971088177243	15.1670337946424	14.9641269322844
570	sp|ASTE002542-PA|ASTE002542-PA_ANOST	NA	NA	13.6890928220608	NA	13.5305444305529	NA	13.8919280797635	14.1204208239588	13.8833163438674	NA	NA	NA
571	sp|ASTE002543-PA|ASTE002543-PA_ANOST	14.8415551817097	14.3862772974324	14.1910200933676	13.9595459833688	14.4505405641699	14.6175801477349	14.0799048934676	14.425172265105	14.1646824587467	14.2486790164623	14.2222917762903	14.5060348257952
572	sp|ASTE002548-PA|ASTE002548-PA_ANOST	13.8085477161498	NA	NA	NA	13.4982389166018	NA	NA	13.0526257481543	NA	NA	13.1231882784134	NA
573	sp|ASTE002560-PA|ASTE002560-PA_ANOST	14.4019778708212	14.7740497454341	14.0838669491445	13.8554117431577	13.9699628235864	14.1811615656954	14.0205935764304	14.4536588952443	14.1838338245508	14.5358402604176	14.6994064487811	14.58484494858
574	sp|ASTE002566-PA|ASTE002566-PA_ANOST	13.974753110617	14.2027956595935	13.4718002626612	13.5579846135256	13.3263863318293	13.3457578952617	13.4450640917668	14.0886854327427	13.9682493741286	13.5348455789138	14.0979130997099	13.9300355947637
575	sp|ASTE002568-PA|ASTE002568-PA_ANOST	15.899116909507	15.4884242602199	NA	NA	NA	NA	13.5036572200653	NA	NA	14.1842319461332	14.9884835088666	NA
576	sp|ASTE002570-PA|ASTE002570-PA_ANOST	14.8377366327591	14.8962841867345	14.5680073111335	14.3917916029344	14.6451656928796	14.8652870838424	14.1299404709855	14.9479273088404	14.3337811792774	14.8256790163101	15.1816217054861	14.9107681527797
577	sp|ASTE002571-PA|ASTE002571-PA_ANOST	14.0477317874608	13.1622386452514	13.3195529169075	13.4918811548751	13.8308929323106	13.4355780861024	12.768698746305	13.8832086741727	13.3151270571637	13.3878967890891	13.8297197863118	13.0924818798289
578	sp|ASTE002573-PA|ASTE002573-PA_ANOST	15.242995302198	14.7375122026906	14.4981688072446	NA	14.5129088421829	14.7952254538144	NA	14.9148526246074	NA	NA	14.8725397052883	NA
579	sp|ASTE002575-PA|ASTE002575-PA_ANOST	13.7876349748932	13.2245348603072	NA	NA	NA	NA	NA	NA	NA	NA	12.9675245713938	NA
580	sp|ASTE002586-PA|ASTE002586-PA_ANOST	14.026731710219	13.9845489625915	13.7500152263206	14.437598041988	15.5265138679792	15.0400199597777	13.9164762183906	14.9665941108785	15.0079554785295	14.2741682567159	14.1787819509939	14.4630916162952
581	sp|ASTE002593-PA|ASTE002593-PA_ANOST	16.4077509024173	16.6088393391215	16.8818380008199	16.6216427060061	16.6980255996525	16.8491793990013	16.3967461276671	17.1135799716228	16.8069143339089	17.0124255979812	16.8516689156363	17.0820921200213
582	sp|ASTE002595-PA|ASTE002595-PA_ANOST	14.6722643716749	13.9532919742983	14.0948705101403	14.0938837233958	13.8654339780889	13.8138608448404	13.7805832045448	14.3755051141869	14.3622938977694	14.2587588128672	14.4271388876421	14.22689210694
583	sp|ASTE002614-PA|ASTE002614-PA_ANOST	NA	13.5392316651749	NA	NA	14.2631391739102	12.4742348267398	NA	12.9882022972071	NA	13.186923108255	NA	NA
584	sp|ASTE002626-PA|ASTE002626-PA_ANOST	NA	12.1526687403242	NA	NA	NA	NA	NA	12.4133580433857	13.5199678869521	NA	NA	NA
585	sp|ASTE002628-PA|ASTE002628-PA_ANOST	16.1118770150572	15.2086833733266	15.1199683552814	15.3560703665938	15.488781462019	15.7115667794233	14.8373064851514	15.3891865366423	15.687961356001	15.612062085333	15.2675695510422	15.0677438979409
586	sp|ASTE002642-PA|ASTE002642-PA_ANOST	13.569661299414	NA	NA	NA	13.5849876858623	13.8276873599489	NA	NA	NA	NA	NA	NA
587	sp|ASTE002654-PA|ASTE002654-PA_ANOST	NA	NA	NA	NA	16.0466838197473	NA	NA	16.3698139679013	NA	NA	16.6314416998502	NA
588	sp|ASTE002667-PA|ASTE002667-PA_ANOST	16.4648324145308	16.2070686250764	15.9249604150993	16.9228956680702	17.6827318350463	17.1368580559564	16.7966441086248	17.1072742548818	17.2928935141864	16.7902068526862	16.5373006690575	16.7412126564495
589	sp|ASTE002668-PA|ASTE002668-PA_ANOST	14.3976393895791	NA	14.2170354323512	NA	NA	13.4159555351755	NA	NA	NA	NA	NA	14.0269380313846
590	sp|ASTE002676-PA|ASTE002676-PA_ANOST	13.5975546428341	13.8144342161503	13.2904498918154	13.8930200992409	15.0574939383665	13.8138317602633	14.0074241360083	14.4771679230298	14.0288171307493	13.9334361667092	14.1727771844673	13.876086298999
591	sp|ASTE002678-PA|ASTE002678-PA_ANOST	13.4415403439605	12.3315866795671	NA	NA	12.9441355771737	13.0251852151394	12.843361294964	12.2901968475652	12.4545429615294	12.6632317587459	13.641605319558	12.5009269234959
592	sp|ASTE002686-PA|ASTE002686-PA_ANOST	14.9564939262337	14.359598690305	14.1245929832549	13.9958803058776	14.7719748091874	13.9723178130344	13.9933580591607	14.3373404088338	14.7310744812478	13.9092440721152	13.8702790398926	14.014242962986
593	sp|ASTE002689-PA|ASTE002689-PA_ANOST	NA	NA	NA	NA	13.8502608529781	13.672533223238	NA	14.452351074274	13.9357172115533	13.9904686484006	13.7155208324709	NA
594	sp|ASTE002690-PA|ASTE002690-PA_ANOST	13.9878695832999	14.3920728885349	13.4240248562345	13.702053781586	13.7933594843098	13.9766924675015	13.421341090151	14.0589152795028	13.7584346780422	14.0806081849452	14.2571068967371	14.1150630621767
595	sp|ASTE002692-PA|ASTE002692-PA_ANOST	16.3688285038449	16.4695325101935	16.0460725433655	15.9806858781006	16.1408590261197	16.3203015173203	15.5911445262242	16.6027006169976	16.241307445125	16.2502495405296	16.3658604903055	16.1232470484857
596	sp|ASTE002693-PA|ASTE002693-PA_ANOST	14.8900951309195	14.5871192537461	14.4685563024754	14.6694708178762	15.0654091155448	14.8989534055775	14.5904069907737	14.9393513538486	14.9962905923591	15.0221075062328	14.8405317066634	14.9735898886148
597	sp|ASTE002695-PA|ASTE002695-PA_ANOST	13.4712670187554	NA	NA	NA	13.6725414562757	13.2551988088164	NA	NA	13.6430412465837	NA	NA	NA
598	sp|ASTE002699-PA|ASTE002699-PA_ANOST	17.5094952235878	17.8105223496342	18.3265687296334	18.0187758362283	16.4562478418197	NA	NA	17.3096171969992	NA	18.3851428895331	NA	18.5531673516708
599	sp|ASTE002705-PA|ASTE002705-PA_ANOST	12.3350439561751	14.3289075909368	NA	NA	NA	NA	NA	NA	NA	NA	14.2664755170701	NA
600	sp|ASTE002706-PA|ASTE002706-PA_ANOST	13.8368628802437	NA	NA	NA	14.2075837941905	NA	14.1118773127988	13.6937370605142	13.7277407677261	NA	13.8569139672479	13.234936270365
601	sp|ASTE002720-PA|ASTE002720-PA_ANOST	13.1763187683631	NA	12.6666206266278	NA	NA	NA	NA	12.9282474352125	NA	NA	12.9761471481123	NA
602	sp|ASTE002728-PA|ASTE002728-PA_ANOST	15.0356610161279	14.5255775495306	14.6505453564917	14.5983568256643	14.5225147885675	15.2043701303424	14.3928954593723	15.2458889025366	14.4147538702379	14.4756516340181	14.8681197171134	14.7553234319753
603	sp|ASTE002729-PA|ASTE002729-PA_ANOST	15.1940390306731	15.1328185013436	15.2707110575615	14.9956757684327	14.8817918146415	15.2926665106515	14.5974137340389	15.0680190068751	14.9927825589069	15.3069202765668	15.0040693267362	14.9560906955248
604	sp|ASTE002750-PA|ASTE002750-PA_ANOST	14.4881694705616	14.8203261176502	14.3406216267096	14.3191262420735	14.7603826840283	15.1807502487364	13.8212756732821	15.1068952722347	14.6875192466252	14.9482001981713	14.7423474341817	14.7672045126809
605	sp|ASTE002752-PA|ASTE002752-PA_ANOST	NA	14.4650695401424	NA	NA	14.3501084913604	14.1001756876249	NA	NA	14.0273741425256	NA	14.1908758357622	NA
606	sp|ASTE002756-PA|ASTE002756-PA_ANOST	16.2648410437753	16.1574224117412	15.949800540144	16.1266204120894	16.4358892713136	16.2254625192686	15.5293384965943	16.5093619314533	16.489156644282	16.2627854137412	16.2594503642562	15.8871015198902
607	sp|ASTE002759-PA|ASTE002759-PA_ANOST	NA	NA	NA	NA	15.8980430984	NA	NA	NA	NA	16.3418895916859	NA	15.9810185489295
608	sp|ASTE002770-PA|ASTE002770-PA_ANOST	14.8294952739303	14.377358974823	15.5516561539618	14.1668507222221	NA	13.9166569937642	14.3889603110315	NA	14.1687982038643	NA	NA	NA
609	sp|ASTE002779-PA|ASTE002779-PA_ANOST	15.8635385459099	15.8961824306302	15.5520615339309	15.454660166699	15.2151764560221	15.3617740952251	15.0774679062965	15.7905818981273	15.4252639361199	15.5349807020077	15.8724303210368	15.5281754134823
610	sp|ASTE002785-PA|ASTE002785-PA_ANOST	14.7915178279874	15.0376382091115	15.4851117765256	15.2632840684057	15.5528287843284	15.1496817506369	14.7364629205062	15.6733466452331	15.1754715113075	15.2516706357358	15.6499436684175	15.5866358382106
611	sp|ASTE002787-PA|ASTE002787-PA_ANOST	15.2207823019742	15.5772405107328	14.6705718681673	15.845280790475	15.7349825580371	15.405934682138	14.0460036899503	13.9537976145807	14.7522270305071	15.5942859800883	15.3392551687003	14.8531936759698
612	sp|ASTE002793-PA|ASTE002793-PA_ANOST	13.8096296210467	14.0233283169568	13.6982660584402	13.3928409639069	NA	13.3446581763524	13.3211176337367	13.6846936712062	NA	13.7952350855029	13.792895752138	13.8095049387327
613	sp|ASTE002796-PA|ASTE002796-PA_ANOST	17.8790437267577	18.5335252278966	18.4386025146427	17.8191021923535	17.3674037302192	18.0614423142566	17.4681061722564	17.8640041492982	18.1735816224406	18.1736757726476	18.0473031438665	18.2368006663533
614	sp|ASTE002799-PA|ASTE002799-PA_ANOST	NA	14.9854488947231	NA	NA	NA	NA	14.0141019712455	14.6768714296283	NA	NA	14.7184295470225	NA
615	sp|ASTE002800-PA|ASTE002800-PA_ANOST	15.9214980665337	16.0475601894142	15.5882799665014	15.3837938607648	15.5313940440316	15.7797720831518	15.0881814838706	15.9455436040529	15.5422732312947	15.7294411778318	16.1743381191244	15.5773023486485
616	sp|ASTE002815-PA|ASTE002815-PA_ANOST	14.3131928258377	13.9005945407695	14.1815575657902	13.331932060674	13.4417640506956	14.2634500203369	NA	14.4119963939136	13.5112393061817	13.898091754933	13.4396880150645	13.6481110339179
617	sp|ASTE002827-PA|ASTE002827-PA_ANOST	14.6309821266433	14.6519133630836	14.3985661461605	14.5050497315242	14.0322133634279	14.3104505884475	14.0525901700634	15.0088937702217	14.8372647667595	14.4040330591361	14.8104989866534	14.6457038674063
618	sp|ASTE002845-PA|ASTE002845-PA_ANOST	13.8168868655397	13.2409524029237	NA	NA	13.9117919089807	NA	NA	14.5055094359742	NA	12.8180627795036	13.8011667230684	13.4272944089714
619	sp|ASTE002850-PA|ASTE002850-PA_ANOST	15.2039141917241	15.0521161076076	14.566664003299	14.5391868810109	14.6052247287477	15.0041367146354	14.5617925235296	15.188144809964	14.7329356981017	14.941598461598	15.1645717499436	14.7973710165363
620	sp|ASTE002851-PA|ASTE002851-PA_ANOST	14.6134008781849	14.6830743014401	14.3211581316672	14.1359101936093	14.4541648145705	14.3023692142484	14.1691834883619	14.6180913888416	14.2091083932019	14.6886819424429	14.6709943582629	14.4469807121444
621	sp|ASTE002852-PA|ASTE002852-PA_ANOST	NA	14.0696353361431	NA	NA	NA	NA	13.9800962991573	NA	NA	NA	14.3551154684273	NA
622	sp|ASTE002855-PA|ASTE002855-PA_ANOST	13.148949739406	14.0267368216409	13.0827557579513	12.9129317878179	13.125373301428	13.8177223753152	13.2554348408773	13.7871104664721	13.7901037142846	13.4226774910609	13.6187181000533	13.6018517419708
623	sp|ASTE002856-PA|ASTE002856-PA_ANOST	NA	14.0479421981841	NA	NA	14.7548925296073	NA	14.7385005254197	14.7984397054025	NA	15.2803692903838	15.0448458859915	NA
624	sp|ASTE002859-PA|ASTE002859-PA_ANOST	13.5761317418324	13.4618442789815	13.1410390290469	NA	13.5888145110083	13.1330857860538	12.9352648049481	13.672726577201	12.9113144226116	13.0161885631765	13.7079305261029	NA
625	sp|ASTE002868-PA|ASTE002868-PA_ANOST	15.4038506493797	15.2497339520844	14.8970311901949	14.5618754408737	15.1584816961742	15.0122334908479	14.5182595202987	15.1099058128417	14.6859584929997	15.0972716562378	15.4782983699816	15.2620942552573
626	sp|ASTE002873-PA|ASTE002873-PA_ANOST	14.0656938273947	NA	13.6555628277823	NA	NA	13.6138756021769	NA	13.8080903867359	13.5986304430193	NA	14.0149739239197	NA
627	sp|ASTE002874-PA|ASTE002874-PA_ANOST	13.9758716258999	14.7634963797842	13.4537734454858	NA	13.2670377383853	14.1295951258014	13.1045177813147	14.1991793794405	13.7867881632985	14.0856796233556	14.1407198301776	12.6548388659
628	sp|ASTE002877-PA|ASTE002877-PA_ANOST	14.8381885688185	15.4733280321311	15.0281230770202	14.569170164543	16.0483720130407	15.1532292530125	14.4044415373462	15.750311605686	14.6980251506263	15.5079064780971	15.3628608398231	14.7720732126512
629	sp|ASTE002879-PA|ASTE002879-PA_ANOST	18.4901155160473	NA	18.0265342385801	NA	NA	17.0716700045449	NA	17.3049984442655	16.4122494529184	15.7702918328297	NA	NA
630	sp|ASTE002883-PA|ASTE002883-PA_ANOST	14.762951346369	15.9970834002989	15.4202397154766	15.6942689770907	15.3679118387106	15.9471923080804	15.0207840711558	16.0412900043412	15.703293006446	15.8328847662575	15.2717099147509	15.5314591003628
631	sp|ASTE002885-PA|ASTE002885-PA_ANOST	14.7686938694992	14.6325096301205	NA	NA	14.4710315398664	NA	14.3557163043405	14.644990005095	14.3163754843926	14.1673324666594	14.2002849275896	14.6190494079487
632	sp|ASTE002886-PA|ASTE002886-PA_ANOST	14.9053620542825	14.5223213533044	14.2668010307764	14.0017907859372	14.3738105408363	13.9766891585602	14.2606937621315	14.80916439229	14.2436753568349	14.7389256858077	14.5379232308419	14.6584344768606
633	sp|ASTE002887-PA|ASTE002887-PA_ANOST	14.6704841516147	14.420639543149	13.7513720440365	13.9369397589275	14.3810817185131	13.9680779775977	13.7472420292345	14.4171211233545	14.1199453778069	13.8844640937161	13.9404216453847	14.5287652626265
634	sp|ASTE002889-PA|ASTE002889-PA_ANOST	14.2851664268173	13.923801775306	13.9456591854476	NA	13.9478852914938	13.8037658514736	13.7173265570875	14.3706901380216	14.2515617520149	14.18151954717	14.1475903764107	14.2387412607316
635	sp|ASTE002890-PA|ASTE002890-PA_ANOST	15.0440339487012	14.6359209121431	14.2843660391862	14.1215935708067	14.4397324581242	15.060799366601	14.0878808938882	15.0067159157758	14.788302297803	14.2395528476683	14.8968642821683	14.69090874153
636	sp|ASTE002896-PA|ASTE002896-PA_ANOST	15.0468313333628	14.6550065424137	14.6191085549102	14.1537204455894	14.8904968291728	14.5804493400443	14.2494010307417	14.8328723828907	14.9163842074328	15.087723928046	14.9767943567329	14.7057025240104
637	sp|ASTE002902-PA|ASTE002902-PA_ANOST	NA	13.5762624321108	NA	13.603044549165	14.0790695501558	NA	13.6719280157195	14.2344570787623	14.1923701270881	NA	NA	NA
638	sp|ASTE002903-PA|ASTE002903-PA_ANOST	15.4416206137858	15.435279975598	15.213442989926	15.0998911907552	14.9700849429225	15.1658486184011	14.6501889976945	15.4045381970006	15.0732283833813	15.239133592268	15.3314698287826	15.2456525036694
639	sp|ASTE002905-PA|ASTE002905-PA_ANOST	NA	13.1386216878739	NA	NA	12.4205239278262	NA	NA	13.3980031536619	NA	NA	13.2136682021877	NA
640	sp|ASTE002906-PA|ASTE002906-PA_ANOST	15.8966268567985	14.646898533362	14.6352600571876	14.9520715503197	15.1412168414883	15.395951344293	14.8131557755452	14.9376752446151	15.2763023216987	15.2998353571923	14.9068666121698	14.7924273567002
641	sp|ASTE002909-PA|ASTE002909-PA_ANOST	15.0868105044716	15.6671751214945	NA	15.0859477548437	NA	NA	13.6658098302744	NA	NA	NA	15.3065716842697	14.3038233372314
642	sp|ASTE002912-PA|ASTE002912-PA_ANOST	15.9844490286784	16.0257856510359	15.243004103185	16.0411946281654	16.4089245485611	16.1245599077583	15.7655529909374	16.1046942110833	16.0177367322378	15.889721749167	15.9230995982077	15.8896678294156
643	sp|ASTE002914-PA|ASTE002914-PA_ANOST	15.840207381073	15.9666352096155	15.6503798034461	16.5096753500856	17.3172051336144	16.7108343469402	16.329588246851	16.8238808330967	16.7688520415028	16.3279260026712	16.1011215852149	16.5599485944211
644	sp|ASTE002919-PA|ASTE002919-PA_ANOST	15.4563006191693	15.9440035999846	NA	15.7675354677318	NA	NA	13.9814659644663	NA	NA	NA	15.3904996917686	14.738677565337
645	sp|ASTE002920-PA|ASTE002920-PA_ANOST	15.0272903109809	15.0257077026951	NA	15.2285880000049	NA	NA	13.4939635194998	NA	NA	NA	14.8382233438931	14.2682840781829
646	sp|ASTE002921-PA|ASTE002921-PA_ANOST	NA	NA	NA	NA	12.0793915132353	NA	NA	12.4719895525245	NA	NA	12.2874091121673	NA
647	sp|ASTE002923-PA|ASTE002923-PA_ANOST	15.4327752294585	14.7590971669791	14.013107060033	14.0935417973328	14.3209095261498	14.6357913200038	14.4128794839522	14.038204182269	NA	NA	15.3232884039111	NA
648	sp|ASTE002927-PA|ASTE002927-PA_ANOST	14.2996124188707	14.0243138640995	13.5258450073803	13.3264003417041	NA	NA	NA	14.9101694419527	13.4089562830647	NA	13.389377344011	14.5488690188377
649	sp|ASTE002928-PA|ASTE002928-PA_ANOST	13.978254695273	13.2766397318549	13.2190198605315	14.4618200467255	15.934547097059	14.630578966031	14.5236527933651	14.2229991898435	14.7604680577748	13.9354537043011	13.8077547156407	13.7293290694314
650	sp|ASTE002930-PA|ASTE002930-PA_ANOST	15.7574002186417	15.3216211272218	NA	NA	NA	NA	NA	NA	NA	14.7477629614343	15.4715935796246	NA
651	sp|ASTE002934-PA|ASTE002934-PA_ANOST	14.1388030131165	13.4032148310262	15.0063248931974	14.2427718923362	13.9625461475953	13.6279747096356	NA	13.5989989516384	13.8632351907878	13.4092002660917	13.0361571857728	13.7548967730831
652	sp|ASTE002943-PA|ASTE002943-PA_ANOST	15.4032203894546	15.9353085970521	15.2505588445619	15.2841801062499	15.4692440346832	15.2760319610082	15.2077434367337	15.3484238579428	15.1391079182553	15.5449503222379	15.4242238022976	15.4894363751701
653	sp|ASTE002944-PA|ASTE002944-PA_ANOST	NA	14.1785298331109	NA	NA	NA	13.9526840356497	13.3696466999994	13.7545474012686	NA	13.9296310867455	13.8503300188303	13.9036369424004
654	sp|ASTE002946-PA|ASTE002946-PA_ANOST	15.2335713267752	14.7821986058627	14.4905072193201	14.7454913051161	15.1690685446026	15.255337892283	14.4426281831542	14.9574414957823	15.0403871647014	15.0566418053248	15.0346858429268	14.6530156891809
655	sp|ASTE002958-PA|ASTE002958-PA_ANOST	14.5165546807286	14.6109042857162	14.2074306688717	13.6760866814145	14.3188103214604	14.4409043038411	13.777060307773	14.499103024203	14.184529682498	14.4330825597176	14.6826370288434	14.487954120499
656	sp|ASTE002962-PA|ASTE002962-PA_ANOST	15.2750543612134	15.8036875906464	15.230631405074	15.4321413426559	15.2581253525698	15.4680013203115	15.1226003470188	15.477842099728	15.5017085094624	15.4089606673837	15.5292047792955	15.3437508227424
657	sp|ASTE002963-PA|ASTE002963-PA_ANOST	14.5373336483399	14.0144349089407	14.186768707872	NA	14.1514865461414	14.2890711703714	13.8774286165945	14.6009162657774	NA	NA	14.1851859708009	14.2674136900376
658	sp|ASTE002964-PA|ASTE002964-PA_ANOST	13.2822800599365	14.0251889941772	13.4162720854042	12.9913178501801	NA	13.0461162450446	13.2237675858522	13.887108538364	13.5550757750383	13.5405959920961	14.0068367963251	13.6180347469236
659	sp|ASTE002971-PA|ASTE002971-PA_ANOST	12.0089303507357	NA	NA	11.3208680099892	NA	NA	NA	NA	NA	NA	12.5877282885307	NA
660	sp|ASTE002973-PA|ASTE002973-PA_ANOST	13.545324397622	14.3651268656556	13.3874567721574	13.7829540881764	14.0799288925507	13.8733333962211	13.372978595133	14.4704080447811	13.9086122670684	13.9035815918848	14.3509878769804	14.196150094609
661	sp|ASTE002985-PA|ASTE002985-PA_ANOST	13.9742743727905	14.7767461171946	13.5349266581707	13.9370788694428	13.3633459075992	13.2188037929866	13.2683895684547	14.5865809338186	14.1448277387245	14.4233675761251	14.3511211592046	13.4913713800416
662	sp|ASTE003004-PA|ASTE003004-PA_ANOST	13.9886564241148	13.6448297862898	13.796905300887	13.722899933303	13.3916017632762	13.4335622869789	13.2883747765846	13.5952631978402	13.6273656343951	13.3958723991545	13.6291854728214	13.746671338335
663	sp|ASTE003014-PA|ASTE003014-PA_ANOST	13.3717546760814	13.9511314435321	13.5903391669041	14.235787788356	13.8758540930669	13.6927908535909	13.4879795263585	14.6485723609245	14.3234639236561	14.5193206352413	14.1726176825566	14.355012765422
664	sp|ASTE003026-PA|ASTE003026-PA_ANOST	14.3237386794259	14.0456883656215	13.8578807479532	14.7191524597066	14.2888449910667	14.3930356333841	14.3085813031333	14.9545410924086	14.7169878069035	14.5187373622162	14.2971623129233	14.5922855406229
665	sp|ASTE003029-PA|ASTE003029-PA_ANOST	14.6127602748892	14.9089447038864	NA	NA	13.152161231426	NA	NA	NA	NA	13.476472125466	14.3410730875669	NA
666	sp|ASTE003036-PA|ASTE003036-PA_ANOST	NA	13.6428373721087	NA	NA	13.8036063938617	NA	NA	13.9699438970079	14.1915941615533	NA	NA	13.9197691168
667	sp|ASTE003037-PA|ASTE003037-PA_ANOST	15.4456549930153	14.9767609600202	14.8890464043061	14.375746213838	14.4714453738225	14.4323900142453	14.571093037621	15.0442999123407	14.3291390107881	14.8529863824296	15.3204507455032	14.6188620167841
668	sp|ASTE003050-PA|ASTE003050-PA_ANOST	15.3479192673466	15.6238531900694	15.0818656220932	14.9759238424232	14.8667384959386	15.1003589473858	14.6360956039612	15.3569341574708	14.9956506874549	15.1844685696449	15.5430864081221	15.1322588630682
669	sp|ASTE003052-PA|ASTE003052-PA_ANOST	14.8051659167198	14.670048682724	14.1939854990602	14.5009409541492	14.9649989054171	14.4501337703975	14.1617962167337	14.7068672102861	14.5506315446273	14.3798604042266	14.9242434006357	14.3773183629285
670	sp|ASTE003054-PA|ASTE003054-PA_ANOST	13.7848582970887	14.4287818184305	13.7008225014875	13.8512081383283	13.7573978978622	14.7158416457822	NA	14.5157961912844	NA	14.6886641701959	14.4261532522307	14.1782105777517
671	sp|ASTE003055-PA|ASTE003055-PA_ANOST	16.1759201718341	15.4405787541326	15.2331244601565	15.0182905375506	15.7296373246547	14.8701873920613	14.8411001832253	15.4152830206352	15.7425464864923	15.3928547995924	15.5312551485318	15.2013335281362
672	sp|ASTE003056-PA|ASTE003056-PA_ANOST	14.4529964474178	13.8354903853033	13.5212972712696	13.8585887203155	14.3295839380913	14.2953913198362	13.4514295898047	14.2251196046023	14.4049139657839	13.9991672540508	14.1228993360458	14.0900753828695
673	sp|ASTE003058-PA|ASTE003058-PA_ANOST	14.2086045486012	14.471504159243	NA	13.9806220443422	13.7491944393434	13.8532271969276	13.7513297153621	14.5338084338858	13.6925427578263	14.2141023862868	14.2335778123926	14.4533740626877
674	sp|ASTE003062-PA|ASTE003062-PA_ANOST	13.7341707253697	15.4153818533629	14.7018441879255	14.5688479008735	16.1955864629989	15.0542708864801	15.2285827230196	15.7063219326062	15.6083249381441	13.8126550648395	16.0542966873638	14.9788766159736
675	sp|ASTE003063-PA|ASTE003063-PA_ANOST	16.3534875692007	15.8219511124075	15.4725369108031	15.2675105175499	15.9292600659181	15.6947347261934	15.2187079892991	15.6565673448427	15.563837222147	15.2113536547377	16.280537424862	15.7879437299386
676	sp|ASTE003063-PC|ASTE003063-PC_ANOST	15.451611300057	NA	14.9217808952568	NA	NA	14.704538836381	NA	15.1140216616604	NA	14.9291791979134	15.3901107850586	15.2416876562746
677	sp|ASTE003064-PA|ASTE003064-PA_ANOST	15.4592131515123	14.8463638735615	13.767657718763	13.724824452687	15.2879587504975	14.5848508640055	14.2961675462897	14.6834990977375	14.8942150948383	13.2036049686337	15.6062800497218	14.1967609882306
678	sp|ASTE003067-PA|ASTE003067-PA_ANOST	14.2144908046191	14.7562927402988	14.2263846714331	14.5815375839698	14.2810987791671	14.7262280210072	13.7777215341698	14.3028744023479	14.2414523193362	14.6384885937668	14.3475218582598	14.4585866192607
679	sp|ASTE003070-PA|ASTE003070-PA_ANOST	14.9139062434582	14.8434189218603	14.5104949287415	14.8118257462547	15.3957985300718	15.077162732475	14.864944575288	15.187404877789	15.0894975449507	14.8929923823656	14.8117121032153	14.8320849789618
680	sp|ASTE003071-PA|ASTE003071-PA_ANOST	14.9049909250512	14.2010565660696	14.374924272666	14.2539940934108	13.8844388560987	13.8462445832968	13.5471097539668	14.761469595952	14.1121021046029	14.197308206423	13.8752954020805	14.6899622146584
681	sp|ASTE003084-PA|ASTE003084-PA_ANOST	14.8703428624279	14.8789061627864	NA	14.7724670341875	14.3255389208036	NA	14.6986248011364	14.9700785183331	14.9035633348388	14.7304773976684	15.1752358859553	14.7348653838224
682	sp|ASTE003087-PA|ASTE003087-PA_ANOST	15.187014101779	15.1210299961031	14.9298033840629	15.1736857445797	15.828646131171	15.4897434476428	15.1602551508276	15.4937414896784	15.7482093547848	15.3949150526434	15.1806930163592	15.1748557053264
683	sp|ASTE003092-PA|ASTE003092-PA_ANOST	14.4743035983178	14.2967793472109	13.9407005416848	13.0559060181211	14.1603975942766	14.5261957058869	12.8551804219634	14.2227999647302	13.716562561599	13.6540854490831	14.723433518396	14.0999036816278
684	sp|ASTE003093-PA|ASTE003093-PA_ANOST	14.2867682426288	14.439313588426	14.2693095926234	13.9437723172896	13.5289284526082	13.8336794984547	13.7750072041473	14.4548561178491	13.9982640357367	13.6882760602042	13.9941050275596	14.3002872517186
685	sp|ASTE003097-PA|ASTE003097-PA_ANOST	15.9221530405562	15.6683449036143	15.4008875866787	15.5632032498821	15.7303054464328	15.5981383534144	14.8453617746147	15.7983222736186	15.7286117952732	15.805360950999	15.7622412081406	15.6941858751399
686	sp|ASTE003099-PA|ASTE003099-PA_ANOST	14.6756173398219	NA	NA	NA	NA	15.4938097719328	NA	15.2270490794922	NA	NA	13.9207592949815	NA
687	sp|ASTE003100-PA|ASTE003100-PA_ANOST	15.0875497453747	14.4891665062186	13.2960494453351	13.2498991043432	15.1025841632549	13.4775627120125	NA	13.4693863200878	13.5954036244149	13.3961038934298	13.6757837389704	13.446624732346
688	sp|ASTE003101-PA|ASTE003101-PA_ANOST	14.5091411976835	13.9414163967305	NA	13.8125781158811	NA	NA	NA	14.1951960067081	NA	13.9039497236375	14.2968261364364	NA
689	sp|ASTE003102-PA|ASTE003102-PA_ANOST	13.4618828754808	14.1586408530985	13.4461852962176	13.771483129396	14.2801202450502	14.3265095029204	13.5876426792511	14.2730522326085	14.5205899416004	14.4839671582148	13.8992795391188	13.9621411118336
690	sp|ASTE003112-PA|ASTE003112-PA_ANOST	14.1858530032936	NA	NA	NA	13.027118983332	NA	NA	NA	NA	NA	13.9639700364143	NA
691	sp|ASTE003123-PA|ASTE003123-PA_ANOST	NA	NA	NA	NA	NA	NA	NA	NA	NA	14.6083278282981	15.6417617286735	14.7666034929091
692	sp|ASTE003127-PA|ASTE003127-PA_ANOST	13.0225801383566	13.3111659690786	NA	13.8844590661756	NA	NA	NA	NA	NA	NA	13.0791541149544	NA
693	sp|ASTE003130-PA|ASTE003130-PA_ANOST	14.5684307549388	14.4040282563755	14.0775655934605	14.0896104039366	NA	13.6911390956866	NA	14.4803046252644	14.0059165260752	14.2453197141116	14.264898748571	14.1812501590396
694	sp|ASTE003131-PA|ASTE003131-PA_ANOST	15.7308604592323	15.3793651539004	14.8116525300755	14.9753260421132	15.3654420242202	14.8598418346336	14.9529660159882	15.0768807558775	15.1194321632163	15.4608925664499	15.2534094303378	15.0261816948355
695	sp|ASTE003136-PA|ASTE003136-PA_ANOST	15.5577608435217	15.4997968938391	14.855711458204	14.6059962364129	14.0742075728873	13.780384497249	NA	14.7954285431445	14.4264908302842	14.1195150843847	15.2839516003067	14.3417663066111
696	sp|ASTE003138-PA|ASTE003138-PA_ANOST	14.3093893444967	14.725624152557	14.3578916802768	13.8710424771158	14.4686493623984	14.0958947076293	13.9527383315236	14.8008852712946	14.6487615500239	14.1674010299485	14.7456756927606	14.5943469256749
697	sp|ASTE003143-PA|ASTE003143-PA_ANOST	15.8162259412104	15.5128606658503	15.0908401929953	15.3687300172935	15.5294852760315	15.5267991579277	14.7817631126841	15.6579466544299	15.4686172713723	15.5125109193323	15.6638345826466	15.4698039832983
698	sp|ASTE003144-PA|ASTE003144-PA_ANOST	12.8947283524711	12.8844575699836	12.7401828882358	11.9776311808784	12.7996608327229	12.9005950065304	12.4257450393663	13.2605373287404	12.5818738253063	12.6010450339963	13.3801426907417	12.73328628901
699	sp|ASTE003156-PA|ASTE003156-PA_ANOST	13.4833725699598	12.7153383863592	13.0069293841131	NA	16.8650839860219	NA	13.3033463772069	12.6294027258838	12.5878799605741	13.902681410492	12.8061778926884	13.4599302868061
700	sp|ASTE003157-PA|ASTE003157-PA_ANOST	15.6511609222424	15.7805300581425	15.1622717995079	15.1127678685499	14.9740870369622	15.5056419589637	14.6752277684241	15.6931431683441	15.3053714833594	15.2168389534073	15.7011060773559	15.471231736566
701	sp|ASTE003167-PA|ASTE003167-PA_ANOST	13.7637049839222	12.7705251053022	13.4867003233764	NA	NA	12.9436364789868	13.3145933219927	13.1518945598678	13.6888998225683	NA	13.5292061169599	13.1335231878267
702	sp|ASTE003169-PA|ASTE003169-PA_ANOST	15.905700421436	15.8900040578856	15.5821038534212	16.2955007794901	17.3153737749086	16.701019689023	16.3490773753941	16.7359981805644	16.8731244482365	16.358003939127	16.2467143368117	16.2454452635357
703	sp|ASTE003170-PA|ASTE003170-PA_ANOST	14.7010332635583	14.4053433022818	NA	14.2724992824622	14.7548727103149	14.6944024099849	NA	14.8129046344453	14.5594303852312	14.8166434483741	14.6741755944828	NA
704	sp|ASTE003171-PA|ASTE003171-PA_ANOST	13.4576294487486	13.886324645696	13.0957923478997	NA	13.4421516751982	13.9002193401357	NA	13.4733804812761	13.6505456115955	13.6000905792294	13.5763579291398	13.6025478701183
705	sp|ASTE003178-PA|ASTE003178-PA_ANOST	13.7213733536482	13.9173595958125	13.6986054020749	NA	NA	NA	13.6104935716886	13.9420204060817	NA	13.7153680610361	13.9849106483806	14.1948273956404
706	sp|ASTE003184-PA|ASTE003184-PA_ANOST	15.4302128594429	15.6215765562058	14.07321531774	14.1127568545733	14.2820590584773	14.479210742	13.5871074778086	14.5699958652779	14.0134584638959	14.0988230665729	15.5773373046512	14.634461713227
707	sp|ASTE003188-PA|ASTE003188-PA_ANOST	14.0008516356275	14.3091092575984	13.9827134346772	NA	13.881620761016	14.0285568511931	13.6480795071501	14.1474019192976	14.086295969456	14.1487253712953	14.4618599889325	14.5287082758019
708	sp|ASTE003189-PA|ASTE003189-PA_ANOST	14.5353760725607	14.7430327102656	15.1407786310684	14.8047147530804	14.9302460780178	14.726238341104	14.4391779703889	15.2993562614035	14.8616595162342	14.6187595459704	15.3898331637895	15.2566092487504
709	sp|ASTE003192-PA|ASTE003192-PA_ANOST	14.4942965314494	14.9009064411508	14.3817210003161	14.2961421329378	14.0724567598366	14.4452930733372	13.9882681151836	14.9145785968484	14.7959485419028	14.7873563903582	14.7028692454267	14.7338723054549
710	sp|ASTE003196-PA|ASTE003196-PA_ANOST	14.4085481644558	14.0416121937602	13.3205613999164	13.3553171873296	13.7769395616908	13.8332979212766	13.5544291766211	14.2701028908717	13.6726705117749	13.6882700499463	14.0365202003822	13.4449586329581
711	sp|ASTE003197-PA|ASTE003197-PA_ANOST	13.8442595210525	13.9597048698601	14.1201557575786	13.4296709758817	13.5869705185988	13.4041041997721	13.5365206327747	14.0756573914451	13.5208473145736	13.7352039704099	14.0299162439171	14.3582242179599
712	sp|ASTE003199-PA|ASTE003199-PA_ANOST	14.8622034259174	14.8706392238138	NA	NA	13.4612352635155	NA	NA	NA	NA	NA	15.009796939095	NA
713	sp|ASTE003208-PA|ASTE003208-PA_ANOST	15.3242324276891	15.5433107960814	14.9602532333383	15.0740583132851	14.9268072943134	14.9593151866713	14.6398612728681	15.1528491117081	15.3402850939126	14.7786094045545	14.8884488376641	15.3609653465417
714	sp|ASTE003210-PA|ASTE003210-PA_ANOST	14.240789123009	13.3740207549533	13.9251369970222	13.746799034418	13.3273362392357	NA	NA	13.3610766074503	13.4095240011868	13.3839825152374	14.1394341589393	13.7160480478475
715	sp|ASTE003211-PA|ASTE003211-PA_ANOST	13.6390642941895	13.8265865221294	NA	13.3677964530931	13.408998863359	NA	NA	13.7864019958229	13.2222346456381	NA	NA	NA
716	sp|ASTE003212-PA|ASTE003212-PA_ANOST	15.0757146511977	14.8559109394362	14.299340885123	14.3782726131121	14.1239483554978	14.6626554745182	13.874183676246	14.8434682460428	14.2107019904365	14.1312633178628	14.479426651089	14.3612291116856
717	sp|ASTE003214-PA|ASTE003214-PA_ANOST	15.3437363180404	15.1471110001751	15.5503209101931	14.8543060436778	15.3266782215668	15.3900495175038	14.7075618092398	15.5094899682738	15.5622894714603	15.5675756193848	15.676202109426	15.2372588511134
718	sp|ASTE003216-PA|ASTE003216-PA_ANOST	14.5093942057559	NA	NA	NA	NA	NA	NA	14.1354372085005	NA	NA	14.5872574706767	NA
719	sp|ASTE003218-PA|ASTE003218-PA_ANOST	13.7965275327861	14.2068602480577	NA	NA	NA	14.0795163883637	NA	14.185416694893	NA	14.1030795549703	13.8947716781726	14.1142744538237
720	sp|ASTE003222-PA|ASTE003222-PA_ANOST	15.1926990658954	15.0523752180692	14.6304579730339	14.6941203375259	14.8273928269021	14.8897217486386	14.5352295466976	15.0361413384231	15.0785607836344	14.6575858200171	15.0651071722986	15.0346955065759
721	sp|ASTE003223-PA|ASTE003223-PA_ANOST	13.2579189346894	13.0125409010042	NA	NA	NA	13.3924773562825	NA	NA	NA	NA	NA	NA
722	sp|ASTE003224-PA|ASTE003224-PA_ANOST	13.2648625836759	13.6451932154617	12.6733596419876	13.119776423911	14.1252405275059	13.6243279750718	12.9652260116695	14.2216907878076	13.881363026563	13.7245883186265	13.6470793532354	13.4681346209357
723	sp|ASTE003226-PA|ASTE003226-PA_ANOST	NA	13.5796051673954	NA	13.0973262715161	NA	NA	NA	13.4599471464911	NA	NA	NA	NA
724	sp|ASTE003227-PA|ASTE003227-PA_ANOST	15.7157438223306	14.9430937440568	14.4776622333257	14.7392413749428	15.445513296118	15.1847110997822	14.8487377398151	14.6467564038449	15.1536273705004	15.3986031962977	15.3073247155099	14.7452390800625
725	sp|ASTE003235-PA|ASTE003235-PA_ANOST	13.851238010405	13.7028987890023	13.4945859612138	13.2895625031854	13.4516250567461	13.7513807243563	13.3895522615481	14.3249828281187	13.5229593776816	13.7557493467145	13.2950835465278	13.6142449047595
726	sp|ASTE003250-PA|ASTE003250-PA_ANOST	13.6487709818071	13.3165124764305	NA	NA	NA	NA	NA	13.6903423577569	NA	NA	13.0896677437673	NA
727	sp|ASTE003262-PA|ASTE003262-PA_ANOST	14.6417759589361	14.7142146530957	NA	NA	NA	NA	NA	NA	NA	NA	14.9956348500693	NA
728	sp|ASTE003269-PA|ASTE003269-PA_ANOST	14.8645888265984	14.7776364952041	NA	NA	13.7074926665834	NA	NA	14.0084021730752	NA	NA	NA	NA
729	sp|ASTE003272-PA|ASTE003272-PA_ANOST	16.0401733332011	16.2250568574393	NA	NA	13.3518762462413	NA	NA	NA	NA	NA	15.8737378998377	NA
730	sp|ASTE003275-PA|ASTE003275-PA_ANOST	14.4553807140593	14.5457877600415	14.3278276645584	NA	NA	NA	NA	14.4431576891778	14.8094087861015	14.2903111938597	14.5317462269391	14.3891734371001
731	sp|ASTE003276-PA|ASTE003276-PA_ANOST	NA	12.6497236728029	12.8560262010489	NA	NA	13.1557959878263	NA	13.5291532056539	12.5964906388981	NA	NA	12.6776921986969
732	sp|ASTE003278-PA|ASTE003278-PA_ANOST	14.5967114811346	14.5294281611397	13.6639756609171	14.1080399963471	14.0860860342325	14.0016520949223	13.9184995260432	14.3090177151591	13.8797048398854	14.1974899262312	14.8809818284903	14.1527818338355
733	sp|ASTE003285-PA|ASTE003285-PA_ANOST	14.22789714251	14.6245754768192	14.8401637804505	NA	NA	NA	NA	15.1674482554227	14.4334023648199	NA	14.9843377222701	14.6879296781627
734	sp|ASTE003286-PA|ASTE003286-PA_ANOST	14.1910729325625	14.1122817790413	13.9292743304034	NA	13.8295863791012	13.8750671603908	13.2180201386525	13.9364571743884	13.4522839898728	13.7125681329536	14.1308777768542	13.8937410792205
735	sp|ASTE003290-PA|ASTE003290-PA_ANOST	15.9306969608297	16.1971084728873	NA	NA	13.0209358967453	NA	NA	NA	NA	NA	16.2725991764117	NA
736	sp|ASTE003294-PA|ASTE003294-PA_ANOST	14.8706713971322	14.0158880457124	13.2608344359651	13.2209634174908	14.2834481239938	14.0351958106362	13.41648964629	13.6042597208613	13.9499143647094	13.6842971964087	13.9984506963125	13.1776225925845
737	sp|ASTE003302-PA|ASTE003302-PA_ANOST	15.5727039310842	13.940003446042	NA	13.4446348272608	NA	NA	NA	NA	NA	14.0300608649654	14.4714506099404	NA
738	sp|ASTE003304-PA|ASTE003304-PA_ANOST	13.913125818489	NA	13.342031434516	14.1261526451846	NA	NA	13.8560841374298	NA	13.4555848818423	13.3852891546462	13.5117639605326	13.4580876562543
739	sp|ASTE003311-PA|ASTE003311-PA_ANOST	13.858543741163	14.3778388478975	NA	NA	13.5430112354479	NA	NA	NA	NA	14.0040322239334	NA	NA
740	sp|ASTE003312-PA|ASTE003312-PA_ANOST	13.1575504731015	14.3682475778659	14.5099913746152	13.6649088784352	14.1576702194351	14.711625789611	13.9025962590975	14.6551709832272	14.2438142245695	14.6529473212116	14.8068567456417	14.0086515468475
741	sp|ASTE003317-PA|ASTE003317-PA_ANOST	13.4625943353492	NA	NA	NA	NA	13.3249602553051	NA	13.613915023861	13.1605297239549	NA	13.3934422286577	13.5378913429722
742	sp|ASTE003326-PA|ASTE003326-PA_ANOST	14.3407401440295	14.5221639033694	NA	14.0750665275679	NA	13.696052295984	NA	NA	NA	NA	14.1017512695255	14.4521762223616
743	sp|ASTE003329-PA|ASTE003329-PA_ANOST	14.933872937377	14.9439793847942	14.7244581342527	14.3795069348066	14.5615492958172	14.5515260016022	14.2643413811757	14.8825354432566	14.7211071547308	14.6433879289716	15.0402790638342	14.6605188264729
744	sp|ASTE003331-PA|ASTE003331-PA_ANOST	14.148207460277	13.5266993111137	NA	NA	NA	13.7100192349114	NA	14.341455728585	NA	13.9047421468328	NA	NA
745	sp|ASTE003341-PA|ASTE003341-PA_ANOST	14.5725421498558	15.0943664172578	14.3084400598095	14.155197852898	14.4685230186899	14.6093306340295	14.2204032455145	14.7378909326266	13.8689839215006	14.6595857350091	15.3128935931508	14.485539920821
746	sp|ASTE003344-PA|ASTE003344-PA_ANOST	15.7431054479847	15.0644433655945	15.4240669092417	15.7307409790254	14.8161786135214	15.4484340878199	15.0250478824435	15.6211786341932	15.9173662982944	15.5153629661981	15.297706164798	16.0163316693158
747	sp|ASTE003345-PA|ASTE003345-PA_ANOST	14.5079935016022	NA	NA	14.3791139569197	NA	NA	NA	NA	NA	NA	NA	14.0305949738654
748	sp|ASTE003346-PA|ASTE003346-PA_ANOST	15.0252289181887	14.3946027126545	14.053733184246	14.4962364191742	14.418655931105	14.5673942667627	13.7104428777754	13.8058946369558	14.1260007977874	14.3983083545164	13.6844447048448	14.1762689084408
749	sp|ASTE003363-PA|ASTE003363-PA_ANOST	15.8061288811322	16.6805205138408	13.8384075399726	16.2281837443523	13.5515307055911	14.0206882677668	13.814371850657	14.0902736194987	14.0252903859892	13.1707712304223	16.0571872308465	15.0641730465455
750	sp|ASTE003365-PA|ASTE003365-PA_ANOST	13.8787066163313	14.3404928802703	14.2596914026966	NA	NA	NA	NA	13.965384682049	14.1485439940978	NA	14.120927782768	NA
751	sp|ASTE003367-PA|ASTE003367-PA_ANOST	16.5047930344422	16.455696313126	16.0099223624782	16.2210161940529	16.7955526043955	16.5548988591144	16.0982662600464	16.5166892493294	16.3469604628253	16.6716425332599	16.3043670606571	16.3179381149501
752	sp|ASTE003368-PA|ASTE003368-PA_ANOST	14.0515804225009	NA	NA	NA	NA	13.8289817825555	NA	NA	NA	NA	14.3522214530722	NA
753	sp|ASTE003370-PA|ASTE003370-PA_ANOST	14.0723290337291	14.1292219897823	14.0492525089505	13.3292844682546	13.4784001554198	13.9657319047141	NA	13.5194511692497	NA	13.6868970812002	13.6953644388661	13.8837474171734
754	sp|ASTE003371-PA|ASTE003371-PA_ANOST	15.9968151294826	15.541179122636	NA	NA	15.1837893953663	14.8614364121847	NA	15.0782198196587	NA	NA	15.3445666537715	NA
755	sp|ASTE003372-PA|ASTE003372-PA_ANOST	13.9552498808744	14.1481210570646	13.7643216893055	13.5472442681079	13.2764599669472	NA	13.2621353932093	13.8324584521458	13.7938007599324	NA	13.5617254285918	13.272396097483
756	sp|ASTE003380-PA|ASTE003380-PA_ANOST	14.5907657966264	14.2804147454221	NA	14.678401326543	14.5195630679307	NA	14.8934580483739	14.3402453402159	NA	14.6817768763092	14.7563941790986	14.8975776871159
757	sp|ASTE003381-PA|ASTE003381-PA_ANOST	14.8470282171749	14.7646089748975	13.9981572526833	13.8439758319829	13.9890486967366	NA	14.4497898264471	14.3603440928891	NA	14.1015183006031	14.6555929390318	14.1563484893093
758	sp|ASTE003382-PA|ASTE003382-PA_ANOST	15.3889163973235	15.3909425089655	15.0493104532957	14.7508208592451	15.0249447064295	15.217986171016	14.5355688899154	15.1952117957268	14.9137011228115	15.1449264879242	15.1393830250511	15.1183950182463
759	sp|ASTE003384-PA|ASTE003384-PA_ANOST	NA	NA	NA	NA	14.2884530873395	14.2784420081125	NA	14.7928707756031	NA	NA	NA	14.6037826500177
760	sp|ASTE003401-PA|ASTE003401-PA_ANOST	13.8556128221488	14.3894665910131	13.5264608263794	13.2080111771386	13.3578299915408	14.0409353619435	13.217414055878	14.2740792623982	13.5512564973425	13.9851538695033	13.9549491755922	13.479687371804
761	sp|ASTE003404-PA|ASTE003404-PA_ANOST	12.9993306264416	13.5799435651429	13.2609234467728	NA	13.1525464426671	12.9287651995952	NA	13.0110059024999	13.2558890395307	13.494827668647	13.3059105669352	13.4431812942778
762	sp|ASTE003406-PA|ASTE003406-PA_ANOST	13.575147307178	13.4604437400922	13.0900361613341	13.5506390262013	13.475462801648	12.6738271482549	12.3560906189142	13.5250615467797	13.4668614609313	13.2756010128786	13.4904492654737	13.6439895979945
763	sp|ASTE003408-PA|ASTE003408-PA_ANOST	14.1201155083264	13.9885530161321	13.6068815482892	13.1293905221234	13.7736963037502	13.9179881851239	13.5299689803485	14.2344094966883	13.5629178847457	14.077110495295	13.9890663977964	13.8052625344554
764	sp|ASTE003422-PA|ASTE003422-PA_ANOST	17.5515703925071	17.5873232631951	17.21069789663	17.0698353408855	17.202627143053	17.2934132151296	16.8346288272353	17.6187440261603	17.2322115204862	17.3406249307782	17.5710667297581	17.3258122419918
765	sp|ASTE003432-PA|ASTE003432-PA_ANOST	14.795579453607	15.0451782185242	14.4705587232201	14.0703979065552	14.216607753175	14.6726847034414	14.2766248148317	14.7667279883866	14.7403025908104	14.8115615687263	14.9695314437171	14.8397168460017
766	sp|ASTE003437-PA|ASTE003437-PA_ANOST	12.0191214539636	12.902038535389	NA	NA	NA	NA	NA	NA	NA	NA	12.0899115956759	NA
767	sp|ASTE003442-PA|ASTE003442-PA_ANOST	14.9511456464956	14.4934824985347	NA	NA	NA	NA	NA	NA	NA	NA	14.8629564478504	NA
768	sp|ASTE003445-PA|ASTE003445-PA_ANOST	12.969687938286	13.3462431759232	12.8012551588837	12.8586680903483	12.8133554481508	13.0484153281664	NA	13.1752361160577	NA	12.9481944680904	13.287573573178	13.1306105310481
769	sp|ASTE003447-PA|ASTE003447-PA_ANOST	14.9721891072605	15.1080171761825	NA	14.3084008559618	15.188678746896	15.0908168851944	NA	NA	NA	NA	NA	15.3203521604324
770	sp|ASTE003458-PA|ASTE003458-PA_ANOST	14.8085399463828	15.1539428042173	14.4069079382358	13.0871290106069	14.9899184803375	15.0539933094949	14.5896567640069	15.2526121468473	15.5423102609593	15.0977062963843	15.5019027689339	14.9202651515074
771	sp|ASTE003460-PA|ASTE003460-PA_ANOST	14.654652432927	13.4077309531669	13.5636863102011	13.77832978331	14.3351242588002	14.0904362153912	13.2019284047641	14.3599913756099	14.1569699234161	13.7579996618303	14.3600834643022	13.4641286208539
772	sp|ASTE003464-PA|ASTE003464-PA_ANOST	14.877162871902	NA	NA	14.3724029178215	NA	14.3464532556325	NA	NA	14.8050057462822	NA	NA	NA
773	sp|ASTE003466-PA|ASTE003466-PA_ANOST	15.3653318262626	15.0373813037097	14.800132927423	14.7403328518692	14.7729100330037	14.8736922100759	14.6830302673224	15.1225059771799	14.7174838446649	14.8355162250576	15.2255905919108	15.0247340496744
774	sp|ASTE003472-PA|ASTE003472-PA_ANOST	13.3288773972479	13.630845380316	13.1370232150297	12.4136753158438	12.8105673145749	12.7401158382585	12.8963673629519	13.7774233583948	13.4400965972561	12.6406787568574	13.3801648298594	13.2560295501964
775	sp|ASTE003476-PA|ASTE003476-PA_ANOST	14.6767082013286	14.4784981861048	14.5164708468741	14.0495601542371	14.323741716467	14.2034519965112	14.1696925947621	14.5908151416486	14.2388065645964	14.5159869952095	14.8024197795489	14.7203366230451
776	sp|ASTE003495-PA|ASTE003495-PA_ANOST	16.964897794634	17.0807574686428	16.7047623290781	16.7859519067342	16.9742871306574	17.0747060011337	16.5146853490201	17.3414238992771	17.0784012384834	17.0565914389428	16.8694491233321	16.6755382534197
777	sp|ASTE003497-PA|ASTE003497-PA_ANOST	11.7387819776943	12.5644946339413	11.2727564828091	11.7362760144014	11.74454812007	12.739597338539	NA	12.5315570164007	12.2935368870008	NA	12.0374422720205	NA
778	sp|ASTE003509-PA|ASTE003509-PA_ANOST	15.3188472183329	15.1868086613497	14.0985563605776	14.5768709076688	14.9066694703923	14.5429509760388	13.3119914810407	14.8063095105307	14.0326820320597	13.8033479422942	13.8751379887716	NA
779	sp|ASTE003511-PA|ASTE003511-PA_ANOST	14.8080109149465	15.2174586142418	15.1006413649417	15.3646995594447	14.5328598138776	14.9764959772675	14.4882895257584	14.8465678326628	15.0572082787051	15.0780878245136	14.70045676795	15.3379811864705
780	sp|ASTE003516-PA|ASTE003516-PA_ANOST	15.3361428704189	14.4954535713811	14.281796701381	14.4027730862389	14.9478292847328	15.0315716602431	14.3905880274478	14.4930075275291	14.6227894358288	14.901479488748	14.1732119989954	13.9922761085988
781	sp|ASTE003518-PA|ASTE003518-PA_ANOST	15.4298743341091	15.360546012363	15.1478075125967	15.2561079764587	15.1745681125326	15.2595261480723	14.7794636348824	15.3957007694274	15.0432852085633	15.0338518544561	15.4487140032388	15.0933219886836
782	sp|ASTE003527-PA|ASTE003527-PA_ANOST	15.039025777693	13.9463199620119	14.0761824845768	13.9030792606786	NA	NA	NA	13.7946700070866	13.9618297193626	NA	NA	13.9132784920543
783	sp|ASTE003532-PA|ASTE003532-PA_ANOST	15.6163687354773	15.4830577424377	15.236050808773	15.1815139853027	15.4019200270566	15.4299457404593	14.8340287763135	15.8806433505731	15.6323992135012	15.4740698235412	15.851691048691	15.5871433372079
784	sp|ASTE003534-PA|ASTE003534-PA_ANOST	13.6745092559469	13.8589538947615	13.0783637697503	NA	13.4708262160103	13.4417486836168	13.1811003619411	13.9368794511226	13.4350223903009	13.7408463574019	13.888372815517	13.4834200686984
785	sp|ASTE003542-PA|ASTE003542-PA_ANOST	15.1068409703615	15.1269650421626	NA	NA	14.1661187641643	14.1343298971285	NA	14.1305891345248	NA	NA	15.2323498895374	NA
786	sp|ASTE003546-PA|ASTE003546-PA_ANOST	15.1551485159557	15.3221470239327	14.6141949782666	14.1591115477051	15.0129336962074	14.8741820237325	14.1168015613421	15.4667409835217	14.9580646992742	15.3391556626712	15.3921514484581	15.0870634350186
787	sp|ASTE003547-PA|ASTE003547-PA_ANOST	13.5393846535486	NA	NA	NA	NA	NA	NA	NA	NA	12.9250242022446	13.3553827556548	NA
788	sp|ASTE003549-PA|ASTE003549-PA_ANOST	14.7445323130892	14.566412451746	14.0683022462517	13.7206876620527	13.7566140532804	NA	14.2107908632992	14.0373712901432	NA	13.725694436018	14.4571091116185	14.0737943661554
789	sp|ASTE003550-PA|ASTE003550-PA_ANOST	14.6599187750175	14.9626931621812	13.9124747926837	14.3338224346291	14.2280770275769	14.6233237019866	13.9174321659915	14.8771687624376	14.2472086703769	14.0903157575541	15.0144993638575	14.5906752889831
790	sp|ASTE003554-PA|ASTE003554-PA_ANOST	14.6051790764797	14.8236877923066	13.9750670699238	13.9229722604972	13.3999851754459	13.7246254838273	13.6888822001012	14.5809292273796	13.9570073427057	14.6031054299218	14.1007437813426	13.8304746040654
791	sp|ASTE003555-PA|ASTE003555-PA_ANOST	15.2453741427413	15.4617492932414	15.1482781674891	15.1260496917184	15.0272845911312	15.2545820577181	14.6852423198721	15.625195267275	15.2963912652354	15.2673378148082	15.2697577293437	15.3021715280868
792	sp|ASTE003564-PA|ASTE003564-PA_ANOST	15.5182635467459	15.5248056648381	14.5622710616241	15.0089972027707	14.737153896468	14.9401711318124	14.448979624035	14.9837603723614	14.798218083171	14.9233579397296	15.4824106899935	14.8313937874469
793	sp|ASTE003572-PA|ASTE003572-PA_ANOST	15.0904074049207	15.8047825481016	15.7453747703515	16.1372541892129	15.5923219849744	15.6741996070713	15.0865260307947	15.855150749049	15.9010411360566	15.7157403146164	15.3668291048151	15.8976656426348
794	sp|ASTE003584-PA|ASTE003584-PA_ANOST	14.1400279881786	14.1951965322339	NA	NA	NA	12.8965436213515	NA	NA	13.6209463236752	NA	14.2958873665314	NA
795	sp|ASTE003587-PA|ASTE003587-PA_ANOST	13.7834095003401	13.7567079247294	13.0754826313288	12.5081491672458	12.7784765372734	12.7576688881812	12.9227596660666	13.0367366458388	12.9654159741659	13.0642986688424	14.1603599848341	13.1132153295306
796	sp|ASTE003589-PA|ASTE003589-PA_ANOST	13.7001316408062	13.837579165906	13.4297307294452	13.8481597224978	13.0558246835946	13.7277708715365	13.3708056032746	14.0488080328649	13.6981796407296	13.2592274916695	13.7555394194397	13.589565314935
797	sp|ASTE003591-PA|ASTE003591-PA_ANOST	13.3801243262785	13.9915703398832	NA	NA	NA	NA	NA	NA	13.7828701788884	NA	NA	14.06022326216
798	sp|ASTE003597-PA|ASTE003597-PA_ANOST	13.9378166020862	14.0913531255664	13.7433143753394	13.3961795373984	13.4531771779345	NA	13.2434975201316	14.2182466485901	13.812013007709	13.9967799545883	14.1515744417054	13.5257269106448
799	sp|ASTE003599-PA|ASTE003599-PA_ANOST	13.0964730796016	13.0482302519744	NA	NA	NA	NA	NA	NA	NA	NA	13.5500914152596	NA
800	sp|ASTE003604-PA|ASTE003604-PA_ANOST	15.732884159294	15.7639973021306	15.8302209149359	15.4338072260665	15.5640605235651	15.6986187840916	15.1005198162625	15.8762523991654	15.6798789487752	16.0190111925516	15.9752582907773	15.7432082939685
801	sp|ASTE003605-PA|ASTE003605-PA_ANOST	15.0031099699125	14.970579575807	14.4515149328634	15.4536016453753	16.5490207717014	15.7476040105185	15.1027787774117	15.8182922507281	16.1584108816356	15.2648417465651	15.266048073657	15.3385069427288
802	sp|ASTE003607-PA|ASTE003607-PA_ANOST	NA	13.2871739365923	NA	12.655962157008	13.2958841760175	13.1714394731818	12.3417711592042	13.2540617398048	13.1159495553806	13.0374431328756	13.1068220713462	NA
803	sp|ASTE003608-PA|ASTE003608-PA_ANOST	14.1390707180238	14.4061395033172	13.8768468183052	13.3747632898976	13.8483387423802	13.8084932704336	13.1425435897658	14.5021924642981	13.7380280754083	13.5755600359782	14.3667807565527	13.9931765346184
804	sp|ASTE003609-PA|ASTE003609-PA_ANOST	14.6688912870987	14.9365275525231	14.4739501298774	14.3278461616549	14.7208506377965	14.7323637030429	14.4489388814741	14.7344628573044	14.6268774829075	14.7277926827872	14.6281532889257	14.6772213129766
805	sp|ASTE003610-PA|ASTE003610-PA_ANOST	13.8015434205493	13.9721687947879	13.5997321152138	12.4535615948099	13.0935968658035	13.8253330241816	NA	13.999341669362	13.9922872882667	11.9652175399365	14.413082703849	12.7939880453735
806	sp|ASTE003612-PA|ASTE003612-PA_ANOST	NA	NA	NA	NA	NA	NA	11.8852066730475	12.7507715646218	12.9991646764888	12.6372327129833	12.5009158119153	NA
807	sp|ASTE003618-PA|ASTE003618-PA_ANOST	14.5475437994682	14.4609529596833	14.2168910719349	14.0334563250581	14.3980911879409	14.5002476514982	14.0320720112333	14.8158674365058	14.2207989113822	14.2424022675179	14.7904096063244	14.2473513863197
808	sp|ASTE003620-PA|ASTE003620-PA_ANOST	16.5460940114287	15.6313539588428	15.478568592436	15.721443863046	16.2287313119983	16.207105403211	15.1454707945081	15.849762187563	16.200568935315	16.1904106866442	15.8266105583103	15.535631894096
809	sp|ASTE003622-PA|ASTE003622-PA_ANOST	15.2933047716734	15.2668442620599	15.0727706191159	15.4431848889687	15.7357668176291	15.3871155092164	15.0975407150735	15.8328802416043	15.6211939673276	15.7451309143033	15.2304541298929	15.6257634509442
810	sp|ASTE003624-PA|ASTE003624-PA_ANOST	15.1186565281545	15.2657247717913	15.2111439653797	14.5366237753603	15.0023494587482	15.2045863164934	14.7945308920681	15.2474139595625	14.8681461972524	15.1659857211239	15.7613061670876	15.3963083906044
811	sp|ASTE003637-PA|ASTE003637-PA_ANOST	15.2047674238295	15.1248897132426	14.6854778609382	14.5966081037181	14.8686206258263	14.9569122041224	14.2099286788968	15.2724846331092	14.9854433093592	14.9418946055344	15.1831853610538	14.8820689389939
812	sp|ASTE003639-PA|ASTE003639-PA_ANOST	15.4178482949979	15.6182681117455	15.4568185413528	15.4596025766516	15.3506394128558	15.3571959154377	15.053104321902	15.6647538142125	15.4506718756755	15.6431023184235	15.5549700440898	15.5691005364784
813	sp|ASTE003649-PA|ASTE003649-PA_ANOST	14.0998794253374	13.9121233074063	13.5366495849543	13.4024467264105	14.4193840893698	14.0890092627219	13.5710681939678	14.132193007741	13.9483156232989	14.0397446987511	14.0598255631932	14.1016870596912
814	sp|ASTE003651-PA|ASTE003651-PA_ANOST	14.8329519169152	14.9910265067815	14.5793859587155	14.5120495071237	14.7789413250082	14.9023979670272	14.3227088006696	15.1004939614335	14.9030929541408	14.6752478660354	14.7217076744636	14.927867288048
815	sp|ASTE003667-PA|ASTE003667-PA_ANOST	NA	15.5887585907726	NA	NA	NA	15.4302403629612	NA	16.2001268952711	NA	15.911848519165	15.7930735831487	NA
816	sp|ASTE003677-PA|ASTE003677-PA_ANOST	14.2080940277493	14.4731391371626	14.2583751842022	13.803725166257	13.9677255060572	14.2533395735838	13.627827822841	14.4191597506066	14.0334435104171	14.3122917874989	14.5689111315748	14.476578355706
817	sp|ASTE003681-PA|ASTE003681-PA_ANOST	18.0624737886215	17.944288801895	17.9195503167582	18.703023889466	19.2133565310254	18.8491870479878	18.8443357265581	18.7445205196786	18.9853976753213	18.4506992213476	18.2729126231566	18.5046455035832
818	sp|ASTE003684-PA|ASTE003684-PA_ANOST	14.902083301006	14.4636044946982	NA	NA	14.4873362968042	NA	NA	14.4344196227481	14.4489776642107	NA	14.4987332080611	NA
819	sp|ASTE003685-PA|ASTE003685-PA_ANOST	16.0505681946847	16.2121231850832	15.8397560887853	15.5822028710264	15.4364204314656	15.9643623220272	15.412921244668	16.2063611675618	15.5623759521372	16.0245350776618	16.0827889396822	15.9790184172129
820	sp|ASTE003691-PA|ASTE003691-PA_ANOST	13.4005668123077	13.0155678031274	12.9367940658537	12.7244229267706	12.9836674208826	12.910721781584	13.0038854064483	13.5795952339849	12.9188793283816	13.3619078359127	13.4065668516399	13.2987784790394
821	sp|ASTE003696-PA|ASTE003696-PA_ANOST	15.0856016062721	15.5890786499114	15.2051974289256	14.8719672905152	15.0782564981377	15.3983945509215	14.8686456733545	15.443058490407	15.0761323415529	15.4943154340811	15.741522151029	15.4218181199612
822	sp|ASTE003699-PA|ASTE003699-PA_ANOST	14.6783659584642	14.9796167673183	14.4398640913248	14.3147760801963	NA	NA	14.0075745875604	NA	14.3461185239443	13.9417048021171	14.7895269574008	14.3426796136418
823	sp|ASTE003700-PA|ASTE003700-PA_ANOST	15.7336994483065	14.936810418705	14.7974997600856	14.8540940720021	15.2427453759824	15.0771259515877	14.6592465657946	15.1986844752396	15.1168560498869	15.3921505658848	14.7927446534468	14.6145474912971
824	sp|ASTE003703-PA|ASTE003703-PA_ANOST	12.9448955694724	13.7017998075128	12.664955457337	12.3618927781186	13.3490692967225	13.0411095110856	12.212776137836	13.3795464400799	13.2619128067137	13.3122900158156	13.0881048556966	12.8204991705119
825	sp|ASTE003704-PA|ASTE003704-PA_ANOST	14.068319144201	14.326330743786	13.7818561916766	14.7117755850967	14.7947081332596	14.8654941368552	NA	14.4901182408358	14.7084376499083	13.931753748102	14.4367734356151	13.951210159006
826	sp|ASTE003710-PA|ASTE003710-PA_ANOST	15.0732023064954	14.6832718347353	14.3628824500134	NA	NA	14.7214091208671	NA	NA	14.6882116464711	NA	NA	NA
827	sp|ASTE003716-PA|ASTE003716-PA_ANOST	15.895090182684	15.8452604575387	15.2212242980573	15.2512065689613	15.3105720399266	15.4687128454431	14.9961942206571	15.6224548471238	15.2626486634007	15.4873604687093	15.8738132556902	15.45193321898
828	sp|ASTE003720-PA|ASTE003720-PA_ANOST	16.0497027328089	15.0346807100989	15.456018072629	15.1875861457631	15.6248169317071	15.6750921870022	15.5912145125784	15.9141056531716	15.8837459469591	14.9635431113417	15.8012792863623	15.7409204899182
829	sp|ASTE003724-PA|ASTE003724-PA_ANOST	15.1931752149312	15.1094442957636	14.5061717339825	14.4113664907098	14.7983421170823	14.8833487558874	14.058059020558	15.2571147102153	14.4329612546359	14.9648264731595	15.3915286218231	14.8960567019845
830	sp|ASTE003735-PA|ASTE003735-PA_ANOST	14.3269100892314	13.6821094657124	13.9358916367478	14.1985957181501	13.7368787180078	14.3007770884478	14.7284096987426	14.343087731475	14.1215493584481	14.6729892266959	14.8656890291634	14.5847703281924
831	sp|ASTE003737-PA|ASTE003737-PA_ANOST	17.897052048221	17.9975682943714	17.8935952489072	17.5749635411559	17.9479076276043	17.8943962880919	17.238100206827	18.119899496234	17.6099401067559	18.2019609269452	18.0706789967241	17.9389858453476
832	sp|ASTE003738-PA|ASTE003738-PA_ANOST	14.0941199083011	13.5291048918695	13.4279829031924	13.4466888201381	12.9962171821728	13.1107627806781	NA	13.7032622415034	13.3631768871119	13.237189123054	13.933342305841	13.5057750965348
833	sp|ASTE003739-PA|ASTE003739-PA_ANOST	13.466005365103	14.1151374026568	NA	NA	NA	14.0197138568259	14.7138626637544	NA	NA	14.1309288723792	NA	15.0564365063218
834	sp|ASTE003742-PA|ASTE003742-PA_ANOST	13.3384008929263	13.6202133958522	NA	12.4987165600093	NA	NA	NA	12.84079916496	NA	NA	12.7307441112542	NA
835	sp|ASTE003744-PA|ASTE003744-PA_ANOST	14.0344849534633	14.4421374798018	14.2711961454695	13.963632336513	13.8019309296596	13.9391137315722	13.3252803294558	14.1910609462656	13.9306515073691	14.1074040564411	14.2216668227773	14.239699929977
836	sp|ASTE003745-PA|ASTE003745-PA_ANOST	NA	13.1075578570652	15.2288395954352	NA	NA	NA	NA	13.2937619208161	13.0364593674232	14.7251469433477	13.2629489641577	14.4868938357309
837	sp|ASTE003753-PA|ASTE003753-PA_ANOST	14.0227543930886	13.8836606034984	13.0083219650459	12.7149078591461	13.113602709033	13.2035135259137	12.402893198213	13.6475200003566	13.0621078272302	12.7939552666797	13.639395726583	13.1215517981853
838	sp|ASTE003754-PA|ASTE003754-PA_ANOST	16.6309812454415	16.5864883854279	16.4740092409268	16.044543111335	16.4734608279427	16.4032358791091	15.7001542220398	16.6642912227979	16.4914663332611	16.7077088743034	16.5775230516699	16.690140919956
839	sp|ASTE003760-PA|ASTE003760-PA_ANOST	15.3351157067741	15.364587269424	15.070835543907	15.0293610426754	14.9820486810961	15.4346058380974	14.7293206474825	15.4244419178184	15.035861655186	15.4252599862973	15.4336297277768	15.3173889055518
840	sp|ASTE003761-PA|ASTE003761-PA_ANOST	NA	NA	NA	NA	13.6139435266495	NA	NA	13.9507481643361	NA	12.8719874478843	NA	NA
841	sp|ASTE003762-PA|ASTE003762-PA_ANOST	13.1204733491143	13.2386129316935	13.2261977100688	NA	12.7613724670402	12.7307228062737	NA	13.183490805383	NA	NA	13.4500009169593	NA
842	sp|ASTE003764-PA|ASTE003764-PA_ANOST	14.2690055726225	14.3907091148591	14.3451137614799	13.7825016815636	15.0217797974585	13.4294122525115	13.7680967187479	14.6253176653357	14.6481422371702	13.882490684567	14.2829910861703	14.0988520519873
843	sp|ASTE003765-PA|ASTE003765-PA_ANOST	15.5918249083197	15.2716609490683	14.00686347495	NA	NA	13.9309612900033	14.5076915923072	14.1728555239094	NA	14.257537700312	15.3573277701015	14.2002475373277
844	sp|ASTE003769-PA|ASTE003769-PA_ANOST	14.4724458021928	14.6851450866931	NA	NA	13.9479897360538	13.8513777732165	NA	14.4115218920186	14.410404891062	14.6313380518509	14.5849247587264	14.1857075921425
845	sp|ASTE003780-PA|ASTE003780-PA_ANOST	14.1105203930088	14.0500020924524	13.7677933775502	13.4481442325157	13.5528373465035	13.8717950420921	NA	13.9039031378394	NA	13.7808976987242	14.5239251500109	13.6647715502313
846	sp|ASTE003786-PA|ASTE003786-PA_ANOST	14.14819323141	14.7789177908029	13.6404410484855	13.8717179855377	13.8673463467306	13.2559617448191	13.1402861780761	14.0684657588508	13.286316814129	13.5420413603933	14.9737627793294	14.1817494676276
847	sp|ASTE003787-PA|ASTE003787-PA_ANOST	14.8823244000836	14.7489629717809	14.077417037217	14.1812396321988	14.4232915177469	14.3787511622197	13.4095402049465	14.568424200361	14.5076611890928	14.5269534788668	14.3878070496051	14.4534717960941
848	sp|ASTE003790-PA|ASTE003790-PA_ANOST	15.3422674126603	15.3986958082526	14.6884894441011	14.6757037938374	15.187621780364	15.1645033452288	15.010264129177	15.0847810620733	15.5673114385465	15.4371787073963	15.1887100051112	15.4427470993692
849	sp|ASTE003791-PA|ASTE003791-PA_ANOST	14.0211766005695	13.9907391893996	13.8704770187926	13.9072186263637	12.7586755730548	NA	NA	13.8990522233388	NA	NA	13.8621225725031	NA
850	sp|ASTE003798-PA|ASTE003798-PA_ANOST	14.7148890257155	14.760684048631	14.595397499008	14.8557390180249	NA	14.6677765973805	13.32683806599	14.5444974505723	14.7734047527218	NA	14.4272752957435	14.7910930207255
851	sp|ASTE003817-PA|ASTE003817-PA_ANOST	NA	13.337025627332	NA	NA	16.9688073611968	13.9181171866413	NA	14.2425013222898	13.952737620428	13.3375371112909	NA	NA
852	sp|ASTE003824-PA|ASTE003824-PA_ANOST	14.7636152300159	14.872937788123	14.6124205528532	14.5093857959167	14.4971121475145	14.8434890240533	14.1113075439437	15.02469549979	14.5782233141759	14.7369989258238	15.0684014198809	14.5677456941585
853	sp|ASTE003825-PA|ASTE003825-PA_ANOST	13.5143328661379	12.8976037707341	12.9397933009724	12.9443850357787	13.1946350366009	13.1421577253761	NA	13.2606714927012	13.3524835744697	12.9295671654668	13.2022294578547	12.9456317348447
854	sp|ASTE003837-PA|ASTE003837-PA_ANOST	14.257508264169	NA	NA	NA	NA	13.7118662763303	NA	13.7416735658086	13.6570912822477	NA	13.8846414981012	NA
855	sp|ASTE003839-PA|ASTE003839-PA_ANOST	14.5439110976531	14.9485627476801	14.9200772071319	14.603628739063	14.8614702717266	14.91511026608	14.4529623611017	15.16088792214	14.6857399851152	15.1247421936438	15.1325994135127	14.8895480127586
856	sp|ASTE003841-PA|ASTE003841-PA_ANOST	14.6325847578518	15.0593595281634	14.7837894505627	14.7372646050798	15.017893241041	15.265790631002	14.5033769843871	15.2838603521598	14.9845776539776	15.1170659294766	14.9723943056849	14.8337380827448
857	sp|ASTE003844-PA|ASTE003844-PA_ANOST	15.060017806141	15.3461552488919	15.2211160154209	14.9374116402897	14.9640173493697	15.1593613733377	14.9464606193786	15.5291234804253	15.0233174002074	15.3722758961747	15.5207559549548	15.5482884702609
858	sp|ASTE003845-PA|ASTE003845-PA_ANOST	15.9928142579326	16.049603026323	16.1487002681006	15.9256566584737	15.8174977413028	16.0446002473	15.9950715245158	16.3963785461397	16.1358145703978	16.1304154750412	16.5294963448941	16.2788668074832
859	sp|ASTE003846-PA|ASTE003846-PA_ANOST	13.6907042134815	NA	14.2731898535771	NA	NA	NA	NA	13.3894943337935	NA	NA	13.8937562619747	13.397386081498
860	sp|ASTE003848-PA|ASTE003848-PA_ANOST	15.0324910931823	15.5917804025955	15.5950303744203	15.6324409466116	15.4652896225406	15.904747680324	15.3662189072071	15.9528636014061	15.5838430788529	15.8705997087696	15.8202673645122	15.9636971200587
861	sp|ASTE003850-PA|ASTE003850-PA_ANOST	16.2481815417367	16.4675581281003	15.797523652182	15.9087952255711	16.3049271336049	16.29322899992	15.777674267725	16.6459430468698	16.422687347338	16.4503211373966	16.4981317543716	16.1533956193403
862	sp|ASTE003873-PA|ASTE003873-PA_ANOST	15.2867070370696	15.3303011370135	14.026720610318	13.5598034717926	13.9756104835457	13.933389613079	NA	14.1715610821251	13.9260572663501	13.910459372088	14.5779104580305	13.6379295606551
863	sp|ASTE003876-PA|ASTE003876-PA_ANOST	13.9938420376873	14.1119387076899	14.1316258910897	13.3292700095942	13.9302146790988	13.8224979914068	13.7930451853038	14.5608405146904	13.7040053045851	13.694830379457	14.1346801015825	13.7117867421475
864	sp|ASTE003879-PA|ASTE003879-PA_ANOST	13.983479832801	13.637205175619	13.4354562695939	13.4027415933238	13.626067290521	13.7458393330049	12.8710986249983	14.4402292598961	13.408634782916	13.636412680295	14.3542967643614	13.4780891016555
865	sp|ASTE003880-PA|ASTE003880-PA_ANOST	14.0053174849157	13.8505285181432	NA	NA	NA	13.9947078206504	NA	NA	NA	NA	NA	13.5497861243319
866	sp|ASTE003887-PA|ASTE003887-PA_ANOST	13.6307497939608	13.1092450681109	NA	13.1591318351053	NA	NA	13.3680408869283	13.574304893168	13.0670530868133	13.0531155866671	13.1693452014761	13.2102701922811
867	sp|ASTE003888-PA|ASTE003888-PA_ANOST	14.3510583660212	14.3771853036842	13.8625894538623	14.0322532309154	13.8994666674213	13.9938284418386	14.074160309221	14.1436214695406	14.1563416284591	14.3677429588266	14.3954852634334	14.5434199124577
868	sp|ASTE003899-PA|ASTE003899-PA_ANOST	14.6058381481622	15.1925383111187	14.932726104888	14.6413893661074	15.6063521130943	15.4454456525799	13.9318964480926	16.3994156387719	14.3029936916822	15.5521575383278	13.7300451859041	15.590158920253
869	sp|ASTE003902-PA|ASTE003902-PA_ANOST	13.9460244326281	NA	NA	13.0084624402714	NA	NA	NA	13.8587396760939	13.1476891371625	NA	14.1144208654561	NA
870	sp|ASTE003904-PA|ASTE003904-PA_ANOST	14.8180452581761	15.5749835783513	NA	15.3010219548206	NA	14.6726125574437	NA	15.0186582535353	15.2404706026443	15.2568424356723	NA	NA
871	sp|ASTE003908-PA|ASTE003908-PA_ANOST	14.8222896653572	14.489159971683	13.9915873888356	14.3341826249568	13.8007911506876	13.7529352656145	13.7084491631101	14.5069791846225	13.9933015492015	13.7118781245689	14.7557132754945	14.2621626777034
872	sp|ASTE003910-PA|ASTE003910-PA_ANOST	NA	14.0655986079741	NA	NA	NA	NA	NA	NA	NA	13.8852728239844	NA	14.4849666452854
873	sp|ASTE003912-PA|ASTE003912-PA_ANOST	13.809373661755	13.37095040125	NA	NA	NA	13.7823162981473	13.1702745058043	13.6031675338316	13.5375790278572	NA	14.5269987815608	NA
874	sp|ASTE003921-PA|ASTE003921-PA_ANOST	15.2733761307542	14.9978216119472	14.7346365601668	14.7408160495204	14.6070625747522	14.5229087385049	14.1774781387091	14.9354975069286	14.275496596292	14.7670113177101	15.1396236737203	14.7731145377126
875	sp|ASTE003930-PA|ASTE003930-PA_ANOST	13.6641024527057	13.7564819006405	NA	NA	NA	NA	15.4871933831986	NA	13.4781255646677	NA	NA	NA
876	sp|ASTE003933-PA|ASTE003933-PA_ANOST	15.8855196803137	15.838850211386	15.8189550484794	15.7293454073043	15.9478784282277	15.881172040495	15.506905505496	16.1988627580292	16.0616376901931	15.7619428431266	15.6298162939587	15.6676174245812
877	sp|ASTE003936-PA|ASTE003936-PA_ANOST	13.9410972545517	14.5925088289594	13.6430402893607	13.9289301103752	14.1839630783843	14.3726670007062	13.8799713660276	14.679972154156	14.0453036224554	14.5503110200606	14.8496225225622	14.1195411135252
878	sp|ASTE003944-PA|ASTE003944-PA_ANOST	14.4665928010768	14.3049534545813	13.3480660634326	13.5019674372483	13.8323710190289	13.9382518444586	13.2186103651273	13.975514421566	13.9129061405795	13.5199286457589	14.6527167346065	13.7369701664056
879	sp|ASTE003945-PA|ASTE003945-PA_ANOST	14.8281663192452	15.0417578843532	14.6582311965613	15.6932690539267	16.6419644157738	16.0930399551857	15.6160234926216	16.0481419587616	16.3120665985779	15.5685225566682	15.5996765385201	15.6378470839124
880	sp|ASTE003948-PA|ASTE003948-PA_ANOST	NA	14.1308141650049	NA	NA	NA	13.9676406520369	NA	NA	14.0759220095852	NA	14.0148074876398	NA
881	sp|ASTE003950-PA|ASTE003950-PA_ANOST	14.6108286803103	14.4848162119408	13.6325193546294	13.691968774683	13.8479757549139	14.3134747780628	13.5576883816854	14.4307756446236	13.9829397380393	14.118327546699	14.6724637711154	14.2518795161367
882	sp|ASTE003952-PA|ASTE003952-PA_ANOST	14.958248841525	14.9492629629845	14.1617086724444	14.0474365098149	14.0402639725261	14.9429419056926	14.6553929094724	15.1525040585999	14.4227569146235	14.5605308158078	14.8912794192574	14.6919439094493
883	sp|ASTE003958-PA|ASTE003958-PA_ANOST	15.0730403626024	14.3462431759232	14.558958073583	14.4313167981168	14.915084957825	NA	13.9792377855312	14.1553727475228	14.625823448044	NA	14.0936617194755	14.1262930813315
884	sp|ASTE003970-PA|ASTE003970-PA_ANOST	NA	13.560631684017	13.4053309109818	NA	NA	NA	NA	14.5155423887355	13.0991079295719	13.8067580018038	14.1178223470256	13.5063321636496
885	sp|ASTE003971-PA|ASTE003971-PA_ANOST	NA	14.9759203895877	14.5726108855188	14.4536502401274	14.4289174622664	14.3751926170885	13.807916076051	14.6884696497684	14.4298070212846	14.2396410643349	14.8536490358218	14.7523557730268
886	sp|ASTE003973-PA|ASTE003973-PA_ANOST	15.1544720962558	15.2108741133074	14.7040067926494	14.4058732372412	14.8277523095998	14.5601897528087	14.2232066410162	15.1166718373801	14.7140851177362	15.1559152951443	15.2443203918431	14.83085651804
887	sp|ASTE003974-PA|ASTE003974-PA_ANOST	16.8552351656936	17.3558949396548	16.2685367987413	17.0567224869531	17.2373578980446	17.2423973922607	16.8684431593596	17.5189804166418	17.5000116989597	17.5543023162295	17.234414902388	17.2086665987151
888	sp|ASTE003976-PA|ASTE003976-PA_ANOST	14.0615560647809	14.2988622649681	13.9742324126758	13.4064744183903	13.6203687210228	14.3353435824354	13.8038588726522	14.3285242181061	13.9124077273249	14.0756165062653	14.0731455024841	14.2700369632047
889	sp|ASTE003978-PA|ASTE003978-PA_ANOST	NA	NA	NA	NA	NA	NA	15.0628212976222	14.0567996544968	NA	NA	15.917957664052	NA
890	sp|ASTE003980-PA|ASTE003980-PA_ANOST	14.5765423650102	14.8354523125751	14.006781587369	14.0584642515592	14.3375074657765	14.2769989103923	13.740441370027	14.976500370946	14.097565248102	14.6477395487283	14.8756066766556	14.2178184152702
891	sp|ASTE003989-PA|ASTE003989-PA_ANOST	14.9887058087149	NA	NA	14.8623468052234	15.107758132898	14.4795596138449	14.6208644507073	15.0836779136877	14.4798104277907	NA	NA	15.0101588641824
892	sp|ASTE003993-PA|ASTE003993-PA_ANOST	14.3874342585825	14.6092250002436	13.7704391028963	13.6629885610365	13.7660952190907	14.0945264995795	13.7636254925304	14.4363785606919	14.0558050024024	14.1275457763976	14.5965580424949	14.3667488661131
893	sp|ASTE003994-PA|ASTE003994-PA_ANOST	15.9526083660348	15.8247675609121	15.3395798955531	15.6778142554374	15.4523873031957	15.8266793351508	15.416937920629	15.8648739483217	15.7424747968971	15.88706593883	15.9374240347882	15.6616968894224
894	sp|ASTE003997-PA|ASTE003997-PA_ANOST	14.474007204737	14.6574449231022	14.3589187961031	14.0338752459983	14.1176196551354	14.2059278893413	13.7972370897781	14.6192239595184	14.4113179592683	14.3045946560524	14.4985309648433	14.3966216170523
895	sp|ASTE004013-PA|ASTE004013-PA_ANOST	14.9613044652596	15.0787792022301	14.8660892037667	14.7836202166347	14.7462794709244	15.0140670921026	14.5243867216796	15.2891853632805	14.9743536772545	15.0092419943133	15.1138069863047	15.057793676119
896	sp|ASTE004015-PA|ASTE004015-PA_ANOST	12.418609410137	12.5654354061037	11.8611785324801	12.4394899411039	11.802018990596	12.6780785424022	11.6260506644732	12.704109734615	11.8544615004867	12.6857307101593	12.6923122230012	12.2370927175174
897	sp|ASTE004020-PA|ASTE004020-PA_ANOST	14.7419164763719	14.4016536642409	14.7223680349701	14.6514732974804	14.1422637996432	14.842016668018	NA	14.909070697271	14.5321486490889	14.8217308030591	14.7164661197152	14.8853029366866
898	sp|ASTE004023-PA|ASTE004023-PA_ANOST	NA	NA	13.2374472931301	NA	13.3949988472654	13.0765462526258	NA	14.3636134591963	13.039419463477	13.4478017659436	13.5632133020153	11.856064166095
899	sp|ASTE004028-PA|ASTE004028-PA_ANOST	15.8563840884883	15.2583369175297	14.9330509435582	15.2507399176729	15.5875079575534	15.7479559354741	15.1310035328849	15.3134419613337	15.4735285132861	15.8033625973845	15.455729868357	15.1527261030339
900	sp|ASTE004029-PA|ASTE004029-PA_ANOST	13.465970671337	13.9821373478223	13.3578267222537	13.483542490241	13.7550760649705	13.802000839931	13.363078678147	14.2322934367169	14.0025555075847	13.2432390613757	13.8077854318404	13.9473573201952
901	sp|ASTE004034-PA|ASTE004034-PA_ANOST	15.7345859388744	15.6200814557935	15.0388741411626	14.9201095009639	15.1181863773241	15.3083282310764	14.7174707798455	15.5347117852748	15.3710519033494	15.0551273776751	16.0568671739634	15.2043142775478
902	sp|ASTE004037-PA|ASTE004037-PA_ANOST	NA	NA	15.2973929999491	NA	14.479055662924	NA	NA	NA	NA	14.210852463516	NA	NA
903	sp|ASTE004038-PA|ASTE004038-PA_ANOST	16.049914864593	16.0920209734284	NA	15.9570124043234	14.026111474383	13.5908252848263	14.6792763074624	13.8889533551306	13.6199822303332	14.125530373912	16.0392606193677	15.2174629809562
904	sp|ASTE004040-PA|ASTE004040-PA_ANOST	14.4864829656943	NA	NA	NA	NA	NA	NA	14.2205736192216	NA	NA	14.6781319028211	13.9510260451718
905	sp|ASTE004042-PA|ASTE004042-PA_ANOST	14.2580043845356	14.3744017206892	13.7929864610166	14.2747954200543	15.1383402523215	14.7151323911573	14.2760809115131	14.7475061540707	14.7982030111994	14.464541604838	14.5319704104608	14.4651130377488
906	sp|ASTE004046-PA|ASTE004046-PA_ANOST	NA	13.4300908748256	NA	NA	NA	NA	NA	13.8653061476307	13.180094974486	NA	13.8070654477631	NA
907	sp|ASTE004050-PA|ASTE004050-PA_ANOST	16.0126712262072	16.3073924255959	16.3296021859576	16.2258222069457	16.4901684855829	16.2682716449345	15.9255662814502	16.8393448520695	16.2515714933479	16.6895901238012	16.4189513390565	16.8239523129195
908	sp|ASTE004056-PA|ASTE004056-PA_ANOST	13.0303166106035	13.032248954392	NA	NA	13.0028628206329	NA	NA	13.9326734960337	NA	13.3754667620096	NA	12.8294818719729
909	sp|ASTE004059-PA|ASTE004059-PA_ANOST	15.6941140476781	15.4656884843925	15.0880763713356	14.7635105778114	15.1678358638336	14.9431783535419	14.6133388397172	15.3549938852385	15.1275717104041	15.1515120706855	15.6415007128614	15.3125919669436
910	sp|ASTE004060-PA|ASTE004060-PA_ANOST	14.2489956059604	14.7504053730509	14.2991464868504	14.6519397547292	14.3842663509736	14.9589724835776	13.9190208924684	15.0226040108964	14.3708724472281	14.2416191854814	14.7630292196914	14.41275375389
911	sp|ASTE004068-PA|ASTE004068-PA_ANOST	15.4893575069953	15.5160415212127	14.6810448018793	14.8214456527446	NA	14.516991687856	14.7557170288488	15.3901856217525	14.5918001561599	14.713012254751	15.5342999348883	14.8222075390637
912	sp|ASTE004088-PA|ASTE004088-PA_ANOST	15.7482411743543	15.7804535207782	14.9610434050915	14.9573953645271	14.9064873236906	14.8212859705393	14.8308763896408	15.022584201989	14.9407692472501	14.722002602011	15.4231627388271	14.956711497635
913	sp|ASTE004099-PA|ASTE004099-PA_ANOST	15.0600846051233	15.2746309273819	14.557107467505	14.518784559495	14.8846651281762	14.628332718183	14.2729767560751	15.2909736827658	15.096120849526	14.6569700465104	14.874164523291	14.3179593405678
914	sp|ASTE004104-PA|ASTE004104-PA_ANOST	15.2301228746232	15.2492638571123	14.6549199645884	15.6507420375762	16.7839483872301	15.9940313712248	15.7310256826355	16.147318162407	16.3060078784141	15.5378734362159	15.1855362129768	15.4768230576895
915	sp|ASTE004106-PA|ASTE004106-PA_ANOST	16.0199482615245	16.4513527494799	15.740992446268	15.4599071970508	16.9470636679745	15.9538537278273	16.0238688228054	16.8285486420764	16.4664506737653	15.0625246384916	17.0088099861757	16.0438457051485
916	sp|ASTE004121-PA|ASTE004121-PA_ANOST	14.2320374685425	14.9658084116573	14.3595968805855	14.2329161704778	14.5159142453926	14.2419068483081	14.0943935154114	14.6910217572457	14.856844287355	14.7469847113192	14.8615332706974	14.7474153571579
917	sp|ASTE004133-PA|ASTE004133-PA_ANOST	14.2244618975774	14.2256320351834	13.515379419047	14.1508242717597	14.3657791700845	14.4016878966097	13.877199164181	14.4068807690815	14.0747032922527	14.2215971259691	14.3826177667042	13.7835334149605
918	sp|ASTE004135-PA|ASTE004135-PA_ANOST	15.8321088561278	15.5176674610226	14.6936824278064	14.7096119259227	14.8351500163282	14.3779180371716	13.7122933600143	14.6648252248902	14.8773844104838	14.4642682586158	15.5146048855115	14.6878842372027
919	sp|ASTE004142-PA|ASTE004142-PA_ANOST	14.3755823609288	NA	NA	NA	NA	NA	13.4200526979088	NA	NA	NA	14.2510814412119	14.2469023574748
920	sp|ASTE004145-PA|ASTE004145-PA_ANOST	14.1707191736132	14.5066038852351	13.6348695419689	13.6814313286915	13.6087915353968	13.7759677581739	13.1273089612978	14.1591978370661	13.8553912829545	14.0950622926084	14.3933543840031	14.2611778010975
921	sp|ASTE004154-PA|ASTE004154-PA_ANOST	12.895565061863	NA	NA	12.9050343863427	NA	11.8224156935759	NA	NA	NA	NA	NA	NA
922	sp|ASTE004155-PA|ASTE004155-PA_ANOST	14.8696214477393	14.7138523431906	14.7004152603453	14.3379778414772	14.3105068178632	14.4433674116692	14.1480718675527	14.857059191253	14.5850570346055	14.6471849373082	14.7659329835462	14.5807383076025
923	sp|ASTE004156-PA|ASTE004156-PA_ANOST	13.3134395710237	13.2159261251684	13.3530253508388	13.1945919570677	13.5490335682658	13.4521727109512	12.7291400336654	13.7369258756571	13.2780375016467	12.6655902245575	13.1270688918741	13.1359364885528
924	sp|ASTE004160-PA|ASTE004160-PA_ANOST	15.2533684795381	15.251099396198	14.892873266531	14.5564738735265	14.7101987455074	14.3104538399492	14.3078456996788	15.1989157490295	14.8595421534552	14.8909535847609	15.3606913789434	14.9278356138973
925	sp|ASTE004161-PA|ASTE004161-PA_ANOST	14.3874386440637	NA	14.4414760048866	NA	NA	NA	NA	14.5235666814881	14.1144433945182	14.1752148486356	14.3348620163074	NA
926	sp|ASTE004167-PA|ASTE004167-PA_ANOST	15.4080226938704	15.9852221532644	14.8500785489449	14.7510220021694	14.6551567887953	15.1987080834438	14.378573547606	15.4490437286372	15.4111361526111	15.251110866538	15.4406369626097	15.1444648164754
927	sp|ASTE004168-PA|ASTE004168-PA_ANOST	14.4544495758834	14.5189354376326	14.2020641729295	14.0863905938509	14.3146361713722	14.4172748611676	13.932166213443	14.6383766806089	14.6101535569868	14.2349918518432	14.6786774007643	14.7030578936843
928	sp|ASTE004170-PA|ASTE004170-PA_ANOST	15.1834422824759	15.2583334646254	14.8646917409457	14.7668155577441	14.5002234684975	14.7363769995905	13.9937924381775	15.1652564166321	14.355740761031	15.0236461005344	15.1746408980372	15.2128773248732
929	sp|ASTE004171-PA|ASTE004171-PA_ANOST	14.8317392987425	14.8803633785581	13.8008654529468	13.8367028853292	14.0283892787655	13.6228581084833	14.0236488184215	14.1292056466651	14.0565881360618	13.9202974026026	14.9582183514943	14.1115009768578
930	sp|ASTE004172-PA|ASTE004172-PA_ANOST	14.5824702200276	14.4720456977595	14.2957727200727	13.9149135112463	14.1567842236315	14.1959517491074	14.1041421471617	14.5388787898587	14.2586712817885	14.722738463568	14.545793031096	14.3271841359208
931	sp|ASTE004174-PA|ASTE004174-PA_ANOST	14.6526948443839	15.0035952323913	13.6209583907108	13.9439847894821	14.4807793979427	14.3139606158393	13.4961798546905	14.6227775129572	14.4948519306232	14.2893090049435	14.9334041345415	14.3238618706794
932	sp|ASTE004176-PA|ASTE004176-PA_ANOST	16.9353790601551	16.8233738222551	16.261089055639	16.9835849831835	17.3748193539523	17.1401205766152	16.7927198786168	17.096747564303	17.2948319283094	16.9412447948603	16.8804811200952	16.9023639370808
933	sp|ASTE004191-PA|ASTE004191-PA_ANOST	17.5216270818434	17.3811346991523	16.9165741662051	16.9325849136737	16.864222580339	17.0309048860489	16.3788355367716	17.1903937349238	16.9865142847168	17.225076600017	17.4700583295929	17.2285278443018
934	sp|ASTE004210-PA|ASTE004210-PA_ANOST	15.5861157796502	14.3266223524295	15.0961798669563	14.4316456043901	15.3950617638061	14.3766409293799	14.1378714837227	14.5768356778014	15.1463851027874	14.5284442315221	14.2223992148397	14.3472005293623
935	sp|ASTE004223-PA|ASTE004223-PA_ANOST	14.7944727350715	14.5457113287744	14.0105044101912	13.1690722235556	14.4382987627197	14.1424362229672	NA	13.6278783544795	14.3760033796755	13.5030802512301	14.5069994242243	13.3379977878108
936	sp|ASTE004227-PA|ASTE004227-PA_ANOST	14.7127346777058	14.6223411475882	14.1824521278064	14.02935499568	14.4329821087834	14.2943071666921	14.3849004938861	14.7147304782897	14.3071474738623	14.5185944401532	14.4520799506837	14.6913827143444
937	sp|ASTE004229-PA|ASTE004229-PA_ANOST	14.4305195606053	14.6851123033358	14.3624630692857	NA	14.2782085483865	14.1398331620324	NA	14.3864267911015	NA	14.2922043727413	14.3498105209515	14.0570018201581
938	sp|ASTE004235-PA|ASTE004235-PA_ANOST	15.9664309967755	16.1441935613032	15.8933535705086	16.0616628188427	16.4884554271171	16.323998676892	14.9777276069565	15.9905317680273	15.8579028876947	16.6797591582699	15.8799591492125	16.1592978184988
939	sp|ASTE004243-PA|ASTE004243-PA_ANOST	14.5348350982402	14.6838935054037	13.4637042638015	13.6029876556895	13.8860436727224	14.2598931342624	13.7990419851337	14.7151350171872	13.8724763699251	14.1916612422756	14.9795935408253	14.0270433521756
940	sp|ASTE004246-PA|ASTE004246-PA_ANOST	15.0884278036237	14.557550216735	14.7404377458036	14.1484792652629	14.9955390964616	14.18432153177	14.1470918526716	14.3303342866062	14.906191104665	14.109213522108	14.0050799973552	14.1345742075824
941	sp|ASTE004251-PA|ASTE004251-PA_ANOST	15.1985289827875	15.2160640398975	14.5224598037808	14.4278615734926	15.2075030838995	15.0014673249285	14.4926446578935	14.9049017431106	14.7070506755483	15.1691029097702	15.3342864232684	14.8156693704503
942	sp|ASTE004252-PA|ASTE004252-PA_ANOST	14.2219684066712	14.397672834312	13.4010349771512	13.1753079737569	13.1898635240349	13.361028788992	NA	13.1528985006858	13.4467095145698	13.1936788198386	14.1716888480972	13.1524191997037
943	sp|ASTE004254-PA|ASTE004254-PA_ANOST	14.738201270661	14.7684802328545	14.1699564016661	14.2496204161544	NA	14.5665062380818	14.1011927172243	14.6895747702039	14.1377293312802	NA	15.2515963693172	14.6747248225233
944	sp|ASTE004259-PA|ASTE004259-PA_ANOST	15.761091256695	15.6851159197334	15.4147607281754	15.8825412562128	16.379190199696	15.9655525963689	15.5529688171205	15.9740652224344	16.0319282415772	15.9251436150106	15.9280205962936	15.8859876766498
945	sp|ASTE004268-PA|ASTE004268-PA_ANOST	14.4560879349629	14.6945367736766	13.5128108214287	13.2968310970609	14.2717977285661	14.3474068126581	13.3195304533538	14.4486144324821	14.2982085021398	13.9365823266964	14.8416961790782	14.0277579875522
946	sp|ASTE004269-PA|ASTE004269-PA_ANOST	13.7046909145615	14.2634446236627	13.4429517005028	13.0409718037489	13.3064424255663	13.5793979047657	13.4359493988284	14.2380328509356	13.8161322052274	13.206639208269	13.9564932013488	13.381182947533
947	sp|ASTE004271-PA|ASTE004271-PA_ANOST	13.7062234883723	14.0356781159153	13.147732159219	13.0093136663529	13.2351799141696	13.4286950432209	12.7856108469389	14.2074120546385	13.2683247890682	13.2525467503838	14.0008208463327	13.5587679108906
948	sp|ASTE004272-PA|ASTE004272-PA_ANOST	14.3206906777176	13.6051950365496	13.4517082641643	13.0553643893462	13.7877856349249	13.7471379762334	13.7251931503876	13.5924776227467	12.7990232721363	13.8189423042618	13.6483617494111	13.2922351279994
949	sp|ASTE004273-PA|ASTE004273-PA_ANOST	15.2667018260328	16.9610218088629	16.4535364684139	16.4032362955147	16.3232117368235	16.475758965149	15.9863792024142	16.6662203333432	16.756372241381	16.2410411041536	15.4453169194077	16.4760803069523
950	sp|ASTE004278-PA|ASTE004278-PA_ANOST	14.8453647377939	14.8057122113159	14.5462725134924	14.2926525336214	14.0625712572934	14.4296596895414	13.8051291855788	14.72117688431	14.4589513209318	14.445748706586	14.914335478847	14.6104296756769
951	sp|ASTE004294-PA|ASTE004294-PA_ANOST	15.387615396411	NA	NA	NA	14.5069925996498	NA	NA	NA	NA	NA	15.0588011213978	NA
952	sp|ASTE004296-PA|ASTE004296-PA_ANOST	14.6026210108597	14.6886851952961	14.0806200099618	14.2640882503605	15.3241301206108	15.0234145180094	NA	15.3688111616473	13.5836291771083	14.7467030991503	15.673082637631	14.6123528971555
953	sp|ASTE004309-PA|ASTE004309-PA_ANOST	14.7904686032873	14.6943483375455	14.8888835627936	NA	14.9366862779486	14.7587817755461	14.7969543551913	14.9609843989591	NA	14.5159725385973	14.9955861936854	14.8532637181887
954	sp|ASTE004311-PA|ASTE004311-PA_ANOST	14.171530473555	14.0994004601683	NA	13.7830713561721	14.7400371894352	14.228651376401	13.6788062987576	14.4347062816492	14.4834738349476	14.056747488223	14.0170509440602	14.1939254476099
955	sp|ASTE004314-PA|ASTE004314-PA_ANOST	NA	15.9169618743475	15.4782112672479	NA	NA	15.0616821879288	NA	NA	NA	NA	NA	NA
956	sp|ASTE004317-PA|ASTE004317-PA_ANOST	14.7779132154592	14.958077986855	NA	NA	NA	NA	NA	NA	NA	14.6579839364666	14.7967991001444	15.5845043397455
957	sp|ASTE004320-PA|ASTE004320-PA_ANOST	NA	NA	14.9902641783867	NA	NA	NA	NA	14.9485327744051	NA	NA	NA	14.9871094729299
958	sp|ASTE004322-PA|ASTE004322-PA_ANOST	NA	13.6240452458989	NA	NA	NA	NA	NA	NA	14.0694961894125	13.6359014925604	NA	NA
959	sp|ASTE004324-PA|ASTE004324-PA_ANOST	14.5905569821485	14.8334270933388	14.3263007619584	14.1023100940545	14.170654756405	13.9447656603825	13.9289010739646	14.772241586008	14.0819833447006	NA	14.8127455576939	14.0364115426332
960	sp|ASTE004333-PA|ASTE004333-PA_ANOST	15.5176900460689	14.7310059157002	NA	NA	NA	NA	NA	NA	NA	NA	15.1810513748851	NA
961	sp|ASTE004336-PA|ASTE004336-PA_ANOST	14.2574641020892	13.761378533837	NA	NA	13.9568077866254	NA	13.9191439942638	14.2690987811165	NA	NA	NA	NA
962	sp|ASTE004349-PA|ASTE004349-PA_ANOST	15.5161104659288	15.5607255927827	14.3485612295414	14.6277811231722	14.4857797958934	14.4378138589429	14.3226623501947	14.7574806360941	14.5546124063888	14.5442867534629	15.5461307341017	14.7199929215782
963	sp|ASTE004351-PA|ASTE004351-PA_ANOST	13.9835377978813	14.5919923655003	NA	NA	14.6872249613715	NA	13.7902587980686	14.4135587405394	14.3414780900635	14.5360181734762	14.4169130143608	NA
964	sp|ASTE004370-PA|ASTE004370-PA_ANOST	13.7384845879479	NA	13.6145237038009	NA	13.2836432674082	NA	NA	NA	13.7959121226027	13.4745060745465	13.4456496666193	NA
965	sp|ASTE004372-PA|ASTE004372-PA_ANOST	14.3992261406003	14.5855977317235	NA	13.7463347794361	13.1421145301162	13.9557786992872	13.5599130317809	14.0677290487992	14.1800847265117	14.5320871424483	14.3835950688293	14.2173018993393
966	sp|ASTE004381-PA|ASTE004381-PA_ANOST	NA	NA	NA	NA	15.0747473562862	NA	NA	14.0151237580965	14.6584611431214	15.284372350939	14.2780611174972	NA
967	sp|ASTE004384-PA|ASTE004384-PA_ANOST	15.1712423450616	15.144736550437	14.9095084992955	15.8611066582505	16.7549564536484	16.1345564646256	15.8493312950394	16.1507722268015	16.4389840536309	15.7161853518357	15.5395186463057	15.6836520790238
968	sp|ASTE004385-PA|ASTE004385-PA_ANOST	15.3956337711082	15.066502547741	14.8756355175823	14.9960560382015	15.426587102507	14.7847840311429	14.7207132391564	15.276069151669	15.4885912713905	15.0439757687923	15.0293729493108	15.246903910196
969	sp|ASTE004388-PA|ASTE004388-PA_ANOST	NA	12.546870755283	NA	NA	12.2328199917672	NA	NA	NA	NA	NA	12.6061591650963	NA
970	sp|ASTE004394-PA|ASTE004394-PA_ANOST	15.7466019100169	15.9054770957516	15.1373207232195	16.3253087994841	17.1735057654956	16.6254085133172	16.4230782869566	16.6213978344771	16.854464950432	16.2204385530407	15.9373474991823	16.1583647657995
971	sp|ASTE004395-PA|ASTE004395-PA_ANOST	14.939247714441	15.157476725231	15.0332238457325	14.8455623336239	14.724768856411	15.0045068839299	14.5880776961046	15.386881989185	15.0749596212122	14.9220665002362	15.0216413372272	15.0868836905272
972	sp|ASTE004410-PA|ASTE004410-PA_ANOST	14.3075010834662	14.8795815095175	12.8959528061354	12.5173926007803	15.7364783011852	13.137451934581	12.9729755777614	14.3607230116181	14.0344777772896	12.7409201614615	15.3380812023605	12.9891475588983
973	sp|ASTE004410-PB|ASTE004410-PB_ANOST	13.7068654778439	15.1224131433821	13.3712489064601	13.1723189167487	16.3339258088113	13.9900953587131	13.7436235642107	15.3120257196663	14.8317342889187	13.8311115260972	14.9863265876001	13.5700960145987
974	sp|ASTE004411-PA|ASTE004411-PA_ANOST	15.7896178507353	15.4872101374561	NA	15.0852521422664	NA	15.6199766168099	15.3091513960855	15.2366120614056	15.6707828152004	NA	15.3801933075894	NA
975	sp|ASTE004418-PA|ASTE004418-PA_ANOST	13.2454450211205	13.6450961068926	12.9595198284147	13.0701264099036	13.3575416575629	13.4216122101889	12.7557589148898	13.9783299810363	13.4961151063082	13.2617271817838	13.4198671584828	13.2881558152071
976	sp|ASTE004419-PA|ASTE004419-PA_ANOST	14.3920944811138	14.2205506910239	13.9738316134981	NA	13.8021212580118	13.9534426412925	NA	14.1698587145555	13.6409154148651	13.745830412365	14.002997579927	NA
977	sp|ASTE004420-PA|ASTE004420-PA_ANOST	15.6214211971916	15.4166316977299	15.1997295681769	16.1048250451218	16.7304519597983	16.1596704820035	16.1991458763419	16.1148153072936	16.4075603045022	15.7917150463822	15.6974605898623	15.8768423502456
978	sp|ASTE004443-PA|ASTE004443-PA_ANOST	15.6425193179067	15.4691321658396	15.0826670857401	14.9987554086564	14.8233560484614	15.0373598489142	14.6387697588723	15.3266305827255	14.9876497990573	14.8365539503681	15.4429167287351	14.9970331010387
979	sp|ASTE004446-PA|ASTE004446-PA_ANOST	NA	NA	NA	NA	NA	13.8392168997941	NA	14.3684463885595	NA	14.2802125243674	NA	14.3121936505894
980	sp|ASTE004447-PA|ASTE004447-PA_ANOST	13.4364276854708	13.7167424179011	13.4027015009561	14.2072734803592	14.2968048587858	13.7730795217665	13.9141763587464	14.8101706911867	14.0672046717894	14.5277021434859	13.8917469460611	14.0285199863354
981	sp|ASTE004451-PA|ASTE004451-PA_ANOST	16.3629881283229	15.5869290426479	NA	NA	NA	15.0699343455685	NA	NA	NA	14.9984932464318	15.1280263989842	NA
982	sp|ASTE004452-PA|ASTE004452-PA_ANOST	15.9659793599647	15.2565406623634	NA	NA	NA	14.2417980221528	NA	NA	NA	13.9081695878469	14.6892857040822	NA
983	sp|ASTE004453-PA|ASTE004453-PA_ANOST	16.403923140667	17.0645815171683	15.8695987518495	15.8675668791863	17.7187003776791	16.4186295148456	16.4471217170783	17.2004310682347	16.9824541582997	15.3933938416469	17.6799323579739	16.4855370882759
984	sp|ASTE004455-PA|ASTE004455-PA_ANOST	15.5339778447474	15.396123788696	14.7707789984406	NA	14.9304260382238	14.175524962829	NA	NA	14.3352341382935	14.822041946747	14.7040532303091	15.1278987774461
985	sp|ASTE004459-PA|ASTE004459-PA_ANOST	NA	NA	14.1137996295432	13.2140509462793	NA	NA	NA	NA	13.6813406797592	14.4972569441887	14.2006804633622	NA
986	sp|ASTE004461-PA|ASTE004461-PA_ANOST	14.8899045258709	14.7850116436075	14.5544685305704	14.2001704377519	14.5309074279685	14.4197204494989	14.2772782172614	14.8642086500532	14.5328752221821	14.5435484419742	14.9025281244391	14.6294300585469
987	sp|ASTE004465-PA|ASTE004465-PA_ANOST	15.6102830387573	15.5935464164301	15.2996826626142	15.1988432145954	15.7629838263068	15.4173850440314	14.8494804978089	15.6320069201307	15.6800686337305	15.5235676255737	15.8307939172251	15.4760110728429
988	sp|ASTE004472-PA|ASTE004472-PA_ANOST	14.4214641395799	14.3356254369504	13.8715984793159	13.7744471692076	14.2357621772584	14.224212292728	13.5104780140419	14.3912066914317	13.9355550316123	14.4712174582474	14.4857773159412	14.1586471106722
989	sp|ASTE004479-PA|ASTE004479-PA_ANOST	13.7601991569052	12.6956876509923	12.2780737016578	NA	12.3395039737639	12.2809360328921	12.5741916778154	12.4156863990966	12.2743238834462	12.8937314305685	12.990482673326	12.3851784594763
990	sp|ASTE004487-PA|ASTE004487-PA_ANOST	16.38080463799	16.5097128490811	NA	13.3377440363049	14.1569193769663	NA	NA	12.7884982677997	12.7903611524884	12.3731371670976	15.9245446117149	13.1679664988342
991	sp|ASTE004515-PA|ASTE004515-PA_ANOST	15.1153098556667	15.2696309667016	15.0715837200678	15.8958834339589	16.8822779101773	16.1439020201023	15.8044878817442	16.2270573832477	16.4319435071724	15.8300212839037	15.5258852231221	15.8968997944297
992	sp|ASTE004517-PA|ASTE004517-PA_ANOST	14.8732038698451	14.646369815242	NA	NA	NA	NA	NA	13.7654406947546	NA	NA	14.9367448492326	NA
993	sp|ASTE004533-PA|ASTE004533-PA_ANOST	14.5228068554933	14.6959198761153	14.2142159596877	13.9587115486905	14.1005102409891	14.2444334198209	13.9146278919133	14.5744995335235	14.3938703841072	14.3931832443928	14.7960967338911	14.5852889713027
994	sp|ASTE004534-PA|ASTE004534-PA_ANOST	14.6164508876941	14.1756694372729	13.1618536916067	13.9220391140566	14.3092800428313	NA	NA	NA	13.5777120023567	NA	15.1296141749994	13.7460783663357
995	sp|ASTE004535-PA|ASTE004535-PA_ANOST	15.8597925697125	15.8234942374028	15.3317214352252	15.1019248312943	15.2870292318391	15.3135609516846	15.1623482818594	15.773050989301	15.6627250722765	15.6404915819236	15.6154386003428	15.6632758770192
996	sp|ASTE004554-PA|ASTE004554-PA_ANOST	14.2420031137567	14.5028717954584	13.7230336808284	13.5193044486354	13.6743342550573	13.7918839754452	13.5707249259304	14.1337081618841	13.689915883014	14.0072984414905	14.3339355096187	14.0262077676495
997	sp|ASTE004556-PA|ASTE004556-PA_ANOST	16.2086698425441	16.0596196298981	15.8308723990392	16.0243955650988	15.9595452726479	15.9286101170805	15.7665550645739	16.325316166021	16.1826097779217	16.0138250936783	15.8309810427211	15.6609052049536
998	sp|ASTE004557-PA|ASTE004557-PA_ANOST	14.7275167863265	14.8295606159012	14.8843633965405	14.3356926932968	14.8650230524917	14.8521733563727	14.4104111543	15.1856861940334	14.2570439927875	15.0296098244003	15.0577584359639	14.8546643550158
999	sp|ASTE004562-PA|ASTE004562-PA_ANOST	13.6840903963453	13.9657808134374	13.6965585579125	13.4561419345068	13.6375362448518	13.2426119892789	13.7094904699412	13.5965330914348	14.0255228914317	13.8634675094074	13.6335025163734	13.8191483184241
1000	sp|ASTE004568-PA|ASTE004568-PA_ANOST	14.286700604063	NA	NA	NA	13.6841530174466	NA	NA	13.9870468974836	NA	NA	14.5856103658813	NA
1001	sp|ASTE004574-PA|ASTE004574-PA_ANOST	13.4608050560555	NA	NA	13.5213166334686	NA	NA	13.1969010234055	NA	13.6573955651592	NA	NA	NA
1002	sp|ASTE004575-PA|ASTE004575-PA_ANOST	17.6033063808415	17.6710605038635	17.4243351035884	17.0440924691152	17.3629772012714	17.5367241913013	16.8857935758445	17.792143596555	17.3645737796611	17.7396596268756	17.8377565572471	17.5447379916265
1003	sp|ASTE004579-PA|ASTE004579-PA_ANOST	13.8863399406964	14.2211415837077	NA	13.7954206449779	13.8885512228087	12.7033692977235	13.8993193910745	14.2664704848783	13.8293536244087	13.8469922407085	13.8932421414221	13.8660364590405
1004	sp|ASTE004580-PA|ASTE004580-PA_ANOST	16.2183298083979	16.245825947287	NA	NA	15.0633878159227	NA	NA	NA	NA	NA	16.8077366877315	NA
1005	sp|ASTE004581-PA|ASTE004581-PA_ANOST	14.889435072718	14.2026171683611	NA	NA	14.4249624897729	NA	14.231260999339	NA	14.3273953477045	NA	NA	NA
1006	sp|ASTE004582-PA|ASTE004582-PA_ANOST	NA	11.8767497905106	NA	NA	12.630622803236	12.8304555865352	NA	13.2984768580093	13.3532591033976	11.7372521460151	12.8995907629568	NA
1007	sp|ASTE004583-PA|ASTE004583-PA_ANOST	13.623388120826	13.4447089327011	13.1680988652194	13.5314401569338	13.7562363892437	13.1795958521108	13.1270683039147	13.7928638402865	13.519014371665	NA	13.5030190481255	13.2603999096141
1008	sp|ASTE004598-PA|ASTE004598-PA_ANOST	15.1771391712154	15.1391525424248	15.1846280150774	14.9515308354787	14.9048880833678	15.1902382459769	14.6916644451057	15.2522861290688	15.4744564455177	14.8876511269242	15.3020686957207	15.2424753010074
1009	sp|ASTE004599-PA|ASTE004599-PA_ANOST	14.9128220447474	NA	NA	NA	14.7392329014397	NA	NA	14.6759361578646	14.5605959485088	NA	NA	NA
1010	sp|ASTE004602-PA|ASTE004602-PA_ANOST	17.2210234744314	16.8738955147898	16.5607859474206	17.5077600946573	18.4286018776472	17.8090517597534	17.6227139762809	17.6554737328428	17.8107437502308	17.2715789288325	17.1532372203583	17.3161693180032
1011	sp|ASTE004603-PA|ASTE004603-PA_ANOST	14.3345196993225	14.2647854048029	14.2995590074829	14.2874999284248	14.0243894722184	14.4018429258492	13.8339327042339	14.5999750024707	14.068073607681	14.4036842407042	14.2493747060059	14.6706850944307
1012	sp|ASTE004609-PA|ASTE004609-PA_ANOST	13.602637566759	13.3165013994934	NA	NA	13.5281527047595	13.1920014067003	NA	13.4770595730147	13.2447564917789	NA	13.4439643249293	NA
1013	sp|ASTE004620-PA|ASTE004620-PA_ANOST	14.4301829519694	14.3350733261704	13.9924607906129	13.6418050312616	14.0061071333052	14.1491714296508	13.7021459403874	14.7019981590199	14.0874635586758	14.13119237652	14.5933019677249	14.2316361397428
1014	sp|ASTE004642-PA|ASTE004642-PA_ANOST	13.8820108768316	13.951498825928	NA	13.421206837775	13.5565089485739	NA	NA	13.8017500421655	NA	NA	NA	NA
1015	sp|ASTE004644-PA|ASTE004644-PA_ANOST	14.3127556647748	14.9911976031244	NA	14.4385348210059	NA	NA	NA	NA	NA	NA	14.7535070387521	13.7438327612581
1016	sp|ASTE004645-PA|ASTE004645-PA_ANOST	14.3211150491179	14.3934923256033	14.0553725901673	NA	13.7621259595209	13.2913393562017	NA	13.9544810596832	13.4007312675356	14.3652733138824	14.4433642130097	14.3306439460156
1017	sp|ASTE004647-PA|ASTE004647-PA_ANOST	14.3837826210422	14.2816245602293	13.607709023583	13.8722443347803	13.8619109801703	13.8678249830717	13.8598441586203	14.2383071285308	14.015985397773	13.8994444498917	14.3421577931659	14.0130383408172
1018	sp|ASTE004649-PA|ASTE004649-PA_ANOST	NA	13.7590033168009	NA	13.0729801358483	NA	NA	NA	NA	NA	NA	13.2520574080745	NA
1019	sp|ASTE004679-PA|ASTE004679-PA_ANOST	NA	NA	NA	NA	12.9990912631797	NA	NA	12.6738876173362	NA	11.9511099090341	13.1586223881291	NA
1020	sp|ASTE004682-PA|ASTE004682-PA_ANOST	16.0838378562276	17.0731461021488	14.6238531374173	14.889668875949	14.824060377496	14.6783142620916	14.4049118803043	14.9115451930087	14.8890608719932	14.5317202115085	16.8761626349055	14.0505583936865
1021	sp|ASTE004684-PA|ASTE004684-PA_ANOST	16.5117789122344	15.5250497515797	15.3815835100434	15.5771964446159	15.9785930080939	16.4229885880883	15.0963859974411	16.0207924592253	16.1213229850606	16.1128007161647	15.9521359774358	15.6136436059871
1022	sp|ASTE004685-PA|ASTE004685-PA_ANOST	15.9963759814211	15.5960921800086	15.2291274719114	15.3925357399447	15.5827725049097	14.8262201678214	15.0250016130741	15.1231824215593	15.2969494106675	15.7765207579244	15.3187606264967	15.4564794002422
1023	sp|ASTE004686-PA|ASTE004686-PA_ANOST	14.2060302493841	14.1060567017253	14.0403717068723	14.7449394061765	14.9429390471198	14.9218805373324	15.0518788115561	14.7149103593867	15.2909132011971	14.6500426175256	14.3896572215721	14.7755159712175
1024	sp|ASTE004687-PA|ASTE004687-PA_ANOST	15.8105820632513	14.6339867468403	NA	NA	14.9790406421056	NA	NA	14.9646097723574	15.0948701050989	14.0471590629388	15.7244266143047	14.1748303971676
1025	sp|ASTE004688-PA|ASTE004688-PA_ANOST	14.5356980475479	14.2570409951258	14.114444521684	14.0021098696815	NA	14.2726499437721	13.8613078298742	13.8346732763434	14.6046439592906	13.4875319765601	14.2387498612311	14.1699103117653
1026	sp|ASTE004689-PA|ASTE004689-PA_ANOST	16.4572218775286	15.5441946705692	15.1588730541089	15.492581981997	15.931508370787	16.0774077288633	15.0991996681945	15.6302874870107	15.8298893672294	15.9495944664172	15.6948769251694	15.3431669451603
1027	sp|ASTE004690-PA|ASTE004690-PA_ANOST	15.0798849082639	15.0546371146561	14.8330058370774	14.9262519142638	15.5255229672747	15.1988029016242	15.0267920768151	15.3488693674463	15.157016607442	15.1572525774941	15.098289318606	14.876832433857
1028	sp|ASTE004695-PA|ASTE004695-PA_ANOST	13.8768251226512	NA	NA	NA	NA	NA	16.8423372532092	NA	NA	NA	13.9257641653254	NA
1029	sp|ASTE004697-PA|ASTE004697-PA_ANOST	14.5570078604326	14.6581361111979	14.3311360626498	14.0876835274345	13.8867316674283	14.4072733265283	13.8733034808835	14.7258534329715	14.2550392855898	14.2098250587504	14.6899526898315	14.4354610879815
1030	sp|ASTE004700-PA|ASTE004700-PA_ANOST	15.6210934336456	15.3237189425956	NA	13.8751315948969	12.5938350933378	NA	NA	NA	NA	NA	15.5064440255305	NA
1031	sp|ASTE004701-PA|ASTE004701-PA_ANOST	13.6720050129271	13.55868659704	13.3478490181974	NA	13.7255592781042	13.5698972056292	12.9655536261736	14.1270006360596	13.2196660891924	13.1563872952126	14.2010357609646	13.9967228289652
1032	sp|ASTE004705-PA|ASTE004705-PA_ANOST	14.660863775454	14.6981347156985	14.0222649450167	13.3736220153108	14.8077167052507	14.3071354260291	13.1167122920405	14.7226707498595	14.1704517808099	14.4397322513907	14.9554228005113	13.483575304662
1033	sp|ASTE004707-PA|ASTE004707-PA_ANOST	14.2702302838956	14.1129780662604	NA	NA	NA	13.9209418208315	NA	NA	NA	NA	NA	NA
1034	sp|ASTE004708-PA|ASTE004708-PA_ANOST	14.9063740640577	NA	NA	NA	NA	NA	NA	NA	NA	NA	14.7965223741894	13.9470592886022
1035	sp|ASTE004719-PA|ASTE004719-PA_ANOST	14.4301350026386	NA	NA	NA	14.2413779277042	NA	NA	14.2651919710014	NA	NA	NA	NA
1036	sp|ASTE004720-PA|ASTE004720-PA_ANOST	14.9733346856989	14.4254427551615	14.2949787298138	NA	14.1345298239275	NA	NA	14.5458704426025	NA	NA	14.7536588128546	NA
1037	sp|ASTE004722-PA|ASTE004722-PA_ANOST	15.0513492088359	14.9328720388999	14.6827408485617	14.2669586076695	14.1233367854491	NA	14.2154667167144	14.8511947739334	14.2579447962008	14.0754182872637	15.1203226567089	14.2390676980288
1038	sp|ASTE004730-PA|ASTE004730-PA_ANOST	14.2064341852973	13.6053644522703	13.2324746308407	13.4647830222765	13.367989263811	13.5629305020499	13.2344458039313	13.4652968503624	13.6373988864266	13.4044173834274	14.0154834364123	13.8096277598706
1039	sp|ASTE004734-PA|ASTE004734-PA_ANOST	14.1990358576634	13.8395994762619	NA	13.7733440997429	13.0751888540154	13.5662141381629	NA	14.3710827823165	NA	NA	13.7239528617116	13.9541914156655
1040	sp|ASTE004735-PA|ASTE004735-PA_ANOST	14.8475587790968	14.8037504459403	14.5705109804029	14.6539541719414	14.1683953320555	14.3376480904587	14.5370543347232	14.8371242615133	14.4199007979207	14.642055535931	15.0059352052112	14.9900221381113
1041	sp|ASTE004742-PA|ASTE004742-PA_ANOST	15.9916642784043	15.5345516025929	15.0697285710647	15.6758971428738	15.8885934044733	15.7484174702982	15.1977656883095	15.4634807575565	15.7314912000633	15.4768404576416	15.6617872279875	15.5786383774199
1042	sp|ASTE004746-PA|ASTE004746-PA_ANOST	15.2172054327004	15.4146806534926	14.5576639739648	14.2002603929338	14.3499695774108	14.6096221108254	14.2293815579818	14.8910382243833	14.695577652582	14.4761054830595	15.4324707131756	14.6292695626458
1043	sp|ASTE004747-PA|ASTE004747-PA_ANOST	15.3577705380173	15.64757211604	15.2184482857967	15.4354085561094	15.5319910759259	15.7198695893897	14.9803237786332	15.9762195377668	15.3819701297922	15.6877265994433	15.6569843228489	15.5551731883235
1044	sp|ASTE004748-PA|ASTE004748-PA_ANOST	15.2536682370726	15.2340124879156	14.4856907891529	15.1253502295859	15.7665709961516	15.5035774379599	15.0104703164081	15.4286730699958	15.5750125128013	15.4308495988776	15.2043729604903	15.1824173644935
1045	sp|ASTE004755-PA|ASTE004755-PA_ANOST	14.9403121123751	15.278318558259	14.8246168834913	14.8418673345983	14.851643505639	15.1565456678713	14.4211511512913	15.3646223503062	14.9823052541908	15.1460878276117	15.215192884113	14.8414416841477
1046	sp|ASTE004765-PA|ASTE004765-PA_ANOST	14.0815918377707	13.7433497188055	13.1047965011778	13.1761267315459	13.7573054873414	NA	13.1291549777863	13.7072602952155	13.6415112094312	13.6153120028641	13.72071642025	13.7545635954619
1047	sp|ASTE004772-PA|ASTE004772-PA_ANOST	15.3031500625399	15.4055693970016	14.6929856277536	14.6201911458945	14.8036381066628	14.62405556908	13.8828404330896	15.2826583194402	14.7512830856522	14.8169501242763	14.7734654665412	14.8239989882271
1048	sp|ASTE004773-PA|ASTE004773-PA_ANOST	15.7381171283593	15.8852496917828	15.5908818398382	16.1620274815235	15.6960016261504	16.0179582018239	15.1579637921514	16.5159151243978	15.8084758117549	16.2135685150166	15.5944105417341	15.6244650618369
1049	sp|ASTE004784-PA|ASTE004784-PA_ANOST	14.2536406944115	14.6687226503882	13.4723541662975	NA	13.5838998868546	NA	13.2571742403562	13.5274464537098	14.0146818258984	14.27394803468	14.7630436210136	13.3751924403591
1050	sp|ASTE004786-PA|ASTE004786-PA_ANOST	14.6478163216707	14.5827127750093	14.4762872394386	14.4524982814665	14.370702792605	14.037616452136	14.2800895010412	14.6659506089383	14.4856488593786	14.7573874477457	14.6295193976252	14.2855667936816
1051	sp|ASTE004790-PA|ASTE004790-PA_ANOST	14.8391109070522	15.1155338785372	14.6510733514393	14.8891109656993	14.824245875117	14.4680053610644	14.0421292652953	15.0029677666151	14.3143784713274	14.9589283403032	14.9577218518157	14.8237829700492
1052	sp|ASTE004791-PA|ASTE004791-PA_ANOST	15.2016637397628	15.4552853932427	15.082643812468	14.6242169846823	15.0621295129908	14.9082242218353	14.5303014545218	15.1600814652541	14.6570622836984	15.1102416213317	15.2621115613265	15.1284579564584
1053	sp|ASTE004793-PA|ASTE004793-PA_ANOST	14.6961638396864	14.6379736205913	14.4748983121466	14.3838134579929	NA	14.1962659645738	14.4494665021706	14.9170145008341	NA	NA	NA	14.7821867256013
1054	sp|ASTE004795-PA|ASTE004795-PA_ANOST	15.1994502577644	15.0627348697305	14.7194515345598	14.6285067980747	14.7204061591338	14.7291849996483	14.3120678160701	14.9474611657193	14.650864590268	15.0081819992917	15.0336650163211	14.9584636206474
1055	sp|ASTE004798-PA|ASTE004798-PA_ANOST	13.6868594241103	13.6027320423498	NA	12.9732783254633	13.8265508744622	13.4673221601569	NA	13.0324851195302	NA	13.0506340016923	13.0425712339293	13.1224761135271
1056	sp|ASTE004807-PA|ASTE004807-PA_ANOST	13.8137432031698	14.5342933741586	14.0967091268789	13.6318767305735	13.2528099538697	13.929432985413	13.2937454963471	13.8133941071014	13.8075766411951	13.882819185404	14.6041165379973	13.8084603664558
1057	sp|ASTE004809-PA|ASTE004809-PA_ANOST	15.6212452966441	15.6532909274356	15.2292804235578	15.0587489679931	14.859189916965	15.7544657627347	14.8901802614927	15.8770036355059	15.5010009370647	15.5647959991721	15.2717001471183	15.7354282437064
1058	sp|ASTE004810-PA|ASTE004810-PA_ANOST	12.6676154815283	12.4641206890072	12.4693717843078	NA	12.700081432033	NA	NA	12.4562530089692	NA	NA	12.9973222389131	12.9416247635025
1059	sp|ASTE004811-PA|ASTE004811-PA_ANOST	15.2250533786099	15.1243124434716	14.7513780831088	14.5098687676951	14.6725612037034	14.686414451771	14.4950805494925	14.9215428941864	14.9351747836443	14.7550525407336	15.0584785220998	14.7347268345006
1060	sp|ASTE004815-PA|ASTE004815-PA_ANOST	16.6936683695639	16.6489084084567	16.2766129211356	16.1641577622633	16.3727204457188	16.5080522358834	16.211096700641	16.7598830996206	16.5843985957748	16.6273110540412	16.6874499709266	16.3609933248498
1061	sp|ASTE004816-PA|ASTE004816-PA_ANOST	15.1340540757315	15.1990137114615	14.8500347004534	14.7075670898386	15.0540569072228	14.912470753642	13.871427197996	15.1945780430116	14.6429261078327	15.2341196376922	14.9660283856847	14.8900826118735
1062	sp|ASTE004825-PA|ASTE004825-PA_ANOST	13.9244124111342	14.3331054866036	13.1830713209924	13.1066952148302	13.2201137842683	13.4554861600966	13.0553664116366	13.7417983534841	13.8224559052099	13.3496103216079	14.3218342636959	13.3877414418648
1063	sp|ASTE004840-PA|ASTE004840-PA_ANOST	16.202836670616	16.4173663339878	16.2523368960787	16.1867627099468	16.2163133712104	16.36152602178	15.9937461736281	16.6896728109795	16.5042598043657	16.4164199391646	16.1187103562483	16.0345215186329
1064	sp|ASTE004841-PA|ASTE004841-PA_ANOST	13.2544879143811	13.2997728236993	NA	13.2272505101776	14.031350648932	13.7230991516058	12.7666567625631	14.0319798214036	12.8259035124222	13.4436048364783	13.8386462153684	13.2953254023775
1065	sp|ASTE004845-PA|ASTE004845-PA_ANOST	15.4128785942293	16.0040976463499	NA	15.6426639620342	NA	NA	13.8391460833188	NA	NA	NA	15.4277776210052	14.6400451624164
1066	sp|ASTE004848-PA|ASTE004848-PA_ANOST	15.8175747060897	15.8150237706788	15.4665382752925	15.3489368158013	15.4469578381126	15.6999501389846	15.194422007816	15.8509500685558	15.5803713582784	15.6442229879576	15.9631619921198	15.5855916917341
1067	sp|ASTE004849-PA|ASTE004849-PA_ANOST	14.8631378638261	14.6115725534694	14.6130083205064	14.6405184057407	15.0498492158009	14.6148491994047	14.6591798677339	14.812417809333	14.9328496932436	14.7939577561653	14.5189289485441	14.7853011736747
1068	sp|ASTE004853-PA|ASTE004853-PA_ANOST	13.623344774611	NA	NA	NA	NA	NA	12.6060108630932	NA	13.0412392062114	NA	13.3306714333566	13.4859800834477
1069	sp|ASTE004862-PA|ASTE004862-PA_ANOST	NA	NA	NA	NA	18.3789302247549	18.0812490434516	NA	16.8991369340874	NA	NA	NA	NA
1070	sp|ASTE004867-PA|ASTE004867-PA_ANOST	17.4071848674008	17.4505121387208	17.1957883562792	17.2751917651996	17.4580935322153	17.5513425258368	17.0643941298296	17.6677860272009	17.44314667624	17.5036003345808	17.3679422773134	17.3815015333725
1071	sp|ASTE004872-PA|ASTE004872-PA_ANOST	NA	NA	NA	NA	NA	15.3536412002137	NA	14.8867355537857	NA	NA	15.0522099256812	NA
1072	sp|ASTE004873-PA|ASTE004873-PA_ANOST	NA	NA	NA	NA	13.850876439885	14.3401571793282	NA	NA	NA	NA	14.5982343285118	14.339905652604
1073	sp|ASTE004880-PA|ASTE004880-PA_ANOST	16.7383072231096	16.6856491856174	15.9940888528665	15.8682837068717	16.6806446096284	16.5703671535955	15.82697432422	16.9957211766832	16.6036085633024	16.886240253269	17.1281278904965	16.3477625873471
1074	sp|ASTE004889-PA|ASTE004889-PA_ANOST	13.8235838129218	14.187823213623	14.1209937682339	14.2470500559969	14.4424219709085	13.9876219440671	13.5435436065977	14.6624352671033	14.4530941778095	13.4593346119273	14.5140938318315	14.4129313295749
1075	sp|ASTE004897-PA|ASTE004897-PA_ANOST	NA	NA	NA	NA	NA	13.4987327361695	NA	NA	14.1689783858267	14.3371949867151	NA	NA
1076	sp|ASTE004899-PA|ASTE004899-PA_ANOST	16.060220648742	16.0726514687012	15.7547482033042	15.8001019789479	15.6314876325774	15.628125859675	15.425314886053	15.9844037235314	16.0198653683537	15.8913004028596	16.0669795071639	16.093433567076
1077	sp|ASTE004901-PA|ASTE004901-PA_ANOST	14.5233573457084	14.7198471842696	14.5571665843554	14.3500768461683	14.2464354106362	14.6168860438514	14.149338980583	14.8332717504311	14.6718795613455	14.8369697839761	14.8562721914681	14.5400452639685
1078	sp|ASTE004918-PA|ASTE004918-PA_ANOST	16.0020335061723	15.9746545927522	15.6367832406727	15.4822414329329	15.5512756880265	15.5363232181268	15.2586272380172	15.9863849485633	15.613994104669	15.7824652415421	15.9626426534518	15.7045300842811
1079	sp|ASTE004919-PA|ASTE004919-PA_ANOST	13.1772190278794	12.6023112250065	NA	12.8459133177712	14.4578470519862	14.1341856577623	13.9582643895816	13.7673518776558	14.3559866559627	12.6682257253114	12.7578086559699	12.511117740568
1080	sp|ASTE004936-PA|ASTE004936-PA_ANOST	NA	NA	NA	NA	11.6146448288624	11.3571328696752	NA	11.1867628545496	12.5345015919277	NA	11.1277106232076	11.5218310572827
1081	sp|ASTE004941-PA|ASTE004941-PA_ANOST	15.0533499184549	15.1776578614486	14.6820370846795	14.5758788039366	14.6525414729941	14.8841685937411	14.2735366259409	15.2654608565977	14.7056669468503	14.5631788034266	15.2250955279503	14.8813136595936
1082	sp|ASTE004942-PA|ASTE004942-PA_ANOST	16.3351054704993	16.1303303313935	15.8532649281079	16.1443219638622	16.2669367269377	16.5865211662666	15.547981438004	16.5843540553022	16.3046623418605	16.2946508600365	16.2612669466403	16.214358781006
1083	sp|ASTE004943-PA|ASTE004943-PA_ANOST	14.9783253834177	14.7621720836749	14.2102070270675	13.9918895878748	13.9105439488971	NA	NA	14.0028282017942	NA	NA	NA	14.6286035843381
1084	sp|ASTE004948-PA|ASTE004948-PA_ANOST	14.7794809200265	14.781874180163	14.433547103795	14.1688088421869	14.6205799337593	14.7333800712968	14.0919749554706	14.9336877099049	14.7137244609907	14.6478449453065	14.9180776355321	14.7279550572303
1085	sp|ASTE004953-PA|ASTE004953-PA_ANOST	16.215463033838	16.4140894521564	15.7374338855214	15.6656432222198	15.825311284795	15.8475374673134	15.4134220087535	16.1063230512126	16.1928560087228	16.0200321086467	16.2380631835586	16.0531711841858
1086	sp|ASTE004955-PA|ASTE004955-PA_ANOST	15.173804536092	15.3349799232296	15.1967999090841	14.872945804271	15.2730412429802	15.2569114967569	14.9471826535085	15.3620954889444	15.2343629318661	15.5116000253464	15.1947738671462	15.4552441320563
1087	sp|ASTE004956-PA|ASTE004956-PA_ANOST	15.2085781017378	15.1655375110684	14.9767128039599	14.9040575614889	14.9859869985156	15.0900916642842	14.7824900826	15.3087221128383	15.11109241243	15.0900453891058	15.2209812489908	15.0471358857478
1088	sp|ASTE004960-PA|ASTE004960-PA_ANOST	15.2933131134773	15.1071017437856	14.6159858247104	14.9348301744524	15.4013922011331	14.8110763955937	14.3960475066309	15.1558347911507	15.3888314912763	14.7935525884199	14.7514999139881	14.6224462589682
1089	sp|ASTE004961-PA|ASTE004961-PA_ANOST	13.1251600838373	13.3138522603631	12.8295694792638	13.2749565461051	13.6593459393334	13.9812656177572	13.0136754316932	13.8527205535876	14.0857510607102	13.4660663833224	13.626023828438	13.7585719661786
1090	sp|ASTE004963-PA|ASTE004963-PA_ANOST	14.3808367058382	15.1703908737366	13.4069813077957	NA	15.5316183091279	NA	NA	15.1525497742689	NA	NA	NA	14.1567351430241
1091	sp|ASTE004973-PA|ASTE004973-PA_ANOST	13.5634827036251	13.7379266997321	NA	NA	NA	NA	NA	NA	NA	13.6228105411961	13.5893370492934	13.7455383599428
1092	sp|ASTE004976-PA|ASTE004976-PA_ANOST	NA	14.0216021901444	NA	NA	NA	NA	NA	14.3665988517741	NA	NA	14.3706548103749	NA
1093	sp|ASTE004993-PA|ASTE004993-PA_ANOST	NA	NA	NA	NA	12.2721777619663	12.1118788242182	NA	12.4791733790666	12.7854229459873	11.8628061770651	12.3364627309056	NA
1094	sp|ASTE004995-PA|ASTE004995-PA_ANOST	15.5550101365496	15.3493350530478	15.4240848840961	15.2254821230676	15.2506797400336	15.0359656017271	14.8320748135323	15.3209238282043	15.3551043801404	15.6005364047735	15.3435974724942	15.3253545863281
1095	sp|ASTE004997-PA|ASTE004997-PA_ANOST	14.3078925480806	NA	13.9909867766618	NA	15.105154771915	NA	NA	14.6257259232089	14.90331038483	14.2827825410067	14.3794543881159	14.3937934846401
1096	sp|ASTE005012-PA|ASTE005012-PA_ANOST	14.1974095608488	14.2386182695957	NA	NA	NA	NA	16.3334395215553	NA	NA	NA	14.2255687322498	NA
1097	sp|ASTE005019-PA|ASTE005019-PA_ANOST	11.3209790771573	12.8209091007048	NA	NA	12.1631988409259	12.4700386423554	NA	12.6481686745644	14.4064268211219	NA	NA	NA
1098	sp|ASTE005036-PA|ASTE005036-PA_ANOST	14.3106775942219	NA	14.4077873872113	NA	NA	NA	NA	NA	NA	14.7067887805176	NA	NA
1099	sp|ASTE005038-PA|ASTE005038-PA_ANOST	13.8261685834762	15.0189567013067	13.6599953383997	14.09959175451	13.1764784293308	14.7735326781188	13.7002427818874	NA	NA	13.5813358735789	16.0434719444914	15.7217866574347
1100	sp|ASTE005043-PA|ASTE005043-PA_ANOST	14.4795237763271	15.7867022938942	14.6898979944393	14.2622273683915	14.5088293536164	14.6539864305002	14.254159047458	14.6212316082753	14.3914804675963	14.6275463693214	14.9790045441323	14.9913881436971
1101	sp|ASTE005045-PA|ASTE005045-PA_ANOST	15.077229570011	14.3345710939297	14.2722599937857	14.2336817080316	13.8584832250539	14.3367383952799	13.9575523621926	14.265978640282	14.0278140919245	14.6034078219713	15.1270303380966	14.4454869680236
1102	sp|ASTE005048-PA|ASTE005048-PA_ANOST	14.5958068011169	14.8717504011861	NA	NA	14.486406479536	14.2776196467884	NA	NA	NA	14.4154640818835	14.9520578389028	NA
1103	sp|ASTE005076-PA|ASTE005076-PA_ANOST	14.4568379237421	13.8080165189295	14.2844542148359	13.9620150225527	14.4764079006376	13.5638759262461	13.4411804620815	14.163396797457	14.4409115176599	13.7013687944651	13.7403984594346	13.9689494799297
1104	sp|ASTE005077-PA|ASTE005077-PA_ANOST	15.753306726984	13.9943156562559	14.9315702188158	14.6435698585893	15.3900683384622	14.316995701855	14.116476625904	14.8161616561217	15.3208448547789	14.7285889830372	14.5236110704122	14.2388140635679
1105	sp|ASTE005093-PA|ASTE005093-PA_ANOST	14.896090735478	15.2378868179158	14.6007008896809	14.3801476308044	14.7416390680155	15.2979285614489	14.9270911165288	15.4692858043887	15.2234456802738	15.4242004868141	15.1184867669149	14.773821186444
1106	sp|ASTE005096-PA|ASTE005096-PA_ANOST	14.2331867481104	13.9339130721477	13.1808641335039	13.2278695932781	13.8427431849597	13.7903763094878	13.5625980695103	13.8041596437485	13.8939586466199	13.9877113361004	14.3645483565083	13.7192619008159
1107	sp|ASTE005097-PA|ASTE005097-PA_ANOST	16.0109560047093	16.0977476518753	16.5187554703196	16.3148413916737	15.962709617799	15.9163219369531	NA	16.0858988160877	15.9727783928059	16.014717465928	NA	15.6443726738825
1108	sp|ASTE005098-PA|ASTE005098-PA_ANOST	14.7170179022761	14.7859339631191	14.0778593990135	13.8291651382385	14.2560058152077	14.3815479422136	NA	14.9018759259932	14.3235253357961	13.9632293055715	14.6503452424979	14.0716572219995
1109	sp|ASTE005100-PA|ASTE005100-PA_ANOST	16.3201530197073	16.6794818396785	16.3327613119602	16.2848307291788	16.6036020217795	16.4555315539672	16.0673490877049	16.9962327575783	16.7548686775923	16.7022861893616	16.1360290111362	16.0790246188365
1110	sp|ASTE005103-PA|ASTE005103-PA_ANOST	16.3481118431181	16.1970478974493	15.9363694474034	16.9324981301349	17.70099515322	17.2450172759853	16.6918721661527	17.1301748125962	17.3983999767853	16.829590733797	16.5200539715304	16.7476328305372
1111	sp|ASTE005117-PA|ASTE005117-PA_ANOST	13.7068800334175	14.339437804425	NA	NA	14.3801250074227	13.9203597028956	14.1101122248138	13.6842058934332	13.6971995718001	13.6245676921521	NA	NA
1112	sp|ASTE005118-PA|ASTE005118-PA_ANOST	13.6389434509333	13.9329995608515	13.3840344582504	13.8777786690161	13.6029280648811	13.695770676709	13.2147158564395	13.8207621458625	14.4172382538602	13.7700428636181	13.5853770817342	13.7502930509108
1113	sp|ASTE005128-PA|ASTE005128-PA_ANOST	15.0560131387923	15.0653427542424	14.8190228801261	14.5570621211142	14.917115394592	14.8410284661956	14.2415234017868	14.995430259442	14.8241893898996	14.797750530368	15.2599597885995	15.0980099043954
1114	sp|ASTE005137-PA|ASTE005137-PA_ANOST	15.5292541972568	15.7416050632964	15.3861792728352	15.1958770159541	15.5445812433084	15.6985818779999	14.8958750894193	15.7457018413246	15.4413598476891	15.6561173855534	15.5774505009928	15.6312219048978
1115	sp|ASTE005151-PA|ASTE005151-PA_ANOST	15.0743131422841	14.4820649221034	14.4930097766822	14.4849213425079	14.8411513911601	13.8603835756129	13.6180388410293	14.9164244836297	14.8427427290137	14.461224063574	14.76944406096	14.6799086234243
1116	sp|ASTE005165-PA|ASTE005165-PA_ANOST	14.9819220884774	14.574526595711	NA	NA	NA	NA	NA	NA	NA	NA	15.0787092196228	NA
1117	sp|ASTE005170-PA|ASTE005170-PA_ANOST	14.7487670022823	14.6385839930226	14.2385824224224	14.461172637014	14.6844930716986	14.6970081526044	13.9636821216133	14.6101746286631	14.4605206131714	14.752256269498	14.5414274110007	14.4853770788426
1118	sp|ASTE005171-PA|ASTE005171-PA_ANOST	15.3640565140919	15.4123783075087	NA	NA	NA	NA	NA	NA	NA	NA	15.7011226394849	NA
1119	sp|ASTE005177-PA|ASTE005177-PA_ANOST	13.7040063540642	13.8899669876261	NA	12.727467762976	13.801246240201	13.7213911205786	12.6195091578223	14.0561746756827	13.3784433714202	12.7971077364517	13.7725056787441	13.8951162265676
1120	sp|ASTE005178-PA|ASTE005178-PA_ANOST	14.9735717770878	14.3028642715483	14.301137802381	14.0251088758777	14.4665223706519	14.6651705799312	13.6508165670916	14.8900458372724	NA	14.5338093831782	14.7411353399367	14.4896842300142
1121	sp|ASTE005186-PA|ASTE005186-PA_ANOST	14.3069692043142	14.0086478953925	13.6330625130247	13.4312252884292	13.7855062501153	13.9072640516868	13.2478299279377	14.5159567039368	14.0111175607021	13.7567415641544	14.3371763669607	13.7868071043598
1122	sp|ASTE005190-PA|ASTE005190-PA_ANOST	14.9300935453801	15.0265512725606	14.7197184967179	14.0414608051769	14.3599278820619	13.5579682965986	13.7543926956633	15.0368873834023	14.3955516533635	14.7305428391555	14.7205603868515	14.743722286569
1123	sp|ASTE005198-PA|ASTE005198-PA_ANOST	16.8360903269564	16.6352778574028	16.2642766050269	16.0244377147828	16.2995986004183	16.3064756423545	15.7873390192296	16.7261067116844	16.3735364403035	16.3951687667514	16.651625450529	16.2592891737117
1124	sp|ASTE005200-PA|ASTE005200-PA_ANOST	NA	13.7757060345132	13.4191930231755	NA	NA	13.682224298766	NA	13.9716859301802	NA	13.4485807536881	13.9339892952648	NA
1125	sp|ASTE005204-PA|ASTE005204-PA_ANOST	14.8045492883811	13.824704246845	13.6596488427223	14.1359454221022	14.3864921359222	14.5586562727211	13.791416723604	14.1349375496188	14.1746485991136	14.4350346346301	14.4860170787099	14.1454700854577
1126	sp|ASTE005206-PA|ASTE005206-PA_ANOST	NA	NA	NA	NA	14.3933148800832	NA	NA	13.7819814431793	NA	NA	14.1262758306278	13.8481931223162
1127	sp|ASTE005209-PA|ASTE005209-PA_ANOST	14.8857239062871	14.8383555416268	14.3992638711768	14.6423574729739	14.8307688525607	14.6764318203166	14.2828072426642	14.934393409932	14.7629110881576	14.851101008281	15.0329604883221	14.7368203115801
1128	sp|ASTE005210-PA|ASTE005210-PA_ANOST	15.2366679273738	15.150855810129	14.8403140271221	14.9217955270553	14.867418075291	14.9744237165594	14.6804971313362	15.188315452097	14.9991815209605	15.1171471942566	15.308132512915	15.206994723988
1129	sp|ASTE005211-PA|ASTE005211-PA_ANOST	14.5759562088302	15.0094414554253	14.0458608718613	13.9808693328932	14.6805512354552	14.7788583302143	14.1508275861023	14.979956766118	14.6956789960142	14.696656058575	15.0560252362493	14.5092949295151
1130	sp|ASTE005212-PA|ASTE005212-PA_ANOST	15.6429042089753	15.6756908535628	15.273851668853	14.9392277751781	15.6043475346935	15.576304516292	14.9837391674953	15.540393385417	15.6169163557166	15.7891733863634	15.858349197127	15.2750690417385
1131	sp|ASTE005216-PA|ASTE005216-PA_ANOST	13.1039158229247	13.6401873906029	13.3479841408803	NA	13.2422807463567	NA	NA	NA	13.4379346475889	NA	13.9645602866546	13.0617441484523
1132	sp|ASTE005228-PA|ASTE005228-PA_ANOST	14.8097106462672	15.3184147435802	13.2877025122827	14.2616005760268	13.3218230237247	13.0442690143805	13.757597822244	13.6373829757487	13.5593499195401	13.3867169538839	14.7459118058381	14.0691809886139
1133	sp|ASTE005242-PA|ASTE005242-PA_ANOST	15.6298455982123	15.6715376120184	14.7715465858661	15.073717466721	15.1920874916744	14.9632056197679	15.2664422415962	15.5511329555541	15.3653141992277	15.2859833330232	15.6946683703269	15.5324998283479
1134	sp|ASTE005250-PA|ASTE005250-PA_ANOST	14.4987408956227	14.7207704952327	14.4395618970731	14.5338959508254	14.2087694162493	14.0364933974637	14.0734234508994	14.7659968749052	14.439265546531	14.7559096129573	14.6101422638384	14.6067720450671
1135	sp|ASTE005267-PA|ASTE005267-PA_ANOST	14.5679087760665	14.5263230291715	NA	13.5507825014902	13.5667836593292	13.6715504138443	NA	13.753709852354	NA	13.5507674954661	15.0027812572981	13.3269937381641
1136	sp|ASTE005269-PA|ASTE005269-PA_ANOST	13.9261401066409	14.3215055219705	12.6628839302163	12.6873694627047	13.6592087012047	13.0796221733614	NA	13.8276422853412	13.07968885613	13.6826799234219	13.7232392727954	12.0571419526603
1137	sp|ASTE005274-PA|ASTE005274-PA_ANOST	14.6775172988147	14.9308887555104	14.5513915541171	15.7333114890016	15.4327680988197	15.4686069502502	15.6381086776172	NA	15.8458435927406	15.4815499861887	15.1469624541914	14.5579519122245
1138	sp|ASTE005278-PA|ASTE005278-PA_ANOST	14.334581846585	14.4732687074406	NA	14.2659592873863	14.419302558004	14.4724916890877	NA	14.276044204133	13.9740782137896	14.5224568431904	14.4517276398405	14.5461573638228
1139	sp|ASTE005289-PA|ASTE005289-PA_ANOST	13.7886706020262	14.5433328780077	14.0348105651935	13.9648701967557	13.7153880451064	14.0592198815811	13.9273617641312	14.655531836415	13.9051048211846	13.5865120232336	14.7652921138398	14.3066184090588
1140	sp|ASTE005296-PA|ASTE005296-PA_ANOST	13.7021566239724	13.561890296731	NA	12.1149188943998	12.1614347107727	11.7096874822747	12.1316833645589	12.7455724591902	11.5911596880106	NA	13.8595991197038	11.9070834205642
1141	sp|ASTE005302-PA|ASTE005302-PA_ANOST	15.1218699452448	15.3255491716106	14.6526708894447	14.7999020127899	15.0788156339808	14.9562713486237	14.5692891700724	15.1357292016416	14.8318395859738	14.9177077216735	15.04040637406	14.8241432468588
1142	sp|ASTE005309-PA|ASTE005309-PA_ANOST	15.7391681022347	15.5790886246077	15.8526120875972	15.2934355613136	15.0203831379554	15.1478004783335	15.0711383819689	15.5201131922058	15.317731308968	15.2428876324264	15.6260039481867	15.4815659619885
1143	sp|ASTE005316-PA|ASTE005316-PA_ANOST	15.28261321932	15.4400539187762	14.662308898219	14.6460067104484	14.732267209102	14.6867308937048	14.4705060920179	14.6973884101224	14.8527048723876	15.2925728925135	15.1744515105593	14.980902496076
1144	sp|ASTE005318-PA|ASTE005318-PA_ANOST	14.088481430492	14.323838216341	13.8893995877341	13.4623813668524	13.6184426563606	14.0831289193929	13.5094084305969	14.4319007978636	14.6022361246645	13.9678802291691	13.8495791915376	14.2810710908788
1145	sp|ASTE005320-PA|ASTE005320-PA_ANOST	12.7852688281481	14.2578744286998	13.0276256624768	12.8391684352564	15.0114805349597	13.0756800147543	13.8361696927585	14.5027581257421	14.396714117705	12.5228871945515	14.9272295213874	13.556945915557
1146	sp|ASTE005321-PA|ASTE005321-PA_ANOST	14.7188125889699	15.0701646735926	NA	15.2226126456254	NA	NA	13.6426657921042	NA	NA	NA	14.6355085996905	NA
1147	sp|ASTE005323-PA|ASTE005323-PA_ANOST	14.8356584644999	15.3174648991499	12.4950374084091	14.4883270941402	12.8944946284636	13.0990879961608	12.6097092223233	13.0820036178343	NA	12.8130002456524	14.4937907244624	13.1891181082527
1148	sp|ASTE005327-PA|ASTE005327-PA_ANOST	13.6792323023744	14.1593343990427	NA	NA	NA	NA	13.4824762177365	NA	NA	13.3876007358385	14.0696024519146	NA
1149	sp|ASTE005332-PA|ASTE005332-PA_ANOST	15.2009644293745	14.8426903028288	14.523854355384	14.5952106707808	15.0195549265457	14.8747939507451	14.5013418759645	15.0930654624933	15.0186578463873	14.7008894767307	15.0002613923538	14.6797835589844
1150	sp|ASTE005340-PA|ASTE005340-PA_ANOST	14.2950123009993	14.0095919456041	13.9616877987806	13.8032869376533	14.3279886699607	14.5452960870821	13.7276366676725	14.7471256328368	14.3732630612667	14.0868440249662	14.3145849808698	13.7098662723657
1151	sp|ASTE005344-PA|ASTE005344-PA_ANOST	15.1600952681253	14.8856007083818	NA	NA	NA	NA	NA	15.0999356936329	NA	NA	15.1284031906161	15.1251214934648
1152	sp|ASTE005354-PA|ASTE005354-PA_ANOST	NA	13.7864155986558	NA	14.7170995025861	14.997002064873	14.7004091628935	14.9050563640953	14.5957780210995	14.5450539281908	NA	14.3964240702137	14.4930022546301
1153	sp|ASTE005356-PA|ASTE005356-PA_ANOST	NA	NA	15.3894458210652	NA	NA	15.3387839260559	NA	NA	15.3732696621724	NA	NA	NA
1154	sp|ASTE005357-PB|ASTE005357-PB_ANOST	16.8619712532844	16.3202734105336	NA	NA	15.782609418905	NA	NA	NA	NA	NA	NA	NA
1155	sp|ASTE005366-PA|ASTE005366-PA_ANOST	15.5705683920428	16.039592417706	14.9198157200273	14.9172371156961	15.385922708306	15.3478952328006	14.9802174728198	15.7133058702659	15.0968784752831	15.5576390690925	15.8755211482522	15.3527816939187
1156	sp|ASTE005367-PA|ASTE005367-PA_ANOST	13.7393232055862	14.0924926709571	13.3058042345493	13.4043845361608	13.3394670109522	13.5406762154915	12.70821673192	14.0603966793293	13.9465764556348	13.3274905974804	13.6751268258899	13.4803601831246
1157	sp|ASTE005372-PA|ASTE005372-PA_ANOST	14.0715910310755	13.8657164530219	NA	NA	NA	NA	NA	14.1067190881249	NA	NA	NA	NA
1158	sp|ASTE005378-PA|ASTE005378-PA_ANOST	14.4441630076385	14.5542544859247	13.9847004315408	14.6880102388184	14.7423658307277	14.6530993747651	14.7229587777147	15.0228396758761	14.8856116719942	14.6798028389357	14.8535162101637	14.736776680845
1159	sp|ASTE005384-PA|ASTE005384-PA_ANOST	13.8215392183351	14.8356339853797	14.1198774908814	13.6361050237684	13.5430354710709	14.0936177846154	13.2454685698986	14.2151279451697	13.8102188845955	14.0077102936681	14.3260780567967	14.1522538530009
1160	sp|ASTE005393-PA|ASTE005393-PA_ANOST	14.8415647731711	14.8458667165774	13.8933183522009	14.3881294649645	14.1872934799786	NA	NA	NA	14.3836595606058	14.4162541077712	14.8515641148541	NA
1161	sp|ASTE005395-PA|ASTE005395-PA_ANOST	16.2021960769114	15.6061134131362	14.952671475344	15.7458942140953	15.7079825654397	16.0325578058639	15.2055991435989	15.4915104350246	15.948081732382	15.9005030856184	15.5754947872719	15.6689603773047
1162	sp|ASTE005396-PA|ASTE005396-PA_ANOST	17.0493325339334	16.4609121770212	16.6912140347614	16.8038934252517	16.7451382691885	16.7053056551106	16.1902539277354	16.8152461757856	16.8737225894466	16.6261050993114	16.4170729038519	16.576700074515
1163	sp|ASTE005407-PA|ASTE005407-PA_ANOST	15.8635550631466	16.0592835362924	15.8774389815798	15.6822470306822	15.376814155521	15.7873526323168	15.1866990296562	15.989045338124	16.2889427096547	16.0310161370368	15.6245799455894	15.9616660913488
1164	sp|ASTE005408-PA|ASTE005408-PA_ANOST	16.2083199799315	15.7782928009887	13.8053059876653	14.1066161270194	14.2882357796038	13.9673140444944	13.9924060983052	14.3294990353718	14.330934443032	14.0298047629818	16.0809797267578	14.0060921603946
1165	sp|ASTE005409-PA|ASTE005409-PA_ANOST	14.6808568141779	15.4535728468692	14.6150318506539	14.6356275533758	14.4472364753005	14.7569094147048	14.4223150353992	15.3445475760018	14.5051948145236	14.9121542459229	15.3393724568505	14.9359211111008
1166	sp|ASTE005410-PA|ASTE005410-PA_ANOST	16.224746504856	15.8462657734105	14.4231499632313	14.4991591816061	14.89028172361	14.406011622355	14.0736425228289	14.7897775343773	14.3145859228202	14.4355556881602	16.4992484439483	14.6612227478738
1167	sp|ASTE005417-PA|ASTE005417-PA_ANOST	15.3274921958547	15.7887870965411	14.968420395482	15.1485186980618	15.0864250698797	15.2038998322723	14.9823409555349	15.6736134881896	15.2893825676188	15.1387582105516	15.1839440731895	15.3085765813425
1168	sp|ASTE005418-PA|ASTE005418-PA_ANOST	14.6659155200953	14.8352349593083	14.0959658381612	14.1450471710292	14.4751348214364	14.6667296434771	14.0565074939764	14.9023295288432	14.746235572993	14.5874275319828	14.5417688452728	14.4301945725855
1169	sp|ASTE005420-PA|ASTE005420-PA_ANOST	13.617340093923	13.7707203369306	13.6681874373123	NA	13.4803336839849	NA	NA	14.0712140771266	13.6644567226821	13.5450745897308	13.8418264205311	13.9269470267018
1170	sp|ASTE005425-PA|ASTE005425-PA_ANOST	14.4112751510234	14.460579531643	NA	NA	NA	NA	NA	NA	NA	NA	NA	14.1566602837842
1171	sp|ASTE005427-PA|ASTE005427-PA_ANOST	15.6095141961694	15.9814951010135	16.4463157555014	15.9865677378693	15.8193930897892	NA	15.2600843808317	16.4418023935052	15.8602899326192	15.9617473810955	15.9078972263878	15.9050457455176
1172	sp|ASTE005428-PA|ASTE005428-PA_ANOST	15.9182794573277	15.9093069405637	15.6558446874778	15.6664357012558	16.0437687104688	16.1412423620636	15.329779258052	16.5239406020207	16.1916139824442	16.2066730927575	15.7852743376735	15.5013820982187
1173	sp|ASTE005442-PA|ASTE005442-PA_ANOST	15.373309047562	15.6378660600319	15.4273348975986	15.3611022371813	15.5199228889834	15.7332077402167	15.3043589829879	15.9875267007414	15.6081642900916	15.8230623333953	16.0272902828434	15.9084452979056
1174	sp|ASTE005445-PA|ASTE005445-PA_ANOST	15.4997947368392	15.3645822687521	15.0952303942737	16.0256446149163	16.9651281918922	16.3749472209534	16.1998080012143	16.3822725836369	16.4371195880958	16.0423996315976	15.83827796744	15.9648660080252
1175	sp|ASTE005448-PA|ASTE005448-PA_ANOST	14.4753714079452	14.818036924918	14.3516131722771	14.3545755572545	14.0885758854393	14.2895008742431	13.6623075579826	14.7782069207964	14.3544956643808	14.6188240189912	14.8581741619191	14.7442757441271
1176	sp|ASTE005455-PA|ASTE005455-PA_ANOST	14.6557655059707	14.8072572898992	14.1290041320245	14.5336324205792	15.2624972759315	14.9736288231888	14.2511340867916	15.047493550777	14.8161530981621	14.841138595561	14.783693094775	15.1291481535319
1177	sp|ASTE005458-PA|ASTE005458-PA_ANOST	NA	NA	12.3680691388708	12.5428909717094	12.5822526424926	13.3164629141122	12.3308998681376	12.7740440920897	NA	NA	12.351425726993	12.3480404304346
1178	sp|ASTE005463-PA|ASTE005463-PA_ANOST	15.0763607499687	15.4985336972579	15.3438422893211	15.1551469567414	14.919336423072	14.8906611953948	14.747111586163	15.5232045930327	15.028931022429	15.4061201722223	15.284910367755	15.3315101953551
1179	sp|ASTE005465-PA|ASTE005465-PA_ANOST	14.0469177071438	14.5197250864471	NA	13.7543855620818	14.0041397205251	NA	NA	14.6406771660567	NA	14.1653000831366	14.5293099310917	13.778818161092
1180	sp|ASTE005466-PA|ASTE005466-PA_ANOST	14.6199183785939	NA	NA	14.3443137058293	NA	14.6694887285639	NA	NA	NA	NA	14.9484572892873	NA
1181	sp|ASTE005467-PA|ASTE005467-PA_ANOST	14.6093854987045	14.5273201363183	14.5780596699584	14.4530236972245	14.8002921682061	14.5987232215629	14.2051626281673	14.84918243348	14.4937799192959	14.8467824957348	14.6688927741867	14.8765908637079
1182	sp|ASTE005472-PA|ASTE005472-PA_ANOST	17.2330481407169	16.8163652421239	16.7181988152913	16.9436526656377	17.7107458884852	16.7660464684762	16.5552560887887	16.7107625175686	16.91807495068	16.5974834471043	16.4318831304314	16.9232667928468
1183	sp|ASTE005485-PA|ASTE005485-PA_ANOST	15.2080516684688	15.5162672661539	15.0329965658915	14.9572506192747	15.1261959863623	15.1342220971495	14.7606698648653	15.6608407839305	15.2703501088075	15.325550525526	15.0375068567158	15.211235538298
1184	sp|ASTE005494-PA|ASTE005494-PA_ANOST	14.6318638045023	13.9404235920975	NA	12.8396788737565	14.0863549217621	NA	NA	NA	NA	NA	14.7213556559338	NA
1185	sp|ASTE005505-PA|ASTE005505-PA_ANOST	14.9911652182918	15.0080969085561	14.7057231428964	14.1631745647533	14.3118535703306	14.2428825341848	14.1131129901481	14.8719397895517	14.7697180782053	14.8437754499494	14.9755108593489	14.8275634206596
1186	sp|ASTE005512-PA|ASTE005512-PA_ANOST	14.1643516729586	14.4615432077902	13.2805847714986	12.6549488737174	NA	14.3646806988714	12.5204165890375	14.0459215250062	13.5732923500954	13.5855007830841	13.6020004620592	13.6758845972695
1187	sp|ASTE005517-PA|ASTE005517-PA_ANOST	14.275379979032	14.6296063583944	13.8297558939584	NA	13.8499037812633	13.7409787514376	NA	13.6155675553137	NA	13.6342472204861	14.2139750814169	NA
1188	sp|ASTE005519-PA|ASTE005519-PA_ANOST	13.412757877455	13.2361468813705	12.505436130179	12.4211259041616	12.6733807052199	12.7108359518879	12.5013428980999	13.3908180389316	12.9348676590169	13.1319102434989	13.495846312339	12.4485582173274
1189	sp|ASTE005530-PA|ASTE005530-PA_ANOST	16.3586047455692	16.7752142068962	16.6189666137883	16.1470578530319	16.69412637778	17.0644501098113	16.0701121563794	17.619907374516	17.0291524639627	16.8669094277396	16.3736824962021	16.2310938679989
1190	sp|ASTE005537-PA|ASTE005537-PA_ANOST	15.391515304807	15.2735564988883	15.0340907818682	14.7857967522176	14.7524371804145	14.8121879341226	14.6944406202335	15.2280509377502	15.0065845708695	15.1116712937387	15.4690503893149	15.2597227016565
1191	sp|ASTE005553-PA|ASTE005553-PA_ANOST	15.2503389122556	15.4169634138332	14.7523752029585	14.9836017446341	15.0527716544527	15.0581700061456	14.581365417183	15.1634225085721	14.7911923439368	15.061356238114	15.5036024226961	14.9000443151034
1192	sp|ASTE005564-PA|ASTE005564-PA_ANOST	15.9033063359343	15.7617210015085	15.3420058327821	15.1886797243269	15.7306377905678	15.9868380506858	15.1361830857302	16.0623776576538	15.8563518812292	15.8105265928903	15.9026218150626	15.826385988587
1193	sp|ASTE005565-PA|ASTE005565-PA_ANOST	15.0215361890797	14.8631962429341	15.0578455080883	14.9725540855667	15.0994560801021	15.0885955704133	14.6908591912474	15.0050375773337	15.0604707053406	NA	15.3483923029193	14.6955220598198
1194	sp|ASTE005566-PA|ASTE005566-PA_ANOST	15.5175465804659	15.4924005160266	14.9543160605229	14.8938495548063	14.7820644258929	14.9977979360076	14.4469963813795	15.4840108742815	15.0986675227025	15.1411845683439	15.6474414373117	14.9900126208097
1195	sp|ASTE005572-PA|ASTE005572-PA_ANOST	14.8521017879991	14.9823507822918	14.7800297576551	14.5151020185181	14.8876869598587	14.5643059979548	14.3165485863365	15.0022399036538	14.8574308603232	14.7966488084	14.5973371807789	14.7795609628079
1196	sp|ASTE005575-PA|ASTE005575-PA_ANOST	NA	NA	NA	14.1287445170018	NA	NA	NA	14.5990775763202	NA	14.2801029970823	NA	NA
1197	sp|ASTE005579-PA|ASTE005579-PA_ANOST	14.2140698109737	14.1269153203649	NA	NA	13.3289226268493	NA	NA	NA	NA	14.1241160784943	14.326719324509	NA
1198	sp|ASTE005581-PA|ASTE005581-PA_ANOST	13.5198174244717	NA	NA	NA	13.8279175131926	NA	NA	14.0438216232973	13.7237055121294	13.1994763867404	NA	NA
1199	sp|ASTE005582-PA|ASTE005582-PA_ANOST	13.8469914925947	13.6999472722922	13.6886873250647	13.4184882019808	13.2056588761453	12.9263300738291	NA	13.5484554186966	NA	13.4839660494084	13.7016884146718	13.6811221951431
1200	sp|ASTE005587-PA|ASTE005587-PA_ANOST	18.979909777718	19.1371542209929	18.8070968074328	19.5710125159982	NA	19.7406134228184	19.4968938323405	19.6387834473659	19.7811319035753	19.5153458561664	18.9483041865847	19.4370347709061
1201	sp|ASTE005589-PA|ASTE005589-PA_ANOST	15.0635652586076	15.2281821785845	15.0388830968206	14.843960735594	15.2175922295937	15.1027866674783	14.7526466767561	15.4213438361813	15.0720183775965	15.3351954179639	15.3150530954301	14.9389187518341
1202	sp|ASTE005590-PA|ASTE005590-PA_ANOST	14.2100653495568	14.5713734061635	14.0832154312572	13.6381457992126	13.8960391960686	13.6963328775704	14.2532153138685	14.7424063014306	14.912098420945	14.1146196073257	14.4358318204992	14.8492454466705
1203	sp|ASTE005599-PA|ASTE005599-PA_ANOST	14.6557564669723	14.6257655140959	14.5553422081602	14.2727759040006	14.9391218450156	14.7999527279029	14.2242051001084	15.0632862673209	14.8922369007646	14.9970535188462	14.9361811364591	14.7368901778302
1204	sp|ASTE005602-PA|ASTE005602-PA_ANOST	15.6035074518835	15.5439285248268	15.3089132643896	16.2433539015373	16.9552754336121	16.4693284113513	15.977193325954	16.4887156941583	16.7956428453397	16.0874607602412	15.771593696741	16.0317620352541
1205	sp|ASTE005624-PA|ASTE005624-PA_ANOST	14.7694033441162	14.5513865207548	13.0966509603902	13.9678303841968	15.0106411955424	14.0112297061003	14.2042593667719	14.5111364370255	14.7053642363272	13.6640962108854	15.1125923975302	13.637483548466
1206	sp|ASTE005629-PA|ASTE005629-PA_ANOST	NA	14.4603572630221	13.7596556854122	NA	16.1870042539888	13.2986754509641	NA	13.4386914831738	13.2988113443517	14.6933687962467	13.1200871453823	13.5764708883115
1207	sp|ASTE005634-PA|ASTE005634-PA_ANOST	15.4241327701535	15.5745640860408	15.167390991857	15.1321467399353	15.1354505920414	15.3353607298389	15.0898227847132	15.6045151994637	15.0861917128404	15.3890081001217	15.6160723741958	15.392646005718
1208	sp|ASTE005640-PA|ASTE005640-PA_ANOST	14.0100685109681	14.1693925715593	13.6194095752338	NA	13.2930575610576	13.7356703949582	13.298942126701	13.9769731069813	13.3910481940021	13.6689111721339	14.4367696329841	13.6984686470933
1209	sp|ASTE005641-PA|ASTE005641-PA_ANOST	13.6386553194737	13.3514975123565	13.0750675902867	NA	NA	13.1466121366392	13.5553788140935	13.6280722371077	NA	14.1974412444274	13.9827205124855	13.5657995011057
1210	sp|ASTE005644-PA|ASTE005644-PA_ANOST	12.7360429757253	12.0216953014828	11.6934035264017	12.2739425949024	12.1943317930166	11.6826219297925	NA	12.0846095344029	11.7640220250544	12.4612909698817	11.742235444495	NA
1211	sp|ASTE005645-PA|ASTE005645-PA_ANOST	13.2911413381394	14.0891172941708	NA	13.2028198672979	13.4157188447342	NA	NA	14.2290699938297	13.661261567826	NA	13.618557935279	13.4525069192279
1212	sp|ASTE005656-PA|ASTE005656-PA_ANOST	16.7067287652266	17.0406678408415	16.1546445136222	16.4479680508589	16.8456226546674	16.9090902361577	16.3846794886221	17.1515968310012	16.8988601763305	16.9955528162109	16.8975123215193	16.7882984717195
1213	sp|ASTE005676-PA|ASTE005676-PA_ANOST	15.3430434654893	15.2732100362608	NA	NA	13.8121914590178	13.4320459657136	NA	13.9895052643528	13.5711864428816	NA	16.4081868760999	NA
1214	sp|ASTE005677-PA|ASTE005677-PA_ANOST	16.2914397999219	15.6301839532913	14.7158665108163	14.0515598024958	14.5093109194909	14.4142196420968	14.3297044008866	14.99058113934	14.7925173578662	14.574531114166	15.857205087887	14.5479393999987
1215	sp|ASTE005678-PA|ASTE005678-PA_ANOST	15.3144195640038	14.4105410530668	14.0823276533218	14.6918833733199	14.9606030340495	15.1938958221279	14.387754857396	14.6695874014411	14.8880169065416	14.8241440278315	14.5158174967299	14.4124860333656
1216	sp|ASTE005679-PA|ASTE005679-PA_ANOST	15.4822434824338	15.4989026091922	14.7057251531877	14.2786789768563	15.0896381536118	14.5387549753646	14.2929312570328	15.2583519200569	14.7901977867823	15.0941973881237	15.4941419950337	14.8177860886148
1217	sp|ASTE005685-PA|ASTE005685-PA_ANOST	15.5437471366021	15.4800788650706	15.4177535990734	15.4227419568103	15.611204254856	15.8856062946154	14.6701217231718	15.8743443349529	15.4929381572676	15.8324454598783	15.7564303522927	15.5272151620015
1218	sp|ASTE005692-PA|ASTE005692-PA_ANOST	14.4343773347786	14.3040069731271	14.175558269785	13.9775948518189	13.6113729681689	14.32143953616	13.5124050110593	14.6234459618054	14.5324902178618	13.8574537920145	15.1273513451766	14.3158473572698
1219	sp|ASTE005694-PA|ASTE005694-PA_ANOST	14.8715844865548	14.4395233786939	13.8739062518678	14.0165559858589	13.8004392529706	13.7951331571907	13.5538791403178	14.5449231593919	14.160142837235	14.010256578863	14.4314524792504	14.115565417667
1220	sp|ASTE005695-PA|ASTE005695-PA_ANOST	14.8810508131344	14.499144855254	14.2778221901401	14.9246838231942	15.0369933687368	14.8436972556323	14.8939315127183	15.0244184228623	15.442084101026	14.7324622107409	14.7892222169783	14.8666166453008
1221	sp|ASTE005698-PA|ASTE005698-PA_ANOST	14.6675396349755	14.4973215596346	15.0949606926972	13.5019058364427	13.8711182098614	14.2809191498493	NA	13.948891544619	NA	14.1795078513027	14.9900266340931	13.2802964412543
1222	sp|ASTE005705-PA|ASTE005705-PA_ANOST	15.3773952333416	NA	NA	NA	NA	14.5909275714102	NA	14.2209958765121	NA	NA	14.8891361047687	NA
1223	sp|ASTE005706-PA|ASTE005706-PA_ANOST	NA	NA	NA	14.1301751142384	NA	13.8474462992087	NA	NA	14.295786232789	NA	14.4728531592594	NA
1224	sp|ASTE005710-PA|ASTE005710-PA_ANOST	14.204903270325	14.2851606205728	13.6906329870411	14.4765178688112	14.8311617357179	14.8035562022486	14.5456491580044	14.6063855956628	14.6125562733882	14.6012284876677	14.2989888646692	14.285426647802
1225	sp|ASTE005713-PA|ASTE005713-PA_ANOST	13.9201711930415	12.925032987413	13.3499830699233	NA	NA	NA	12.516391373216	12.8021469939672	NA	NA	NA	12.4547951778253
1226	sp|ASTE005726-PA|ASTE005726-PA_ANOST	16.1125249047139	15.1805846472044	15.2817255201088	15.2056589926995	15.5066705288735	15.6473137474752	14.8738634161652	15.4315659774243	15.7556993145308	15.4439582719043	14.9374670828149	14.7188701261285
1227	sp|ASTE005735-PA|ASTE005735-PA_ANOST	14.585082134533	14.5047638685451	13.8668787246652	13.777494933069	14.7064151786633	14.7070489540947	13.5910543746388	14.8711951335045	13.9717093757344	14.7360526911871	14.7138459673753	13.9144954317583
1228	sp|ASTE005737-PA|ASTE005737-PA_ANOST	16.51430613345	16.2427441834359	16.0836616059164	17.093209010176	17.7234509464001	17.2300045117807	16.6584741124148	17.2061925957573	17.5552820838907	16.9304204062461	16.5396463710481	16.8442633786481
1229	sp|ASTE005738-PA|ASTE005738-PA_ANOST	14.5879644048139	13.5921574980113	NA	NA	14.3122771877082	13.9317363273242	NA	13.926343962143	13.7208166798373	NA	13.5568502371024	13.8374056684238
1230	sp|ASTE005739-PA|ASTE005739-PA_ANOST	13.515124895492	13.2679513864469	13.0088002895971	13.4610521845672	13.5284068320181	NA	NA	13.7216633609896	13.8595330488114	13.5090277285503	13.3007592838041	13.3569001679843
1231	sp|ASTE005748-PA|ASTE005748-PA_ANOST	14.8912575091344	15.1777743320537	NA	15.2066541815925	15.5133682483109	15.1841300460581	NA	15.3959678643252	15.2735173365816	15.459367673316	15.1404799655936	NA
1232	sp|ASTE005750-PA|ASTE005750-PA_ANOST	17.0286168424228	17.0742924933878	16.6434473715621	16.5538196230534	16.5701776979131	16.8727698505965	16.0756063724667	17.1953006516544	16.9107186719916	16.7747160242165	17.1389842555657	16.7217431541996
1233	sp|ASTE005752-PA|ASTE005752-PA_ANOST	13.478734686905	13.7747251560088	12.995226018634	13.1062486701972	14.1595031673151	13.9671854588813	13.7071775910815	14.2134875634934	13.6370508209169	13.6539294295388	13.9725634076815	13.743208529465
1234	sp|ASTE005756-PA|ASTE005756-PA_ANOST	13.1186405554323	13.4669807629766	13.0775508077511	12.5372000945516	12.4864983708355	12.9949732269343	12.145406394501	13.0583850822429	13.1344663867903	12.8008300986828	13.307262158521	12.8574571012002
1235	sp|ASTE005760-PA|ASTE005760-PA_ANOST	NA	NA	NA	15.5873982116553	16.0536446095576	14.8927370430646	14.973944703443	15.4322814505637	15.3028771395451	NA	NA	NA
1236	sp|ASTE005769-PA|ASTE005769-PA_ANOST	14.8925258274807	14.9302987701321	14.9621547729732	14.8628501294734	15.1212932897008	15.2803500791771	14.6154654571597	15.3764880041196	15.2531921121152	15.3885623336526	15.6272975803935	14.9630733847049
1237	sp|ASTE005777-PA|ASTE005777-PA_ANOST	NA	14.0395137675937	14.002543223225	13.9065984256382	NA	13.78827810707	NA	14.4095863670242	13.8433370827804	13.8686315606355	13.911617014986	14.5110846480215
1238	sp|ASTE005778-PA|ASTE005778-PA_ANOST	18.1515326688258	18.5946774288552	NA	NA	15.6239930647188	NA	NA	NA	NA	NA	18.2755201418555	NA
1239	sp|ASTE005793-PA|ASTE005793-PA_ANOST	15.5782973145012	15.6208371445033	15.5893476931947	15.1726780354202	15.1423617610769	15.3027461863126	15.1180474846042	15.6501572707333	15.4868387374603	15.3674517095835	15.5348234057367	15.6880836050531
1240	sp|ASTE005794-PA|ASTE005794-PA_ANOST	14.0089745694965	NA	NA	NA	NA	13.1923665242847	NA	NA	14.2712334973487	14.308336273588	NA	NA
1241	sp|ASTE005799-PA|ASTE005799-PA_ANOST	14.496646328889	13.6896088439351	14.2284809285299	14.5954534922618	15.640286222439	14.7911043065591	13.7403668353654	14.676429562555	15.1024990009228	14.3621100868687	14.1691264342746	14.4674359661632
1242	sp|ASTE005802-PA|ASTE005802-PA_ANOST	15.1072723467336	14.7479789612039	14.4291728385301	14.6644824163332	15.2156707517185	14.3726394597496	14.5870021252287	14.9246563063174	14.8146991503999	15.0681564359494	14.6824540156707	14.8288864706346
1243	sp|ASTE005806-PA|ASTE005806-PA_ANOST	15.941098133724	15.5462383523517	15.2162034908906	16.6809504399256	16.5640981425652	16.8089905804778	16.5032567301356	16.5755104211748	16.8890512323762	16.3138426511461	15.9158493428363	16.0789965181562
1244	sp|ASTE005808-PA|ASTE005808-PA_ANOST	14.3510112050082	14.2965242895499	14.1078542434125	14.4486190418787	14.0772382887857	14.2513938459648	13.9037982939622	14.4287273910046	14.3737602259216	14.3367103970678	14.4783516180578	14.4206362814657
1245	sp|ASTE005809-PA|ASTE005809-PA_ANOST	14.457618083765	14.2103752739351	14.2547932077734	13.9863527509757	14.1627092042125	14.0536856378002	13.8937768145789	14.496673545379	14.4628397777016	13.978903049774	14.1706684877812	14.1965419125347
1246	sp|ASTE005814-PA|ASTE005814-PA_ANOST	15.2976476883958	15.0773378772926	14.976007773463	15.8716758608	16.7135112596375	16.1909108168167	15.7190244828807	16.2390685180967	16.332429526222	15.6648678526124	15.5958734632625	15.7957327549877
1247	sp|ASTE005826-PA|ASTE005826-PA_ANOST	15.7650645810887	15.5874709362671	15.3298272944367	15.3095804893771	15.3788522969066	15.3795683488272	14.5100216408629	15.5902595997672	15.5884686017275	15.4806405186038	15.7050025881592	15.5262480212354
1248	sp|ASTE005832-PA|ASTE005832-PA_ANOST	15.1310215593238	15.1542538780171	14.5709033907553	14.646256407075	NA	NA	NA	14.8404759205985	14.8525738708358	NA	15.0321122549283	15.1904859687649
1249	sp|ASTE005839-PA|ASTE005839-PA_ANOST	14.0236402816102	14.1000302864103	14.1109961782459	13.9958033022853	13.9616196816606	14.1705980588387	14.0136137865173	14.2061990038797	14.259711129546	14.1141903481688	14.3092259274531	14.3255503182655
1250	sp|ASTE005846-PA|ASTE005846-PA_ANOST	16.112129629016	17.5010639770725	17.0958946253925	17.9108392009259	17.5645321701514	17.3829292604956	16.8086234052203	17.3488631396008	17.4051438550897	17.5893445763922	16.7189308729434	17.4557596125136
1251	sp|ASTE005857-PA|ASTE005857-PA_ANOST	14.5224478556194	14.6545385551885	13.9782403853427	13.7908894143441	14.539390927138	14.6582514014769	13.5639477810512	14.6630060927886	14.0932328568051	14.5027574118818	14.7503748105724	14.2973696533621
1252	sp|ASTE005858-PA|ASTE005858-PA_ANOST	15.0053074027084	15.3572787141068	14.1131375700801	14.5880431808237	14.2635272133824	14.3024958821832	14.0474478507247	15.1320566047301	14.7320903831611	14.7968372162775	15.3260862912562	14.8882935820699
1253	sp|ASTE005869-PA|ASTE005869-PA_ANOST	15.0771345843313	NA	NA	14.1650014911027	NA	NA	NA	NA	NA	14.6651807319021	14.7983743693381	14.7984123417603
1254	sp|ASTE005873-PA|ASTE005873-PA_ANOST	17.159117762778	16.570330102012	13.2670076479024	13.2836285865686	14.4842215014803	NA	13.4107803244322	NA	13.4606696389714	NA	17.3183743000302	13.4243641964279
1255	sp|ASTE005874-PA|ASTE005874-PA_ANOST	15.2205354897872	15.7470673086528	15.3259289250155	15.1263902372073	15.6645811600772	15.7730155560924	14.7834095316616	15.8389566012806	15.580163101229	15.8250344354127	15.5701685561923	15.4254272839816
1256	sp|ASTE005878-PA|ASTE005878-PA_ANOST	15.0559645246047	15.1530480694976	NA	14.6839652160465	14.5645649757606	14.1824902424261	NA	14.2414663855249	14.0840385829941	13.7883074518197	15.2545733768165	14.4288184209691
1257	sp|ASTE005884-PA|ASTE005884-PA_ANOST	16.2367867433872	16.5475416864981	16.1915016807339	16.0711760479415	16.2460093483582	16.3541361610105	15.6082097498544	16.4513039565486	16.0451459831251	16.4206602789543	16.4765681488079	16.2369837122267
1258	sp|ASTE005887-PA|ASTE005887-PA_ANOST	14.1885348582707	14.2925027025704	13.8615264354472	13.8390102519126	13.6800796200087	14.1066564630001	NA	14.4916413385836	13.9924831820651	14.1549883668874	14.4863449160304	14.1280183657119
1259	sp|ASTE005890-PA|ASTE005890-PA_ANOST	13.9027530183783	14.2648785181697	13.9497094484568	14.4645877954781	14.0231104828433	14.1901345027497	NA	14.5365903939605	14.2866292236233	14.7159218984053	14.6603129820669	14.5967224389373
1260	sp|ASTE005891-PA|ASTE005891-PA_ANOST	14.4750693472728	13.9907904337752	14.5069807321626	14.0706705089317	13.8641220353067	14.3826896764196	NA	14.6222250350204	14.4005866177586	14.8096440855266	14.379747185361	14.7438414287692
1261	sp|ASTE005893-PA|ASTE005893-PA_ANOST	16.5989146276695	16.9844780682328	16.4745433545599	16.2661950646206	16.4793029282663	16.6552474109653	16.0209683753889	16.9753675402952	16.6603999991352	16.6672567993924	16.774533222396	16.6417735751529
1262	sp|ASTE005904-PA|ASTE005904-PA_ANOST	14.7762382611316	14.3438500781297	NA	13.4611221507247	13.9879973381857	NA	NA	14.0458730192123	NA	14.8540459054811	13.9549095977513	NA
1263	sp|ASTE005906-PA|ASTE005906-PA_ANOST	14.1037659715101	14.2695281133612	13.9510866058842	13.7508821710569	13.796178102878	NA	13.869579757259	14.2731730692254	13.6364051156146	14.2130762862142	14.1921036525941	14.2917216486384
1264	sp|ASTE005913-PA|ASTE005913-PA_ANOST	NA	13.2857849683936	NA	NA	NA	NA	NA	13.4141519245681	NA	NA	NA	13.1886694082915
1265	sp|ASTE005923-PA|ASTE005923-PA_ANOST	12.3281632572011	NA	NA	NA	13.0774009431149	13.0586859608012	NA	NA	12.9215031704944	NA	NA	NA
1266	sp|ASTE005927-PA|ASTE005927-PA_ANOST	15.856420643004	16.0740661227521	15.5294189062189	15.7544245626805	15.92257906468	15.8685735054912	15.6414956950409	16.3544962613145	15.9464775265482	16.1166109028972	15.7986944775384	15.8552498888928
1267	sp|ASTE005928-PA|ASTE005928-PA_ANOST	14.3134039483222	14.4684858850131	13.5505936492454	13.4252579800309	13.579253508022	13.5257068682645	13.4504325362197	13.8717435526378	13.7636356500143	13.6612851896292	14.693325026232	14.0675468944306
1268	sp|ASTE005929-PA|ASTE005929-PA_ANOST	15.494798331756	15.3217919407823	15.154189131433	15.0248038232971	14.9216723535664	15.1736323234039	14.743292824887	15.3351302827682	15.0242935665417	15.2295123131315	15.5076596011357	15.3175301800418
1269	sp|ASTE005932-PA|ASTE005932-PA_ANOST	15.260932070698	15.0599142441944	NA	NA	NA	NA	NA	NA	NA	NA	15.478893196728	NA
1270	sp|ASTE005939-PA|ASTE005939-PA_ANOST	14.1913336847952	14.139624189738	14.2132400844312	13.6927610024915	14.3790715983618	14.4097630715562	13.614371940127	14.3688331453442	13.7593749581682	14.0886806213495	14.3688860554174	14.0294320800948
1271	sp|ASTE005940-PA|ASTE005940-PA_ANOST	15.9308988312471	15.7681842760846	15.3962296225778	15.2144049938251	15.4557611924809	15.4281341566867	15.0247423618651	16.0854598764661	14.6480313943151	15.4921524053366	15.7349782412821	15.474675642662
1272	sp|ASTE005942-PA|ASTE005942-PA_ANOST	14.7431994426079	14.9555152039727	13.9149586601247	14.5876721260077	14.6302694077893	14.6830338352689	14.3505445747887	14.770938658574	14.5433579751005	14.4310982517391	14.8752629104558	14.6377635539637
1273	sp|ASTE005946-PA|ASTE005946-PA_ANOST	13.9015769362381	13.6489526305362	13.0523451234414	NA	NA	NA	NA	13.2901774302374	NA	NA	13.2306985671326	NA
1274	sp|ASTE005953-PA|ASTE005953-PA_ANOST	14.8264599781309	14.5709425369953	14.1921191408956	14.4809280918095	14.2673793730519	14.5351111924052	13.9641739311863	14.7387487395688	14.2509417758683	14.6333321417204	14.7598905971841	14.393370688735
1275	sp|ASTE005963-PA|ASTE005963-PA_ANOST	14.9264264258251	15.0551215678677	14.6727397271793	14.7470142097051	14.7164575469876	15.0324157861615	14.3104643900329	15.260644159592	14.8910941534624	14.9550042498178	15.2287948182506	14.8829538003208
1276	sp|ASTE005965-PA|ASTE005965-PA_ANOST	14.2704072284165	13.5381235472591	13.4534647464666	NA	NA	NA	NA	NA	NA	NA	13.8763381851973	13.553575740476
1277	sp|ASTE005967-PA|ASTE005967-PA_ANOST	14.7887009341368	14.279932453805	14.1454316974501	14.8590447841209	15.409277740492	14.9124024725701	14.5210968439923	15.1370784623293	15.4771536430343	14.5383389114914	14.5090729524021	14.3744376514217
1278	sp|ASTE005968-PA|ASTE005968-PA_ANOST	14.8847618787488	15.1590769524017	15.0494910208638	14.8264560850505	14.568071747944	15.1111060990334	14.4044725949094	15.3324366001191	14.8610841971603	14.8979414316915	15.0263772403009	15.0086910751128
1279	sp|ASTE005989-PA|ASTE005989-PA_ANOST	14.7831862736245	14.5816492919707	14.3324189031159	13.7821724655068	14.6902695254154	14.3547046911802	13.8923996742503	14.8229702058678	14.2900670392052	14.4403623024452	14.7575342979175	14.2305074331408
1280	sp|ASTE006001-PA|ASTE006001-PA_ANOST	19.3002523682027	19.4322030172117	NA	NA	NA	NA	NA	NA	NA	NA	19.4339449614031	NA
1281	sp|ASTE006002-PA|ASTE006002-PA_ANOST	NA	NA	NA	NA	14.9731750892759	14.0654146519185	NA	14.1037623941836	NA	NA	NA	NA
1282	sp|ASTE006004-PA|ASTE006004-PA_ANOST	16.6076298363172	16.6024680223473	16.1721373407188	16.0841976051485	16.2747376915619	16.3473515447782	15.9239914709129	16.7275898988745	16.6592366859388	16.4654998568049	16.5865216650717	16.4790367419502
1283	sp|ASTE006006-PA|ASTE006006-PA_ANOST	17.3450671894311	15.6502424479878	NA	NA	NA	NA	NA	NA	NA	NA	16.4855207305886	NA
1284	sp|ASTE006011-PA|ASTE006011-PA_ANOST	15.3915741976112	15.2557592159309	15.0264485254824	14.9406302686708	15.2790372954545	15.178116012438	14.774320430294	15.3632817820484	14.904311333964	14.9963732296143	15.4993940480407	14.9556357231683
1285	sp|ASTE006023-PA|ASTE006023-PA_ANOST	14.4579803583621	14.3541974581967	14.3161803837638	14.2043608223485	15.250044606386	14.1131944237311	13.9890288458662	14.5490985353235	14.6451864566411	14.152791636547	14.3477757588697	14.5032636539779
1286	sp|ASTE006026-PA|ASTE006026-PA_ANOST	15.2513259284296	15.510176535107	15.3692041829209	15.1047621010008	15.0194456778457	15.3381052161687	15.0836562978483	15.6131948469762	15.276283218899	15.4109657032315	15.2433328308471	15.2933498475426
1287	sp|ASTE006029-PA|ASTE006029-PA_ANOST	NA	NA	13.9886826251837	13.9667586317905	NA	NA	NA	NA	13.4971526345529	14.1532221771601	14.4381097752841	NA
1288	sp|ASTE006031-PA|ASTE006031-PA_ANOST	14.6058966870047	14.3967882294327	NA	13.9643313408958	14.1284464245155	NA	NA	14.3782335672849	NA	14.1693193109034	14.4503853709827	13.9633824442318
1289	sp|ASTE006032-PA|ASTE006032-PA_ANOST	15.5462921295386	13.7867859888286	NA	NA	NA	NA	NA	NA	NA	13.722970447024	13.9631012502807	NA
1290	sp|ASTE006040-PA|ASTE006040-PA_ANOST	17.1352823605618	16.8321167891219	16.0291757114686	16.1453793343928	16.2319649848326	16.1637485718371	15.3317208101392	16.3331141350155	16.2723523138615	16.0911493583323	17.0173765698525	16.0598385985835
1291	sp|ASTE006041-PA|ASTE006041-PA_ANOST	13.3138785039262	12.9175791305008	NA	13.4136881885367	13.1668758468497	NA	NA	13.5836650262594	NA	13.9618849534288	13.3062854226094	14.1373321931618
1292	sp|ASTE006048-PA|ASTE006048-PA_ANOST	14.7823329185402	14.6372977902923	14.2539442749146	14.4521716593609	14.2730904157225	14.2964912803205	14.2623799473829	14.6769196537332	14.3797483539621	14.3873415935033	14.7312499879323	14.3756242982558
1293	sp|ASTE006049-PA|ASTE006049-PA_ANOST	13.8609104448761	13.5400001905916	NA	NA	NA	NA	NA	NA	NA	NA	14.1297225534457	NA
1294	sp|ASTE006050-PA|ASTE006050-PA_ANOST	13.6307913424142	13.708184032226	13.2215456048074	13.4743980383111	13.886771626909	13.9737508707202	12.7765280815911	13.8945762535678	13.870424365543	13.8748771623873	13.5794684478867	13.8766564610957
1295	sp|ASTE006052-PA|ASTE006052-PA_ANOST	15.832444520464	15.8075472988952	15.6399963187458	15.5520904911504	15.5209455808578	15.7305999082624	15.1376024576906	16.0298478415083	15.6612294629719	15.692668840198	15.9408870919531	15.6503081512067
1296	sp|ASTE006060-PA|ASTE006060-PA_ANOST	14.8136101079389	14.5922006975955	14.2755985879267	14.3292133067646	14.3840935305267	14.7405493146005	14.3705540127176	14.7513906620444	14.4917996634971	14.7402254309047	14.580026589889	14.5480792436205
1297	sp|ASTE006069-PA|ASTE006069-PA_ANOST	15.2390488800465	15.3145935500804	14.3790411036443	14.094225415252	14.5476418241502	14.4408871741115	14.1072026245523	14.6444507580388	14.0447695068278	14.5296062017864	15.2369387002498	14.3475283948885
1298	sp|ASTE006078-PA|ASTE006078-PA_ANOST	14.1623139021272	14.2488799183499	13.7609874175192	13.0319526668441	13.5451371278725	13.7954387351349	12.9439374485338	14.0065726143192	13.6484864279294	13.6495866814779	14.2967164503448	13.7337606569173
1299	sp|ASTE006080-PA|ASTE006080-PA_ANOST	14.4264598715642	14.3272735730581	13.9452615651798	14.2264655816168	14.3190558298137	14.5504337322604	13.6542370424287	14.4645274254736	14.0310754282509	14.5126327874018	14.2327977080351	14.163449471089
1300	sp|ASTE006086-PA|ASTE006086-PA_ANOST	14.9618916009943	14.410635057444	NA	NA	NA	NA	NA	NA	NA	NA	14.4808155903499	NA
1301	sp|ASTE006089-PA|ASTE006089-PA_ANOST	13.5352135527528	13.5063358336475	13.4980253918075	NA	12.9833109122779	NA	NA	13.5396996671845	NA	13.8033605765675	13.6106584780223	13.0204203541386
1302	sp|ASTE006090-PA|ASTE006090-PA_ANOST	15.6498836474209	15.7545506349955	15.5938631212925	15.3485887517644	15.3769249039606	15.7719986223541	15.0843629873142	15.9790858976335	15.4250142512259	15.6199614400897	15.8973045781637	15.6592296923629
1303	sp|ASTE006091-PA|ASTE006091-PA_ANOST	15.5574917087802	15.8249563405585	16.3466471117056	16.4983692406187	16.9912690917529	16.7285518224893	14.698968879292	16.2071892001183	16.1717039904299	16.495907209603	15.5819489738725	15.9099590617471
1304	sp|ASTE006094-PA|ASTE006094-PA_ANOST	13.4091100088145	NA	13.9964005680385	13.6944233782394	13.697842501791	13.0637047956809	13.6931544871273	13.7145429131478	13.920101365487	NA	NA	13.6334585159648
1305	sp|ASTE006098-PA|ASTE006098-PA_ANOST	16.4604194488892	15.684618904374	NA	NA	NA	NA	NA	NA	NA	NA	16.7331782786542	NA
1306	sp|ASTE006099-PA|ASTE006099-PA_ANOST	15.0162323995533	14.6019562404761	NA	NA	NA	NA	NA	NA	NA	NA	14.8043910352372	NA
1307	sp|ASTE006103-PA|ASTE006103-PA_ANOST	13.3108731574229	14.0347546895295	NA	NA	NA	13.5959814126684	12.9256955760472	14.7129566353435	14.0882665890883	NA	14.7805665253314	13.6693186418536
1308	sp|ASTE006107-PA|ASTE006107-PA_ANOST	14.4005081191869	14.5308209518212	14.3299368120784	13.9530235601398	14.4606638562343	14.489630483562	14.0079687058141	14.7631561275314	14.2764076777521	14.5381581142531	14.4381501855065	14.3275990746871
1309	sp|ASTE006110-PA|ASTE006110-PA_ANOST	16.8635833260139	16.8557495081635	16.1614915586237	16.200820075701	15.4727926890061	16.0012142091915	15.3156600038838	16.167079675602	15.8357734063999	16.3459016932874	16.74868898312	16.4509543964196
1310	sp|ASTE006114-PA|ASTE006114-PA_ANOST	15.0831983916474	14.8199402553263	NA	NA	14.5639088657212	14.9619010438069	NA	14.6501210337603	NA	14.7294992240883	14.6042892920614	14.6331840127482
1311	sp|ASTE006115-PA|ASTE006115-PA_ANOST	13.7356203843408	14.5389926749228	13.1472151664651	13.1734543569114	14.61320375834	14.2565898800748	13.2924031251524	14.4568808604442	13.8960900552447	14.3085734551449	14.6738973402506	13.3931832396077
1312	sp|ASTE006116-PA|ASTE006116-PA_ANOST	14.3411941546981	14.6565944415982	14.4289650479743	14.0886364007487	14.4760779888615	14.488880633231	14.0488590938857	14.7000264279508	14.5330094206883	14.4100846362449	14.7851522249412	14.4506070288333
1313	sp|ASTE006121-PA|ASTE006121-PA_ANOST	14.8544974043811	14.3949316048798	NA	NA	NA	NA	NA	NA	NA	NA	15.0631617615482	14.2386236985033
1314	sp|ASTE006122-PA|ASTE006122-PA_ANOST	14.6305341888819	14.6455918353157	NA	NA	NA	13.7156116972529	NA	14.0633779699009	NA	NA	15.2019888330997	NA
1315	sp|ASTE006142-PA|ASTE006142-PA_ANOST	13.3982967486712	14.1859098726106	13.3890501211261	12.4080307650231	13.517490153982	13.9137089176005	12.778795530192	14.0901747520059	13.088844429666	13.6112107739497	13.8688386987775	13.6136014342133
1316	sp|ASTE006143-PA|ASTE006143-PA_ANOST	15.3204378140146	15.3547492539388	14.9685912188761	14.5060900509316	14.8942754822222	14.9141333466725	14.3626184010972	15.3217318198403	14.6921429847486	14.8639702961134	15.4002836873413	14.9695558145243
1317	sp|ASTE006144-PA|ASTE006144-PA_ANOST	14.6985495425062	14.8513182271885	14.6050028103522	14.2253089951693	14.7946639177081	14.8608905706526	14.1217400526841	14.9551893214251	14.4184742307448	14.922711112654	14.821824575075	14.5927772811988
1318	sp|ASTE006148-PA|ASTE006148-PA_ANOST	17.805350308261	18.1601996812462	18.047132097259	17.5113913260123	17.5687122572032	17.9925388741919	17.225237715747	17.8950735556347	18.1016794323754	18.3289208928837	17.7028185183219	18.0673813073101
1319	sp|ASTE006149-PA|ASTE006149-PA_ANOST	18.2526142953967	18.5135588089569	18.6751600840076	18.0956299277801	18.1000376870446	18.3248107337504	17.942049231885	18.3667547190854	18.2744240993506	18.3873266734419	17.9448710309201	18.4841098487613
1320	sp|ASTE006157-PA|ASTE006157-PA_ANOST	14.8187368260389	14.5999785939986	14.3080872044368	14.6375792535664	15.2724869873957	14.6222470205144	14.5629241066872	14.8574922619366	14.8632656615136	14.7290498123317	14.5086964901429	14.7531877856574
1321	sp|ASTE006165-PA|ASTE006165-PA_ANOST	13.8751282831683	14.0830455825897	13.257541455122	13.4667648171781	14.4004857937205	13.8100827873863	13.8028364079745	14.5462140959178	13.8832571295016	13.6546046800134	14.3490430796782	13.843569642192
1322	sp|ASTE006168-PA|ASTE006168-PA_ANOST	15.6826318848547	NA	15.3969856138267	NA	NA	NA	14.1717750435874	14.958509189685	NA	15.3362211042431	NA	14.6427533965773
1323	sp|ASTE006195-PA|ASTE006195-PA_ANOST	15.8800591975844	15.7232710532433	15.2871117486779	15.6698327976532	17.8910374161335	16.7468129767411	16.2838846955723	16.7475153517849	16.6101396699859	16.3138402778692	16.355921877818	15.6715914777114
1324	sp|ASTE006196-PA|ASTE006196-PA_ANOST	15.2898100167837	14.7573267118036	NA	NA	NA	NA	NA	NA	NA	NA	15.1488089646273	NA
1325	sp|ASTE006201-PA|ASTE006201-PA_ANOST	17.710244503787	16.419043885092	15.0077250860016	15.6019467250575	15.8095979713376	16.1205980261085	15.0638417277851	15.816231581034	15.5324785643642	15.4575383724889	15.9602534412164	15.4704595797778
1326	sp|ASTE006202-PA|ASTE006202-PA_ANOST	17.0740957783215	15.3735739790848	14.7946798607335	15.4484967842647	15.406188740421	15.4831216269139	14.3483091784348	15.5427145826889	15.1038880435986	15.0735247038778	15.4633128619188	15.0231224927295
1327	sp|ASTE006204-PA|ASTE006204-PA_ANOST	14.019309419551	14.4583816046453	NA	NA	NA	NA	NA	NA	NA	NA	14.4526449762183	13.8507598306842
1328	sp|ASTE006206-PA|ASTE006206-PA_ANOST	14.0850456371358	15.2504670474437	15.3483104329591	14.1362731699508	16.6916457550556	14.1205153038934	14.7576360585733	15.7678656312169	14.9164790529439	14.249638618583	15.7705947239783	14.8361622338462
1329	sp|ASTE006208-PA|ASTE006208-PA_ANOST	16.0680859159024	13.8239115111079	NA	NA	14.6929945005299	12.0343590189351	NA	NA	NA	NA	NA	13.9346913829039
1330	sp|ASTE006216-PA|ASTE006216-PA_ANOST	14.0584364345445	14.154469698212	14.0557489597884	13.6256095155269	13.6191665753327	13.7874307305292	13.6457281118996	14.2498735622955	13.8426322526471	14.1227914785474	14.1247261534679	14.1071298210159
1331	sp|ASTE006236-PA|ASTE006236-PA_ANOST	15.9952895544074	NA	NA	15.213393380952	15.4166989352504	15.832787097882	15.8577295265132	15.3580539711669	15.7267483162971	14.7947851200727	15.070060135876	NA
1332	sp|ASTE006241-PA|ASTE006241-PA_ANOST	14.3061601387587	14.4674407301402	14.2946797694905	14.2317449305076	14.4901432827223	14.7257687079513	13.9480379544719	14.8838887748841	14.7678818635514	14.5500377973244	14.3125758894862	14.3254257001078
1333	sp|ASTE006251-PA|ASTE006251-PA_ANOST	15.199623647004	15.4093427983218	14.8864129611209	14.7549483558974	15.0413686487742	15.0982571755657	14.5632426871828	15.5714755261204	15.0307754288034	15.018077989014	15.2668339216048	15.1045188891462
1334	sp|ASTE006254-PA|ASTE006254-PA_ANOST	16.609377144895	15.626968200525	NA	NA	13.6206677368489	NA	NA	NA	NA	NA	16.1881329778395	NA
1335	sp|ASTE006262-PA|ASTE006262-PA_ANOST	15.6250351107768	15.4324307355363	14.9446313499578	15.1005139967884	16.1327027020866	15.617823049588	15.2520292816954	15.7899431531719	15.7578660103991	15.8053817589636	15.3823659446256	15.485420997721
1336	sp|ASTE006263-PA|ASTE006263-PA_ANOST	17.1640879088197	16.9735877121284	17.1746201579404	17.3367896172574	17.0521725015135	17.3081021484526	16.9378086111014	17.7063496627304	17.1200614606722	17.4196527733437	17.1018449710715	16.8463361748842
1337	sp|ASTE006271-PA|ASTE006271-PA_ANOST	13.2525807506806	14.1639551986892	13.6192241883814	13.3808969549998	13.3043221007023	13.9051230484788	13.1746233555333	13.9068660631895	13.1858218798765	13.8600009565191	14.5016048959891	13.4853453832159
1338	sp|ASTE006275-PA|ASTE006275-PA_ANOST	15.1894778122633	15.359277330347	15.6203269194054	14.4149263082356	15.3152684304185	15.4624887549724	14.5395596126822	15.6202804384349	15.2969410797666	15.6358222943074	15.4284780139593	14.7159918685748
1339	sp|ASTE006277-PA|ASTE006277-PA_ANOST	16.4318328318992	16.6218445064628	16.3717109351355	16.6641325950583	16.8737951793442	17.0124248608244	16.3158176879744	17.3403765241389	17.334509308713	16.7337245696255	16.7263670619988	16.7443404995478
1340	sp|ASTE006279-PA|ASTE006279-PA_ANOST	14.374212199118	14.9568241589784	14.5915974165667	14.2943291763889	14.2916407105138	14.6281199208281	14.0822979050574	14.7411145327293	14.4674206439931	14.4665712006832	14.8062929536075	14.7537833907167
1341	sp|ASTE006280-PA|ASTE006280-PA_ANOST	14.6549792738878	15.1609142952511	NA	NA	15.0360274201964	14.806222003484	NA	15.2919618556519	14.5428542350785	15.2545596715558	14.8324111318279	14.5436082465237
1342	sp|ASTE006285-PA|ASTE006285-PA_ANOST	15.7495770469645	15.4568159431569	14.9323596740581	15.1434317130205	15.4268604275763	15.1574509796154	14.8220202488811	15.3712945483425	15.3043831542398	15.4629913004131	15.1273407821573	14.819778121589
1343	sp|ASTE006286-PA|ASTE006286-PA_ANOST	15.8536041436934	15.7530526666164	15.6149567018109	15.3878696969371	15.6123852666153	15.601663915687	15.0766489252824	15.7809863215295	15.5665884200207	15.9895373826008	15.9368432923839	16.0210429701693
1344	sp|ASTE006287-PA|ASTE006287-PA_ANOST	14.959470350599	15.1489350862039	14.8498243443154	13.479895904881	16.4067836310112	15.109336983487	14.4344351787383	15.2156887391997	14.5251506807724	15.3423606353854	15.0637433120202	14.7327795284894
1345	sp|ASTE006288-PA|ASTE006288-PA_ANOST	14.1778649478477	14.1528947641766	13.9280296807856	13.5659629048925	13.7200371379587	14.0840541464756	13.4538254362378	14.4659428230292	13.6386760780721	14.0603334145656	14.5460584874958	14.2663513587963
1346	sp|ASTE006300-PA|ASTE006300-PA_ANOST	14.6021909311613	14.6311048225765	12.9500038169466	12.8383412142965	13.2173682522855	13.0296190653201	NA	13.2507210368831	12.9644040021316	12.9607786952925	14.5400574293875	12.8400358973623
1347	sp|ASTE006308-PA|ASTE006308-PA_ANOST	NA	14.3434446110948	13.8422801602596	NA	NA	14.0389369754407	NA	NA	NA	NA	NA	NA
1348	sp|ASTE006309-PA|ASTE006309-PA_ANOST	13.4760472430675	13.1861291837108	12.9900337110774	NA	NA	NA	NA	13.4400185004388	13.0242075325824	NA	13.5155073893961	NA
1349	sp|ASTE006310-PA|ASTE006310-PA_ANOST	15.055628825326	14.8899350234267	14.9225200271327	14.7940543131669	14.8197492963479	14.973017214507	14.4715021223967	14.9284472269862	14.9493915585556	14.9833509471417	14.9203881777355	14.9454926154633
1350	sp|ASTE006311-PA|ASTE006311-PA_ANOST	NA	15.5284589853708	14.8720466359512	16.0029547342441	15.1056375711425	15.1044753092338	NA	15.0947508675239	15.8053292496804	14.5549553053166	15.1516875537487	15.7073045455307
1351	sp|ASTE006313-PA|ASTE006313-PA_ANOST	17.4637280437135	18.7913267576138	18.2779696440084	18.361077022307	20.2769618954933	19.1197198485197	17.5906534748851	18.1040391355132	18.471297172224	18.5694808219562	17.9842256987245	18.6117777922348
1352	sp|ASTE006316-PA|ASTE006316-PA_ANOST	13.7969341004747	14.0078040286448	13.6928557726843	13.6667179662028	13.6645601327567	13.8317286862083	13.4297136401919	14.0876899538774	13.5994104728641	13.8200135374189	13.9983256250606	13.7068565003067
1353	sp|ASTE006325-PA|ASTE006325-PA_ANOST	15.1094601081018	NA	NA	NA	NA	NA	NA	14.8080445114658	NA	NA	15.5490851870317	NA
1354	sp|ASTE006341-PA|ASTE006341-PA_ANOST	13.9516547483698	14.1100889850258	13.3625817464837	13.4968494305011	13.9742227653883	13.9931978154657	NA	13.840203590675	13.4574443991595	13.3384008591524	14.3010194366179	13.6553717223969
1355	sp|ASTE006343-PA|ASTE006343-PA_ANOST	16.1341851862458	16.0738184921272	15.7231105304801	16.6573481131832	17.3814535863998	16.7774169800772	16.3871558544129	16.7643299699588	16.9841003433012	16.4920325653386	16.236956181616	16.4764642276479
1356	sp|ASTE006350-PA|ASTE006350-PA_ANOST	13.5681614316429	13.5340557358075	13.0094519647879	NA	13.1358449914887	13.7987811022959	12.9516185615589	13.5157851349399	13.417925620754	12.9245071191836	13.6911002932481	13.3528556942157
1357	sp|ASTE006351-PA|ASTE006351-PA_ANOST	14.3018039865622	14.1361238467894	14.1209614642581	13.7878602227346	13.9942034842354	14.113975989498	13.8002374368459	14.2969321997233	14.0114304614355	14.5036642314137	14.4583395854584	14.0890032933378
1358	sp|ASTE006352-PA|ASTE006352-PA_ANOST	14.6203617914331	14.903379279403	14.5709844210857	14.4505422338163	14.445713614369	14.3256722720477	13.9865991332786	14.8288077312899	14.4281343847954	14.4992022207929	14.6083245270498	14.6273346122155
1359	sp|ASTE006353-PA|ASTE006353-PA_ANOST	15.7859509579949	15.5779061709899	15.2796818620287	16.0392147836665	17.1703482757298	16.5622552526532	15.8487746248669	16.5353825253289	16.8687459432807	16.1293556035036	16.0235062629089	15.9919821042174
1360	sp|ASTE006357-PA|ASTE006357-PA_ANOST	15.3495577186944	15.2136552493204	15.5232385673206	16.0474442127273	16.3662823588364	16.5075135778974	15.9794235062177	16.3271143832542	16.4462221706412	15.2057976619673	14.748722422046	16.6457450983705
1361	sp|ASTE006361-PA|ASTE006361-PA_ANOST	13.7895483134519	13.7361513167605	NA	NA	NA	NA	NA	12.8995140895615	NA	NA	13.4133355738132	12.8969886307261
1362	sp|ASTE006362-PA|ASTE006362-PA_ANOST	NA	15.0967630608916	NA	NA	NA	NA	NA	15.28166045035	15.1475947480448	14.8271637665702	15.1703653894113	NA
1363	sp|ASTE006367-PA|ASTE006367-PA_ANOST	NA	NA	13.4476643039456	NA	NA	13.5300167066862	NA	NA	NA	NA	13.3643105519946	NA
1364	sp|ASTE006371-PA|ASTE006371-PA_ANOST	14.0163388513419	13.7202410729399	14.363515564339	14.7609800969971	14.3224697550674	13.4219347517591	13.4653700127002	13.8373539336301	14.352623633031	14.3218636022292	NA	14.5980250546917
1365	sp|ASTE006374-PA|ASTE006374-PA_ANOST	15.9304316827058	15.8826986234971	15.3543934584386	14.8347569047182	17.1449668599038	15.9842441110467	15.1750914308161	16.3004029164237	15.2382787650685	15.5749478608466	16.5710546449608	15.5286174070779
1366	sp|ASTE006376-PA|ASTE006376-PA_ANOST	14.9136245152206	15.0525138024242	14.9233277511882	14.6003659275223	14.7871220924149	15.0054078512207	14.4429319183617	15.085244082784	14.7447361600093	15.1307758325667	15.0275349992892	14.8969712263705
1367	sp|ASTE006383-PA|ASTE006383-PA_ANOST	13.9107748555378	13.4864331267993	NA	NA	13.1210309625034	13.4227872117878	NA	14.0861479669324	13.4240922688923	13.188801189439	13.3642016759151	13.1113244312594
1368	sp|ASTE006397-PA|ASTE006397-PA_ANOST	16.096312399052	14.7571158484916	15.8129582229012	15.9941432223816	17.3978286666939	16.6355755066876	15.0290418317823	16.0496964706583	15.8408882523947	15.9716196293553	15.404748916251	15.5424048905838
1369	sp|ASTE006406-PA|ASTE006406-PA_ANOST	14.1054428779378	14.6966146775184	NA	NA	NA	NA	NA	NA	13.6176583036981	NA	14.2547371624079	NA
1370	sp|ASTE006413-PA|ASTE006413-PA_ANOST	16.3306194193958	15.6977175295624	15.5345072934937	15.6875136223053	16.1513220050126	16.3038198941208	15.4846091808855	16.0066891975672	16.1109536435946	16.0353011593976	15.8974887397335	15.8164417666002
1371	sp|ASTE006415-PA|ASTE006415-PA_ANOST	15.5739838026972	15.7904668214624	15.3838969543116	16.3778824296854	17.3115662795361	16.667756793334	16.3838730976387	16.6606219543037	16.7793453447521	16.2744957058182	15.8854997103837	16.2394617761896
1372	sp|ASTE006419-PA|ASTE006419-PA_ANOST	15.1987753676809	14.9365464428203	13.6036333372231	13.592681509905	14.1579655918524	14.1905048249949	13.9315490549558	14.6331454623995	14.9669822039928	14.362254092666	15.2807810893323	14.0278179968289
1373	sp|ASTE006420-PA|ASTE006420-PA_ANOST	15.7962155302373	15.8955858457036	15.7462605073449	15.4766880293044	15.787641250627	16.0379662572386	15.3791064056114	16.1314094521501	15.7892081252397	16.0411437553363	16.1603690983491	15.9929785505189
1374	sp|ASTE006424-PA|ASTE006424-PA_ANOST	16.9438576799658	15.4080166410093	NA	NA	NA	NA	NA	NA	NA	NA	17.0709105128637	NA
1375	sp|ASTE006439-PB|ASTE006439-PB_ANOST	13.0937739146775	12.582790178513	NA	NA	14.7683798709879	NA	NA	NA	NA	NA	NA	NA
1376	sp|ASTE006444-PA|ASTE006444-PA_ANOST	13.6753574926322	NA	13.6282358870719	NA	NA	NA	NA	NA	NA	NA	13.768684251785	13.7571569528274
1377	sp|ASTE006446-PA|ASTE006446-PA_ANOST	14.4487211826206	14.616804640252	13.9159091399422	13.6591639089576	13.7679385891041	13.8840213549727	13.8688133510585	14.3904397153555	14.2039292967035	13.9579926322745	14.3985829762209	14.0975096639029
1378	sp|ASTE006457-PA|ASTE006457-PA_ANOST	16.2529284612151	16.6162226394907	16.2277365951087	16.2541589125512	16.6267411079775	16.5537231034751	15.8897386710687	16.9487495549959	16.7937572115407	16.4242122844229	16.5302918141867	16.6079882336768
1379	sp|ASTE006471-PA|ASTE006471-PA_ANOST	13.653278613137	13.1967490792401	12.6495277066466	NA	13.7612862527791	13.2394462026069	NA	13.7289742557752	NA	13.42718243679	13.8067753972794	NA
1380	sp|ASTE006476-PA|ASTE006476-PA_ANOST	NA	NA	NA	10.8517925829942	NA	NA	NA	NA	NA	NA	10.8936743961048	11.145887149858
1381	sp|ASTE006480-PA|ASTE006480-PA_ANOST	15.7479191426279	14.9923596523921	14.874614414137	15.5547029103712	15.9694546825819	15.3143474293414	15.0085568216456	15.7424173329527	16.1148193795792	15.2619857452882	15.0730767048287	15.2746036353131
1382	sp|ASTE006482-PA|ASTE006482-PA_ANOST	NA	NA	NA	NA	13.9396828929125	NA	13.786879603476	NA	NA	14.1437714530297	NA	NA
1383	sp|ASTE006486-PA|ASTE006486-PA_ANOST	14.2336320795031	14.5435297843943	14.2132973227293	14.1599055023886	14.2055691065279	14.418772785389	13.7955899356975	15.033172425125	14.0373395665639	14.5692427711265	15.2094951418014	13.7184568623236
1384	sp|ASTE006498-PA|ASTE006498-PA_ANOST	14.8756399947057	15.2302021976239	15.1103926601782	14.9884996241885	14.8821986006063	15.2601395946506	14.5962814619981	15.4797238503081	15.1633491045731	15.104411606592	15.3127171972204	15.2214380243822
1385	sp|ASTE006502-PA|ASTE006502-PA_ANOST	15.0023379548598	14.7568478680224	13.8731210154958	14.2643169883179	14.4511126317414	14.9725898789964	13.6176355766751	14.9323280408477	14.4279529875588	14.1791352414172	15.4346860734077	14.0410041688554
1386	sp|ASTE006513-PA|ASTE006513-PA_ANOST	15.3086594183059	15.5686460531094	15.2196110500241	15.032781577886	15.0893431989739	15.1217790342786	14.84238337363	15.5804522055619	15.262555859526	15.4326325903267	15.4606491021544	15.3121647370151
1387	sp|ASTE006514-PA|ASTE006514-PA_ANOST	13.4418159404588	14.0043016993517	13.2971100851744	NA	14.0494156635749	13.2330482141147	13.6744988364756	13.4765580747124	NA	NA	13.7933832914396	13.610029562462
1388	sp|ASTE006515-PA|ASTE006515-PA_ANOST	15.4685794993592	15.1614261706955	15.1051727590121	16.007789869601	15.9845547333653	16.5080210367899	15.5870673133746	16.4096980973017	16.3718789587091	15.8413822103136	15.6021274072331	15.5010710977841
1389	sp|ASTE006519-PA|ASTE006519-PA_ANOST	14.6632316303799	14.4836209048049	13.9947154272383	13.9048556036952	14.1670179263718	14.0478029431117	13.7753304980428	14.6684099264578	14.3447154754538	14.036283085339	14.417458525786	14.0273975607903
1390	sp|ASTE006537-PA|ASTE006537-PA_ANOST	12.6158099458956	13.0001207357064	11.9774631070106	12.5558713647467	14.5812702097125	13.1308142598139	12.7554930129293	13.3525333179538	13.6158902337891	12.923350763871	12.6291571239078	12.3237614752714
1391	sp|ASTE006538-PA|ASTE006538-PA_ANOST	16.0118162191206	16.1328039603291	15.4681573116982	15.2485546514988	15.9579453086055	16.1790637573914	14.9887575297592	16.3003018411251	15.6291167279225	16.0589325849605	16.2440148520645	15.5123220532812
1392	sp|ASTE006539-PA|ASTE006539-PA_ANOST	13.9612936955652	13.5301972994813	13.7841739319969	13.5406271950937	13.5401298661427	14.308572222636	13.1405320779115	14.2277727069124	13.8140080767595	14.2605185654215	14.2204183012267	14.1237565560954
1393	sp|ASTE006549-PA|ASTE006549-PA_ANOST	14.8612792086778	14.5582195691235	14.8675197108025	14.2949623382261	14.8820570095512	14.8021988162435	14.181563661271	15.1400530420825	14.6433483369606	14.9333287329082	14.890696466265	14.7493321661249
1394	sp|ASTE006553-PA|ASTE006553-PA_ANOST	NA	NA	13.2584159962259	13.352604866758	14.0308767482871	13.7672815476231	NA	13.9380413116377	13.6246492410139	13.9666390243214	NA	NA
1395	sp|ASTE006568-PA|ASTE006568-PA_ANOST	14.9946629401573	15.0873151677618	15.0250467429814	14.471174144406	14.8216404742266	14.877113777	14.4247832579638	15.2590947273776	15.0264381323742	15.1189407317445	15.2259968538888	14.776637911472
1396	sp|ASTE006575-PA|ASTE006575-PA_ANOST	NA	13.7857991708002	NA	NA	NA	NA	NA	NA	13.5535547538239	NA	13.8843827118229	NA
1397	sp|ASTE006576-PA|ASTE006576-PA_ANOST	14.9797905215757	14.4727259964198	NA	14.400818331549	14.5469684918723	14.4221464894051	13.9737461384549	14.9118933745724	14.4508346155971	14.5248501267915	14.4936396115809	14.6746096095683
1398	sp|ASTE006579-PA|ASTE006579-PA_ANOST	15.2542552906915	15.5318589016075	15.0206293794905	15.2013006684125	15.7641528264186	15.4635244521392	15.196666361583	15.6948308698647	15.3647495212054	15.3476455484358	15.6822404004422	15.3705212314785
1399	sp|ASTE006580-PA|ASTE006580-PA_ANOST	15.0752185306974	15.0749838480283	14.7847879135108	14.9715208936696	15.6650159302709	15.1943708483213	14.9594665189317	15.2951543053828	15.4179111828266	15.1567402957049	15.1957076783527	15.2392748352997
1400	sp|ASTE006583-PA|ASTE006583-PA_ANOST	17.5057756988293	16.6221865199464	NA	NA	14.7463882529702	NA	NA	14.3732212242088	NA	NA	16.9520579769775	14.2000548880566
1401	sp|ASTE006585-PA|ASTE006585-PA_ANOST	15.2020515966542	15.4425850262056	14.8114408778748	15.2385589340264	16.4861542194072	15.9695668779384	15.0438163188028	15.9815543325454	16.1318490611563	15.8145058953175	15.472983354514	15.5529138678973
1402	sp|ASTE006592-PA|ASTE006592-PA_ANOST	14.8577992759986	15.2303089553171	15.7100107431999	15.1463485255622	15.1652500787551	15.0165395856788	14.3829889072057	15.3241697128074	15.2289498563296	15.0583365185756	14.8265186762596	15.1990749420461
1403	sp|ASTE006599-PA|ASTE006599-PA_ANOST	16.4769520109433	16.939895643719	16.898157891388	17.1185045241743	16.0981240486647	17.2981811629014	15.8967303714092	17.3649810600492	17.0541982777995	16.6382370941203	16.8602034529017	16.8408610474312
1404	sp|ASTE006603-PA|ASTE006603-PA_ANOST	12.2065864991778	12.034393981523	NA	NA	NA	NA	NA	NA	NA	NA	11.6538215473932	NA
1405	sp|ASTE006606-PA|ASTE006606-PA_ANOST	15.608588592392	15.5331112136674	15.4639649540444	15.3855136608037	15.6814232689421	16.0716739849955	14.809082976604	16.226825136597	15.7793279872431	15.9410681762677	15.6772843600534	15.4967528072373
1406	sp|ASTE006609-PA|ASTE006609-PA_ANOST	14.0123240988787	NA	NA	13.5619771514023	NA	13.6781618226301	NA	14.0249075496021	13.6328278085537	13.6009243843753	14.0720251984572	NA
1407	sp|ASTE006614-PA|ASTE006614-PA_ANOST	16.1307575913313	16.1612550514919	15.6708439897224	15.9577274265803	16.2824547571413	16.0535212151431	15.6045316836704	16.3863620381774	16.4237851118956	16.2151020710831	16.0751214461953	15.9306930301187
1408	sp|ASTE006615-PA|ASTE006615-PA_ANOST	14.4415121250072	14.5528106398462	14.2327383027578	13.797856306912	13.9850360888533	14.073670475088	13.6070665555683	14.6848923098225	14.1645953178713	14.0148132049392	14.3052979345581	14.0965709056977
1409	sp|ASTE006617-PA|ASTE006617-PA_ANOST	14.899761662473	15.1214997346146	14.4735664562917	13.9742164377426	14.4412333337309	14.1171961826434	13.8417546476413	14.891021161544	14.5673539666729	14.737990313643	15.0148647122854	14.8158345557359
1410	sp|ASTE006621-PA|ASTE006621-PA_ANOST	17.3750937811545	16.8007042492991	15.9521849907304	16.0152373186443	16.9958312323385	16.4440654435673	16.2305565773624	16.6300931131214	16.5333927428065	15.6262638969734	17.4113522067073	16.3939202222892
1411	sp|ASTE006629-PA|ASTE006629-PA_ANOST	15.6354335980899	15.641504963373	15.1835430017968	15.2250259507128	15.1702538471901	15.3567454233597	15.0128035193523	15.4853239638899	15.3298128451497	15.3570647871187	15.5296912702877	15.4689811609509
1412	sp|ASTE006630-PA|ASTE006630-PA_ANOST	NA	NA	NA	NA	14.7384824673258	NA	NA	NA	NA	14.5530008696662	14.1537089793256	NA
1413	sp|ASTE006646-PA|ASTE006646-PA_ANOST	15.2413458227505	15.1373858327284	14.3910836460712	14.9734176443306	15.1530316773652	14.3150102584972	14.2925605429332	15.6816542929589	15.1053385154469	15.0025403927238	15.3936642913225	14.4188101842662
1414	sp|ASTE006664-PA|ASTE006664-PA_ANOST	14.7756129627998	13.7315786696263	NA	13.9211960832477	13.8769663106933	NA	NA	NA	NA	NA	13.9942697789697	14.4697759777778
1415	sp|ASTE006668-PA|ASTE006668-PA_ANOST	NA	13.4601585231313	13.6953568738407	13.7625427056265	13.0501278545863	13.6740261032394	NA	14.520538564729	NA	13.7147547443948	14.3708117291873	14.4246478075285
1416	sp|ASTE006672-PA|ASTE006672-PA_ANOST	14.7851690134161	15.1924731480749	14.2911320460075	14.5110054698116	14.9540187588285	15.0004948127968	14.3231345360745	15.0688013513355	14.6863883369074	15.0449079181752	14.8031922871172	14.58749989006
1417	sp|ASTE006677-PA|ASTE006677-PA_ANOST	14.1290054609379	14.3074015673256	14.0794691240504	13.9458925489869	14.1424064426617	14.0697963026992	13.4610776241206	14.3947719419891	14.1572616560394	14.4520496679892	14.2184787407446	14.2720557701025
1418	sp|ASTE006679-PA|ASTE006679-PA_ANOST	NA	NA	14.0212401613516	15.0511501067454	NA	NA	NA	14.9993773634222	14.9121096098015	NA	NA	NA
1419	sp|ASTE006685-PA|ASTE006685-PA_ANOST	16.2884682916676	16.1745981296786	15.4857757321007	15.8763763976131	15.966916821161	16.2116871558581	15.7803822351769	16.5344900880964	16.2939994523442	16.1945552257395	16.1804023761083	16.0935862194163
1420	sp|ASTE006689-PA|ASTE006689-PA_ANOST	14.5686582681383	15.1487330463023	14.668304430652	14.8267077365835	14.4940792443226	15.3265971633174	14.7810462028556	15.9196932862433	14.6302182376559	14.8312579050933	15.5641018943159	15.0015746524046
1421	sp|ASTE006691-PA|ASTE006691-PA_ANOST	NA	14.5813517148994	NA	NA	13.9530749301085	14.0756214483636	13.9102280508201	13.9542516495397	13.7156480908307	13.7691327034456	14.5573297304247	NA
1422	sp|ASTE006692-PA|ASTE006692-PA_ANOST	NA	13.6660175536295	13.8368483429719	13.9813175693234	13.9581717700924	NA	13.8231201277175	14.422950530435	NA	14.1461048817541	14.5465223293347	13.979744746048
1423	sp|ASTE006707-PA|ASTE006707-PA_ANOST	13.4608674539537	13.3897305206919	13.1838680925679	NA	13.2857552713852	13.6916693882729	NA	13.9825395171311	13.3854105340038	13.277211239848	13.8930557447836	NA
1424	sp|ASTE006711-PA|ASTE006711-PA_ANOST	16.7670418983006	16.5931568437773	16.0837835868686	15.9501882949016	16.1515460158614	15.9091598531651	15.7235308344167	16.3291401558059	16.2295153454646	16.3389383399455	16.9860709854531	16.1639709420692
1425	sp|ASTE006715-PA|ASTE006715-PA_ANOST	14.1967450609659	14.7254045825181	14.4279264245468	14.1591411314716	14.1473395487461	14.2830014743391	14.2409132082748	14.8070512200571	14.5459334401466	14.90069288668	15.0718399122888	14.6743555984061
1426	sp|ASTE006720-PA|ASTE006720-PA_ANOST	13.5377368873816	13.3425266228986	13.0028474200938	12.833077901276	12.4302151658691	12.7842016542813	12.6875285016475	12.7132218963269	NA	12.6834890388969	12.5515905314512	13.342213452732
1427	sp|ASTE006721-PA|ASTE006721-PA_ANOST	13.3844237686361	13.913143750177	12.4528927912041	14.2140239716913	14.3086296568377	14.4057166064583	13.9447849570526	14.4560370097577	16.0174455286056	13.8942796829113	13.1819953344054	13.7726205077756
1428	sp|ASTE006725-PA|ASTE006725-PA_ANOST	15.279415798017	15.4447747786467	15.0499336346364	14.9601057415032	15.081669045597	15.1576147581102	14.8093348314968	15.4446222940569	15.1643192187198	15.2147199424318	15.369980382462	15.2254251590072
1429	sp|ASTE006740-PA|ASTE006740-PA_ANOST	14.6156248519804	15.0648118300074	13.8539439265889	14.4910849408016	14.3436226690304	14.6312246145509	13.9654671420904	14.9544883339177	14.1758223055103	14.4800336193561	15.1779223298194	14.4143961460455
1430	sp|ASTE006741-PA|ASTE006741-PA_ANOST	18.385268187084	18.1079912601774	14.9806476127887	14.6224007571523	16.7471467422502	15.3791813493877	14.911211004604	15.3614969452774	14.806033980234	15.2125423584943	18.8584010859185	15.1757007943215
1431	sp|ASTE006749-PA|ASTE006749-PA_ANOST	NA	14.3939306992612	NA	NA	13.8588864447529	14.2824375129903	NA	14.2881144656952	NA	14.402503218718	14.7376945157892	14.2546177680027
1432	sp|ASTE006752-PA|ASTE006752-PA_ANOST	14.6122388627341	14.2361586223321	14.3911655895222	14.0816576867693	NA	14.1403442381385	13.9500310550116	14.2773542217909	14.3167046633399	13.6780965505941	14.5359802751858	14.286642479904
1433	sp|ASTE006758-PA|ASTE006758-PA_ANOST	16.2546321354535	16.0470706354778	NA	15.2971029256697	15.9972942479068	15.6660051673265	NA	16.2786054734715	15.7955304331268	16.1370768444508	16.2180398800352	16.2198049594765
1434	sp|ASTE006760-PA|ASTE006760-PA_ANOST	15.8394175036735	15.3027313521513	14.7564249624244	15.8773763598295	17.210384001906	15.9795127263866	15.2206842651491	15.9361355377283	16.1413747700599	15.6031363258323	15.4310906815625	15.3619526257069
1435	sp|ASTE006769-PA|ASTE006769-PA_ANOST	14.4869517583336	14.2979110989779	13.5193334853839	NA	14.2167004305435	14.2628553020968	NA	14.5132206511113	14.2166819058544	NA	14.1439922959667	NA
1436	sp|ASTE006770-PA|ASTE006770-PA_ANOST	15.6603069159698	15.7186235224241	15.6702381921702	15.4236422692124	15.4434317772872	15.7283288553681	15.3482701291801	15.7075076805782	15.550142405322	16.0353545809285	15.9777849013925	15.7212992689264
1437	sp|ASTE006780-PA|ASTE006780-PA_ANOST	15.0743683204729	15.1475938505437	14.5577602150451	14.0497437150803	14.5973132263983	14.5969830667172	13.7922388382616	14.938091451096	14.6303450482316	14.7610492010923	15.0688464550713	15.0223223353858
1438	sp|ASTE006782-PA|ASTE006782-PA_ANOST	15.1222259394989	14.9538768509094	14.9202544068484	14.175806040063	14.7250465067205	14.6863895261725	14.9091508031244	14.9109880118085	14.7494284407782	14.9714683805018	15.1205881543892	14.9984857715969
1439	sp|ASTE006783-PA|ASTE006783-PA_ANOST	NA	13.7550474981495	NA	14.1956884921114	NA	13.9229665186321	13.5576855419428	NA	NA	13.7713018911368	14.5512803958698	NA
1440	sp|ASTE006786-PA|ASTE006786-PA_ANOST	15.2882515488381	14.1126923845039	NA	NA	14.5937640656435	14.1488257664769	14.154575286423	14.3660682786589	NA	15.2638957565665	14.3696481851611	14.5065721644142
1441	sp|ASTE006787-PA|ASTE006787-PA_ANOST	13.9640946584222	14.0896829500397	13.9130294362567	13.5604211017925	13.7557448189968	13.8850780218292	13.778102198913	14.3185911071489	13.6706928072038	14.0115771801604	14.2639968697216	13.9036934570053
1442	sp|ASTE006789-PA|ASTE006789-PA_ANOST	NA	NA	NA	NA	13.7101843302424	13.1155559463576	NA	13.1300409884932	NA	NA	12.9216575961292	NA
1443	sp|ASTE006795-PA|ASTE006795-PA_ANOST	15.346941431995	15.3195161258559	15.2848523942277	NA	14.7110559147149	14.9307457233043	NA	15.3664955964745	14.9788524712153	15.2772822735289	15.0600097959606	14.8473790148026
1444	sp|ASTE006797-PA|ASTE006797-PA_ANOST	13.8042802108847	13.7538251642905	14.0087701047804	13.7338904985451	NA	13.9693439257499	13.602012726498	14.2019166879492	13.8217284710345	13.8934438988542	13.8442079667472	14.1316709549842
1445	sp|ASTE006808-PA|ASTE006808-PA_ANOST	NA	14.8766794067244	14.6463106371045	NA	NA	14.6839202746948	NA	NA	NA	14.9450697981193	NA	14.4762325299178
1446	sp|ASTE006810-PA|ASTE006810-PA_ANOST	15.6958842313784	15.5397065890188	14.8188063373683	14.9584386756513	15.3172022864081	15.2236149201294	14.9762171116755	15.5285059735289	15.1704186153039	15.3460042865743	15.7748818170541	15.4332805195717
1447	sp|ASTE006812-PA|ASTE006812-PA_ANOST	14.9719506078027	15.3097015541371	15.230908338187	15.0399953536649	14.9276524788017	15.236604153689	14.738021600201	15.5663368014441	15.1773297765785	15.508401217528	15.2818625662041	15.3337001945434
1448	sp|ASTE006817-PA|ASTE006817-PA_ANOST	14.7507517931698	14.508126087997	14.312224845766	14.0940771261792	14.4656955411634	14.6012446660753	13.7618447782351	14.7679407691142	14.5375405101944	14.3286039812514	14.7947856581495	14.3265522824265
1449	sp|ASTE006818-PA|ASTE006818-PA_ANOST	15.2913859183879	15.1730555333087	15.0058457459956	15.8319852801495	16.7774017397143	16.2616584347932	15.7223345388783	16.218471467046	16.3030694294713	15.7330244501034	15.6201377737889	15.6721838694266
1450	sp|ASTE006829-PA|ASTE006829-PA_ANOST	15.3431024906382	14.8840362426684	14.3282020334096	14.0994181539139	14.8095902270297	14.2651497200368	14.2507218344999	14.5638894839362	14.6593892839872	14.7275531053142	15.5520611287653	14.7862698010645
1451	sp|ASTE006836-PA|ASTE006836-PA_ANOST	14.5402984159733	14.0812361899442	14.1842618912891	NA	NA	14.550261572133	NA	NA	NA	14.156413708067	14.331273280052	14.2726531077004
1452	sp|ASTE006843-PA|ASTE006843-PA_ANOST	14.6678156253586	14.4582483483198	NA	NA	NA	NA	NA	NA	NA	NA	14.907849509401	NA
1453	sp|ASTE006844-PA|ASTE006844-PA_ANOST	14.4455047291378	15.9410831704265	NA	NA	NA	NA	NA	NA	NA	NA	14.3482346863175	NA
1454	sp|ASTE006850-PA|ASTE006850-PA_ANOST	14.3455679532173	14.2478055582654	13.885636736041	NA	NA	13.8286204144653	NA	13.9880624918352	13.7431019207779	NA	13.9804174041477	13.9077395582382
1455	sp|ASTE006852-PA|ASTE006852-PA_ANOST	14.0374921675518	14.4804428580331	14.1491703230526	NA	NA	NA	NA	NA	NA	NA	14.15596962914	14.152143777112
1456	sp|ASTE006853-PA|ASTE006853-PA_ANOST	13.4105104660259	13.9902341021507	NA	NA	NA	NA	NA	13.7770800989191	NA	NA	13.7934535039357	NA
1457	sp|ASTE006858-PA|ASTE006858-PA_ANOST	NA	12.7844728857248	NA	NA	NA	NA	NA	13.1710535124331	12.4137095050714	12.8322751151476	13.1097209722817	NA
1458	sp|ASTE006865-PA|ASTE006865-PA_ANOST	15.3928391336694	15.2853224801255	15.5601992155372	15.1266075411441	14.5296072991771	15.5509520952377	14.5752779927048	15.5915993172645	15.147806013719	15.5647916829019	15.2798050690395	15.4043865421108
1459	sp|ASTE006871-PA|ASTE006871-PA_ANOST	15.1216168928393	15.0657365874095	14.3959957556595	14.2392932825813	14.3259424375116	14.4985273205843	14.1897095001048	14.8193434323901	14.8789144693012	14.4047802488776	14.9093299113403	14.4525601112379
1460	sp|ASTE006874-PA|ASTE006874-PA_ANOST	14.0566616623897	14.1218811729352	13.8628818516375	13.3639113279648	13.6566806523107	13.6980617802727	13.0301229677748	14.2471588213178	13.2128092565473	13.9194943523442	13.9229064038977	13.6615689715562
1461	sp|ASTE006875-PA|ASTE006875-PA_ANOST	14.6899961056436	13.9423626163443	NA	13.7343069952654	NA	13.8328728620774	14.5145318876958	NA	14.1283897919861	13.6606461407841	13.9750032247918	NA
1462	sp|ASTE006877-PA|ASTE006877-PA_ANOST	14.9917478984802	14.8168203702125	14.6588835090456	14.3771305509609	14.8568636349824	15.0416223796206	NA	15.1426702172408	14.2711556986629	14.9835955448388	15.24364364206	15.2122758032251
1463	sp|ASTE006878-PA|ASTE006878-PA_ANOST	14.306212444127	14.0579346551351	NA	13.2258599306879	13.1873820116246	NA	NA	13.3672105420158	13.0524531850944	13.7046561195205	14.1566841178486	12.6857450753497
1464	sp|ASTE006880-PA|ASTE006880-PA_ANOST	15.2231399981013	15.1950309774701	15.0603459520054	15.0574200121442	15.2253818379288	15.4140077879211	14.873039609285	15.6187750072653	15.40148739535	15.4595264582162	15.4863817815126	15.4120197470084
1465	sp|ASTE006885-PA|ASTE006885-PA_ANOST	14.7088775845198	14.5099464586697	14.4995447088607	15.193584642339	15.9718232654572	15.6734792835855	15.3618155770857	15.5489118207063	15.6683525603705	15.3160503830722	14.9809805224533	14.9940137173995
1466	sp|ASTE006886-PA|ASTE006886-PA_ANOST	14.705315847944	14.920590410057	14.4782142175636	14.064905140556	13.9757574650104	NA	14.0980070266903	14.5825856198515	14.2861593409445	14.3875189375936	15.2024739481359	14.6548619501488
1467	sp|ASTE006887-PA|ASTE006887-PA_ANOST	15.7471203744506	14.8800593543634	14.8224597223116	14.4732750473037	14.6629422367164	14.1231160039867	14.6518710962672	15.2061262698888	15.5004014450814	15.265189569355	15.2798616337359	14.8885727951999
1468	sp|ASTE006894-PA|ASTE006894-PA_ANOST	15.7299053092463	15.6723844482715	15.3200850849249	15.3242607137735	15.891763291371	16.0079923459949	14.813618162124	16.0457319222277	15.7701687975009	15.873960513331	15.9176942750891	15.0168289788109
1469	sp|ASTE006896-PA|ASTE006896-PA_ANOST	15.1547512684686	15.3502254295958	14.123090753449	14.2333405856525	14.8989417276693	15.0910149161938	13.7570905536103	14.4639541647944	14.3464347838925	14.6875319983772	15.1092693064797	14.2592312376094
1470	sp|ASTE006905-PA|ASTE006905-PA_ANOST	15.3660608464278	16.0884282175176	14.3950266450537	14.8329639245527	14.8002199555848	14.6744232419214	13.7401135070172	15.0078053900092	14.4585997552185	15.1045729097216	16.0548167156742	15.0160127695994
1471	sp|ASTE006908-PA|ASTE006908-PA_ANOST	13.5191036756419	NA	NA	NA	NA	NA	NA	13.3440479775986	12.9019081859166	NA	12.671254253489	13.5194639258265
1472	sp|ASTE006909-PA|ASTE006909-PA_ANOST	14.4476175826063	NA	14.4063393592589	NA	NA	NA	NA	NA	NA	NA	NA	14.2538601861175
1473	sp|ASTE006918-PA|ASTE006918-PA_ANOST	14.456856249474	14.1752401043673	13.9199467187543	13.8558205525526	13.8356314012814	13.960656025461	13.3697813942085	14.4443628246161	14.1115588644807	13.8287040921463	14.3371422301771	13.8125637932817
1474	sp|ASTE006919-PA|ASTE006919-PA_ANOST	15.6201415607784	14.6477909642663	14.7009838076818	14.931879576907	15.3384381083598	15.1697625681981	14.6359051181071	15.2016662977947	15.2582027356188	15.3721481269806	14.8434113718297	14.758398319808
1475	sp|ASTE006921-PA|ASTE006921-PA_ANOST	15.4117540242083	15.0838663174661	14.8408030088818	14.8460902540451	14.8632212673879	14.8902287922262	13.9605408961464	15.4341188932619	14.8267046346299	14.7207725629115	15.0449103175922	14.5277263064826
1476	sp|ASTE006924-PA|ASTE006924-PA_ANOST	15.269031950723	15.5504718571193	15.285994876859	15.1356946984696	15.3388987178668	15.3158846664774	15.0596135400454	15.7930725945505	15.6305121670763	15.6047290020506	15.2799933911495	14.719192577399
1477	sp|ASTE006926-PA|ASTE006926-PA_ANOST	14.9025025476727	14.7653801383572	14.7346833033777	14.3257202036803	14.8144432131776	14.8607581167815	13.9397873258094	14.7723172224116	14.1514062038493	14.7252024836157	14.9580303498959	14.8607900940917
1478	sp|ASTE006927-PA|ASTE006927-PA_ANOST	NA	NA	NA	NA	NA	13.7732297444273	NA	13.8028899994995	14.7082302605251	NA	NA	13.7419132796827
1479	sp|ASTE006940-PA|ASTE006940-PA_ANOST	14.2880363230452	15.3664627991538	15.449988656417	14.912732842057	16.6113459813627	15.1324360111061	15.7185289582295	16.2671670008938	16.2077081689215	14.2656291848091	16.1567491011466	15.6523823252243
1480	sp|ASTE006940-PC|ASTE006940-PC_ANOST	13.472858085322	14.890123574647	13.8663678907795	13.9357632699815	15.6380906082595	14.2028668933208	14.3753530195793	15.2768846462702	14.7521318050176	13.3306137203102	15.5735369504346	14.415295445762
1481	sp|ASTE006949-PA|ASTE006949-PA_ANOST	16.1476881810985	16.3065416300299	16.1666201358897	17.0080393648562	18.0400115431368	17.3216001567136	17.0199619686633	17.3836039784482	17.5374898352837	16.9844185238055	16.6781389264955	17.0190471648203
1482	sp|ASTE006961-PA|ASTE006961-PA_ANOST	14.3393142933302	14.1727277113662	14.0955843833965	14.1188679029018	14.0827738067149	14.4149752233451	13.7212617163775	14.3693653912567	14.0529684655242	14.128846231057	14.0342031329305	14.3974938338618
1483	sp|ASTE006965-PA|ASTE006965-PA_ANOST	14.3498637275782	NA	NA	NA	NA	NA	NA	NA	NA	14.0801345660767	14.4959939259425	NA
1484	sp|ASTE006972-PA|ASTE006972-PA_ANOST	13.2824036417834	14.9193457162273	14.9674366692652	14.5180827011146	14.1526992224153	12.9956305253247	NA	NA	13.5497878720214	NA	NA	NA
1485	sp|ASTE006977-PA|ASTE006977-PA_ANOST	15.7309367104718	15.785172817304	NA	NA	NA	NA	NA	NA	NA	NA	14.942382593308	NA
1486	sp|ASTE006984-PA|ASTE006984-PA_ANOST	14.9540789188837	15.2400762912423	14.7527197402898	14.5116390606479	14.5123298497225	14.72565731813	14.4485114224254	14.7289342587655	14.6807969775699	14.8506768215752	15.3269118640199	14.9288309340422
1487	sp|ASTE007001-PA|ASTE007001-PA_ANOST	13.5050271151291	14.7962921478956	14.3003656522675	13.9605303868826	14.338479774429	14.8225092759397	14.2778676592064	14.6098928348561	14.660177535992	14.5783405173048	13.681172700201	14.0991339750834
1488	sp|ASTE007003-PA|ASTE007003-PA_ANOST	14.738737901788	14.4083311875283	14.2906126761955	15.488362049098	15.7918084361131	15.3024639763163	15.1369521371821	15.2070809511724	15.6806683570276	14.7651455707986	15.1711710322378	15.0771474166538
1489	sp|ASTE007011-PA|ASTE007011-PA_ANOST	15.474503721695	15.8444932600248	15.8243945802735	15.5321765549083	15.6109887540338	15.9397977888868	15.4281382650151	16.010084373505	15.5852070785675	15.8328169380156	15.8679581618696	15.9632099520894
1490	sp|ASTE007013-PA|ASTE007013-PA_ANOST	15.3271782187852	NA	12.8173574385519	NA	NA	NA	NA	NA	NA	14.921590309301	NA	NA
1491	sp|ASTE007021-PA|ASTE007021-PA_ANOST	NA	16.8839431551402	16.4571517971906	NA	17.5256222002858	NA	NA	NA	NA	NA	16.9194809693749	16.4885093422776
1492	sp|ASTE007029-PA|ASTE007029-PA_ANOST	13.4106837078629	12.4747343186587	12.6860773991039	12.8924317421938	12.9072710259555	14.3954425036389	13.4970029883844	13.9967519641218	13.1500201339261	13.5095893779347	13.9122403036045	13.2662007284305
1493	sp|ASTE007030-PA|ASTE007030-PA_ANOST	15.4102269395364	15.5638230525991	15.0584176966485	14.867052812392	14.8232343296332	14.9046642841372	14.4451846984101	15.2558054423498	15.0064788257201	14.7252356137558	15.4776460484185	15.2186276062236
1494	sp|ASTE007034-PA|ASTE007034-PA_ANOST	13.7299530568801	13.8955336523605	14.8581963639333	NA	13.7653842960284	NA	13.9669438977479	14.5808512780281	14.5180223349938	14.6319548205297	14.6336254323283	15.0161089739932
1495	sp|ASTE007042-PA|ASTE007042-PA_ANOST	14.6524156473889	15.3308546546777	14.5504347999612	14.4808844354648	14.6907790281012	14.4609165851755	14.5253451365662	13.43174528385	14.0663940853503	14.8247613296002	14.8525429567918	14.8812974040905
1496	sp|ASTE007045-PA|ASTE007045-PA_ANOST	13.6562315968311	13.4002126889993	NA	NA	NA	13.36389315727	13.2057957841312	13.832013215231	13.3141008174107	NA	NA	13.341723121694
1497	sp|ASTE007056-PA|ASTE007056-PA_ANOST	12.6104585936415	13.5137663670109	NA	NA	NA	NA	NA	NA	NA	13.4554843556012	NA	NA
1498	sp|ASTE007058-PA|ASTE007058-PA_ANOST	14.9109298255528	15.0982609788709	14.8193139171731	14.716916047779	14.7755808337098	14.7185511137368	14.541783632303	15.3064627325095	14.8693528727734	14.9851576733942	15.0638073633359	15.0056019999216
1499	sp|ASTE007064-PA|ASTE007064-PA_ANOST	14.1242762215154	14.6730873639804	13.7665997533407	12.8413296067054	13.5599873664918	13.460613183832	NA	13.6898998158692	NA	14.057712675097	14.6144377771392	13.2087027760235
1500	sp|ASTE007065-PA|ASTE007065-PA_ANOST	15.0143298058541	15.3185884072366	14.9385031522945	14.9640233951615	15.221694397697	15.3215872358967	14.8086177431874	15.7106575967339	15.292123282957	15.5521540510475	15.7969882232581	14.8289156578526
1501	sp|ASTE007066-PA|ASTE007066-PA_ANOST	14.5116713423592	14.1987388438789	13.8990281689958	13.7442704931069	14.5169795281371	13.8997399548731	13.6750300178317	14.6866320506537	14.0460375572274	14.3451666276462	14.1449658260829	13.9963266505882
1502	sp|ASTE007069-PA|ASTE007069-PA_ANOST	14.7989199566046	14.8014615077645	14.5770958343482	14.2260798488164	14.2689911260944	14.5827577758943	13.7967318756965	14.7506334166668	14.6216105385391	14.5655922986039	14.9821278514211	14.6697642397859
1503	sp|ASTE007078-PA|ASTE007078-PA_ANOST	12.8538907547398	12.9321973498611	12.9334304195843	12.8351708437758	12.5711574617591	12.9430414929961	13.0143893524136	13.2557350249102	12.9829017270203	12.8589155643447	13.2477031549852	13.1637638259949
1504	sp|ASTE007091-PA|ASTE007091-PA_ANOST	16.2051602908898	14.6785971472747	14.90014826345	15.0554639462972	15.3744447523207	15.4319583989007	14.6620688300309	15.0303698511693	15.4222645675251	15.3858785428597	14.8730764347481	14.640966251383
1505	sp|ASTE007094-PA|ASTE007094-PA_ANOST	NA	13.7914067023273	NA	NA	NA	13.4962197690687	NA	14.0930850751305	13.830661050505	13.8088534741604	NA	NA
1506	sp|ASTE007096-PA|ASTE007096-PA_ANOST	14.3101556698985	14.3892782458801	13.9644906542989	13.9440563314141	14.0493408703726	14.1534155164183	13.8033947269946	14.2590211402448	13.9209694501163	13.6317343399042	14.2982414225676	13.9524346247835
1507	sp|ASTE007098-PA|ASTE007098-PA_ANOST	14.5537541091333	14.4829156760316	14.3376805820132	14.1445243401839	14.4094158897329	14.3113551058894	14.0194304271387	14.6107955868776	14.2974286001753	14.5664361296318	14.783697586678	14.8393687242868
1508	sp|ASTE007104-PA|ASTE007104-PA_ANOST	14.8955283482689	NA	NA	NA	NA	NA	NA	14.7770067032558	NA	NA	NA	14.3822999601725
1509	sp|ASTE007106-PA|ASTE007106-PA_ANOST	16.3441250811371	15.0199919360242	NA	NA	NA	NA	NA	NA	NA	NA	16.1319120237867	NA
1510	sp|ASTE007115-PA|ASTE007115-PA_ANOST	15.5306769399945	15.2450948249408	14.8522557176845	14.8047912784658	14.9885466555656	15.1173605096725	14.6448765024093	14.9378542877784	14.9540594564906	15.2747541777732	15.3788213916573	14.9324638690534
1511	sp|ASTE007116-PA|ASTE007116-PA_ANOST	14.8969224047073	14.6335436559522	13.8493881551251	13.1819677450432	14.2048493150388	14.2088658240891	13.2607050616616	14.1456344220435	13.6973826495313	14.119756206894	15.1232968209579	13.8349447492498
1512	sp|ASTE007117-PA|ASTE007117-PA_ANOST	13.9929522407529	14.120394744979	13.1099742852383	NA	13.4885811533246	NA	NA	13.5502510416648	13.5318532865581	13.5410306972482	13.756640162196	13.9349931086401
1513	sp|ASTE007141-PA|ASTE007141-PA_ANOST	13.6789575596408	13.6743078801576	NA	13.016329508522	13.4662501563566	13.5929561554946	NA	NA	13.1121789890561	13.5036607947054	NA	12.93620134022
1514	sp|ASTE007142-PA|ASTE007142-PA_ANOST	14.9436709567537	14.9051282098574	14.5331375501209	14.2150117957944	14.3927788371254	14.5158189387136	14.0043446758159	14.9549077894442	14.7791080701673	14.4242685989737	15.0073982038463	14.5521464653484
1515	sp|ASTE007143-PA|ASTE007143-PA_ANOST	14.8444718132942	14.3352549801914	14.246107832121	14.2562213917664	NA	13.8659830078696	NA	14.3272042125758	NA	NA	14.7160466093223	14.2205030434536
1516	sp|ASTE007147-PA|ASTE007147-PA_ANOST	15.183575136293	15.0142690554175	15.1314639006837	14.8172607076784	15.2120690560927	15.0147205757873	14.3696446752011	15.3980790158048	14.6388332696519	15.1492421805784	15.1453595332312	15.0233206240422
1517	sp|ASTE007150-PA|ASTE007150-PA_ANOST	13.5306464066423	13.3056841363323	12.7368276400983	13.1167573280739	13.5247582587434	13.6102949902267	13.1369161757428	14.0363221499533	13.7167400665564	13.3596085617019	13.6638171716764	13.1812816093868
1518	sp|ASTE007151-PA|ASTE007151-PA_ANOST	14.1013924600911	NA	14.6080624443427	13.9626622290948	14.2024060730462	14.6372770970649	14.2332566046265	14.6298054443303	14.1651727178324	14.2326075272084	14.7629778773466	14.3692095201928
1519	sp|ASTE007154-PA|ASTE007154-PA_ANOST	14.570054138964	14.6182588032254	13.954219380557	13.8002147521643	14.357215501775	14.2571275263017	14.0163509711579	14.495867535623	14.3741611280174	14.1586699773633	14.6906478228313	14.2908971426836
1520	sp|ASTE007157-PA|ASTE007157-PA_ANOST	15.2646230196701	15.4397703832533	15.1382299447673	14.785519373112	14.8569155341731	15.3666021450096	14.6215417426624	15.6165310633735	14.9851111337349	15.1502287718232	15.3580776967171	15.0877232870726
1521	sp|ASTE007158-PA|ASTE007158-PA_ANOST	15.2062663411329	15.4067842128542	15.3758399478174	14.928204208565	15.1869600571346	15.446480150463	15.0105552704935	15.4705384593768	15.2185038223856	15.495843236289	15.569863798813	15.5792172764869
1522	sp|ASTE007159-PA|ASTE007159-PA_ANOST	NA	14.812006790152	NA	NA	13.9839370779185	14.3055280357568	NA	14.7014045410089	NA	14.1579639763221	NA	NA
1523	sp|ASTE007161-PA|ASTE007161-PA_ANOST	14.8587804370747	14.9908387917711	14.6083611090081	14.5009065639855	14.7739984446399	14.9903394398688	14.1511100413541	15.2000276725295	14.8634236043643	15.0185214611875	15.0897174411794	14.6273935641782
1524	sp|ASTE007164-PA|ASTE007164-PA_ANOST	14.5834264015207	14.6691863298707	14.6097196410299	14.3131562853685	14.105017389524	14.5838916930811	13.9658635164122	14.9260599890818	14.3169809441368	14.3290438525974	14.5350939537833	14.7013214419534
1525	sp|ASTE007170-PA|ASTE007170-PA_ANOST	14.668458058812	14.3173110327229	13.7137737851676	14.3770791280969	NA	14.0826778494959	NA	14.434025007409	13.7950035577589	14.3333620902209	14.6909447929351	14.1220241065922
1526	sp|ASTE007171-PA|ASTE007171-PA_ANOST	16.1415855733593	15.9774163028677	15.7183725857522	15.8996412807616	16.1763444802922	16.1206882413354	15.4630055888491	16.3919105526145	16.0221460922668	16.2144935942494	15.904466546387	16.1703029439617
1527	sp|ASTE007177-PA|ASTE007177-PA_ANOST	13.8249030830158	14.3329090027553	14.491222410055	14.0322800154139	13.901735665874	14.0593512798431	13.8519761950579	14.4362935149657	14.1584258700463	14.6327588995884	14.5583744626866	14.3288849125007
1528	sp|ASTE007178-PA|ASTE007178-PA_ANOST	12.4550897950748	13.2262112759071	NA	NA	NA	12.7350348407461	NA	NA	NA	12.9128502941396	NA	NA
1529	sp|ASTE007180-PA|ASTE007180-PA_ANOST	15.0083462062387	15.5041387646134	15.3400990606699	NA	14.7902782676934	14.8885601300981	16.8129430692112	NA	NA	15.3844930601514	15.3769859327146	NA
1530	sp|ASTE007181-PA|ASTE007181-PA_ANOST	15.2338970485347	15.4568655157957	15.1567778895048	15.0322284956876	15.2852961218642	15.3186180427722	14.9164664889706	15.5510606062169	15.4605298589264	15.5305575321563	15.5824618219709	15.5182185622134
1531	sp|ASTE007183-PA|ASTE007183-PA_ANOST	14.4480917068364	14.316378798466	14.2031972355935	13.9432088720814	14.1464139719138	13.9966700783268	13.9149575830904	14.6100691625661	14.4531436296169	14.4985469591044	14.7055351219464	13.9656298573186
1532	sp|ASTE007187-PA|ASTE007187-PA_ANOST	14.1142037349537	13.1271756747709	13.2846778398261	NA	13.4115011395963	13.1893083515096	NA	13.4668590291627	13.2419395009872	13.6583587036743	13.3583211621675	14.2759863909553
1533	sp|ASTE007188-PA|ASTE007188-PA_ANOST	13.6651609858612	14.283165238682	14.0387791471342	13.9374936769883	13.9363200342127	13.8478108573023	NA	14.2808423890612	14.4864373191865	14.2253475383282	13.9167847837774	14.013299237875
1534	sp|ASTE007191-PA|ASTE007191-PA_ANOST	15.0934530270909	16.0247132666323	15.0758837533896	15.3422331578027	14.9144956931704	15.6985230011676	15.1488390336136	15.7003116674841	15.2181449320667	15.6314976382239	15.6397796767725	15.1875594014491
1535	sp|ASTE007203-PA|ASTE007203-PA_ANOST	14.0506476475528	NA	NA	NA	13.7627637763513	NA	13.1845534751802	13.9428604724396	13.6280390913367	13.8403582541937	13.841424238113	13.769641220066
1536	sp|ASTE007204-PA|ASTE007204-PA_ANOST	13.9492134302403	13.820638054952	13.9368208898246	13.1862389405357	13.6529103748865	13.1990742042954	13.3555650028823	13.901875835038	13.2833860819776	13.5680231893772	14.0222495560355	13.9381584356821
1537	sp|ASTE007206-PA|ASTE007206-PA_ANOST	16.1487605054723	16.0453534423327	15.7587992984847	16.5469590215746	17.6026324033782	16.6683072065702	16.4305295421785	16.7264348868416	17.0713861609796	16.2654852040478	16.2221029058231	16.3876459654892
1538	sp|ASTE007207-PA|ASTE007207-PA_ANOST	14.7471025871067	14.7252607513232	14.3468782869266	14.5834616849089	14.9344626927854	14.7858708499102	14.2565974929431	15.0100710774715	14.8803877657515	14.7717191237219	14.6668638551645	14.7209490635812
1539	sp|ASTE007212-PA|ASTE007212-PA_ANOST	15.0714928145939	15.3147642068273	14.8635794267658	14.9291755707516	14.787519070202	14.8851127754021	14.7667385027551	14.99091757228	14.9666574141961	15.1625258739157	15.1655757380823	15.0832087232303
1540	sp|ASTE007230-PA|ASTE007230-PA_ANOST	NA	NA	13.0153282317787	13.4488263091726	NA	NA	NA	NA	NA	NA	13.9590572504613	NA
1541	sp|ASTE007232-PA|ASTE007232-PA_ANOST	17.0306325130396	17.4820790936692	NA	NA	15.3941772391974	NA	NA	NA	NA	NA	17.6047282304286	NA
1542	sp|ASTE007233-PA|ASTE007233-PA_ANOST	15.3207089465416	15.3855202695479	15.0531999234391	14.9248920443027	15.095404049825	15.1857045715996	14.8563469913322	15.5697033684654	15.2577953614243	15.2109902376341	15.3381570253864	15.1891613742466
1543	sp|ASTE007235-PA|ASTE007235-PA_ANOST	NA	NA	13.9567171670034	NA	13.2180274311539	NA	NA	NA	12.5230654930993	NA	13.1248772131797	12.7886757651936
1544	sp|ASTE007237-PA|ASTE007237-PA_ANOST	15.0933661579019	15.0682049113125	14.5127686912521	14.2567304695998	14.7369750877358	14.90033714244	14.2348346646718	15.1036099628944	14.7647425197208	14.6845512709752	14.9989149177921	14.4762591417444
1545	sp|ASTE007239-PA|ASTE007239-PA_ANOST	14.6731100914221	15.0896468995922	14.3702191124745	14.3707766983941	14.3652820477156	14.0373767010229	14.3312558175454	14.7219579990403	14.367668104211	14.2785778981829	14.6598484487241	14.7784878753408
1546	sp|ASTE007242-PA|ASTE007242-PA_ANOST	13.1913295156749	13.2029353521562	NA	NA	13.1741473976507	13.2525218035305	NA	13.5644535018586	NA	12.958924333413	13.3183595016809	13.4900089241359
1547	sp|ASTE007263-PA|ASTE007263-PA_ANOST	16.0268378139341	15.9388586382791	NA	NA	NA	NA	NA	NA	NA	NA	16.1306516928854	NA
1548	sp|ASTE007267-PA|ASTE007267-PA_ANOST	15.7634965497658	14.6442121189561	14.793456015382	14.6789569418349	15.6105739521491	14.77053204973	14.036114052901	14.3263909471453	14.9155206111949	14.6458914986361	14.2919328069232	14.529104492186
1549	sp|ASTE007271-PA|ASTE007271-PA_ANOST	12.8680103976865	12.4466166938812	12.156274354725	NA	NA	NA	11.2313760587144	NA	11.9718387980792	NA	11.3342760153167	NA
1550	sp|ASTE007285-PA|ASTE007285-PA_ANOST	14.6678564151069	NA	NA	NA	NA	NA	NA	14.8508435682945	NA	NA	NA	15.2655699725597
1551	sp|ASTE007303-PA|ASTE007303-PA_ANOST	14.6267979902955	13.7705165466904	NA	14.5281641974518	NA	NA	NA	14.4691347741539	NA	NA	NA	13.6018576314574
1552	sp|ASTE007307-PA|ASTE007307-PA_ANOST	15.1447351763358	15.2299780786884	14.9846881604477	14.8022546302819	14.6009288046908	14.849894052763	14.612044663235	15.445356401918	14.8395377370401	14.9835187451183	15.0215159515294	14.9134537479704
1553	sp|ASTE007308-PA|ASTE007308-PA_ANOST	NA	NA	NA	15.3790453362907	15.8519847964756	NA	NA	15.2963456506784	NA	NA	NA	NA
1554	sp|ASTE007329-PA|ASTE007329-PA_ANOST	13.240636114174	13.397852764461	NA	13.0801980628089	14.3251595613514	13.9041254154351	NA	14.2079814409416	13.3969945772031	13.781678197348	14.1153574398458	13.1149336051071
1555	sp|ASTE007331-PA|ASTE007331-PA_ANOST	13.9814969988601	14.2800426840006	14.1469609374148	13.7249466336468	13.868403582161	13.7099654077385	13.7091080497025	14.398728303484	14.0682688424006	14.0164548082332	14.3540848942675	14.2649685668202
1556	sp|ASTE007332-PA|ASTE007332-PA_ANOST	14.5920174454395	14.7683816106972	14.2920036568474	14.5908473661936	17.2771304253805	15.9280160268852	14.4887907950675	15.3874994963241	16.2894702601329	15.1088057177363	15.1542341724888	14.6871822628865
1557	sp|ASTE007341-PA|ASTE007341-PA_ANOST	NA	NA	14.0902411283616	NA	NA	NA	13.6354025575983	NA	13.5117692556785	NA	13.9991584923147	NA
1558	sp|ASTE007343-PA|ASTE007343-PA_ANOST	14.5946792167329	14.6513159636109	14.6789452747909	14.6429491579265	15.101726242324	15.0671950636362	14.1285964625128	14.2909931715821	14.9500814499451	15.1312615872743	14.2736069207246	14.3747110670727
1559	sp|ASTE007348-PA|ASTE007348-PA_ANOST	15.8095602354475	15.6001594377218	15.5475511243437	15.0167329063161	15.4442579414405	15.1791560733299	14.6029040304748	15.0917363169772	14.877912175938	15.1464975288052	15.3939359585488	15.456813308737
1560	sp|ASTE007357-PA|ASTE007357-PA_ANOST	13.8685526844747	NA	NA	NA	14.3191215107024	NA	NA	14.2865575496867	14.6392610220838	14.3544241297093	14.5350872259399	NA
1561	sp|ASTE007363-PA|ASTE007363-PA_ANOST	NA	14.9260007928995	14.6428734170556	NA	14.4111083874743	14.8255780833969	NA	NA	NA	14.5302144988944	NA	14.6221304962538
1562	sp|ASTE007371-PA|ASTE007371-PA_ANOST	15.562067671546	15.5512059465777	15.2248133818883	15.2516740388986	15.0945065247812	15.1402726827485	14.7189813988635	15.5204209196562	15.2084517035148	15.3435998451111	15.6562434813835	15.5147461892753
1563	sp|ASTE007377-PA|ASTE007377-PA_ANOST	15.135718593538	14.5352459795239	15.1551943637923	NA	NA	NA	NA	NA	NA	NA	14.8895321361962	15.1025198235474
1564	sp|ASTE007379-PA|ASTE007379-PA_ANOST	15.3714737619965	15.612036386605	15.6514336692005	15.290939549817	14.8396088601065	15.9555782990597	15.4445158405125	15.9376319522511	15.4384770674828	15.7576639917684	15.4472906904297	15.271188558963
1565	sp|ASTE007390-PA|ASTE007390-PA_ANOST	14.1826736061863	14.8653911581014	NA	13.63849715441	14.7597350190662	15.0261470050968	14.1992978072012	14.8951146902464	14.2018789483473	14.8320579896772	15.098863136191	14.2259259480948
1566	sp|ASTE007391-PA|ASTE007391-PA_ANOST	13.9498051961594	13.6068589076769	14.2823281899871	14.0373693675295	14.1051703718166	13.8217358914869	13.5513634239352	14.7185173330781	13.4321848139546	14.1505197987567	14.3961236442788	13.504238976412
1567	sp|ASTE007396-PA|ASTE007396-PA_ANOST	13.2559146954969	14.0776367228658	NA	13.9094560464703	13.9841051376971	NA	NA	13.8564237156224	13.7187637130151	13.7382362476446	13.9030262721013	13.7764850934204
1568	sp|ASTE007399-PA|ASTE007399-PA_ANOST	14.3931689134131	15.0579726955368	NA	NA	NA	NA	NA	NA	NA	NA	14.5495180802065	NA
1569	sp|ASTE007400-PA|ASTE007400-PA_ANOST	15.6628373436794	15.6037037772272	15.1243493861181	15.4933310736955	15.0249137558614	15.4206576990914	14.9865784008643	15.5700528137295	15.2610257117576	15.1836404528058	15.4493127430074	15.1817366305846
1570	sp|ASTE007402-PA|ASTE007402-PA_ANOST	15.5076983628956	15.5553069638582	15.4045641992015	15.2912141394666	15.1460981040579	15.5368439202692	14.8095906199392	15.6419490474846	15.1312428625671	15.3918473533725	15.6311229853616	15.4327675191948
1571	sp|ASTE007403-PA|ASTE007403-PA_ANOST	14.2338539131272	14.2672515656275	13.6932770776651	13.8821229080721	13.781191735209	14.1375650078419	13.4758140040105	14.3474751027135	13.9450405698516	14.0642244392082	14.5507028452911	13.9285895667955
1572	sp|ASTE007406-PA|ASTE007406-PA_ANOST	13.3931741518467	12.8043099200486	NA	14.0303167066073	14.1833165822951	13.8475248262097	14.0630354798157	13.3334543866622	14.322830328166	12.8013968921056	13.3034315027209	12.7788022378191
1573	sp|ASTE007409-PA|ASTE007409-PA_ANOST	13.1342454803454	13.4683555449274	13.6133527567503	NA	12.9976732574459	13.3255366952052	NA	13.5708507522932	NA	13.3050550686724	13.5064673387007	NA
1574	sp|ASTE007420-PA|ASTE007420-PA_ANOST	13.4480265546367	12.5819804454131	NA	12.623174510384	NA	12.6193110599199	NA	13.0888763606872	13.1966876518521	12.7583741292411	13.1398174238579	NA
1575	sp|ASTE007421-PA|ASTE007421-PA_ANOST	15.9263680187116	15.8719504561259	15.7296221403382	15.1756353281975	15.9085258025425	15.7099477828078	15.2816072418504	16.1829269145793	15.7362909583944	15.6936970193419	15.7839111930429	15.8983755887972
1576	sp|ASTE007423-PA|ASTE007423-PA_ANOST	15.0918243305852	15.4114707489072	16.0793886878903	15.7623489634072	17.6572839776792	16.3339521582406	15.2373227382245	16.2029241286406	15.233304847548	16.5751714507414	16.1749419892298	15.4291066214488
1577	sp|ASTE007425-PA|ASTE007425-PA_ANOST	15.1899788523813	14.9754478544662	15.0014020138232	15.0259369457038	14.7459203268818	14.8476586835488	14.4046900737112	15.0579965621556	15.0438147037693	14.8502963981193	15.0935606859572	15.1422763870495
1578	sp|ASTE007428-PA|ASTE007428-PA_ANOST	13.3044532111781	13.906136577213	13.0081368771364	13.3120567037665	13.6638628412294	13.7431573398836	12.8914065200274	14.135382305425	13.5960774005696	13.4985628747014	13.1602001278895	13.1244675949153
1579	sp|ASTE007431-PA|ASTE007431-PA_ANOST	15.020707517867	15.0835323730982	14.4000968699744	14.5958639837792	15.2037015302263	15.1295815205921	14.418827064535	15.0512430162645	14.7753139019901	14.9643918356724	15.041315241269	14.6239150088398
1580	sp|ASTE007438-PA|ASTE007438-PA_ANOST	13.9248588085594	14.0461583555372	NA	NA	NA	NA	NA	NA	NA	NA	13.9229548106856	NA
1581	sp|ASTE007444-PA|ASTE007444-PA_ANOST	14.9154696852419	15.0766032666807	14.7009746405129	14.375009768069	14.9029881357355	14.7971713859937	14.5006910463449	15.0633331703536	14.7630054801673	15.0170782461548	15.1918370153418	14.8436184747978
1582	sp|ASTE007445-PA|ASTE007445-PA_ANOST	14.1943982666347	14.4134432693106	13.8589410645973	13.7008695636824	13.9582377508845	14.5308331796344	13.4779350235348	14.4637119604598	14.1148624739498	14.1360530143609	14.4445125475546	13.7708566980499
1583	sp|ASTE007451-PA|ASTE007451-PA_ANOST	14.2245133201032	14.3823321835256	14.1002195699625	13.5368275819259	NA	14.5316595690126	13.614304657896	14.441795881924	14.6484964907471	NA	14.0889018558388	14.5077983631662
1584	sp|ASTE007456-PA|ASTE007456-PA_ANOST	14.2938225377496	13.7850555392431	13.375487977008	13.1795252886137	14.1593645754328	13.3806551535979	13.3143137596563	13.9829389911303	14.2792931115421	13.7020775916227	13.2255216161483	13.3559352654578
1585	sp|ASTE007457-PA|ASTE007457-PA_ANOST	16.0231607591278	16.128908407692	15.4060967047713	16.121400598571	18.2337697102062	16.3018056349867	16.37590049783	16.3521745160711	17.048324461436	16.1074809612741	16.1696307442699	16.0830543870545
1586	sp|ASTE007468-PA|ASTE007468-PA_ANOST	14.6842147348805	14.770333977408	13.9782159687996	14.0747110510909	14.5684351112029	14.2103906072531	13.7253137259086	14.6855132484249	14.0563721651037	14.7023891934243	14.8155022538645	14.5163987035657
1587	sp|ASTE007469-PA|ASTE007469-PA_ANOST	14.8245432783638	14.9673203167423	14.6403911340609	14.5023780700933	14.3688382988537	14.3876828875166	14.3604409786333	14.9289688143814	14.4634734661881	14.204597488543	14.5849715022123	14.8094706560411
1588	sp|ASTE007475-PA|ASTE007475-PA_ANOST	13.8920087505623	14.0316486617296	12.4044100033641	12.8197394909102	13.3350019349487	13.1221404478937	13.0245733877347	14.0974396468451	13.2580050199735	13.2756963632538	13.8220276554696	13.1710782037078
1589	sp|ASTE007480-PA|ASTE007480-PA_ANOST	15.0329093865203	15.3170164646128	14.6893432409848	14.6795557484739	14.7686932272602	14.7832394225336	14.349243469981	15.164336805654	15.1994545226525	15.107524946994	14.933501818641	15.1941436096891
1590	sp|ASTE007481-PA|ASTE007481-PA_ANOST	15.9864109009116	16.1034461757877	15.9755521480803	15.7019970384195	15.6702478634379	15.8125070058002	15.6022087721301	15.9895648163766	15.6455400057874	15.9880557627822	16.1020356124168	16.3134291726685
1591	sp|ASTE007482-PA|ASTE007482-PA_ANOST	NA	13.3482640053155	13.3879024818934	14.1343516155662	14.079941322515	14.798505303041	NA	15.1930057140778	13.5625860963618	13.8140904416088	14.6398999545239	13.3961403340195
1592	sp|ASTE007484-PA|ASTE007484-PA_ANOST	13.8516421948114	12.910439413174	NA	12.818476362172	13.2615551371521	13.1987864745849	12.7265205604118	12.8436914031766	12.8868797285695	NA	13.1802750222504	12.610331187104
1593	sp|ASTE007492-PA|ASTE007492-PA_ANOST	14.3457341282134	14.428416177871	14.1148792590812	13.8365210695773	14.1787154601875	14.4450162800653	14.033751717853	14.6789739218921	14.328230651735	14.6575216783493	14.6624104528328	14.285677187827
1594	sp|ASTE007496-PA|ASTE007496-PA_ANOST	14.2014996355858	14.1700821381826	13.9089398663926	14.3199381446185	14.487678271776	14.1744447399444	13.7709701314375	14.8827002906606	14.5029526499665	14.1296132960755	14.1338120391371	14.1030298028381
1595	sp|ASTE007499-PA|ASTE007499-PA_ANOST	13.1775169509781	14.2463802247019	13.0995318967623	13.353266013526	14.1444355536106	13.0193699094169	13.089182728025	14.140722615053	13.6249315134179	14.3315956401752	14.0420704176316	14.0069992613575
1596	sp|ASTE007501-PA|ASTE007501-PA_ANOST	15.3414959674681	14.4929557655257	14.3210545254802	14.7423629221922	15.1525195135693	15.3104421246281	14.212036168151	14.6357701130748	15.1243497914808	15.0783097119132	14.6597966661044	14.5022598958226
1597	sp|ASTE007503-PA|ASTE007503-PA_ANOST	15.9053232394772	15.4276090845364	15.0390210107671	15.3135602868116	15.7729896642806	15.3190131580789	14.3465940360743	15.3956333894974	15.5470782511084	15.550863338218	15.8212519858867	15.4386899849984
1598	sp|ASTE007504-PA|ASTE007504-PA_ANOST	16.6957402568596	16.7575046732648	16.393783648696	16.2686920254984	16.450153437458	16.3424532822329	15.7244710087904	16.7992395619072	16.3052823634005	16.5783466017284	16.5873259260165	16.4872296615782
1599	sp|ASTE007505-PA|ASTE007505-PA_ANOST	15.4786348828551	14.7358058816635	14.584826981585	14.9999386755022	15.6099578388054	15.5092710458246	15.2137849025707	15.3308046997013	15.4836451449572	15.114335597326	14.701035199567	14.9104398922615
1600	sp|ASTE007510-PA|ASTE007510-PA_ANOST	14.9266109972965	15.2748744285356	14.6218340632672	14.4223509397537	14.5140632423699	14.7560805926167	14.1909886620111	14.8010259472202	14.6368806063528	14.867473738106	14.9959000514712	14.8157541530931
1601	sp|ASTE007512-PA|ASTE007512-PA_ANOST	13.4158291261756	13.5133322905715	NA	13.1395895231583	13.9732546433029	13.6039898304218	13.782808897615	14.0585898895984	13.4593577460315	13.7823485166004	13.4632510426747	13.5343504103256
1602	sp|ASTE007517-PA|ASTE007517-PA_ANOST	14.1578262266318	14.2096147311487	13.6722417716545	13.7713523479397	13.9879159254478	14.3757555021663	NA	14.6271730869294	14.0357870073516	14.2044539077268	14.5475669385315	14.5150460969619
1603	sp|ASTE007518-PA|ASTE007518-PA_ANOST	14.9270865039176	14.6604184755808	14.9990651402241	14.6230507966396	15.0602984954776	15.1658503985998	14.786005122935	15.2742344206087	14.557312192631	15.1128131442466	15.1406912773764	14.6135767430839
1604	sp|ASTE007521-PA|ASTE007521-PA_ANOST	15.0498977646615	14.9808019525799	14.2072806231988	14.8344704313659	14.3376480913966	14.0505824751966	13.9562093367297	14.4263705211837	13.8973492957454	14.4240790927098	14.7702848609879	14.4524033113253
1605	sp|ASTE007528-PA|ASTE007528-PA_ANOST	13.2072468457045	NA	13.3463605346267	12.5497358735377	13.1979168901633	13.3051433462801	12.4404525223808	13.9283996482755	12.7639588928782	13.1286857865683	13.9678705080827	13.4609423707884
1606	sp|ASTE007529-PA|ASTE007529-PA_ANOST	12.4894451328689	12.752641242129	12.3981922699925	NA	NA	NA	NA	NA	13.078298706073	13.5327974930362	13.2947046585516	NA
1607	sp|ASTE007533-PA|ASTE007533-PA_ANOST	14.7011171895326	14.7272664960903	13.5358560275879	13.5208708741906	13.3061910462113	13.6101225405988	12.9785642059128	13.4059975845006	13.5488225626948	13.7869464932587	14.7202582636717	13.8200136510288
1608	sp|ASTE007534-PA|ASTE007534-PA_ANOST	14.8716734105142	15.0598765576169	NA	NA	NA	NA	NA	NA	NA	NA	14.4708973495639	NA
1609	sp|ASTE007546-PA|ASTE007546-PA_ANOST	14.6268402106207	14.653633473816	14.7628529954942	14.624721137631	14.9535856587602	14.7491256672687	13.822709068401	15.0070835876298	14.6267001920917	15.2991601214681	14.6588629573265	14.9700795310825
1610	sp|ASTE007547-PA|ASTE007547-PA_ANOST	13.5753985563739	13.8183820889634	13.1138421028668	13.1879656750054	13.6373483864308	13.7721856739662	13.4217864128245	13.9162128844367	13.3414525801595	13.2693508175813	13.7769646224737	13.8687494635615
1611	sp|ASTE007551-PA|ASTE007551-PA_ANOST	14.5964431327334	14.4079735134913	14.4423274235131	13.7610810741885	14.0643055026903	14.0633578548096	NA	14.1167530236041	14.0111725692557	13.994753754632	14.2212550602394	14.2869341663462
1612	sp|ASTE007572-PA|ASTE007572-PA_ANOST	15.195788031725	15.2149752762099	14.9286617414333	14.5659058316214	14.8770008992979	14.6955182197013	14.5341387146249	15.269247231106	15.0150578766812	14.9107126344551	15.0583466364266	15.0360002573133
1613	sp|ASTE007583-PA|ASTE007583-PA_ANOST	13.6069064133475	13.9790479424798	13.8430249200364	13.5268734256955	14.5474063173509	13.8982074851824	13.5274723178538	13.8523172921942	15.030035387199	13.9658582209752	14.0522225051729	13.9613918616208
1614	sp|ASTE007585-PA|ASTE007585-PA_ANOST	13.749754635816	13.9881756372297	NA	13.9844930721963	14.0458737093402	13.7895583851571	13.8993608780504	14.5553960756009	14.3595590891695	14.480524580092	13.7390741423874	14.0956402408248
1615	sp|ASTE007591-PA|ASTE007591-PA_ANOST	14.8277137758	14.1929805228386	14.6021887008612	14.2915082971614	NA	NA	NA	14.6207765575576	14.4569486630705	14.2266729006479	14.0620577346886	14.4230510891785
1616	sp|ASTE007592-PA|ASTE007592-PA_ANOST	12.4243894368763	12.2458742326223	13.0269091327036	14.3349702578951	12.9738622677599	11.9452716234117	NA	12.1131806343428	NA	12.8610168673005	12.04260884089	11.9566351198295
1617	sp|ASTE007594-PA|ASTE007594-PA_ANOST	14.9933471167991	14.9723123170248	14.7864366328958	14.6672532712246	14.3993099577123	14.6383901513312	14.4884043451772	15.0403503260469	14.6560257642226	14.6527336726122	14.9531376932381	14.7576754154417
1618	sp|ASTE007628-PA|ASTE007628-PA_ANOST	14.7062605084501	14.1750785889607	NA	NA	NA	NA	14.0273893340005	14.4798149677983	NA	13.7469811205548	14.4277846971212	14.1461033841341
1619	sp|ASTE007644-PA|ASTE007644-PA_ANOST	15.0520619094082	15.374086112349	14.8606604090275	14.6653664083774	15.0514127963844	14.8124611606711	14.2686456273873	15.1522957670458	15.1308864944399	15.2000905416902	15.036109286459	14.8207733724734
1620	sp|ASTE007645-PA|ASTE007645-PA_ANOST	13.7836353231515	14.2149753549185	14.0849892890354	NA	NA	13.6354667932965	NA	NA	NA	NA	NA	13.7341648026471
1621	sp|ASTE007655-PA|ASTE007655-PA_ANOST	15.1050892467843	NA	NA	13.2401294477498	14.1563924069982	13.6391132239291	14.6361400346302	14.4245813317979	15.076540418353	13.8872355560278	14.5268075567994	14.2673369247906
1622	sp|ASTE007659-PA|ASTE007659-PA_ANOST	16.1640147261447	15.7074424149818	15.5940943916641	15.777835010737	15.5565323064692	15.7808944433581	15.307681795656	15.8748132485895	15.6402412074237	15.5986446105041	16.099727696648	15.8536182846887
1623	sp|ASTE007666-PA|ASTE007666-PA_ANOST	14.3800662210484	14.150291663808	13.8486960863733	13.2795703657212	14.0700297137471	13.3570600623371	14.1269403108681	14.129926801825	13.2346485722133	14.0501035836937	14.1508870607326	14.2440002098792
1624	sp|ASTE007667-PA|ASTE007667-PA_ANOST	15.7984501929688	16.1003495578145	15.9323546632705	16.0164863649384	16.1433063999976	16.1867947099446	15.417799993034	16.6792693344779	16.4550070392529	16.4200143211047	15.8291168790663	15.8359123535982
1625	sp|ASTE007674-PA|ASTE007674-PA_ANOST	12.2781382692706	13.1137531143506	NA	NA	NA	NA	NA	12.476186228512	12.1001925627313	NA	12.4028036483046	NA
1626	sp|ASTE007676-PA|ASTE007676-PA_ANOST	14.1934315005042	14.2039784116283	13.736281193132	13.7540587584316	14.2812526453573	14.078328586728	13.5709703784712	14.5810263776328	14.2674884357642	13.9174101808405	14.506843412028	14.1016312218713
1627	sp|ASTE007679-PA|ASTE007679-PA_ANOST	15.9149006077353	15.7689901253043	15.7756468589927	15.6552179183882	15.7094352399303	15.8552611046813	15.2839908709338	15.9879947929921	15.6718529523989	15.9592873750104	15.9637223537011	15.8511776542438
1628	sp|ASTE007680-PA|ASTE007680-PA_ANOST	14.3817263417403	14.172219316741	13.6276710018742	NA	NA	NA	NA	NA	NA	NA	NA	NA
1629	sp|ASTE007688-PA|ASTE007688-PA_ANOST	12.9952752648372	NA	NA	NA	NA	NA	12.4642232551599	NA	13.2047913060565	NA	NA	NA
1630	sp|ASTE007690-PA|ASTE007690-PA_ANOST	NA	NA	NA	NA	13.9327234306415	NA	12.9018717779602	NA	NA	NA	NA	12.9176684269173
1631	sp|ASTE007694-PA|ASTE007694-PA_ANOST	15.5471030019322	15.4662386347716	15.2451636586486	15.0604087394038	15.4947996908711	15.6482228551274	15.0695749997693	15.6182088680373	15.4512211660196	15.3512167527035	15.5705545100427	15.2965571165149
1632	sp|ASTE007698-PA|ASTE007698-PA_ANOST	15.0285787127105	14.559297294403	14.0356846610172	14.3115696752759	14.8072658617168	14.664030096518	14.1478318622043	14.7376671454097	14.7065462468295	14.9331702448489	14.1606924058949	13.9309140128746
1633	sp|ASTE007699-PA|ASTE007699-PA_ANOST	18.0158391288762	18.0610166214286	18.2410739454194	17.5607458465619	17.6142749459668	17.8915700781211	17.1817124690372	17.8566902841859	17.8802239475989	18.2003643446134	17.6817479813201	17.9936910337304
1634	sp|ASTE007702-PA|ASTE007702-PA_ANOST	14.0087280458639	14.1490027599881	13.3026492673988	12.9474477104403	13.1629583120287	13.2880824802164	12.4823564250043	13.7825537913608	13.3039742049273	13.1602277752037	14.4911983302065	13.2146196879433
1635	sp|ASTE007714-PA|ASTE007714-PA_ANOST	16.6475346596979	16.5626069892159	16.2985383687663	16.294638701599	16.6042750601252	16.5599974844259	16.0381656491679	16.8191747155446	16.4883235029218	16.7158667031303	16.7270842551837	16.5235238199697
1636	sp|ASTE007719-PA|ASTE007719-PA_ANOST	14.9010697192945	14.3035351602463	13.926094467372	14.2077196798933	14.3803334473569	14.5194435872189	13.9224677674461	14.5085504338209	14.3346227734928	14.3126369717596	14.6423311963085	14.2709063197683
1637	sp|ASTE007723-PA|ASTE007723-PA_ANOST	13.4792982630157	NA	13.5089580519752	NA	NA	13.6254784459905	NA	13.7401043273236	NA	NA	NA	NA
1638	sp|ASTE007724-PA|ASTE007724-PA_ANOST	14.0101276072394	NA	NA	NA	NA	NA	NA	13.9566458925246	NA	12.8727046406317	NA	NA
1639	sp|ASTE007726-PA|ASTE007726-PA_ANOST	14.9159890157124	14.5734538290787	14.520248922663	14.1105284501884	14.341238817071	14.4346033316813	14.1292371255225	14.8180521891848	14.5747557422876	14.4549492250371	14.8469845157201	14.5196839711052
1640	sp|ASTE007727-PA|ASTE007727-PA_ANOST	14.6802216169136	NA	NA	14.9677350438453	NA	15.478886269256	NA	NA	NA	NA	NA	14.8279827273878
1641	sp|ASTE007733-PA|ASTE007733-PA_ANOST	13.8595725282815	14.1040137904005	13.8416292375061	13.6213478077146	13.7102644195152	14.1744785298471	12.9610899242004	14.3080243465091	13.931008164448	14.0033932186281	14.06411230546	14.1403100652771
1642	sp|ASTE007739-PA|ASTE007739-PA_ANOST	13.3470842648529	13.0080378647103	12.9375498202004	13.0096255806962	13.465895960882	13.0082219209273	13.1611431694841	13.5662560442785	13.5087590571303	12.9743234641528	13.4484884373992	12.9301061086014
1643	sp|ASTE007740-PA|ASTE007740-PA_ANOST	15.182950155756	15.2170494927936	14.9643191452466	14.8481988250173	15.0318246288357	15.0781719398643	14.5630900048313	15.4070191487547	15.1386364652273	15.0386015020928	15.0276481944643	15.0400549634992
1644	sp|ASTE007741-PA|ASTE007741-PA_ANOST	14.0279376799954	14.1705293615738	NA	NA	14.2677729566117	NA	NA	14.0634591576345	NA	13.193167580443	13.7730351771882	NA
1645	sp|ASTE007743-PA|ASTE007743-PA_ANOST	13.7551110807607	13.8404341639759	13.2378956220461	13.3032171897295	13.2345450975058	13.6051212515992	13.0214119552545	13.6617083750568	13.5000081681945	13.5515898652386	13.5987078195535	13.6642370643243
1646	sp|ASTE007748-PA|ASTE007748-PA_ANOST	14.7380278386558	14.9325830176024	14.5585612269681	14.4418171032597	16.4789730642227	14.8162561935906	14.142579240503	15.0153874271317	15.0671271239357	15.4414701586764	14.3846796008582	14.5709954576684
1647	sp|ASTE007758-PA|ASTE007758-PA_ANOST	14.7907246561898	14.9593198924749	NA	13.1118559794271	NA	13.1123169703295	NA	NA	NA	NA	15.2617914502164	13.1297999285623
1648	sp|ASTE007759-PA|ASTE007759-PA_ANOST	13.7290869013406	NA	NA	NA	NA	NA	13.5858872560627	NA	13.7506049726042	NA	NA	NA
1649	sp|ASTE007760-PA|ASTE007760-PA_ANOST	14.7439960093319	14.780598263118	14.3499067763109	14.3693731466059	14.576047527681	14.5888397640381	14.1640953572898	14.8979990852641	14.5290523820036	14.4528808560105	14.8221865861773	14.4888786268977
1650	sp|ASTE007767-PA|ASTE007767-PA_ANOST	14.753158245244	14.1399784615092	15.3644142310061	NA	NA	NA	NA	NA	NA	NA	15.9776001254243	NA
1651	sp|ASTE007768-PA|ASTE007768-PA_ANOST	12.4546986719043	NA	NA	NA	NA	13.3459842433331	NA	13.3199047966157	13.0445192854156	NA	13.1660683070925	12.0808765843654
1652	sp|ASTE007773-PA|ASTE007773-PA_ANOST	14.225941280497	14.0649493660442	14.642012897006	NA	14.3180546911939	NA	13.8397938675135	14.1288541780606	13.8201932492697	14.6592734459475	14.4412272108717	14.7405847825584
1653	sp|ASTE007780-PA|ASTE007780-PA_ANOST	16.509902559974	16.4308885474535	16.0131117087697	16.3110953040131	16.6411015132232	16.3525032326611	16.1185882937915	16.4024704192953	16.3974301215736	16.5265385911708	16.3168197610908	16.3813445641895
1654	sp|ASTE007781-PA|ASTE007781-PA_ANOST	14.4017446679331	14.3398148213857	13.7145929793277	14.0439494482536	14.3107965996431	13.5194754358439	13.5379896701098	13.9693734480728	14.3276508544737	13.7968700584357	14.1819801357216	13.8318368182381
1655	sp|ASTE007782-PA|ASTE007782-PA_ANOST	15.4086493345688	15.3536244435587	14.8922635549814	14.8251239937403	15.5400931259788	15.3976021592671	14.6833713576964	15.2768107253802	14.990734304167	15.2575588994964	15.5998829543749	14.8517014440873
1656	sp|ASTE007783-PA|ASTE007783-PA_ANOST	14.3256566471242	14.2728158912068	13.9692583546996	14.0718123996736	14.5583410358853	14.5692122328951	13.8621148847948	14.4474415972433	14.6338016477512	14.5177642785887	14.4942006210005	14.4552278808648
1657	sp|ASTE007786-PA|ASTE007786-PA_ANOST	13.8871378349306	14.1626863509043	12.8741189201627	NA	12.7156224344642	12.7838516294491	12.8924905383483	13.3016695285679	12.8789445845407	12.7878772206857	14.2521873301367	13.3228934580297
1658	sp|ASTE007793-PA|ASTE007793-PA_ANOST	15.3407321347659	NA	NA	NA	NA	15.5093130624961	NA	15.6821780979359	15.7585571143494	15.5707976591351	NA	15.5060314336134
1659	sp|ASTE007794-PA|ASTE007794-PA_ANOST	15.592710010728	15.8763607275609	15.4598635389874	15.0608375074679	15.6704214388833	15.9848970494106	14.9558583896744	16.0683238682778	15.4614923659537	15.6866505056529	16.0540985328688	15.482511988156
1660	sp|ASTE007802-PA|ASTE007802-PA_ANOST	14.6944437490087	14.200976072064	13.6930238094342	13.7076714657714	14.5337436378891	13.8441508507369	13.8823929631342	14.5154664071401	14.2223187141372	14.5718888877158	14.1503427412266	14.2912180217035
1661	sp|ASTE007803-PA|ASTE007803-PA_ANOST	14.5907427579891	14.2434407181048	13.6927813508983	13.5814717221044	14.1208291562118	13.5507998317148	13.3178287346915	14.1949030650582	13.6496737422614	13.5765130869325	14.3461804522684	13.7360520372028
1662	sp|ASTE007804-PA|ASTE007804-PA_ANOST	15.703573455049	15.896660057524	15.5868350587898	15.1300315121267	15.7449073325063	15.7063749662339	15.4928365468828	16.0476893673504	15.9974690413693	15.6641649953885	15.8533832667661	15.3177063823517
1663	sp|ASTE007805-PA|ASTE007805-PA_ANOST	15.3492400962857	15.2893687255963	15.0401087555823	14.6453720674827	14.8805439261893	15.0821298380088	14.7353254512876	15.5347483815764	15.1226995332188	15.196764339238	15.3297309326538	15.3225685663904
1664	sp|ASTE007806-PA|ASTE007806-PA_ANOST	15.8409729640476	16.2633424204056	15.7017169033857	15.8385728255069	15.7480878812597	16.2254295177513	15.7789667652436	16.6025133045731	16.0524239873153	16.2912586668941	16.2967575658256	15.7580935014738
1665	sp|ASTE007812-PA|ASTE007812-PA_ANOST	15.723718485221	15.7644717425323	15.4414305531528	15.1964924149635	15.4168000535274	15.5468759879361	15.1024005201891	15.8651718072799	15.5892227410289	15.5727056516011	15.7872523854784	15.5874640823733
1666	sp|ASTE007821-PA|ASTE007821-PA_ANOST	14.8328677800757	NA	17.3636254598658	NA	NA	NA	16.3680671674492	15.7436964762462	16.8346202080183	17.2483694404111	17.0156020755258	NA
1667	sp|ASTE007843-PA|ASTE007843-PA_ANOST	14.5980777942003	14.2567748497332	NA	NA	14.4574121374239	14.4626888406745	NA	14.5138372712588	14.4532299576017	NA	14.0702348276176	14.3051741505449
1668	sp|ASTE007845-PA|ASTE007845-PA_ANOST	14.86483173557	14.7546878790494	13.3010695506403	13.0963125152825	NA	13.6670227290372	NA	13.8529128125184	NA	12.8481331180299	14.6824797558731	NA
1669	sp|ASTE007851-PA|ASTE007851-PA_ANOST	14.7698662139499	15.1263614772676	14.4575489504565	14.5528964956892	14.6525302806981	14.3828712429988	14.2766920152964	15.1305743590612	14.8049979649363	14.7626783617497	15.0753863692173	14.8296732710913
1670	sp|ASTE007852-PA|ASTE007852-PA_ANOST	14.6351048490833	14.1112256532202	12.958737669084	NA	13.2442205408975	NA	13.0836809322105	13.5037665765218	13.662384191219	13.1369479943639	13.9075051139205	13.2937123710932
1671	sp|ASTE007878-PA|ASTE007878-PA_ANOST	NA	NA	NA	NA	15.0531543924851	NA	NA	NA	14.8130715926171	NA	NA	15.2978536022937
1672	sp|ASTE007882-PA|ASTE007882-PA_ANOST	15.3267360806473	15.6137208646214	15.2918771698073	15.550207778725	15.22638615766	15.5596207913439	15.0947340867641	15.9269446449857	15.5580055699368	15.4734556338647	15.6826129435068	15.4944156087068
1673	sp|ASTE007885-PA|ASTE007885-PA_ANOST	NA	NA	NA	NA	NA	NA	13.1019435613612	NA	NA	12.8908690098509	12.8709635592307	NA
1674	sp|ASTE007886-PA|ASTE007886-PA_ANOST	12.3322443040733	13.1920792801742	NA	NA	11.9312005251377	NA	NA	12.510148848618	13.8528144571177	12.9875189383429	NA	NA
1675	sp|ASTE007887-PA|ASTE007887-PA_ANOST	15.0080459569754	14.6285000407899	14.0739244583961	14.7117854380244	14.9990009153311	14.9297209957851	14.2051807892905	14.8966592120561	14.7190060267942	14.763688082467	14.6130734011471	14.6932663333106
1676	sp|ASTE007899-PA|ASTE007899-PA_ANOST	NA	13.617408467763	13.7403333839871	NA	13.486999254323	13.9863595456411	NA	14.2481631745769	NA	14.0727233208171	14.1794873984462	13.7732364610144
1677	sp|ASTE007900-PA|ASTE007900-PA_ANOST	14.6419022039724	14.9673890496583	14.3462039253641	14.3966239749492	14.6116892833022	14.883554714877	14.2973003435843	15.1980525716298	14.6082540199774	15.0044006296041	15.0800456054274	14.5665526794515
1678	sp|ASTE007903-PA|ASTE007903-PA_ANOST	14.1057814618152	13.9601391643173	NA	NA	13.6121857909668	13.8425699666846	13.2603192255144	14.1805076576755	14.231093130998	14.3017707259318	14.1108364156304	14.2111139821052
1679	sp|ASTE007905-PA|ASTE007905-PA_ANOST	14.2102790568249	14.4810843733559	14.2337665347301	14.2063096718543	14.1107631398705	14.5585810122262	14.0909000008832	14.7940267197196	14.3290309147185	14.1765712169974	14.5925108961313	14.3440976867596
1680	sp|ASTE007912-PA|ASTE007912-PA_ANOST	14.843347923425	15.199136753414	14.786684032218	14.7090132613751	14.7245589193971	14.5969979569486	14.4883787782486	15.2546652859983	14.8767898413854	14.8055456411531	14.9028443278901	15.1125610138834
1681	sp|ASTE007929-PA|ASTE007929-PA_ANOST	NA	NA	NA	13.9121763602322	14.7766117781523	NA	NA	13.5366825033775	NA	13.5578321561738	NA	13.5608323008402
1682	sp|ASTE007935-PA|ASTE007935-PA_ANOST	14.9194787869764	14.9466269931068	14.8274071780502	14.3656323540281	14.761728508856	14.5274084740946	14.2089854252991	14.8335263659281	14.7006731735723	14.654214352904	14.9835533970012	14.6848347709744
1683	sp|ASTE007938-PA|ASTE007938-PA_ANOST	15.6656814429586	14.9418480930798	NA	NA	NA	NA	NA	NA	NA	NA	16.0939185514459	NA
1684	sp|ASTE007940-PA|ASTE007940-PA_ANOST	14.9628412645166	15.8973426295105	15.4523641350543	NA	15.3586199849276	NA	NA	NA	NA	NA	NA	NA
1685	sp|ASTE007942-PA|ASTE007942-PA_ANOST	15.8957247077073	16.7533585328809	15.7969818901741	15.5989583526483	17.4017723540827	16.1322138964377	16.1297423448447	16.9839031504502	16.8078477936617	15.268330911122	17.4667395579958	16.4121374561832
1686	sp|ASTE007944-PA|ASTE007944-PA_ANOST	14.6112488539755	14.0745074015107	13.6130728768572	13.7391936890902	14.7513367414731	13.999649966961	14.1044237716949	14.2070453839718	14.5953802232022	14.3242137778235	14.455036494545	14.1921408459515
1687	sp|ASTE007947-PA|ASTE007947-PA_ANOST	15.84867849294	15.2913044993978	14.9003945251608	14.948106851662	15.172236441378	14.7826312127123	14.4863880239533	15.0690165499279	15.1097053517241	14.9972230270532	15.1208113181152	14.9854254953158
1688	sp|ASTE007952-PA|ASTE007952-PA_ANOST	14.5317358750239	14.4200703575245	NA	NA	13.6892640899967	NA	NA	NA	NA	NA	14.6951622351916	NA
1689	sp|ASTE007955-PA|ASTE007955-PA_ANOST	18.4369075850672	18.3216270358253	18.2038757334414	18.1588077901377	17.602438470238	18.3758325666905	17.1889647001125	18.6963810766696	18.2345713559747	18.4952695459793	18.335974306236	18.2055673746959
1690	sp|ASTE007956-PA|ASTE007956-PA_ANOST	14.8839325813342	14.6413573985209	14.4773369390584	14.322117978883	14.493718196673	14.5486966754588	14.0559922309432	14.7321449169355	14.4697532916714	14.3176660454928	14.8999881177178	14.6264194121484
1691	sp|ASTE007963-PA|ASTE007963-PA_ANOST	13.6914759824621	13.7848993891247	12.8289036324935	13.1443665407521	13.6452233458579	12.8600759935307	12.734076820301	13.610136579293	13.6991765255059	13.3508610819842	13.5661166773863	13.3943172701147
1692	sp|ASTE007967-PA|ASTE007967-PA_ANOST	15.2075359015114	14.9045529900863	15.2100145192878	14.7566045845391	14.8274682181091	15.0108816019306	NA	15.3535661003343	14.8933910020251	15.0745263495774	15.206582695132	15.0662987497483
1693	sp|ASTE007968-PA|ASTE007968-PA_ANOST	15.0282017715625	14.5339191262691	14.4353540364889	14.7719932854775	15.3746810021675	14.982480921182	14.4039965711933	14.8724053537723	15.0362236289457	15.0530682455498	14.614165838759	14.6206869693355
1694	sp|ASTE007970-PA|ASTE007970-PA_ANOST	15.8543237333709	15.719423872934	NA	NA	NA	NA	NA	NA	NA	NA	15.7912573816151	NA
1695	sp|ASTE007971-PA|ASTE007971-PA_ANOST	15.4425865268987	15.7165860988711	15.2943706752941	15.0180436427591	15.23380322197	15.3791068374801	14.990525424214	15.6283454596445	15.1489459279488	15.6237450902386	15.8729262053866	15.4274083784163
1696	sp|ASTE007973-PA|ASTE007973-PA_ANOST	15.5222347723837	15.6595391819957	15.1556704270932	NA	15.4681809224489	NA	NA	15.3421694798819	16.1543741535539	15.1665186197872	15.3024327260588	15.7912475845559
1697	sp|ASTE007976-PA|ASTE007976-PA_ANOST	16.5918465475006	15.3701061638609	NA	13.8675371459825	13.7088576383763	14.5900004275119	NA	13.0232531547751	12.577756056487	13.8294411652598	15.858328579159	13.731641446974
1698	sp|ASTE007980-PA|ASTE007980-PA_ANOST	14.6938591710403	NA	NA	13.7621243309102	NA	NA	NA	NA	14.4195029269526	NA	NA	NA
1699	sp|ASTE007984-PA|ASTE007984-PA_ANOST	14.8438960325357	14.4059939503094	13.9950156236683	13.7878886209238	13.8396856937902	13.8398443059774	13.4408259266598	14.3240711494038	13.9917818280548	13.7659132171423	14.3363488730569	13.8139924149939
1700	sp|ASTE007985-PA|ASTE007985-PA_ANOST	16.1059088764365	15.9978108942726	15.8295153472624	15.565039691008	15.4519792121836	15.7563587965404	15.1184436160664	16.0790292888287	15.78627909312	15.7523253331847	15.9335440228616	15.946735897274
1701	sp|ASTE007986-PA|ASTE007986-PA_ANOST	13.7466481488734	13.9028341501831	13.379275045807	13.5150963838626	13.9768112372866	14.6479766954087	12.8370583649594	14.8244788247557	15.2988154954494	13.8743789527595	14.6247423788481	14.0518413815923
1702	sp|ASTE007995-PA|ASTE007995-PA_ANOST	14.6695535247021	14.9970791142938	14.8666650673938	14.606221371325	15.0564261541352	15.1859649163022	14.8045117186017	15.5164875000337	14.2432654503524	15.4503370594804	15.5110011984601	15.6420397649822
1703	sp|ASTE008001-PA|ASTE008001-PA_ANOST	15.0519102708914	15.2168120206424	14.3688502463623	14.6887787435367	14.8996758079637	15.0289110090032	14.4232583696275	15.1311650847797	14.82273700363	15.0170379372378	15.4602698953805	15.136810123159
1704	sp|ASTE008008-PA|ASTE008008-PA_ANOST	13.946404308513	14.1058158012544	NA	12.5766532480542	NA	NA	NA	NA	NA	NA	NA	NA
1705	sp|ASTE008011-PA|ASTE008011-PA_ANOST	14.4961012605328	14.7811628887098	14.2853770134515	14.804330939453	15.1789852729786	14.4621890104135	14.6339452969242	14.9185178526256	14.9567742268057	14.7550744155103	14.8089011479998	14.543659820804
1706	sp|ASTE008015-PA|ASTE008015-PA_ANOST	15.1158104018078	13.054905443475	14.100379431863	NA	NA	14.5339567482075	NA	13.8164800803213	NA	14.571291719028	NA	NA
1707	sp|ASTE008029-PA|ASTE008029-PA_ANOST	14.5781198050096	14.610655031393	14.2799067733532	13.8298975537902	13.9663852477136	14.5734856134139	14.1175639562613	14.6833385824769	13.8003111536966	14.2199021869854	14.7926036368322	14.4767448644048
1708	sp|ASTE008038-PA|ASTE008038-PA_ANOST	14.7695169232317	NA	NA	14.2086593810236	13.9128227753842	NA	NA	NA	NA	NA	NA	NA
1709	sp|ASTE008046-PA|ASTE008046-PA_ANOST	14.0740946470777	14.1137010039839	NA	NA	14.5953359222163	NA	14.2333622771001	14.4076068233422	14.5952295531811	14.1498648797024	NA	NA
1710	sp|ASTE008047-PA|ASTE008047-PA_ANOST	15.0349049662852	14.7221789043088	14.0173100214144	13.9720920503252	14.3986866604443	14.1868705024905	14.1327296272068	14.8738443507385	14.2926969220703	14.1352033819028	14.5009197127183	14.276231522929
1711	sp|ASTE008050-PA|ASTE008050-PA_ANOST	NA	NA	14.5921300394553	NA	NA	NA	NA	14.8753074725452	14.7139486925202	NA	NA	NA
1712	sp|ASTE008051-PA|ASTE008051-PA_ANOST	14.4024908446974	14.4424929875081	14.0202325184671	13.4950607002453	13.6681494552925	13.8325465115422	13.1774190389076	14.5541369142981	13.7911225098547	14.021087487805	14.429632672899	14.1612043086586
1713	sp|ASTE008059-PA|ASTE008059-PA_ANOST	16.9310347980099	16.8201473525593	16.7125578182164	16.2471458005795	16.7002770442991	16.710684503958	15.9983506073754	17.0329918763097	16.7888841490762	16.9321234424605	16.8604726302659	16.7361144094716
1714	sp|ASTE008060-PA|ASTE008060-PA_ANOST	14.8739095425858	14.6783247638601	14.4528232109292	14.185856681061	14.3069095749873	14.3028102440371	14.1835797421966	14.812069804516	14.50730529773	14.4427681422216	14.8032631554689	14.6539354546983
1715	sp|ASTE008061-PA|ASTE008061-PA_ANOST	14.671523251138	14.5075741310955	14.3256734185939	13.9437940869221	13.6631127361075	14.0553254812102	14.1967824796308	14.6201095750835	14.2167779010977	14.1687258834642	14.6446978352191	14.2499568679887
1716	sp|ASTE008064-PA|ASTE008064-PA_ANOST	15.3630228595262	15.3346665300446	15.2047957287077	14.843193480949	15.4012333718108	15.4467874483257	14.7467634331533	15.5613646216956	15.1836789363598	15.450512243425	15.5498693575026	15.3860328268495
1717	sp|ASTE008065-PA|ASTE008065-PA_ANOST	14.9925896365056	14.8628837236192	13.7968360357353	13.6493200228724	14.0416614153432	13.6324405157411	13.6594998691681	14.3163469866568	14.0166768139208	14.2159504217082	14.726649736095	14.0273339112391
1718	sp|ASTE008068-PA|ASTE008068-PA_ANOST	14.2643817021288	13.484311516042	NA	NA	NA	NA	NA	NA	NA	NA	13.6056152356659	13.5250141877855
1719	sp|ASTE008069-PA|ASTE008069-PA_ANOST	14.5361113000054	14.708863084726	13.8658073705077	13.9240624883401	14.0450377903243	14.4438921032767	13.9908400599679	14.4559550744424	14.7828310551514	14.4002418954926	14.3147990721119	14.1600181903614
1720	sp|ASTE008071-PA|ASTE008071-PA_ANOST	14.4919824104797	14.4192734409726	14.1901447266664	15.361186792837	16.3343329125057	15.6500244147696	15.3845126695003	15.6587293044336	15.8331241249596	15.1755783637588	14.8527938008315	15.174557221516
1721	sp|ASTE008078-PA|ASTE008078-PA_ANOST	14.2974501677755	NA	13.6846724142119	NA	13.6518074232904	13.8182748077244	NA	14.176733281051	NA	NA	14.0394273182762	13.7153219696975
1722	sp|ASTE008079-PA|ASTE008079-PA_ANOST	14.2923413726165	14.2278846670344	NA	13.9631888207189	13.8727065717896	13.2414107747771	13.9278358345106	13.7014096939547	14.1379055369315	NA	14.0101510354435	14.0227909930611
1723	sp|ASTE008085-PA|ASTE008085-PA_ANOST	13.9181995328772	14.4730085787406	14.1423577084008	NA	14.3414731552766	NA	NA	NA	NA	14.3496021595928	14.6387677351691	NA
1724	sp|ASTE008089-PA|ASTE008089-PA_ANOST	14.4904665543887	14.713764740051	14.5663451528132	14.1308923834285	14.6798553158618	14.7357298546795	14.041149392051	14.9438907374616	14.6572755013315	14.6438035128383	14.7783743787378	14.5996895346952
1725	sp|ASTE008090-PA|ASTE008090-PA_ANOST	15.4886934349511	15.392646411373	14.9944093292186	14.6917667828193	15.0857045190147	15.1072807702016	14.7921416748219	15.4862379459506	15.146612065443	15.2757557915066	15.5135757384685	15.2871971557862
1726	sp|ASTE008091-PA|ASTE008091-PA_ANOST	12.8324321890843	13.3608083849289	NA	NA	13.6281479904271	NA	NA	13.6692874435605	13.7029717257627	13.1653224661042	NA	NA
1727	sp|ASTE008092-PA|ASTE008092-PA_ANOST	13.2155472868647	13.669434263584	NA	13.6644318594697	NA	NA	NA	NA	NA	NA	13.6290128767775	NA
1728	sp|ASTE008097-PA|ASTE008097-PA_ANOST	15.6278716107012	15.6464459298908	15.5158176412164	15.3841921704111	15.4179324546314	15.5904685142858	15.1037509541889	15.8302807273526	15.5387849607238	15.6514414540887	15.469141748685	15.4411200273332
1729	sp|ASTE008098-PA|ASTE008098-PA_ANOST	14.2396320002077	14.6370759212044	14.1620683579477	14.4855071479968	15.1566627351417	14.8514717639977	14.3349189087379	14.9368279509858	15.0433309108201	14.9940304265062	14.6906012115852	14.7136151416154
1730	sp|ASTE008099-PA|ASTE008099-PA_ANOST	13.616177786691	13.6101707310323	13.3527420603388	13.4659420817573	13.6083796739422	13.6550821433179	13.5287091357062	14.0414427122488	14.004030496286	13.9334236803894	13.7944953248142	13.8132177416767
1731	sp|ASTE008115-PA|ASTE008115-PA_ANOST	14.345172351291	14.4848930410346	14.3759781373269	14.1957208831219	14.0082625599972	14.3582137398609	13.5009201033266	14.659212301211	14.1544122958875	14.3962337042699	14.7711922717954	14.4039442260346
1732	sp|ASTE008119-PA|ASTE008119-PA_ANOST	14.5353384287803	14.7380191514221	14.2805780942292	13.5567324450421	13.9153446475555	13.779166509716	13.7609201300784	14.0560606736203	13.9314113170481	14.1809420104254	14.478878908835	13.6115310086568
1733	sp|ASTE008123-PA|ASTE008123-PA_ANOST	13.4936902875915	13.9814308350974	13.4317323892437	13.0843685025213	13.7885385728685	14.378529785709	13.0150721900699	14.2621849583625	13.6255145179904	14.0978866597928	14.0991101677409	13.59221890013
1734	sp|ASTE008127-PA|ASTE008127-PA_ANOST	15.1679641985468	15.4942559891694	15.0117289795348	14.9823649858539	15.5700694441022	15.5268287118041	14.73959310104	15.4374558492307	15.0078556466673	15.2761663469247	15.2612167376751	15.2282279599574
1735	sp|ASTE008128-PA|ASTE008128-PA_ANOST	15.3537025985644	15.3333043434241	15.1343259071107	14.8531640405581	15.0112236364692	14.8963594283961	14.2280145826071	15.4251829644839	14.9836191356229	14.7034319682421	15.3450623603643	15.0414938444206
1736	sp|ASTE008129-PA|ASTE008129-PA_ANOST	15.4606732074369	15.6108084654064	14.9194248421231	14.9465413620421	14.9120818263453	15.3096794326776	14.8343992244406	15.6049110443503	15.300612593011	15.3000728320518	15.58797174256	15.2255193686209
1737	sp|ASTE008131-PA|ASTE008131-PA_ANOST	13.5944956494404	NA	NA	NA	NA	NA	NA	12.705509846905	13.1773650610703	NA	13.0598426373365	NA
1738	sp|ASTE008132-PA|ASTE008132-PA_ANOST	13.0957836463989	13.7383764775457	13.033925612525	13.1652930648218	13.2661050235938	13.606353856277	13.3377883820105	13.7776809497811	13.8286341903422	13.2534471542533	13.5020586437067	13.5911937547514
1739	sp|ASTE008164-PA|ASTE008164-PA_ANOST	15.2297418831155	15.1525848497949	14.7743962589322	15.7133179656201	16.6512669681475	16.2665369883841	15.7780338431013	16.0587777783397	16.2062463682761	15.6520597198986	15.4147955285355	15.6464496592295
1740	sp|ASTE008171-PA|ASTE008171-PA_ANOST	15.1527932236787	14.4356705888366	NA	NA	NA	NA	NA	15.0541446185703	14.7301273533407	NA	NA	NA
1741	sp|ASTE008172-PA|ASTE008172-PA_ANOST	13.5787202310799	13.8721491809049	12.8805636950061	12.7959336200519	NA	NA	NA	13.1288411008769	12.7767492408811	12.5115667215398	12.846119668346	13.6067428351055
1742	sp|ASTE008185-PA|ASTE008185-PA_ANOST	15.5573389046631	15.7096974975238	15.0731457216339	14.7287920307622	15.7314721853584	15.8017828661948	14.7206766374549	15.9034848014378	15.6747875155723	15.7179498057493	15.8132202894395	15.1714476348663
1743	sp|ASTE008188-PA|ASTE008188-PA_ANOST	NA	14.5477336981785	15.6631553247687	14.9823543630922	NA	NA	14.4135841004934	NA	NA	NA	NA	NA
1744	sp|ASTE008199-PA|ASTE008199-PA_ANOST	14.9531823223541	15.4667805655553	15.2054414440136	14.8002245983557	15.0769597784901	15.1566858921209	14.8972822866012	15.496425049278	15.0829996690532	15.4466593420888	15.1853414113119	15.4472848721618
1745	sp|ASTE008200-PA|ASTE008200-PA_ANOST	14.0769430338788	NA	NA	NA	NA	NA	13.908978206608	NA	13.2640860299878	NA	14.131264517083	13.8372788408008
1746	sp|ASTE008202-PA|ASTE008202-PA_ANOST	15.9581259138766	15.8966231110495	15.4784716418095	15.5288020265669	15.7724840720983	15.3688356453006	14.8897367016734	15.774173343635	15.7675566862646	15.6598828200504	15.8541204172038	15.7205120731059
1747	sp|ASTE008204-PA|ASTE008204-PA_ANOST	14.2208321306484	13.86370448046	NA	13.6276927432119	13.7759075595825	13.9342845941351	NA	14.0782748346004	13.6743499816896	14.1230985608103	13.8820164493826	13.9939126983862
1748	sp|ASTE008211-PA|ASTE008211-PA_ANOST	15.8187912969683	16.5424608525099	14.0513435840878	15.7332963128086	14.081456633936	NA	14.5039736097816	13.8716087104264	13.9623995799124	NA	15.892710099845	14.9874823138973
1749	sp|ASTE008212-PA|ASTE008212-PA_ANOST	15.0529413203609	16.1023609458668	NA	15.2021295133971	13.2745095233877	NA	13.9574398402381	13.4658364276763	13.2158255000716	13.246982356728	15.5973916411886	14.8818799262244
1750	sp|ASTE008213-PA|ASTE008213-PA_ANOST	15.0410340766391	15.5847262201673	NA	NA	NA	NA	NA	NA	NA	NA	14.5106239392921	NA
1751	sp|ASTE008217-PA|ASTE008217-PA_ANOST	13.9009876074471	12.8991893843582	13.275824162928	NA	12.708001346568	13.1983355978752	NA	13.41286804112	13.0509268615529	13.0882112755222	13.7281284918879	13.0188322436503
1752	sp|ASTE008221-PA|ASTE008221-PA_ANOST	14.047048418327	14.1629216625858	13.1702933516744	NA	NA	NA	NA	NA	13.3831498280837	NA	NA	NA
1753	sp|ASTE008226-PA|ASTE008226-PA_ANOST	16.1080440027004	15.8327064702891	14.6104901558067	14.4495094280055	14.5987338829152	14.4605914190778	14.3569061061108	14.1529462150364	14.3964659622352	14.2851867562408	15.8933895128127	14.4243152007428
1754	sp|ASTE008235-PA|ASTE008235-PA_ANOST	14.3423446048425	14.0356690316863	13.8586233363514	13.4218832714505	15.1719385758627	13.716087374483	13.5124661794878	14.304475785796	13.8171645132817	14.3091830931697	14.4368741298278	13.7027203953624
1755	sp|ASTE008236-PA|ASTE008236-PA_ANOST	15.2606645882694	14.8112271124805	14.396651494162	15.0143354366306	14.807364350566	15.0390477211309	NA	14.6694953660573	14.9402308924195	14.9752353683671	14.6642633468676	14.7352203713319
1756	sp|ASTE008239-PA|ASTE008239-PA_ANOST	15.2254807523171	15.04962576716	15.2501085961031	14.7598348373909	15.0866144215628	15.1753944537987	14.5289061165615	15.3772251614255	14.9663710806525	15.3083074368003	15.2392174734339	15.0175271860375
1757	sp|ASTE008252-PA|ASTE008252-PA_ANOST	13.5529472674162	13.4760555965266	13.0284513729212	NA	NA	12.799067588068	13.0727300017405	13.7410367019234	12.5576853127989	13.143831105538	13.4571247819067	12.4780864314714
1758	sp|ASTE008254-PA|ASTE008254-PA_ANOST	14.0347413893819	14.4727048260559	13.6527100187011	13.5627006785839	13.4456218579699	14.8298658212054	13.4070769004595	15.0554719563336	13.6775937823168	14.027747766937	14.3355371322964	13.9292686552022
1759	sp|ASTE008255-PA|ASTE008255-PA_ANOST	14.2650406503232	14.6137973891197	14.4672892312725	14.0226796772297	14.2081819497316	14.2593533386849	14.0067578611281	14.613673470369	14.4212829001133	14.3306696955659	14.484289964203	14.5112047504351
1760	sp|ASTE008257-PA|ASTE008257-PA_ANOST	NA	13.8663577367873	NA	NA	14.2293408640765	NA	NA	NA	14.0416173073651	NA	NA	13.7566266665336
1761	sp|ASTE008259-PA|ASTE008259-PA_ANOST	15.2940434237778	15.5980400459903	15.1089195416178	14.9598373018974	15.2035896463797	15.2200694599406	14.8641796651578	15.5512552790239	15.5559062576002	15.1067938967592	15.6824542904298	15.278162240964
1762	sp|ASTE008262-PA|ASTE008262-PA_ANOST	13.8169743370064	13.7651238610951	NA	13.4442437009083	NA	13.299135637152	13.5014013004976	13.5924029243261	NA	13.9895162303177	13.9335058254721	13.8677284047075
1763	sp|ASTE008263-PA|ASTE008263-PA_ANOST	14.8046142017507	15.2413198855278	14.5393234527847	14.4961021249222	14.4145884237614	14.6225368561628	14.5312406941181	15.1911709124287	14.6111140772831	14.6110912036468	14.9203399637023	14.7753195221282
1764	sp|ASTE008276-PA|ASTE008276-PA_ANOST	15.9024815607943	15.6674471372335	14.9261451916962	15.0924199716	14.7996354868399	15.1089373317527	14.6609848357147	15.3871851259821	15.2552104575072	15.0584705527946	15.9399919296257	15.0701027609753
1765	sp|ASTE008284-PA|ASTE008284-PA_ANOST	15.2983612790424	15.046601669355	14.8172306276271	14.9043447622338	15.168494831383	15.0879739531002	14.7914501933885	15.1284616412424	14.7718522967952	15.1071416804151	15.2592414802512	15.0007618422286
1766	sp|ASTE008285-PA|ASTE008285-PA_ANOST	16.0704193010633	16.3695512436807	16.365287865103	16.0852259296551	16.277778395485	16.4108210056388	16.0668915368739	16.4801299006108	16.3015952931619	16.4576869787876	16.7719824992929	16.5815971974423
1767	sp|ASTE008287-PA|ASTE008287-PA_ANOST	16.0804747922122	16.1585409931855	15.8815794018997	15.7892078651611	15.8434839243898	15.80187751011	15.2872277723782	16.2302382495529	15.9970098027384	15.8860530070557	15.9342575331944	15.9372224459733
1768	sp|ASTE008292-PA|ASTE008292-PA_ANOST	13.8404570754232	13.27804753922	NA	NA	13.3624641259381	12.6078657195709	12.7915730188901	NA	NA	12.8089979449642	13.1115958411246	12.6452404557489
1769	sp|ASTE008293-PA|ASTE008293-PA_ANOST	14.4336776108132	14.7379426944703	14.3629633360084	14.3228056759886	14.4376460917087	14.6733230611327	14.0268970285239	14.9732752136823	14.7163584542719	15.0019249095651	14.6173189469694	14.7912037789559
1770	sp|ASTE008295-PA|ASTE008295-PA_ANOST	15.0893261728684	14.9424574666463	14.7118724923847	14.9428759163902	15.4391795014616	15.1810655668243	14.9416918631326	15.3151802587079	15.2694469758772	15.1949551604638	15.0604411801077	15.1731305883566
1771	sp|ASTE008299-PA|ASTE008299-PA_ANOST	15.1875614060315	15.1128041887705	14.8652135490478	14.6293702125798	15.0663772694595	15.1113987146626	14.5365933364671	15.5818197799452	14.9301822685645	14.9868531006121	15.2542676814623	14.8903139884265
1772	sp|ASTE008300-PA|ASTE008300-PA_ANOST	13.9381991408272	14.4291533645658	13.2461495813449	13.403645530098	14.216948121947	13.9135648882282	13.5314937313147	14.1990792377439	13.8201128536328	14.1631019809158	13.9460327673526	13.9106941779922
1773	sp|ASTE008301-PA|ASTE008301-PA_ANOST	14.0764377665603	14.2387155435638	13.8148401417697	13.3175163150113	13.9011880177973	13.9197602412513	13.4707883005126	14.6019535486038	13.7590808827967	13.800970913439	14.2658856089401	14.092721839168
1774	sp|ASTE008307-PA|ASTE008307-PA_ANOST	15.7035203657527	15.8315555565067	15.4972823079897	16.4349079540274	17.0947224560155	16.5048727440403	15.8366986513056	16.4984239164248	16.7184371348047	16.1903874331762	15.9103846482948	16.2657603658098
1775	sp|ASTE008308-PA|ASTE008308-PA_ANOST	14.9165009136099	15.0948251242128	14.7669726103527	14.7212224529527	14.6541749980594	14.6951732534514	14.3824368000384	14.8135965574424	14.8785941323405	14.7215485032247	15.0691338511019	14.9214287479523
1776	sp|ASTE008319-PA|ASTE008319-PA_ANOST	13.4939527414543	13.7240016779419	13.5528609815786	13.1694001975825	13.4449248025142	13.5960954535585	NA	13.5573722626248	13.7010223530296	13.667521565618	13.9444382359969	13.8027198655363
1777	sp|ASTE008321-PA|ASTE008321-PA_ANOST	14.5523877945598	15.1385694926214	14.344604783812	14.8630330750328	15.0262249650658	14.5192529184016	14.3419465509626	14.9871196212477	15.2816176507932	14.8645453122338	14.5720078969279	NA
1778	sp|ASTE008328-PA|ASTE008328-PA_ANOST	14.5582007857744	14.6295916111208	14.2302247926485	13.4613902129543	13.8439177088224	13.9809074570852	13.5915451596695	14.6349466167036	13.8231843120315	13.934972427889	15.304586000848	14.1208939225319
1779	sp|ASTE008329-PA|ASTE008329-PA_ANOST	15.9600707874495	15.9419358729703	15.0429797626352	14.8929812112929	14.7091843772303	14.5293601478347	14.4090668792937	14.8984738940092	14.5267705944924	15.0861446470639	15.9648863825086	14.9997713006308
1780	sp|ASTE008350-PA|ASTE008350-PA_ANOST	13.4280671375262	13.1024623323728	12.6824013020593	NA	14.1991316718218	13.9537615538339	12.6274414860416	14.2349192928917	13.403542861024	13.7049339115453	13.6912556319828	12.7839533655965
1781	sp|ASTE008354-PA|ASTE008354-PA_ANOST	15.4872004999186	15.6303648046581	15.241746729617	15.463667994929	15.1723165604346	15.5317854049815	15.4437426758508	15.3768052488227	15.4199256403943	15.5148543876067	15.5541613132309	15.5778413407815
1782	sp|ASTE008361-PA|ASTE008361-PA_ANOST	14.7186240987284	15.1289936773976	14.9564726986021	14.9661594523979	NA	15.7083262617902	14.8965671514275	15.2295134975444	14.9094291338324	NA	14.8677996155978	14.2919862329456
1783	sp|ASTE008367-PA|ASTE008367-PA_ANOST	NA	13.9241419834353	NA	NA	13.0850603305895	NA	NA	14.1832853916956	13.0264369896063	NA	NA	NA
1784	sp|ASTE008390-PA|ASTE008390-PA_ANOST	14.1267470735204	14.1025379881122	13.8187766010407	13.8471945665801	14.1671303111256	14.3077510236333	13.7945259069264	14.547143285687	14.0360076715299	13.8521762586646	14.3510942562477	13.9850613498931
1785	sp|ASTE008411-PA|ASTE008411-PA_ANOST	15.7608590871583	15.993818234975	15.1596044179217	15.3856892126783	15.2389583341988	15.4131277596333	15.0207865764746	15.9677185783456	15.266214444319	15.6591789493011	16.1460720876353	15.5717093346803
1786	sp|ASTE008413-PA|ASTE008413-PA_ANOST	17.3941967786969	16.0155543646455	15.1759556427405	16.5291799055187	14.7287415366289	15.7119315933645	14.187100970773	14.8869322109483	15.2331808172885	16.9488886626686	14.9794879508328	15.4631527370098
1787	sp|ASTE008414-PA|ASTE008414-PA_ANOST	15.0883443569701	15.1648873165694	14.6155718175297	14.6878830731171	14.993185893701	14.8236510331904	14.6888253624565	15.1539606649877	14.9582999133683	15.0556794149324	15.0228761213441	14.9728550546135
1788	sp|ASTE008424-PA|ASTE008424-PA_ANOST	16.489545549802	16.2216985250824	15.9730488353664	17.0007437195409	17.7490030376812	17.1759963555634	16.9273104183124	17.1471811661075	17.2905249334018	16.7974817398303	16.6393875436346	16.7435494945741
1789	sp|ASTE008425-PA|ASTE008425-PA_ANOST	13.5706399312314	13.1964977212414	13.5036353206722	NA	NA	NA	13.2072934765062	15.0169752232417	14.8383431856722	NA	13.8569846818489	NA
1790	sp|ASTE008428-PA|ASTE008428-PA_ANOST	14.5019566324752	14.2393896363482	14.1120671965127	14.7813502043065	15.0564437171938	14.8338663695875	13.9768615258552	14.7291281266655	14.7876113170056	14.5353523505917	14.4997943219633	14.3430811916685
1791	sp|ASTE008429-PA|ASTE008429-PA_ANOST	14.3270002415625	14.2005692056855	NA	14.1498632181488	13.3276213405176	13.7429961782796	13.9712206311802	14.6639214787187	14.0596730394671	14.3857314503911	14.5797510172403	14.4291607299829
1792	sp|ASTE008433-PA|ASTE008433-PA_ANOST	13.3799243166464	NA	13.7369612276277	13.5800046058504	12.8686105222285	13.5969083259921	NA	13.4937485851315	NA	NA	NA	13.1388740211862
1793	sp|ASTE008440-PA|ASTE008440-PA_ANOST	15.9557045341607	16.0588449229332	15.753249377905	15.3712522750194	16.1281377195384	15.8934468627757	15.2882312027606	16.0679961012297	15.6106709585826	16.2310378371412	16.3063088775494	15.8485528252908
1794	sp|ASTE008450-PA|ASTE008450-PA_ANOST	16.3456597507999	18.1294288294175	17.4054130092511	17.4922346757454	17.5605229718881	17.6939473125091	16.9851475356534	17.9394632014718	18.0885711975634	17.6295941843304	17.0438129871983	17.4456145779751
1795	sp|ASTE008459-PA|ASTE008459-PA_ANOST	14.0926489566958	14.8527382725316	14.1639249496239	13.8566728998104	14.2611575428217	14.5289938218348	13.8879643110993	14.8062286898549	14.5398281621772	14.1034623408856	14.5504033445719	13.8532444888871
1796	sp|ASTE008462-PA|ASTE008462-PA_ANOST	13.8040988516007	14.1232864930458	14.7467588433431	NA	NA	NA	13.9486659980682	NA	NA	NA	13.9949393593721	NA
1797	sp|ASTE008463-PA|ASTE008463-PA_ANOST	14.0940474601886	14.3508879120319	13.2019333334141	13.527225123845	13.7371326798718	13.3311522286436	NA	14.2189658106701	14.1749313374591	13.7606235679798	13.3775965106746	13.453640370706
1798	sp|ASTE008469-PA|ASTE008469-PA_ANOST	13.4779801877577	13.8029079507211	14.0348272200146	13.1266302768552	13.9218355070765	13.8491848934782	NA	13.6095014026137	NA	13.6092841801581	13.1104032482502	13.8085533719641
1799	sp|ASTE008470-PA|ASTE008470-PA_ANOST	16.3867895626105	17.928875959172	17.0887505531771	16.8981741517043	17.3589358217624	17.3866551929289	16.3133821431036	17.4772622020253	17.7135663540853	17.4431834059554	16.9041256997339	16.9339822094907
1800	sp|ASTE008474-PA|ASTE008474-PA_ANOST	14.9766330697916	14.9985093049527	14.5074217040694	14.3030365033413	14.7011889272065	15.0576810177043	14.2939275310301	15.0612607529557	14.6200454404451	14.8250186769727	15.0951965310109	14.8154272755813
1801	sp|ASTE008490-PA|ASTE008490-PA_ANOST	14.1769248285734	14.590544192805	14.1551169164429	NA	13.8962427746201	14.0462076495435	NA	14.6996481884831	NA	NA	14.681933555979	14.668375683638
1802	sp|ASTE008493-PA|ASTE008493-PA_ANOST	15.2622225119208	15.493131566473	15.1394635207827	14.8164718431128	15.207178404328	15.1614974928051	14.7786004433835	15.5355968263345	14.8314829172134	15.4816455675939	15.3290961744858	15.3345056889971
1803	sp|ASTE008494-PA|ASTE008494-PA_ANOST	13.7708175618241	13.8473003018987	NA	NA	NA	13.2524501868663	13.6831963969464	14.0204302775202	13.8126097512628	NA	13.2288660409414	13.9023829925931
1804	sp|ASTE008501-PA|ASTE008501-PA_ANOST	NA	NA	NA	NA	13.3347267135541	13.6767887763942	NA	NA	NA	NA	13.8278951601598	NA
1805	sp|ASTE008505-PA|ASTE008505-PA_ANOST	15.2055486836965	15.6885309845383	15.3256615425634	15.2062505123124	15.3236662089523	15.3706920189784	15.152655557782	15.4746395136812	15.1575961134073	15.2748888297156	15.7864956515406	15.555659052395
1806	sp|ASTE008506-PA|ASTE008506-PA_ANOST	NA	NA	13.1938639177894	NA	NA	NA	NA	NA	13.6313176135717	NA	13.1465433989466	NA
1807	sp|ASTE008509-PA|ASTE008509-PA_ANOST	15.0643364781853	14.5504003250825	14.4104878849874	14.4972559262344	14.6643079483592	14.5728918382569	14.3864334654988	14.3879150249202	14.6853678813501	14.5073953413777	14.7721026952627	14.1871763805553
1808	sp|ASTE008511-PA|ASTE008511-PA_ANOST	13.6581040860813	13.6030322820609	13.2566591612235	13.906329229612	13.6257339890013	13.9693797135613	13.2143100994517	13.815198464376	13.9843030512834	13.995547275897	14.0043571846656	13.8900985180789
1809	sp|ASTE008512-PA|ASTE008512-PA_ANOST	16.1084510251347	16.3017184256671	15.9601103237256	15.80498864609	16.0667879144343	16.1785770649191	15.409986356918	16.3845750349395	16.1350854971838	16.1671031225058	16.3703067111445	16.0930758611362
1810	sp|ASTE008516-PA|ASTE008516-PA_ANOST	12.437195617017	13.4253857001675	NA	13.0534468961995	NA	12.48820573749	NA	12.8310463347578	12.1471874139514	NA	13.1359145434285	13.1654438656919
1811	sp|ASTE008524-PA|ASTE008524-PA_ANOST	14.4920373662666	14.3438725818589	13.4555202758394	13.9715475406974	14.4400712098011	14.3224706419782	13.4813698580583	14.4559938484614	14.0028215142527	14.7212024487416	13.9315542805808	NA
1812	sp|ASTE008530-PA|ASTE008530-PA_ANOST	15.6866091364449	15.5661306825967	14.9045112924247	14.6290962333176	14.7649453360111	14.9361759639619	14.624455243661	15.1317381073934	15.2027773858968	15.0239492028206	15.1855866711242	14.8837374213047
1813	sp|ASTE008546-PA|ASTE008546-PA_ANOST	15.4585986088106	15.3929125362919	15.4496333998712	14.8827313728629	15.0730125723448	15.4427022926665	14.894593712286	15.2433499883194	14.8579931354351	15.2858567216335	15.4328978876283	15.3358197378189
1814	sp|ASTE008549-PA|ASTE008549-PA_ANOST	15.2566904610723	14.6411055351603	14.3477908425106	14.9474258721654	14.1091859491172	15.1489897289738	14.32465053603	15.1030401023823	14.9504647923262	14.7762419128563	14.9254338466825	15.0298596559781
1815	sp|ASTE008550-PA|ASTE008550-PA_ANOST	14.3623641259716	14.3988971101134	13.7262501381978	13.6448436557394	14.1319609718048	14.52910389866	13.2044688833777	14.7912648651864	13.982326289922	14.3476974257728	14.8032497966821	14.2462268114512
1816	sp|ASTE008551-PA|ASTE008551-PA_ANOST	14.3734795219414	13.9592868916513	13.8562908022298	13.9136686309177	14.9216634594945	14.5934789069155	14.008009956611	14.5637714599891	14.2544070352797	14.3700424689639	14.5636087225773	14.3294449570526
1817	sp|ASTE008552-PA|ASTE008552-PA_ANOST	13.8842546423176	13.1657719366231	NA	NA	14.8529721457689	NA	13.1331033817502	NA	NA	NA	14.1546882808877	13.3739465663661
1818	sp|ASTE008567-PA|ASTE008567-PA_ANOST	15.3203606620392	14.8539955590295	14.5042559009989	14.6205765958812	14.8982957094895	15.075919407548	14.275600574533	15.0168179210888	14.9669664832425	14.5824046692284	15.5849032985679	14.8973538245399
1819	sp|ASTE008568-PA|ASTE008568-PA_ANOST	15.460218776258	15.4908735262323	15.0555872026936	14.9343537074531	15.0068656641484	14.8817676165145	14.5342219763965	15.33273181397	14.9854657623448	14.9519995703961	15.4516973946357	15.2136564781245
1820	sp|ASTE008571-PA|ASTE008571-PA_ANOST	14.1187858369285	14.7463728762519	NA	NA	14.2369005176837	14.1578755465339	NA	14.3572788558195	NA	14.0307997086809	13.9471451157598	14.0739994350063
1821	sp|ASTE008572-PA|ASTE008572-PA_ANOST	NA	12.0231132266758	NA	NA	12.581582336376	10.617305603938	NA	12.617229245026	11.501897562882	NA	12.2540593894702	NA
1822	sp|ASTE008573-PA|ASTE008573-PA_ANOST	14.8828540848376	15.0557396255587	15.3544284562109	14.5907589155616	14.9148712200826	15.1829013948821	14.3689048438654	15.5359504316088	14.847448647594	15.2129949312517	15.5894512957762	14.5670327532657
1823	sp|ASTE008574-PA|ASTE008574-PA_ANOST	13.542364691641	13.8021188463218	NA	NA	NA	NA	13.0651579992136	13.5895517636749	NA	NA	14.1721465875309	13.7044488650353
1824	sp|ASTE008589-PA|ASTE008589-PA_ANOST	14.2595917747	14.2031331196739	13.2897961382376	12.6708446480634	14.1412523854694	14.5297266321244	NA	14.4967306882014	14.0172819665107	14.1332435470804	14.0969463934491	14.0454674495442
1825	sp|ASTE008590-PA|ASTE008590-PA_ANOST	14.3626083857266	14.7070108108955	14.1175392852242	14.2424845801017	14.3271110552377	14.6849237855161	14.0772431449789	14.8117469318364	14.6525565640638	14.5294730335125	14.5958617183879	14.3157686747433
1826	sp|ASTE008591-PA|ASTE008591-PA_ANOST	13.0796908642354	13.34885282694	12.7713608226643	NA	13.5326865499622	13.352900366394	13.2281403401356	13.5872731442182	13.4542043286651	13.5076485229249	13.3651970279369	13.3132665690201
1827	sp|ASTE008592-PA|ASTE008592-PA_ANOST	NA	NA	13.4462548207061	14.3375310487802	13.7129781161332	13.5911056107978	NA	13.5860055353451	NA	13.8296516280105	NA	NA
1828	sp|ASTE008596-PA|ASTE008596-PA_ANOST	14.3884961731914	14.2002125641925	15.0031567943115	13.4082190879574	14.2047678382543	14.3778917024053	13.8135508027197	14.7060510508386	14.09010737692	15.0370794408483	14.6998977202648	13.933790137097
1829	sp|ASTE008600-PA|ASTE008600-PA_ANOST	15.2701383468083	15.1275902313201	14.6322644248747	14.5408488715969	14.5903077189175	14.6353565666477	14.2348951111936	15.1884722098752	14.7740289488905	14.716244606299	15.0443237346863	14.7806438042563
1830	sp|ASTE008603-PA|ASTE008603-PA_ANOST	14.6424023157524	14.2077662997879	13.9045454868524	14.2215559635653	14.2295212876581	14.2299308710166	NA	14.7659051846871	13.8797077515908	14.1783418189569	14.2153938567201	14.0906967620434
1831	sp|ASTE008614-PA|ASTE008614-PA_ANOST	16.1613875379562	17.8115445101612	17.0790223130618	17.0167499273816	16.758450637683	17.2368969112468	16.726237247963	17.139307332968	17.415024749233	17.1143563993152	16.6348640684021	17.2542800012244
1832	sp|ASTE008615-PA|ASTE008615-PA_ANOST	16.2753901792687	17.6883794138948	16.8900649766551	17.4867064720981	17.2919212033978	17.3495128098339	16.626718747582	17.5353216995395	17.787943153888	17.2149743011967	16.9935008568751	17.9982316756802
1833	sp|ASTE008618-PA|ASTE008618-PA_ANOST	16.9217506423584	16.9364031427643	16.8227947108101	16.3914600547003	16.3588531707282	16.56813766609	NA	16.6594864612052	16.749084690279	16.4285186060434	17.0128868856747	16.7693049457792
1834	sp|ASTE008632-PA|ASTE008632-PA_ANOST	14.279164406414	14.4927243158321	13.8387995445848	13.3970096972581	13.7090758393054	13.6963603934602	13.3684966001046	13.6963822028668	13.7294886515106	13.7183954711866	14.76366594928	13.3837878202761
1835	sp|ASTE008637-PA|ASTE008637-PA_ANOST	13.5589163652384	13.4783959374017	13.8363848438631	14.6330583930877	14.8888691405045	14.2695653721141	14.2895012669441	14.9749337773997	14.9926501269554	13.8804443557188	13.7193677802602	14.477887508241
1836	sp|ASTE008640-PA|ASTE008640-PA_ANOST	NA	13.6809486348507	13.8596208987175	NA	NA	13.8717632258692	NA	13.7941085096296	NA	13.8895048434581	NA	NA
1837	sp|ASTE008641-PA|ASTE008641-PA_ANOST	14.5409999032614	14.6196444974569	14.5341423093727	14.2515548485345	14.8107162114288	14.4965001756063	14.2689523468781	14.9951852816139	14.5915565778796	14.8662230403851	14.6588848321598	14.2900358251623
1838	sp|ASTE008648-PA|ASTE008648-PA_ANOST	13.8235254573218	14.1589029625545	13.3869399138346	13.7727436672006	13.8952238348848	13.5269910849125	13.2022553863336	14.1488689950448	13.480875041722	13.8847152468091	14.1435492152781	14.1921157615633
1839	sp|ASTE008649-PA|ASTE008649-PA_ANOST	15.0707393433657	15.2008093472391	14.8918350667211	14.9215007967491	14.9593551546857	14.9153340929713	14.1997438765087	15.287506297052	14.6423197184512	15.1465306997628	15.2577016401971	15.5867388702192
1840	sp|ASTE008651-PA|ASTE008651-PA_ANOST	14.1988547033854	13.8345584009936	13.6803718195759	13.3953869574008	13.4973029893853	13.7596798843689	13.5107767446689	14.2952658267909	13.4968745443781	13.3652118373085	14.0327785085954	13.5300126461784
1841	sp|ASTE008654-PA|ASTE008654-PA_ANOST	15.4859858676381	15.409431775724	15.1083619796772	14.8349067209667	15.1171661212883	15.3320540906677	14.8632780112932	15.6713918130374	15.1027268416206	15.5469481245224	15.4431957466291	15.2804523189248
1842	sp|ASTE008657-PA|ASTE008657-PA_ANOST	16.1094661344124	16.159991683857	15.565580165916	15.2135811018601	15.8374123642274	16.1735003682866	14.66382602598	16.1444980581302	16.0160211058548	16.0897438237366	16.0848053657396	15.468231247941
1843	sp|ASTE008665-PA|ASTE008665-PA_ANOST	14.5163776680787	14.4915362529886	NA	NA	NA	NA	NA	13.9578973919744	14.3088273150071	NA	14.0583286624424	NA
1844	sp|ASTE008667-PA|ASTE008667-PA_ANOST	14.7816455105924	14.8209975610736	14.0858801250038	14.2563430638044	14.1596651219893	14.810687699241	14.1555898882693	14.5599894144174	14.7533343206702	14.7467034773401	14.6208398990847	14.4998537933081
1845	sp|ASTE008673-PA|ASTE008673-PA_ANOST	14.7922849070672	14.9144082851845	14.6269333005775	14.3972055441875	14.4765973328971	14.5621989080639	14.2133226842279	15.0368156173643	14.8508060870753	14.672678618697	14.8239110524473	14.6227486014056
1846	sp|ASTE008678-PA|ASTE008678-PA_ANOST	13.9100469485664	13.9633399852811	13.1775317394355	14.4203290886347	14.8997436714914	14.1518133201773	14.3457364114628	14.4120410934693	14.4172938659184	14.5513805734625	14.1752175791149	13.8820552937455
1847	sp|ASTE008693-PA|ASTE008693-PA_ANOST	14.7228836643582	14.557247090128	14.5946291507397	14.0581212867001	14.1387054374253	13.5814588117879	13.1440816131969	14.0300185032276	14.2289875139805	13.4664189327824	14.6362714962582	13.9625871582762
1848	sp|ASTE008698-PA|ASTE008698-PA_ANOST	15.7055772821005	15.4366167359609	15.2254703312379	15.3641185227866	15.3663506774464	15.4812101489728	14.8288347962194	15.7127317290112	15.2529396578475	15.4801175949446	15.395245428456	15.3983038428096
1849	sp|ASTE008699-PA|ASTE008699-PA_ANOST	13.8374149451068	NA	NA	NA	13.0019471948228	NA	NA	12.7785774243525	NA	13.668015706003	NA	NA
1850	sp|ASTE008715-PA|ASTE008715-PA_ANOST	13.7667863206442	13.6882829750112	NA	14.0887549291224	NA	13.4866485610597	NA	13.584973196492	NA	13.6360826911009	13.5946337181128	14.2199967664726
1851	sp|ASTE008724-PA|ASTE008724-PA_ANOST	15.596531766206	14.7500549778994	13.7512960056544	NA	14.6586268705634	14.5592925686091	NA	NA	NA	NA	15.3782571770244	NA
1852	sp|ASTE008727-PA|ASTE008727-PA_ANOST	15.0319216842757	14.7900971019047	14.74117573771	14.3905509430517	14.7944325058763	14.4278000451814	14.3328252120496	14.8551197207441	14.3004167830227	14.7114630297796	15.1340775130892	15.1398023003198
1853	sp|ASTE008728-PA|ASTE008728-PA_ANOST	15.4412926671476	15.6918088336557	15.6014182494709	15.412262012495	15.5400548542155	15.5504774943173	15.1569603050679	15.8672712105561	15.5516316214074	15.6403672316549	15.9360231394948	15.9817532437754
1854	sp|ASTE008755-PA|ASTE008755-PA_ANOST	14.5083268723325	14.573153595216	14.0975961843572	13.7858935889328	14.1644989000886	NA	14.0584785863635	14.3329613355145	14.5418806475265	14.1949783561447	14.3039607613443	14.3312978575189
1855	sp|ASTE008756-PA|ASTE008756-PA_ANOST	NA	13.5319790169315	NA	NA	NA	NA	NA	NA	NA	13.395131396783	13.6151786256564	13.6782796223367
1856	sp|ASTE008787-PA|ASTE008787-PA_ANOST	14.661164979683	14.4253642943803	NA	NA	NA	NA	NA	NA	12.6194606644939	NA	14.9856504647795	NA
1857	sp|ASTE008788-PA|ASTE008788-PA_ANOST	17.3864022917923	17.6716818664784	16.9221964326594	17.4603707333671	17.5836524485116	17.6554975188032	16.8507143628158	17.9058144443188	17.5905225047109	17.7452176618664	17.5121592243753	17.5595587354531
[truncated: 882 more rows]

## Sheet: ExtendedData3B
	Protein	Sample	Log2_Abundance	set				Boxplot features
[truncated: 32,868 more rows]

## Sheet: ExtendedData3C
	Protein	Label	log2FC	pvalue
[truncated: 12,856 more rows]
