# Supplementary material for: Parasite and vector circadian clocks mediate efficient malaria transmission
Source: Nat Microbiol. 2025 Mar 31;10(4):882–96. doi: 10.1038/s41564-025-01949-1 (PMC11964930; doi:10.1038/s41564-025-01949-1)
Supplement: Supplementary file 10 — Statistical source data. [file 41564_2025_1949_MOESM10_ESM.xlsx]

## Sheet: 4A
Log Intensities
Protein	InfectedT0h_1	InfectedT0h_2	InfectedT0h_3	InfectedT12h_1	InfectedT12h_2	InfectedT12h_3	InfectedT18h_1	InfectedT18h_2	InfectedT18h_3	InfectedT6h_1	InfectedT6h_2	InfectedT6h_3
sp|ASTE004487-PA|ASTE004487-PA_ANOST	16.38080463799	16.5097128490811	NA	13.3377440363049	14.1569193769663	NA	NA	12.7884982677997	12.7903611524884	12.3731371670976	15.9245446117149	13.1679664988342
sp|ASTE007655-PA|ASTE007655-PA_ANOST	15.1050892467843	NA	NA	13.2401294477498	14.1563924069982	13.6391132239291	14.6361400346302	14.4245813317979	15.076540418353	13.8872355560278	14.5268075567994	14.2673369247906
sp|ASTE010013-PA|ASTE010013-PA_ANOST	16.0042629121656	16.0308857820286	15.8300552029874	17.2848856157908	18.3125007108286	17.549868832293	16.9763367435002	17.5208301434796	17.9761644189819	17.1003467625042	16.8689072344733	17.0870123147428
sp|ASTE003945-PA|ASTE003945-PA_ANOST	14.8281663192452	15.0417578843532	14.6582311965613	15.6932690539267	16.6419644157738	16.0930399551857	15.6160234926216	16.0481419587616	16.3120665985779	15.5685225566682	15.5996765385201	15.6378470839124
sp|ASTE006313-PA|ASTE006313-PA_ANOST	17.4637280437135	18.7913267576138	18.2779696440084	18.361077022307	20.2769618954933	19.1197198485197	17.5906534748851	18.1040391355132	18.471297172224	18.5694808219562	17.9842256987245	18.6117777922348
RPKM
GeneID	X0	X4	X8	X12	X16	X20	X24	X28	X32	X36	X40	X44	X48	X52	X56	X60	X64	X68	X72
ASTE004487	24.5083	23.2814	32.5334	6.63595	7.48121	10.0057	12.5866	15.2812	27.4091	7.49311	5.46577	15.2348	16.7272	29.6343	26.2606	14.6948	9.47482	11.5437	17.0403
ASTE007655	137.629	134.317	225.009	96.1623	63.0801	133.745	177.345	138.616	257.643	127.934	76.8252	142.056	205.151	185.932	227.953	169.429	160.351	159.472	331.142
ASTE010013	58.5772	50.989	31.0592	53.3873	30.9312	19.7411	168.922	118.541	190.501	16.0379	10.6715	15.2178	114.859	68.391	94.934	17.0208	16.6166	22.2869	147.382
ASTE003945	76.0084	69.3622	71.289	22.4136	36.881	33.4152	68.6598	61.1098	72.1019	34.9477	24.1514	37.8826	39.3992	85.8906	80.251	22.2529	27.5185	21.0155	47.1813
ASTE006313	2157.58	1793.02	2431.19	540.72	301.858	907.343	1280.84	2226.43	3106.34	1160.83	1042.36	1056.68	841.653	1705.63	2303.49	1180.09	1291.35	943.616	1281.3

## Sheet: 4B
Darkness			Light/darkness
Permutation	# Cycling genes		Permutation	# Cycling genes
1	5		1	12
2	73		2	4
3	27		3	22
4	1		4	41
5	0		5	0
6	3		6	5
7	1		7	6
8	1		8	0
9	1		9	9
10	1		10	0
11	0		11	0
12	4		12	0
13	6		13	0
14	2		14	5
15	1		15	0
16	0		16	4
17	0		17	9
18	114		18	20
19	0		19	4
20	5		20	13
21	9		21	1
22	718		22	9
23	4		23	2
24	1		24	88
25	0		25	4
26	4		26	2
27	1		27	5
28	9		28	1
29	226		29	1
30	0		30	2
31	9		31	7
32	0		32	207
33	3		33	4
34	0		34	0
35	1		35	3
36	12		36	3
37	0		37	21
38	13		38	24
39	717		39	4
40	7		40	1
41	2		41	7
42	141		42	6
43	3		43	30
44	12		44	1
45	9		45	9
46	0		46	6
47	309		47	1
48	0		48	0
49	6		49	0
50	308		50	0
51	1		51	6
52	1		52	0
53	4		53	1
54	48		54	0
55	3		55	20
56	0		56	0
57	0		57	4
58	4		58	5
59	2		59	0
60	0		60	0
61	1		61	62
62	3		62	0
63	2		63	0
64	13		64	20
65	0		65	2
66	0		66	3
67	5		67	1
68	9		68	39
69	0		69	7
70	6		70	6
71	14		71	71
72	2		72	135
73	46		73	0
74	1		74	4
75	0		75	16
76	48		76	5
77	19		77	10
78	23		78	51
79	65		79	0
80	3		80	29
81	34		81	0
82	2		82	3
83	12		83	14
84	1		84	1
85	0		85	2
86	2		86	2
87	30		87	4
88	4		88	0
89	11		89	2
90	573		90	1
91	531		91	16
92	0		92	5
93	3		93	7
94	43		94	2
95	8		95	5
96	0		96	4
97	13		97	5
98	11		98	1
99	0		99	0
100	83		100	2
101	1		101	3
102	1		102	135
103	2		103	13
104	15		104	4
105	0		105	0
106	5		106	13
107	2		107	2
108	27		108	4
109	0		109	25
110	1		110	9
111	0		111	0
112	8		112	10
113	0		113	10
114	2		114	1
115	3		115	0
116	11		116	591
117	15		117	2
118	27		118	5
119	0		119	4
120	2		120	12
121	32		121	7
122	1		122	4
123	1		123	4
124	34		124	1
125	2		125	0
126	44		126	3
127	2		127	1
128	0		128	1
129	3		129	0
130	12		130	0
131	69		131	0
132	0		132	1
133	2		133	350
134	3		134	5
135	3		135	0
136	4		136	1
137	0		137	6
138	1		138	0
139	3		139	0
140	4		140	0
141	39		141	58
142	0		142	12
143	7		143	221
144	19		144	20
145	1		145	0
146	2		146	46
147	1		147	477
148	13		148	3
149	1		149	13
150	2		150	0
151	4		151	1
152	1		152	0
153	0		153	8
154	23		154	74
155	0		155	14
156	2		156	134
157	7		157	1
158	5		158	1
159	10		159	5
160	6		160	0
161	0		161	14
162	18		162	1
163	12		163	2
164	0		164	38
165	1		165	23
166	5		166	2
167	0		167	74
168	0		168	2
169	107		169	0
170	1		170	3
171	10		171	2
172	0		172	2
173	12		173	9
174	0		174	2
175	4		175	33
176	8		176	0
177	2		177	5
178	1		178	1
179	101		179	8
180	0		180	2
181	1		181	0
182	8		182	0
183	3		183	1
184	0		184	21
185	17		185	35
186	2		186	1
187	0		187	0
188	0		188	26
189	0		189	6
190	5		190	0
191	1		191	0
192	0		192	12
193	3		193	28
194	8		194	3
195	13		195	3
196	81		196	0
197	840		197	5
198	0		198	7
199	4		199	0
200	94		200	3
201	11		201	0
202	3		202	4
203	0		203	1
204	1		204	5
205	760		205	0
206	0		206	2
207	3		207	4
208	3		208	180
209	2		209	15
210	0		210	15
211	113		211	32
212	0		212	0
213	6		213	8
214	0		214	1
215	0		215	0
216	24		216	1
217	2		217	23
218	1		218	0
219	4		219	7
220	0		220	0
221	4		221	21
222	16		222	1
223	0		223	2
224	25		224	0
225	0		225	0
226	2		226	2
227	0		227	6
228	3		228	0
229	15		229	1
230	11		230	15
231	1		231	3
232	1		232	6
233	0		233	0
234	0		234	1
235	0		235	29
236	0		236	2
237	1		237	0
238	3		238	1
239	3		239	11
240	5		240	19
241	9		241	49
242	0		242	32
243	1		243	2
244	2		244	5
245	4		245	5
246	0		246	8
247	0		247	2
248	1		248	163
249	19		249	5
250	2		250	54
251	1		251	16
252	0		252	2
253	0		253	17
254	2		254	6
255	29		255	2
256	26		256	7
257	0		257	94
258	5		258	0
259	9		259	29
260	3		260	4
261	1		261	7
262	3		262	1
263	9		263	2
264	1		264	63
265	2		265	19
266	1		266	242
267	3		267	139
268	22		268	4
269	0		269	3
270	1		270	75
271	0		271	5
272	0		272	16
273	75		273	14
274	30		274	3
275	4		275	21
276	0		276	19
277	0		277	0
278	0		278	0
279	1		279	0
280	2		280	14
281	0		281	8
282	21		282	2
283	2		283	1
284	16		284	0
285	0		285	9
286	2		286	0
287	2		287	11
288	3		288	50
289	5		289	4
290	0		290	3
291	0		291	1
292	0		292	2
293	7		293	0
294	0		294	7
295	0		295	0
296	0		296	15
297	0		297	202
298	3		298	6
299	9		299	7
300	0		300	42
301	108		301	0
302	6		302	35
303	0		303	0
304	24		304	3
305	167		305	3
306	1		306	25
307	5		307	18
308	0		308	6
309	29		309	4
310	3		310	10
311	4		311	0
312	1		312	12
313	0		313	5
314	286		314	78
315	38		315	10
316	454		316	1
317	6		317	0
318	64		318	282
319	1		319	9
320	1		320	7
321	3		321	23
322	0		322	87
323	3		323	9
324	0		324	2
325	1		325	63
326	0		326	5
327	7		327	0
328	2		328	13
329	2		329	3
330	143		330	6
331	0		331	239
332	3		332	0
333	6		333	81
334	7		334	244
335	0		335	53
336	0		336	67
337	5		337	0
338	21		338	8
339	0		339	30
340	1		340	1
341	0		341	1
342	3		342	248
343	0		343	4
344	1		344	2
345	1		345	27
346	10		346	16
347	4		347	1
348	6		348	3
349	0		349	3
350	0		350	114
351	0		351	7
352	0		352	3
353	11		353	0
354	0		354	18
355	0		355	1
356	0		356	49
357	10		357	45
358	12		358	10
359	0		359	0
360	20		360	70
361	153		361	1
362	22		362	1
363	2		363	1
364	0		364	0
365	5		365	3
366	0		366	34
367	1		367	7
368	25		368	86
369	2		369	0
370	13		370	64
371	10		371	23
372	1		372	10
373	48		373	0
374	4		374	4
375	2		375	10
376	0		376	22
377	1		377	4
378	82		378	1
379	1		379	15
380	1		380	0
381	25		381	0
382	2		382	2
383	4		383	21
384	0		384	0
385	636		385	0
386	0		386	2
387	7		387	1
388	0		388	0
389	7		389	0
390	0		390	0
391	52		391	1
392	1		392	8
393	0		393	0
394	6		394	27
395	0		395	0
396	326		396	3
397	6		397	2
398	2		398	13
399	0		399	7
400	1		400	4
401	0		401	1
402	5		402	1
403	13		403	0
404	1		404	2
405	26		405	2
406	1		406	1
407	0		407	0
408	4		408	0
409	1		409	26
410	1		410	2
411	43		411	2
412	4		412	6
413	20		413	3
414	0		414	175
415	2		415	11
416	0		416	0
417	1		417	2
418	0		418	17
419	0		419	0
420	55		420	1
421	5		421	37
422	6		422	1
423	6		423	1
424	9		424	0
425	4		425	7
426	27		426	27
427	1		427	1
428	1		428	3
429	11		429	1
430	2		430	14
431	12		431	98
432	392		432	6
433	0		433	6
434	2		434	2
435	1		435	7
436	0		436	0
437	2		437	0
438	2		438	181
439	0		439	21
440	0		440	10
441	29		441	9
442	1		442	2
443	1		443	6
444	0		444	42
445	34		445	4
446	0		446	20
447	0		447	4
448	3		448	4
449	9		449	9
450	0		450	102
451	2		451	0
452	2		452	3
453	4		453	53
454	2		454	13
455	0		455	198
456	1		456	1
457	7		457	27
458	11		458	7
459	1		459	4
460	34		460	28
461	0		461	4
462	10		462	9
463	128		463	1
464	1142		464	1
465	0		465	14
466	2		466	29
467	1		467	53
468	0		468	21
469	22		469	3
470	10		470	0
471	34		471	51
472	0		472	54
473	65		473	0
474	22		474	35
475	5		475	0
476	3		476	2
477	18		477	0
478	11		478	0
479	0		479	23
480	148		480	3
481	0		481	5
482	305		482	5
483	2		483	21
484	4		484	1
485	0		485	14
486	2		486	1
487	0		487	7
488	100		488	15
489	0		489	7
490	8		490	0
491	1		491	10
492	0		492	3
493	110		493	4
494	1		494	5
495	0		495	0
496	2		496	109
497	0		497	0
498	4		498	0
499	40		499	4
500	0		500	0
501	0		501	34
502	4		502	55
503	3		503	1
504	2		504	30
505	1		505	139
506	3		506	2
507	0		507	8
508	1		508	0
509	2		509	2
510	21		510	1
511	22		511	2
512	9		512	14
513	3		513	4
514	2		514	38
515	0		515	390
516	2		516	4
517	3		517	3
518	24		518	5
519	1		519	3
520	0		520	14
521	0		521	0
522	0		522	0
523	4		523	37
524	1		524	3
525	3		525	5
526	0		526	1
527	2		527	1
528	1		528	101
529	21		529	6
530	0		530	3
531	1		531	0
532	34		532	2
533	6		533	0
534	13		534	8
535	0		535	3
536	0		536	173
537	3		537	3
538	0		538	6
539	2		539	1
540	1		540	66
541	2		541	144
542	0		542	0
543	1		543	56
544	10		544	0
545	71		545	16
546	0		546	10
547	27		547	0
548	9		548	23
549	185		549	1
550	0		550	0
551	2		551	9
552	222		552	33
553	0		553	0
554	9		554	4
555	40		555	2
556	4		556	6
557	1		557	1
558	201		558	0
559	0		559	1
560	3		560	0
561	0		561	0
562	3		562	9
563	8		563	106
564	216		564	2
565	0		565	0
566	1		566	1
567	9		567	0
568	10		568	10
569	22		569	2
570	199		570	2
571	0		571	12
572	9		572	4
573	0		573	29
574	0		574	43
575	63		575	20
576	44		576	1
577	0		577	1
578	2		578	3
579	1		579	5
580	21		580	6
581	1		581	10
582	0		582	4
583	1		583	5
584	3		584	608
585	6		585	0
586	9		586	370
587	1		587	4
588	0		588	2
589	6		589	0
590	77		590	0
591	0		591	16
592	1		592	2
593	24		593	0
594	0		594	2
595	0		595	1
596	0		596	0
597	5		597	2
598	1		598	196
599	21		599	4
600	519		600	4
601	83		601	0
602	21		602	2
603	451		603	1
604	4		604	8
605	1		605	16
606	185		606	5
607	3		607	3
608	5		608	0
609	1		609	7
610	0		610	2
611	846		611	1
612	0		612	6
613	1		613	188
614	24		614	0
615	10		615	3
616	4		616	18
617	1		617	0
618	0		618	14
619	0		619	5
620	5		620	2
621	0		621	6
622	76		622	2
623	0		623	8
624	24		624	3
625	0		625	6
626	2		626	448
627	0		627	1
628	51		628	10
629	9		629	6
630	0		630	3
631	1		631	18
632	0		632	15
633	5		633	97
634	1		634	7
635	0		635	9
636	0		636	3
637	0		637	17
638	0		638	5
639	1		639	5
640	4		640	114
641	4		641	7
642	6		642	7
643	0		643	1
644	0		644	1
645	0		645	10
646	27		646	0
647	2		647	39
648	1		648	96
649	0		649	2
650	3		650	4
651	0		651	3
652	4		652	0
653	0		653	11
654	1		654	1
655	3		655	2
656	6		656	10
657	0		657	0
658	4		658	2
659	1		659	0
660	0		660	2
661	9		661	0
662	0		662	0
663	7		663	27
664	0		664	60
665	55		665	0
666	0		666	1
667	7		667	26
668	10		668	589
669	2		669	12
670	17		670	579
671	0		671	24
672	2		672	7
673	6		673	21
674	1		674	0
675	1		675	4
676	11		676	4
677	1		677	0
678	2		678	0
679	0		679	1
680	1		680	143
681	0		681	38
682	7		682	0
683	0		683	4
684	2		684	0
685	0		685	90
686	26		686	40
687	489		687	4
688	141		688	0
689	2		689	3
690	3		690	236
691	3		691	3
692	1		692	2
693	0		693	10
694	19		694	16
695	0		695	175
696	0		696	17
697	1		697	1
698	1		698	5
699	0		699	1
700	53		700	1
701	20		701	1
702	9		702	0
703	0		703	4
704	1		704	242
705	3		705	4
706	0		706	1
707	0		707	1
708	39		708	10
709	1		709	5
710	0		710	2
711	13		711	1
712	0		712	27
713	713		713	0
714	7		714	0
715	1		715	9
716	2		716	5
717	1		717	2
718	2		718	20
719	2		719	8
720	1		720	2
721	34		721	5
722	6		722	2
723	0		723	0
724	484		724	6
725	110		725	5
726	2		726	10
727	6		727	2
728	2		728	8
729	0		729	97
730	1		730	4
731	2		731	4
732	0		732	3
733	28		733	18
734	0		734	3
735	4		735	5
736	8		736	0
737	13		737	47
738	0		738	0
739	0		739	0
740	8		740	1
741	1		741	2
742	60		742	1
743	8		743	9
744	2		744	0
745	0		745	2
746	0		746	2
747	8		747	8
748	4		748	1
749	0		749	0
750	20		750	0
751	12		751	8
752	2		752	6
753	31		753	99
754	2		754	142
755	0		755	13
756	1		756	25
757	10		757	4
758	0		758	0
759	45		759	5
760	22		760	3
761	13		761	5
762	0		762	0
763	14		763	8
764	5		764	2
765	3		765	9
766	19		766	0
767	506		767	3
768	26		768	5
769	1		769	2
770	36		770	7
771	0		771	5
772	0		772	8
773	68		773	3
774	1		774	166
775	0		775	0
776	14		776	2
777	19		777	1
778	3		778	4
779	8		779	4
780	4		780	22
781	38		781	738
782	1		782	6
783	0		783	4
784	14		784	2
785	2		785	0
786	1		786	15
787	5		787	4
788	155		788	0
789	0		789	1
790	2		790	90
791	0		791	3
792	4		792	2
793	5		793	1
794	10		794	1
795	0		795	2
796	0		796	0
797	0		797	0
798	138		798	92
799	169		799	14
800	1		800	15
801	5		801	1
802	3		802	4
803	1		803	15
804	1		804	21
805	18		805	8
806	0		806	68
807	2		807	11
808	5		808	2
809	1		809	6
810	0		810	71
811	3		811	2
812	1		812	3
813	491		813	5
814	0		814	14
815	2		815	0
816	1		816	0
817	8		817	0
818	2		818	22
819	497		819	2
820	4		820	8
821	0		821	0
822	1		822	38
823	0		823	4
824	2		824	6
825	3		825	0
826	2		826	2
827	0		827	37
828	2		828	0
829	4		829	11
830	1		830	40
831	0		831	25
832	4		832	15
833	0		833	0
834	34		834	1
835	0		835	3
836	27		836	3
837	0		837	0
838	15		838	1432
839	2		839	115
840	1		840	0
841	16		841	3
842	40		842	0
843	0		843	1
844	25		844	10
845	0		845	1
846	54		846	4
847	3		847	2
848	0		848	0
849	4		849	4
850	608		850	1
851	0		851	1
852	0		852	71
853	5		853	2
854	0		854	4
855	5		855	0
856	0		856	1
857	40		857	2
858	0		858	2
859	30		859	6
860	1		860	3
861	1		861	14
862	0		862	327
863	7		863	0
864	3		864	3
865	8		865	21
866	5		866	21
867	1		867	0
868	0		868	12
869	1		869	0
870	23		870	0
871	13		871	0
872	3		872	7
873	50		873	3
874	12		874	1
875	0		875	2
876	18		876	7
877	4		877	0
878	675		878	3
879	1		879	4
880	3		880	4
881	34		881	0
882	1		882	0
883	0		883	1
884	0		884	3
885	5		885	21
886	41		886	1
887	2		887	0
888	0		888	15
889	2		889	15
890	1		890	5
891	0		891	1
892	0		892	24
893	0		893	5
894	0		894	4
895	8		895	1
896	0		896	11
897	1		897	1
898	1		898	35
899	2		899	2
900	4		900	3
901	2		901	13
902	0		902	0
903	0		903	3
904	0		904	4
905	0		905	11
906	19		906	0
907	6		907	49
908	10		908	6
909	0		909	2
910	1		910	4
911	0		911	6
912	31		912	4
913	0		913	28
914	1		914	5
915	1		915	2
916	0		916	0
917	279		917	0
918	0		918	2
919	1		919	29
920	2		920	29
921	17		921	3
922	40		922	19
923	150		923	300
924	0		924	1
925	9		925	0
926	6		926	4
927	10		927	3
928	0		928	44
929	28		929	8
930	0		930	0
931	3		931	2
932	3		932	5
933	11		933	6
934	3		934	2
935	10		935	3
936	5		936	10
937	67		937	7
938	0		938	16
939	13		939	7
940	2		940	2
941	2		941	0
942	15		942	12
943	4		943	11
944	3		944	7
945	92		945	4
946	1		946	3
947	0		947	9
948	2		948	4
949	1		949	337
950	0		950	29
951	4		951	2
952	0		952	6
953	4		953	1
954	0		954	4
955	0		955	2
956	3		956	1
957	2		957	0
958	0		958	2
959	2		959	1
960	1		960	1
961	3		961	0
962	14		962	2
963	5		963	3
964	0		964	0
965	0		965	2
966	2		966	68
967	0		967	9
968	0		968	0
969	6		969	3
970	0		970	3
971	0		971	5
972	0		972	0
973	1		973	1
974	0		974	0
975	2		975	3
976	8		976	0
977	2		977	25
978	27		978	32
979	6		979	82
980	0		980	2
981	0		981	2
982	51		982	5
983	0		983	4
984	4		984	175
985	16		985	48
986	0		986	4
987	0		987	1
988	2		988	1
989	14		989	1
990	18		990	2
991	0		991	2
992	6		992	0
993	19		993	0
994	1		994	20
995	1		995	1
996	30		996	7
997	281		997	30
998	422		998	0
999	0		999	1
1000	0		1000	49
