# Supplementary material for: Parasite and vector circadian clocks mediate efficient malaria transmission
Source: Nat Microbiol. 2025 Mar 31;10(4):882–96. doi: 10.1038/s41564-025-01949-1 (PMC11964930; doi:10.1038/s41564-025-01949-1)
Supplement: Supplementary file 13 — Statistical source data. [file 41564_2025_1949_MOESM13_ESM.xlsx]

## Sheet: Sheet1
Pb_GOterm DD
Plasmodium berghei salivary gland parasites cycling gene functional analysis (GO term) in constant conditions
ID	Name	Bgd count	Result count	Result gene list	Pct of bgd	Fold enrichment	P-value	Benjamini	Bonferroni
GO:0020009	microneme	29	16	PBANKA_0303900,PBANKA_0417800,PBANKA_0512800,PBANKA_0514200,PBANKA_0701900,PBANKA_0716600,PBANKA_0813000,PBANKA_0901300,PBANKA_0911700,PBANKA_0912100,PBANKA_0915000,PBANKA_0933500,PBANKA_1002100,PBANKA_1002200,PBANKA_1006300,PBANKA_1349800,	55.2	2.13	0.000712792	0.143362	0.225242
GO:0005634	nucleus	369	121	PBANKA_0108600,PBANKA_0206100,PBANKA_0206600,PBANKA_0210400,PBANKA_0214400,PBANKA_0303700,PBANKA_0305300,PBANKA_0312500,PBANKA_0401400,PBANKA_0401900,PBANKA_0406300,PBANKA_0407200,PBANKA_0412400,PBANKA_0415600,PBANKA_0416300,PBANKA_0417900,PBANKA_0501300,PBANKA_0502500,PBANKA_0506600,PBANKA_0508100,PBANKA_0511400,PBANKA_0515500,PBANKA_0517400,PBANKA_0604300,PBANKA_0605200,PBANKA_0605700,PBANKA_06…	32.8	1.27	0.000907353	0.143362	0.286724
GO:0005643	nuclear pore	7	6	PBANKA_0416300,PBANKA_0417900,PBANKA_1140100,PBANKA_1310200,PBANKA_1422400,PBANKA_1445400,	85.7	3.31	0.00162198	0.170848	0.512545
GO:0009986	cell surface	54	24	PBANKA_0209100,PBANKA_0403200,PBANKA_0407700,PBANKA_0414400,PBANKA_0501800,PBANKA_0512800,PBANKA_0714300,PBANKA_0820400,PBANKA_0910900,PBANKA_0933500,PBANKA_1002200,PBANKA_1002600,PBANKA_1010400,PBANKA_1110900,PBANKA_1113400,PBANKA_1128100,PBANKA_1214300,PBANKA_1218100,PBANKA_1342500,PBANKA_1349800,PBANKA_1352500,PBANKA_1355700,PBANKA_1425200,PBANKA_1439200,	44.4	1.72	0.0022037	0.174093	0.69637
GO:0071944	cell periphery	57	23	PBANKA_0205900,PBANKA_0208300,PBANKA_0303900,PBANKA_0314200,PBANKA_0403200,PBANKA_0414400,PBANKA_0503800,PBANKA_0506500,PBANKA_0618600,PBANKA_0702100,PBANKA_0712200,PBANKA_0712600,PBANKA_0714300,PBANKA_0720900,PBANKA_0808100,PBANKA_0809400,PBANKA_0820400,PBANKA_0902500,PBANKA_0910900,PBANKA_1022500,PBANKA_1128300,PBANKA_1211900,PBANKA_1303400,	40.4	1.56	0.0112719	0.610555	1
GO:0033179	proton-transporting V-type ATPase, V0 domain	5	4	PBANKA_1131000,PBANKA_1223800,PBANKA_1234000,PBANKA_1328100,	80	3.09	0.0177494	0.610555	1
GO:0012507	ER to Golgi transport vesicle membrane	5	4	PBANKA_0311000,PBANKA_1002800,PBANKA_1137200,PBANKA_1445400,	80	3.09	0.0177494	0.610555	1
GO:0030127	COPII vesicle coat	5	4	PBANKA_0311000,PBANKA_1002800,PBANKA_1137200,PBANKA_1445400,	80	3.09	0.0177494	0.610555	1
GO:0005886	plasma membrane	38	16	PBANKA_0205900,PBANKA_0303900,PBANKA_0314200,PBANKA_0403200,PBANKA_0414400,PBANKA_0506500,PBANKA_0702100,PBANKA_0712200,PBANKA_0714300,PBANKA_0720900,PBANKA_0808100,PBANKA_0809400,PBANKA_0820400,PBANKA_0910900,PBANKA_1022500,PBANKA_1128300,	42.1	1.63	0.020919	0.610555	1
GO:0005635	nuclear envelope	10	6	PBANKA_0416300,PBANKA_0417900,PBANKA_1140100,PBANKA_1310200,PBANKA_1422400,PBANKA_1445400,	60	2.32	0.0232619	0.610555	1
GO:0005767	secondary lysosome	16	8	PBANKA_0931300,PBANKA_1035900,PBANKA_1128300,PBANKA_1137000,PBANKA_1214300,PBANKA_1318100,PBANKA_1355200,PBANKA_1410300,	50	1.93	0.0328463	0.610555	1
GO:0032010	phagolysosome	16	8	PBANKA_0931300,PBANKA_1035900,PBANKA_1128300,PBANKA_1137000,PBANKA_1214300,PBANKA_1318100,PBANKA_1355200,PBANKA_1410300,	50	1.93	0.0328463	0.610555	1
GO:0030139	endocytic vesicle	16	8	PBANKA_0931300,PBANKA_1035900,PBANKA_1128300,PBANKA_1137000,PBANKA_1214300,PBANKA_1318100,PBANKA_1355200,PBANKA_1410300,	50	1.93	0.0328463	0.610555	1
GO:0000323	lytic vacuole	16	8	PBANKA_0931300,PBANKA_1035900,PBANKA_1128300,PBANKA_1137000,PBANKA_1214300,PBANKA_1318100,PBANKA_1355200,PBANKA_1410300,	50	1.93	0.0328463	0.610555	1
GO:0020020	food vacuole	16	8	PBANKA_0931300,PBANKA_1035900,PBANKA_1128300,PBANKA_1137000,PBANKA_1214300,PBANKA_1318100,PBANKA_1355200,PBANKA_1410300,	50	1.93	0.0328463	0.610555	1
GO:0045335	phagocytic vesicle	16	8	PBANKA_0931300,PBANKA_1035900,PBANKA_1128300,PBANKA_1137000,PBANKA_1214300,PBANKA_1318100,PBANKA_1355200,PBANKA_1410300,	50	1.93	0.0328463	0.610555	1
GO:0005764	lysosome	16	8	PBANKA_0931300,PBANKA_1035900,PBANKA_1128300,PBANKA_1137000,PBANKA_1214300,PBANKA_1318100,PBANKA_1355200,PBANKA_1410300,	50	1.93	0.0328463	0.610555	1
GO:0005773	vacuole	19	9	PBANKA_0931300,PBANKA_1035900,PBANKA_1128300,PBANKA_1137000,PBANKA_1214300,PBANKA_1223800,PBANKA_1318100,PBANKA_1355200,PBANKA_1410300,	47.4	1.83	0.0352414	0.618682	1
GO:0031226	intrinsic component of plasma membrane	6	4	PBANKA_0403200,PBANKA_0414400,PBANKA_0720900,PBANKA_1022500,	66.7	2.57	0.0423759	0.637656	1
GO:0033177	proton-transporting two-sector ATPase complex, proton-transporting domain	6	4	PBANKA_1131000,PBANKA_1223800,PBANKA_1234000,PBANKA_1328100,	66.7	2.57	0.0423759	0.637656	1
GO:0030134	COPII-coated ER to Golgi transport vesicle	6	4	PBANKA_0311000,PBANKA_1002800,PBANKA_1137200,PBANKA_1445400,	66.7	2.57	0.0423759	0.637656	1
GO:0032993	protein-DNA complex	14	7	PBANKA_0202900,PBANKA_0406300,PBANKA_0501300,PBANKA_1117100,PBANKA_1303400,PBANKA_1326900,PBANKA_1420600,	50	1.93	0.0453811	0.651838	1
Pb_KEGGPathway DD
Plasmodium berghei salivary gland parasites cycling gene functional analysis (GO term) in constant conditions
ID	Name	Bgd count	Result count	Result gene list	Pct of bgd	Fold enrichment	P-value	Benjamini	Bonferroni
ANAEROFRUCAT-PWY__PK__MetaCyc	homolactic fermentation	16	9	PBANKA_0806500,PBANKA_0816400,PBANKA_0919900,PBANKA_1117700,PBANKA_1122900,PBANKA_1125600,PBANKA_1214300,PBANKA_1308600,PBANKA_1340100,	56.3	2.12	0.0108085	0.900695	1
ARG+POLYAMINE-SYN__PK__MetaCyc	superpathway of arginine and polyamine biosynthesis	9	6	PBANKA_0204100,PBANKA_0502800,PBANKA_0516900,PBANKA_0919300,PBANKA_1003400,PBANKA_1406700,	66.7	2.51	0.0132756	0.900695	1
P461-PWY__PK__MetaCyc	hexitol fermentation to lactate, formate, ethanol and acetate	14	8	PBANKA_0806500,PBANKA_0816400,PBANKA_0919900,PBANKA_1117700,PBANKA_1125600,PBANKA_1214300,PBANKA_1308600,PBANKA_1340100,	57.1	2.15	0.0144548	0.900695	1
PWY-6363__PK__MetaCyc	D-<i>myo</i>-inositol (1,4,5)-trisphosphate degradation	3	3	PBANKA_0803200,PBANKA_0936000,PBANKA_1130800,	100	3.77	0.0185476	0.900695	1
PWY-6358__PK__MetaCyc	superpathway of D-<i>myo</i>-inositol (1,4,5)-trisphosphate metabolism	3	3	PBANKA_0803200,PBANKA_0936000,PBANKA_1130800,	100	3.77	0.0185476	0.900695	1
PWY-7528__PK__MetaCyc	L-methionine salvage cycle I (bacteria and plants)	3	3	PBANKA_0516900,PBANKA_0823100,PBANKA_0919300,	100	3.77	0.0185476	0.900695	1
PWY0-381__PK__MetaCyc	glycerol and glycerophosphodiester degradation	3	3	PBANKA_0404800,PBANKA_1035900,PBANKA_1364300,	100	3.77	0.0185476	0.900695	1
PWY-7527__PK__MetaCyc	L-methionine salvage cycle III	3	3	PBANKA_0516900,PBANKA_0823100,PBANKA_0919300,	100	3.77	0.0185476	0.900695	1
PWY-1042__PK__MetaCyc	glycolysis IV (plant cytosol)	10	6	PBANKA_0806500,PBANKA_0816400,PBANKA_0919900,PBANKA_1125600,PBANKA_1214300,PBANKA_1308600,	60	2.26	0.0258711	0.900695	1
PWY-7345__PK__MetaCyc	superpathway of anaerobic sucrose degradation	18	9	PBANKA_0806500,PBANKA_0816400,PBANKA_0919900,PBANKA_1117700,PBANKA_1125600,PBANKA_1210900,PBANKA_1214300,PBANKA_1308600,PBANKA_1340100,	50	1.88	0.0273195	0.900695	1
ANAGLYCOLYSIS-PWY__PK__MetaCyc	glycolysis III (from glucose)	13	7	PBANKA_0806500,PBANKA_0816400,PBANKA_0919900,PBANKA_1122900,PBANKA_1125600,PBANKA_1214300,PBANKA_1308600,	53.8	2.03	0.0325459	0.900695	1
P122-PWY__PK__MetaCyc	heterolactic fermentation	13	7	PBANKA_1117700,PBANKA_1122900,PBANKA_1125600,PBANKA_1214300,PBANKA_1317500,PBANKA_1340100,PBANKA_1435100,	53.8	2.03	0.0325459	0.900695	1
GLYCOLYSIS-E-D__PK__MetaCyc	superpathway of glycolysis and Entner-Doudoroff	13	7	PBANKA_0806500,PBANKA_0816400,PBANKA_0919900,PBANKA_1125600,PBANKA_1214300,PBANKA_1308600,PBANKA_1317500,	53.8	2.03	0.0325459	0.900695	1
PWY-7385__PK__MetaCyc	1,3-propanediol biosynthesis (engineered)	8	5	PBANKA_0816400,PBANKA_0919900,PBANKA_1122900,PBANKA_1308600,PBANKA_1431900,	62.5	2.36	0.0345481	0.900695	1
PWY-5464__PK__MetaCyc	superpathway of cytosolic glycolysis (plants), pyruvate dehydrogenase and TCA cycle	22	10	PBANKA_0506700,PBANKA_0611100,PBANKA_0806500,PBANKA_0816400,PBANKA_0919900,PBANKA_1013200,PBANKA_1125600,PBANKA_1214300,PBANKA_1308600,PBANKA_1428800,	45.5	1.71	0.0419466	0.900695	1
GLYCOLYSIS-TCA-GLYOX-BYPASS__PK__MetaCyc	superpathway of glycolysis, pyruvate dehydrogenase, TCA, and glyoxylate bypass	22	10	PBANKA_0506700,PBANKA_0611100,PBANKA_0806500,PBANKA_0816400,PBANKA_0919900,PBANKA_1013200,PBANKA_1125600,PBANKA_1214300,PBANKA_1308600,PBANKA_1428800,	45.5	1.71	0.0419466	0.900695	1
HEXITOLDEGSUPER-PWY__PK__MetaCyc	superpathway of hexitol degradation (bacteria)	11	6	PBANKA_0806500,PBANKA_0816400,PBANKA_0919900,PBANKA_1125600,PBANKA_1214300,PBANKA_1308600,	54.5	2.06	0.0444483	0.900695	1
P441-PWY__PK__MetaCyc	superpathway of <i>N</i>-acetylneuraminate degradation	11	6	PBANKA_0806500,PBANKA_0816400,PBANKA_0919900,PBANKA_1125600,PBANKA_1214300,PBANKA_1308600,	54.5	2.06	0.0444483	0.900695	1
PWY-5484__PK__MetaCyc	glycolysis II (from fructose 6-phosphate)	11	6	PBANKA_0806500,PBANKA_0816400,PBANKA_0919900,PBANKA_1125600,PBANKA_1214300,PBANKA_1308600,	54.5	2.06	0.0444483	0.900695	1
PWY-1861__PK__MetaCyc	formaldehyde assimilation II (RuMP Cycle)	6	4	PBANKA_0816400,PBANKA_0919900,PBANKA_1308600,PBANKA_1435100,	66.7	2.51	0.0458431	0.900695	1
