# Supplementary material for: Parasite and vector circadian clocks mediate efficient malaria transmission
Source: Nat Microbiol. 2025 Mar 31;10(4):882–96. doi: 10.1038/s41564-025-01949-1 (PMC11964930; doi:10.1038/s41564-025-01949-1)
Supplement: Supplementary file 15 — Statistical source data. [file 41564_2025_1949_MOESM15_ESM.xlsx]

## Sheet: ExtendedData_9A
Time	Source	Fed
Day	Gly	0
Night	Gly	0
Day	Gly	0
Night	Gly	44.4444
Day	Gly	14.2857
Night	Gly	80
Day	Gly	37.5
Night	Gly	85.7143
Day	Gly	91.6667
Night	Gly	100
Day	Gly	76.9231
Night	Gly	75
Day	Gly	33.3333
Night	Gly	87.5
Day	Gly	75
Night	Gly	75
Day	Mouse	50
Night	Mouse	90
Day	Mouse	84.6154
Night	Mouse	71.4286
Day	Mouse	37.5
Night	Mouse	45.45
Day	Mouse	40
Night	Mouse	100
Day	Mouse	50
Night	Mouse	40
Day	Mouse	50
Night	Mouse	72.73
Day	Mouse	33.33
Night	Mouse	44.44
Day	Mouse	36.36
Night	Mouse	50
Day	Mouse	0
Night	Mouse	60
Day	Mouse	23.08
Night	Mouse	69.23
Day	Mouse	0
Night	Mouse	57.14
Day	Mouse	0

## Sheet: ExtendedData_9B
Log2 Hb (mg/mL)	Log2 Abs (562nm)- Run#1		Log2 Abs (562nm)- Run#2		Log2 Abs (562nm)- Run#3		Log2 Abs (562nm)- Run#4
4.32193	1.10571	1.09048	1.10571	1.09048	1.32769	1.33685	1.15381	1.12763
3.32193	0.0906502	0.0792245	0.0906502	0.0792245	0.453122	0.407081	0.173767	0.129613
2.32193	-0.828153	-0.841534	-0.828153	-0.841534	-0.590745	-0.685014	-0.768568	-0.826233
1.32193	-1.80314	-1.79311	-1.80314	-1.79311	-1.64386	-1.74662	-1.699	-1.662
0.321928	-2.75487	-2.77349	-2.75487	-2.77349	-2.58208	-2.72738	-2.62593	-2.64386
-0.678072	-3.67208	-3.67208	-3.67208	-3.67208	-3.52284	-3.52284	-3.45799	-3.53952
-1.67577	-4.5412	-4.57175	-4.5412	-4.57175	-4.4112	-3.68038	-4.50635	-4.47393

## Sheet: ExtendedData_9C
ZT4	ZT16
0.544873	0
0	0
0	0.352023
0	0
0	0
0	0
0	0
0.0726246	0.196802
0	2.34356
0	1.69539
0	1.84591
0	2.37178
0	0
0	0
0	0.47714
0	2.19116
0	2.98137
0	3.05193
0.352963	2.45738
0.0491063	2.86566
2.45456	3.41317
2.42352	1.7048
0	2.13001
0	2.21091
0	0
0	0
0	0
0	0
0.902144	0
0.310768	0.0269083
0.334423	0.365964
0.0426783	0.846949
0	0.476354
0.192493	0.397504
0.184608	0.649824
0.0426783	0.484239
0.0742183	0
0.744444	1.13869
0	0.839064
0.145183	0.705019
0.294998	0.468469
0	0.839064
0.145183	0.705019
0.294998	0.468469
0.310768	0
0.728674	0.080216
0.176723	0
0.216148	1.29965
0.500009	2.21765
0.555204	2.08977
0	1.50517
0	2.3912
0.00714126	0
0.125888	0
2.46885	0
0.893173	0.683083
2.3638	0.619142
2.3364	0.829232
0	0.637411
0	0.78356
0	0.363381
0.171559	0.610008
0	0.737889
0	0.78356
0	0.610008
2.56476	0.673948
1.29052	0.637411
	0.619142

## Sheet: ExtendedData_9D
ZT4	ZT16
0.352963	0.196802
0.0491063	2.34356
2.45456	1.69539
2.42352	1.84591
0	2.37178
0	0.47714
0.902144	2.19116
0.310768	2.98137
0.334423	3.05193
0.0426783	2.45738
0	2.86566
0.192493	3.41317
0.184608	1.7048
0.0426783	2.13001
0.0742183	2.21091
0.744444	0
0	0
0.145183	0
0.294998	0.0269083
0.310768	0.365964
0.728674	0.846949
0.176723	0.476354
0.216148	0.397504
0.500009	0.649824
0.555204	0.484239
0.00714126	0
0.125888	1.13869
2.46885	0.839064
2.3638	0.705019
2.3364	0.468469
0	0
2.56476	1.29965
1.29052	2.21765
	2.08977
	1.50517
	2.3912
	0
	0.683083
	0.619142
	0.829232
	0.637411
	0.78356
	0.363381
	0.610008
	0.737889
	0.78356
	0.610008
	0.673948
	0.637411
	0.619142

## Sheet: ExtendedData_9E
Host	Parasite	Relative 18S expression
Morning	Morning	0.00878952
Morning	Morning	7.94474
Morning	Morning	4.43828
Night	Night	3.53081
Night	Night	24.4201
Morning	Morning	1.18921
Morning	Morning	4.24275
Morning	Morning	2.23457
Morning	Morning	2.26577
Night	Night	2.77022
Night	Night	2.33755
Night	Night	12.7286
Night	Night	2.76063
Morning	Morning	0.554785
Morning	Morning	1.89212
Morning	Morning	0.0967228
Night	Night	2.80889
Night	Night	1.17691
Night	Night	3.01049

## Sheet: ExtendedData_9F
ZT4	ZT16
50	80
39.0411	55.9211
57.1429	72.7273
